# Supplementary material for: Histone acetyltransferase inhibitor II induces apoptosis in glioma cell lines via the p53 signaling pathway
Source: J Exp Clin Cancer Res. 2014 Dec 19;33(1):108. doi: 10.1186/s13046-014-0108-3 (PMC4321714; doi:10.1186/s13046-014-0108-3)
Supplement: Additional file 1: Table S1. — Primers used in this study. [file 13046_2014_108_MOESM1_ESM.xlsx]

## Sheet: Sheet1
Gene name	Sequence (5'-3')	Product size (bp)
CDK1-F	GGATGTGCTTATGCAGGATTCC	100
CDK1-R	CATGTACTGACCAGGAGGGATAG
Cyclin G1-F	GATCAGGGCCGAGTTGTCTC	100
Cyclin G1-R	GAGGAGAGGGGACTCGTAGG
Cyclin B2-F	GGCTGGTACAAGTCCACTCC	107
Cyclin B2-R	CTTCTTCCGGGAAACTGGCT
Cyclin E2-F	TCAAGACGAAGTAGCCGTTTAC	115
Cyclin E2-R	TGACATCCTGGGTAGTTTTCCTC
Reprimo-F	CTGGCCCTGGGACAAAGAC	96
Reprimo-R	TCAAAACGGTGTCACGGATGT
B99-F	CAGGGGACGTGAACATGGATG	137
B99-R	ATGTCCAAAGGGTCCGAAGAA
PTEN-F	TTTGAAGACCATAACCCACCAC	134
PTEN-R	ATTACACCAGTTCGTCCCTTTC
RRM2-F	CACGGAGCCGAAAACTAAAGC	129
RRM2-R	TCTGCCTTCTTATACATCTGCCA
SFN-F	TGACGACAAGAAGCGCATCAT	133
SFN-R	GTAGTGGAAGACGGAAAAGTTCA
PIG3-F	GGAGGACCGGAAAACCTCTAC	166
PIG3-R	CCTCAAGTCCCAAAATGTTGCT
TP53AIP-F	TCTTCCTCTGAGGCGAGCT	127
TP53AIP-R	AGGTGTGTGTCTGAGCCC
GAPDH-F	AGGGCTGCTTTTAACTCTGGT	206
GAPDH-R	CCCCACTTGATTTTGGAGGGA
