# Supplementary material for: Histone acetyltransferase inhibitor II induces apoptosis in glioma cell lines via the p53 signaling pathway
Source: J Exp Clin Cancer Res. 2014 Dec 19;33(1):108. doi: 10.1186/s13046-014-0108-3 (PMC4321714; doi:10.1186/s13046-014-0108-3)
Supplement: Additional file 4: Table S2. — Expression profiles of differentially expressed mRNAs in HATi II-treated and DMSO-treated U251 cells. Sheet 1 represents all target values; Sheet 2 is a boxplot view used to compare the distributions of the expression values for the samples in an experiment after normalization; Sheet 3 is a scatterplot, a useful method for assessing the variation between chips; Sheet 4 is the hierarchical clustering, showing distinguishable mRNA expression changes between the samples. [file 13046_2014_108_MOESM4_ESM.xls]

## Sheet: All Targets Value - mRNAs
All Targets Value (Entities where at least 1 out of 2 samples have flags in Present or Marginal) # Column A: ProbeName, it represents probe name. # Column B ~ C: Raw Intensity of each sample. # Column D ~ E: Log2 value of Normalized Intensity of each sample. # Column F ~ G: Flags, flags are attributes that denote the quality of the entities (auto-flagging by GeneSpring GX v12.0 software). # Colum…
	Raw Intensity		Normalized Intensity		Flags		Annotations
ProbeName	[U251](raw)	[U251 HDACi II](raw)	[U251](normalized)	[U251 HDACi II](normalized)	U251	U251 HDACi II	type	seqname	ccdsID	GeneSymbol	source	RNAlength	chrom	strand	txStart	txEnd	Xhyb	Sequence	EntrezID	Unigene	GO	product
ASHGA5P007773	124.035	96.6169	7.21844	6.33044	M	M	protein_coding	NM_005065	CCDS9876.1	SEL1L	RefSeq	7943	chr14	-	81937890	82000205		TTACCAGTTCCTAGCTGAAAAAGGTGATGTACAAGCACAGGTTGGTCTTGGACAACTGCA	6400	Hs.181300	GO:0005515|GO:0005789|GO:0007219|GO:0016021|GO:0034976	protein sel-1 homolog 1 isoform 1 precursor
ASHGA5P006930	114.188	194.819	7.09947	7.34171	M	M	protein_coding	NM_001193613	CCDS54151.1	TUBD1	RefSeq	1929	chr17	-	57936840	57970306	NM_001193610, NM_016261	AATCCACTAGGAGACTTAATGGAGCATTTAGTTCCCCATCCTGAATTCAAGATGCTGAGT	51174	Hs.463638	GO:0003924|GO:0005198|GO:0005525|GO:0005634|GO:0005730|GO:0005737|GO:0005794|GO:0005814|GO:0005874|GO:0007018|GO:0007275|GO:0007283|GO:0030154|GO:0051258	tubulin delta chain isoform 6
ASHGA5P050699	2807.11	5430.14	11.6856	12.1888	M	M	protein_coding	NM_014168	CCDS33320.1	METTL5	RefSeq	956	chr2	-	170668267	170681353		TTCTCCGCAGATCCTGTGCCTTCAAACCCTACGAGTCCATACTTTAAAACAAAATGAAGA	29081	Hs.470553	GO:0003676|GO:0008168	methyltransferase-like protein 5
ASHGA5P008172	104.444	163.805	6.97306	7.09229	M	M	protein_coding	NM_152743	CCDS5334.1	BRAT1	RefSeq	3013	chr7	-	2577443	2595392		CAGCCCCACGGTTCTGAAGAAGGCCTTCCAGGCCACGCTCAGGTGGCTCCTGAGCTCACC	221927	Hs.520623	GO:0005515|GO:0005634|GO:0010212	BRCA1-associated ATM activator 1
ASHGA5P012016	829.262	938.751	9.94251	9.62632	M	M	protein_coding	NM_000929	CCDS202.1	PLA2G5	RefSeq	1911	chr1	+	20396700	20418394		ATTTGAGGCCAGGCCAAAGAGAACCCCAGAGATGAAAGGCCTCCTCCCACTGGCTTGGTT	5322	Hs.319438	GO:0005509|GO:0005576|GO:0005794|GO:0005886|GO:0006644|GO:0006654|GO:0006663|GO:0008201|GO:0009986|GO:0016042|GO:0019370|GO:0034097|GO:0036148|GO:0036149|GO:0036150|GO:0036151|GO:0036152|GO:0044281|GO:0046474|GO:0047498|GO:0048471|GO:0050482|GO:0051591	calcium-dependent phospholipase A2 precursor
ASHGA5P007747	445.904	760.61	9.05168	9.32107	M	M	protein_coding	NM_001033583	CCDS35216.1	ACOT9	RefSeq	1700	chrX	-	23721776	23761407		TCCACATTCATGAAGTTCGAGATAAGTTGCGGGAGATAGTAGGAGCATCCACAAACTGGA	23597	Hs.298885	GO:0003986|GO:0004091|GO:0005739|GO:0006637	acyl-coenzyme A thioesterase 9, mitochondrial isoform b precursor
ASHGA5P001180	106.425	139.971	6.99835	6.86323	M	M	protein_coding	ENST00000222305	CCDS12452.1	USF2	GENCODE	1709	chr19	+	35759895	35770718		AGACAAATGGAGGACAGGTGACATACCGCGTAGTCCAGGTGACTGATGGTCAGCTGGACG	7392	Hs.454534	GO:0006351|GO:0006355|GO:0045944|GO:0055088|GO:0007595|GO:0000430|GO:0000432|GO:0019086|GO:0005634|GO:0003700|GO:0005515|GO:0046982|GO:0003690|GO:0043565|GO:0042803|GO:0003705|GO:0043425	upstream transcription factor 2, c-fos interacting [Source:HGNC Symbol;Acc:12594]
ASHGA5P003003	107.619	167.657	7.01341	7.12475	M	M	protein_coding	NM_006565	CCDS10841.1	CTCF	RefSeq	3946	chr16	+	67596309	67673088		TAAAAAGAAAGGTGTAAAGAAGACATTCCAGTGTGAGCTTTGCAGTTACACGTGTCCACG	10664	Hs.368367	GO:0000775|GO:0000793|GO:0003700|GO:0003714|GO:0005515|GO:0005634|GO:0005654|GO:0005730|GO:0006349|GO:0006351|GO:0007059|GO:0008270|GO:0010216|GO:0010628|GO:0016568|GO:0016584|GO:0031060|GO:0035065|GO:0040029|GO:0040030|GO:0043035|GO:0043565|GO:0044212|GO:0045892|GO:0045893|GO:0045893|GO:0070602	transcriptional repressor CTCF isoform 1
ASHGA5P006671	213.498	559.877	7.99734	8.8832	M	M	protein_coding	NM_001483	CCDS5521.1	GBAS	RefSeq	2019	chr7	+	56032269	56067875		AACCGGAATGCCTAGAAGCATACAACAAAATTTGTCAAGAGGTGTTGCCAAAGATTCACG	2631	Hs.591069	GO:0005515|GO:0005739|GO:0005739|GO:0005887|GO:0006119|GO:0006754|GO:0016020|GO:2000984	protein NipSnap homolog 2 isoform 1
ASHGA5P036194	417.32	530.582	8.95515	8.80349	M	M	protein_coding	NM_004522		KIF5C	RefSeq	6958	chr2	+	149632791	149883273		TTATAACGGGACGATTTTTGCGTATGGGCAGACTTCATCAGGAAAAACCCACACCATGGA	3800	Hs.660699	GO:0003777|GO:0005515|GO:0005524|GO:0005737|GO:0005871|GO:0005874|GO:0006996|GO:0007018|GO:0008045|GO:0034190|GO:0035253|GO:0043005	kinesin heavy chain isoform 5C
ASHGA5P013870	183.098	347.234	7.77742	8.17994	M	P	protein_coding	NM_001114632	CCDS45240.1	JMJD7	RefSeq	1439	chr15	+	42120282	42129785		ACTGAAGAGGGCACCTTTAAGGTGGTGGATGAAGAGGCCATGGAGAAGGTGCCCTGGATC	100137047			jmjC domain-containing protein 7
ASHGA5P016060	136.792	179.633	7.35864	7.22438	M	M	protein_coding	ENST00000426333	CCDS11489.1	EFTUD2	GENCODE	4167	chr17	-	42927654	42976993	NM_001258354	CAGGCGAGAGCATCATGGATACCGACTTATATGATGAGTTTGGGAATTATATTGGACCAG	9343	Hs.151787	GO:0007264|GO:0010467|GO:0006397|GO:0008380|GO:0006184|GO:0000398|GO:0005634|GO:0005737|GO:0005622|GO:0005654|GO:0030529|GO:0005681|GO:0016607|GO:0015030|GO:0071013|GO:0005515|GO:0003676|GO:0005525|GO:0003924	elongation factor Tu GTP binding domain containing 2 [Source:HGNC Symbol;Acc:30858]
ASHGA5P014777	39.4095	44.7403	5.56848	5.21931	M	M	protein_coding	NM_001010906	CCDS47833.1	NUGGC	RefSeq	3912	chr8	-	27879480	27941388		GTCACCAAGATGGACAAACTCCACTTGCCAGAATACCTAAGGGAAAGAAAGGCAGGAAAT	389643	Hs.370129	GO:0003924|GO:0005525|GO:0005634|GO:0005730	GTPase SLIP-GC
ASHGA5P010874	47.5334	66.8433	5.84042	5.79595	M	M	protein_coding	NM_001077471	CCDS44262.1	NR1I3	RefSeq	1270	chr1	-	161199455	161208000	NM_001077470, NM_001077474, NM_001077475	TGGAGCCCGTGACCGACCTGGAGTTACCCAGAGAGATGAGATTGATCAGCTGCAAGAGGA	9970	Hs.349642	GO:0003677|GO:0003700|GO:0003713|GO:0004879|GO:0004882|GO:0004887|GO:0005634|GO:0005654|GO:0005737|GO:0005856|GO:0006367|GO:0007165|GO:0008270|GO:0010467|GO:0030521|GO:0030522|GO:0043565	nuclear receptor subfamily 1 group I member 3 isoform 5
ASHGA5P050222	452.208	1339.22	9.07194	10.1508	M	M	protein_coding	ENST00000262890	CCDS12602.1	PAFAH1B3	GENCODE	1076	chr19	-	42801184	42806796		CATCCTGCAGGAGCTGCGGCGCCAAGATGAGTGGAGAGGAGAACCCAGCCAGCAAGCCCA	5050	Hs.466831	GO:0006629|GO:0016042|GO:0007399|GO:0005737|GO:0005515|GO:0003847	platelet-activating factor acetylhydrolase 1b, catalytic subunit 3 (29kDa) [Source:HGNC Symbol;Acc:8576]
ASHGA5P005374	170.152	235.244	7.67226	7.61653	M	M	protein_coding	NM_153211	CCDS32804.1	TTC39C	RefSeq	4900	chr18	+	21572736	21715574		CTTCTTTTGTGAAATCATAGCCCACTAATGAGTTTTGGAGCCAGCTTTGTCAGTTTTTTG	125488	Hs.128576		tetratricopeptide repeat protein 39C isoform 2
ASHGA5P009847	118.943	152.404	7.15812	6.98705	M	M	protein_coding	NM_001144884	CCDS776.1	SLC30A7	RefSeq	7918	chr1	+	101361631	101447311	NM_133496	ATATTTGTTTTCAAACATGGAGGTCATGGACATTCTCATGGCTCTGGCCACGGACACAGT	148867	Hs.533903	GO:0000139|GO:0005794|GO:0006829|GO:0008324|GO:0016021|GO:0016023|GO:0031982|GO:0032119|GO:0044444|GO:0048471|GO:0055085	zinc transporter 7
ASHGA5P053556	1391.22	1814.03	10.6804	10.5893	P	M	protein_coding	NM_173685	CCDS6356.1	NSMCE2	RefSeq	1225	chr8	+	126104082	126379367		GAAAAATAAAGTGTGTGGCCACACCTATGAAGAGGACGCCATTGTTCGCATGATTGAGTC	286053	Hs.388297	GO:0000722|GO:0000724|GO:0000781|GO:0005515|GO:0006303|GO:0007067|GO:0008270|GO:0016605|GO:0016925|GO:0019789|GO:0030915|GO:0034184|GO:0045842|GO:0051301|GO:0090398	E3 SUMO-protein ligase NSE2
ASHGA5P013963	33.2093	27.4248	5.31695	4.5044	P	M	protein_coding	NM_001001575	CCDS42947.1	PDE9A	RefSeq	1675	chr21	+	44073861	44195618	NM_001001577, NM_001001580	CATTCAGAAGAGCATTCAAAATCAATGAACTGAAAGCTGAAGTTGCAAATCACTTGGCTG	5152	Hs.473927	GO:0004114|GO:0005515|GO:0005783|GO:0005794|GO:0005829|GO:0005829|GO:0007165|GO:0007596|GO:0032587|GO:0046872|GO:0047555|GO:0048471	high affinity cGMP-specific 3',5'-cyclic phosphodiesterase 9A isoform i
ASHGA5P032406	254.671	411.978	8.24932	8.43167	M	M	protein_coding	NM_031854	CCDS32649.1	KRTAP4-12	RefSeq	1077	chr17	-	39279344	39280419		CTTGAAGTCCAGTGAAGTCTCTCTCTTAAAGTCTTTTGCAAACATTTTTGTACCTTGTTA	83755	Hs.572443	GO:0045095	keratin-associated protein 4-12
ASHGA5P034316	218.011	351.141	8.02718	8.1972	M	M	protein_coding	ENST00000322146	CCDS46162.1	ZNF836	GENCODE	3333	chr19	-	52658124	52674896		GTCTTAAAACAAAATTCAATGTGGAAAAGCCTTTAGATGTTCTCCTAACTTCTGGGTTCA	162962	Hs.631584	GO:0006351|GO:0006355|GO:0005634|GO:0005622|GO:0003677|GO:0008270|GO:0003676	zinc finger protein 836 [Source:HGNC Symbol;Acc:34333]
ASHGA5P011047	57.9058	125.401	6.12692	6.70724	P	M	protein_coding	NM_004032	CCDS5083.1	DDO	RefSeq	1556	chr6	-	110713382	110736753		AATTCTGCAGAAGCTGGAGATGCTGGTGTTCATTTGGTATCAGGGATAAAGGGAAGTGGA	8528	Hs.591348	GO:0000166|GO:0003884|GO:0005102|GO:0005515|GO:0005777|GO:0006531|GO:0006533|GO:0007320|GO:0007625|GO:0008445|GO:0019478|GO:0042445|GO:0048037	D-aspartate oxidase isoform b
ASHGA5P006058	958.921	1997.88	10.1406	10.7273	P	M	protein_coding	NM_006342	CCDS3352.1	TACC3	RefSeq	2847	chr4	+	1723216	1746905		TTTTGAGAAACAGAAAGAGGTGATCGAGGGCTACCGCAAGAACGAAGAGTCACTGAAGAA	10460	Hs.104019	GO:0005737|GO:0005813	transforming acidic coiled-coil-containing protein 3
ASHGA5P009518	409.105	546.247	8.92442	8.8447	P	M	protein_coding	NM_001136053	CCDS3042.1	TPRA1	RefSeq	1846	chr3	-	127291914	127309496	NM_016372	TCCCTGCCTTCTCGGAGGAGCTTCTACGTGTATGCGGGCATCCTGGCACTGCTCAACCTA	131601	Hs.6418	GO:0004930|GO:0006629|GO:0007186|GO:0007568|GO:0016021	transmembrane protein adipocyte-associated 1 isoform 1
ASHGA5P008939	144.285	181.314	7.43656	7.2381	M	M	protein_coding	NM_138615	CCDS2759.1	DHX30	RefSeq	4104	chr3	+	47844398	47891686		ATCTCTCGAGCTTCTAGGGACCTATTAAAAGAGTTCCCACAGCCCAAAAATCTTCTCAAC	22907	Hs.517948	GO:0003682|GO:0003723|GO:0005515|GO:0005524|GO:0005737|GO:0005739|GO:0008026|GO:0042645	putative ATP-dependent RNA helicase DHX30 isoform 1
ASHGA5P010747	71.6729	102.041	6.42892	6.40725	M	M	protein_coding	NM_018208	CCDS1442.2	ETNK2	RefSeq	2648	chr1	-	204100189	204121307		GGCTTTTCAGGTTAATCGCCTTAGAAATGGCAAAGATTCATACTATCCACGCCAACGGCA	55224	Hs.497469	GO:0004305|GO:0005524|GO:0005575|GO:0005829|GO:0006644|GO:0006646|GO:0006646|GO:0008150|GO:0044281|GO:0046474	ethanolamine kinase 2
ASHGA5P011329	629.191	588.942	9.54632	8.95204	M	M	protein_coding	NM_145284	CCDS14643.1	FAM122B	RefSeq	3480	chrX	-	133903595	133930385	NM_001166599	AATAGTACAACAATTATGAGCCGTCACAGCCTGGAAGAAGGCCTGGATATGGTGAACAGA	159090	Hs.404706		protein FAM122B isoform 1
ASHGA5P049606	410.812	962.282	8.9312	9.66129	M	M	protein_coding	NM_024683	CCDS42291.1	TEFM	RefSeq	1357	chr17	-	29226000	29233286		TATCGTTTTTGGTACTCGAAGAATTGCCTGGGCTCACCTTGATCGTAAGTTGACAGTGCT	79736	Hs.317340	GO:0003676|GO:0005515|GO:0005759|GO:0006119|GO:0006264|GO:0006355|GO:0006390|GO:0008821|GO:0030337|GO:0030529|GO:0042645	transcription elongation factor, mitochondrial
ASHGA5P050734	279.965	523.491	8.3818	8.78298	P	M	protein_coding	NM_006287	CCDS2294.1	TFPI	RefSeq	3927	chr2	-	188328957	188419219		AAAGAAAGAAGCAGAGAGTGAAAATAGCATATGAAGAAATTTTTGTTAAAAATATGTGAA	7035	Hs.516578	GO:0004866|GO:0004867|GO:0005576|GO:0005615|GO:0005886|GO:0007596|GO:0007598|GO:0010951	tissue factor pathway inhibitor isoform a precursor
ASHGA5P012092	17012.8	15212	14.2748	13.6439	P	M	protein_coding	NM_006295	CCDS34412.1	VARS	RefSeq	4308	chr6	-	31745296	31763712		AGTCTGACCATCTCCCTCCAGTTTTTCCACTTCGTTCGGACCTTCTCATAACTATGTCCA	7407	Hs.520026	GO:0002161|GO:0004832|GO:0005524|GO:0005622|GO:0005829|GO:0006414|GO:0006418|GO:0006438|GO:0010467	valine--tRNA ligase
ASHGA5P039175	532.389	1152.72	9.30474	9.92499	P	P	protein_coding	NM_001013439	CCDS33894.1	FXR1	RefSeq	8911	chr3	+	180630233	180700539	NM_005087	TCTCAGAGCAGACAAAGAAACCTCCCAAGGGAAACTTTGGCTAAAAACAAGAAAGAAATG	8087	Hs.478407	GO:0003723|GO:0005730|GO:0005737|GO:0005844|GO:0006915|GO:0007517|GO:0030154	fragile X mental retardation syndrome-related protein 1 isoform c
ASHGA5P003464	44.631	59.1849	5.74806	5.61967	M	P	protein_coding	ENST00000268864	CCDS11297.1	RASL10B	GENCODE	3194	chr17	+	34058678	34070540		TTTGAGTACGTCAAGACCATCCGCCAGCAGATCCTGGAGACGAGGGTGATCGGAACCTCA	91608	Hs.740533	GO:0007264|GO:0015031|GO:0007165|GO:0006184|GO:0005886|GO:0005622|GO:0016020|GO:0005525|GO:0003924	RAS-like, family 10, member B [Source:HGNC Symbol;Acc:30295]
ASHGA5P049406	970.639	782.626	10.1576	9.363	M	P	protein_coding	NM_130766	CCDS11005.1	INPP5K	RefSeq	3232	chr17	-	1397870	1420182	NM_001135642, NM_016532	TGAAGCACAGCCACAGATCTGAGCCAGGATGGGAGTGAATCCCAGGCGGAGGCCAGAGCT	51763	Hs.632238	GO:0001701|GO:0001726|GO:0001933|GO:0004445|GO:0005000|GO:0005515|GO:0005634|GO:0005737|GO:0005783|GO:0005802|GO:0005829|GO:0005829|GO:0005886|GO:0005979|GO:0006469|GO:0006644|GO:0006661|GO:0007186|GO:0010801|GO:0010829|GO:0016020|GO:0016311|GO:0016311|GO:0016312|GO:0030036|GO:0032587|GO:0032869|GO:0032870|GO:0033137|GO:0034485|GO:0034594|GO:0034595|GO:0035305|GO:0035810|GO:0042577|GO:0042593|GO:…	inositol polyphosphate 5-phosphatase K isoform 2
ASHGA5P052221	908.719	1156.82	10.0615	9.92993	P	M	protein_coding	ENST00000502536	CCDS54847.1	OSMR	GENCODE	1740	chr5	+	38845959	38886759		AGTGTCAATATCCTTTTTAACCTGACTCATCGAGGTGAGACTAGAGTTGTCACAGCCCAC	9180	Hs.120658	GO:0008284|GO:0008283|GO:0034097|GO:0007166|GO:0002675|GO:0038165|GO:0005900|GO:0005515|GO:0019838|GO:0004924	oncostatin M receptor [Source:HGNC Symbol;Acc:8507]
ASHGA5P003291	849.683	1574.35	9.97454	10.3837	P	M	protein_coding	NM_012207	CCDS7278.1	HNRNPH3	RefSeq	2427	chr10	+	70091767	70102953		TATGATGGTGGTTATGGAGGTTTTGATGACTATGGTGGCTATAATAATTACGGCTATGGG	3189	Hs.643472	GO:0000166|GO:0000398|GO:0003723|GO:0005634|GO:0005730|GO:0006396|GO:0008380|GO:0030529	heterogeneous nuclear ribonucleoprotein H3 isoform a
ASHGA5P009279	560.595	658.316	9.38154	9.1145	M	M	protein_coding	NM_023085	CCDS33420.1	CAPN10	RefSeq	2197	chr2	+	241526132	241538526		CCTCTGGAAGGTCCCAGAGGGTGGAAGGAGCCAGGACGCACCCCCACTGCTGCTGCAGGA	11132	Hs.728234	GO:0000149|GO:0004198|GO:0005623|GO:0005829|GO:0005886|GO:0006508|GO:0008092|GO:0031532|GO:0032024|GO:0032388|GO:0032869|GO:0043065|GO:0046326	calpain-10 isoform c
ASHGA5P010515	80.2343	194.092	6.59551	7.33643	M	M	protein_coding	NM_206853	CCDS5286.1	QKI	RefSeq	14152	chr6	+	163835674	163999628		GGTGTATTAGGTATGGCTTTCCCAACGAAAGGCTAAGAATTCAAGAACGGTCTTAACTGA	9444	Hs.510324	GO:0001570|GO:0003723|GO:0005515|GO:0005634|GO:0005737|GO:0006397|GO:0006417|GO:0007286|GO:0008380|GO:0010628|GO:0017124|GO:0042552|GO:0042692|GO:0042759|GO:0051028	protein quaking isoform HQK-6
ASHGA5P045132	104.722	137.605	6.97675	6.83857	M	M	protein_coding	NM_005454	CCDS6476.1	CER1	RefSeq	1206	chr9	-	14719731	14722715		ATCTCCTCTTCGGGAAGAAGCCAAGAAATTCTGGCACCACTTCATGTTCAGAAAAACTCC	9350	Hs.248204	GO:0001657|GO:0003419|GO:0003674|GO:0005125|GO:0005576|GO:0005576|GO:0005615|GO:0007369|GO:0007399|GO:0008285|GO:0009948|GO:0009952|GO:0016015|GO:0023019|GO:0030178|GO:0030282|GO:0030509|GO:0030514|GO:0032926|GO:0032926|GO:0035582|GO:0035582|GO:0036122|GO:0042074|GO:0042803|GO:0048263|GO:0071773|GO:2000381|GO:2000381	cerberus precursor
ASHGA5P037999	401.958	566.49	8.89558	8.90157	M	M	protein_coding	NM_001042693	CCDS41336.1	FAM159A	RefSeq	698	chr1	+	53099065	53122737		GAAGCCTCTGTACCCAACCCTGACCTATGTGGACCAGTCCCATAAACATTCAATAAATGT	348378	Hs.424589	GO:0016021	membrane protein FAM159A
ASHGA5P054474	3238.96	6720	11.884	12.4894	M	M	protein_coding	NM_018237	CCDS7282.1	CCAR1	RefSeq	3858	chr10	+	70480970	70551309		GAATGGTGCCAGTGTATGATAAAATCCATGTAGTGATGAGGAATGGTGTTAAATAATGTA	55749	Hs.49853	GO:0000398|GO:0003676|GO:0005509|GO:0005515|GO:0005654|GO:0006351|GO:0006355|GO:0006915|GO:0007049|GO:0008380|GO:0010467|GO:0030374|GO:0048471	cell division cycle and apoptosis regulator protein 1
ASHGA5P028689	104.102	160.185	6.9684	7.05942	M	M	protein_coding	NM_138430	CCDS9535.1	ADPRHL1	RefSeq	1705	chr13	-	114076583	114107839		ACCTCGTACTCTCGCCAGGAGAATGGCCCGTGAGTGACAACACCATCATGCACATCGCAA	113622	Hs.98669	GO:0000287|GO:0003875|GO:0051725	[Protein ADP-ribosylarginine] hydrolase-like protein 1 isoform 1
ASHGA5P016776	15.9866	33.3559	4.27219	4.79286	A	M	protein_coding	NM_201595	CCDS9874.1	GTF2A1	RefSeq	5956	chr14	-	81641795	81687575	NM_015859	ACTAAAAACTTTATGGGAAAACAAACTAATGCAGTCCAGGGCAGTAGATGGATTTCATTC	2957	Hs.592334	GO:0003677|GO:0003713|GO:0005515|GO:0005654|GO:0005672|GO:0006355|GO:0006366|GO:0006366|GO:0006367|GO:0006368|GO:0008134|GO:0010467|GO:0016032|GO:0017025|GO:0046982	transcription initiation factor IIA subunit 1 isoform 2
ASHGA5P052442	18.7689	28.0573	4.50354	4.5376	A	M	protein_coding	NM_016580	CCDS4269.1	PCDH12	RefSeq	5210	chr5	-	141324529	141338627		ATTTCTTTTAGGGGATTGTCAGGAGGTGACCACTCTCACGGTGAAATACCAAGTGTCAGA	51294	Hs.439474	GO:0005509|GO:0005886|GO:0005887|GO:0005911|GO:0005977|GO:0007156|GO:0008038|GO:0016339|GO:0060711	protocadherin-12 precursor
ASHGA5P011008	59.9771	104.5	6.17752	6.44144	M	M	protein_coding	ENST00000368784	CCDS1018.1	LCE2D	GENCODE	609	chr1	+	152635871	152637135	NM_014357	CTTTTGCATGTGACCAGGGTTGACTAAACTCCTGCCAGGATGTCTTGCCAGCAAAACCAG	353141	Hs.490225	GO:0031424	late cornified envelope 2D [Source:HGNC Symbol;Acc:16518]
ASHGA5P008852	82.5156	88.8861	6.63466	6.20414	M	M	protein_coding	NM_005778	CCDS2810.1	RBM5	RefSeq	3149	chr3	+	50126340	50156397		TGCAAGATGCTACCAGCTGGATGGAAGCCAATCAGAAAAAGTTGGTGATTCAAGGAAAGC	10181	Hs.439480	GO:0000166|GO:0000245|GO:0000381|GO:0000398|GO:0003677|GO:0003723|GO:0003729|GO:0005515|GO:0005634|GO:0005654|GO:0005681|GO:0005730|GO:0006396|GO:0006915|GO:0008270|GO:0008285|GO:0008380|GO:0010467|GO:0043065|GO:0043065	RNA-binding protein 5
ASHGA5P048972	180.265	204.427	7.75406	7.41285	M	M	protein_coding	ENST00000007264	CCDS10426.1	RPUSD1	GENCODE	2050	chr16	-	834973	838383		GGAGTGGACGCTGGAACCGGACAGCTGAGAGCCGTGGGGCTGGGGCAGGGGGTGTCAGCT	113000	Hs.101742	GO:0008150|GO:0001522|GO:0009451|GO:0005575|GO:0003723|GO:0003674|GO:0009982	RNA pseudouridylate synthase domain containing 1 [Source:HGNC Symbol;Acc:14173]
ASHGA5P021822	846.555	1223.92	9.96938	10.018	M	M	protein_coding	NM_001177612	CCDS53915.1	CINP	RefSeq	866	chr14	-	102814618	102829253		GGATGGGTTGATGAGGTTTCGCATAAGCTCTTGGAGATGTACAGGAAGGAGCTGCTCCTG	51550	Hs.129634	GO:0005515|GO:0005634|GO:0006260|GO:0006281|GO:0007049|GO:0051301	cyclin-dependent kinase 2-interacting protein isoform 3
ASHGA5P012440	77.959	136.14	6.55446	6.82275	M	M	protein_coding	NM_003184	CCDS34937.1	TAF2	RefSeq	5049	chr8	-	120743013	120845074		TCAGCTTGCTTCTGTCTTGCAAAGATTGCAAATTCAATGGTGAGCACATGGACAGGACCA	6873	Hs.122752	GO:0000086|GO:0005515|GO:0005669|GO:0005669|GO:0005669|GO:0006367|GO:0008237|GO:0008270|GO:0033276|GO:0044212|GO:0045944	transcription initiation factor TFIID subunit 2
ASHGA5P011935	524.714	1207.48	9.28587	9.99655	M	M	protein_coding	NM_001008216	CCDS242.1	GALE	RefSeq	1585	chr1	-	24122088	24127294	NM_000403, NM_001127621	AGTGCTGCAGATGGTCCAGGCTATGGAGAAGGCCTCTGGGAAGAAGATCCCGTACAAGGT	2582	Hs.632380	GO:0000166|GO:0003978|GO:0003978|GO:0005829|GO:0005975|GO:0019388|GO:0019388|GO:0042803|GO:0044237|GO:0044281|GO:0050662	UDP-glucose 4-epimerase
ASHGA5P045527	151.372	260.69	7.50502	7.76578	M	M	protein_coding	NM_001080515	CCDS35171.1	FAM163B	RefSeq	1131	chr9	-	136443536	136445368		CATCTTGGCGACTGTGATTTTGCTCTGCATCATCGCTGTTCTGTGCTACTGCCGGCTCCA	642968	Hs.173134	GO:0016021	protein FAM163B
ASHGA5P011690	713.393	1004.04	9.72433	9.72647	M	M	protein_coding	NM_022157	CCDS430.1	RRAGC	RefSeq	1442	chr1	-	39305014	39325340		CATCCAGAAGGTGGTGTTTCATAAGATGTCACCCAACGAGACCCTCTTTTTGGAAAGTAC	64121	Hs.532461	GO:0000287|GO:0003924|GO:0005515|GO:0005525|GO:0005634|GO:0005737|GO:0005764|GO:0006184|GO:0006351|GO:0006915|GO:0007264|GO:0008380|GO:0016049|GO:0019003|GO:0032008|GO:0034613|GO:0046982|GO:0071230	ras-related GTP-binding protein C
ASHGA5P003508	131.632	175.566	7.30493	7.19182	M	M	protein_coding	ENST00000269383	CCDS11732.1	TRIM65	GENCODE	3439	chr17	-	73885040	73893084		TTTGTCCACTGAGGAGGAAACTCTGGCAGAATTATCGCAATCTGACCTTTGATCCAGTCA	201292	Hs.189823	GO:0005622|GO:0008270|GO:0005515	tripartite motif containing 65 [Source:HGNC Symbol;Acc:27316]
ASHGA5P027760	34.4219	62.792	5.37034	5.7046	M	M	protein_coding	NM_002234	CCDS8536.1	KCNA5	RefSeq	2886	chr12	+	5153084	5155954		GAAGAAAGGCAAATCTGACTTTTTCTGTGCGCCTTAAACAATTCTTGTAACTTTCTTCAA	3741	Hs.150208	GO:0001666|GO:0005102|GO:0005251|GO:0005251|GO:0005794|GO:0005886|GO:0005886|GO:0005901|GO:0006813|GO:0007268|GO:0008076|GO:0014704|GO:0015271|GO:0015271|GO:0019870|GO:0019901|GO:0042391|GO:0043266|GO:0043267|GO:0045121|GO:0050796|GO:0051260|GO:0051393|GO:0051481|GO:0055075|GO:0060081|GO:0060372|GO:0071435|GO:0071435|GO:0086014|GO:0086089|GO:0086091|GO:0097110	potassium voltage-gated channel subfamily A member 5
ASHGA5P029110	1200.4	1763.23	10.4696	10.5464	M	M	protein_coding	NM_080746	CCDS32071.1	RPL10L	RefSeq	838	chr14	-	47120219	47121028		ACTGTCTCCTTGGGCCATGCTGGTCTGACTTATGCTTACTAATAAATTCTGTTTACTGGC	140801	Hs.308332	GO:0003735|GO:0005634|GO:0006412|GO:0007283|GO:0022625	60S ribosomal protein L10-like
ASHGA5P050064	538.884	744.688	9.32447	9.29114	M	M	protein_coding	ENST00000245912	CCDS12171.1	TNFSF14	GENCODE	2894	chr19	-	6663147	6670599		TGTGGCCCGGGTGGGTCTGGGTCTCTTGCTGTTGCTGATGGGGGCCGGGCTGGCCGTCCA	8740	Hs.129708	GO:0006917|GO:0006955|GO:0007165|GO:0042110|GO:0043154|GO:0043029|GO:0071260|GO:0031295|GO:0042098|GO:0008588|GO:0016021|GO:0005737|GO:0005886|GO:0005615|GO:0016020|GO:0005515|GO:0005102|GO:0005125|GO:0005164|GO:0043027	tumor necrosis factor (ligand) superfamily, member 14 [Source:HGNC Symbol;Acc:11930]
ASHGA5P006651	58.3966	84.2331	6.14025	6.12449	M	M	protein_coding	NM_212535	CCDS10618.1	PRKCB	RefSeq	2711	chr16	+	23847299	24231932		TAAGCCAAAAGCTAGAGACAAGAGAGACACCTCCAACTTCGACAAAGAGTTCACCAGACA	5579	Hs.460355	GO:0003682|GO:0004674|GO:0004697|GO:0005080|GO:0005246|GO:0005515|GO:0005524|GO:0005634|GO:0005737|GO:0005829|GO:0005886|GO:0005886|GO:0006351|GO:0006357|GO:0006468|GO:0006816|GO:0006874|GO:0006915|GO:0007165|GO:0007268|GO:0007596|GO:0008270|GO:0010829|GO:0030168|GO:0030374|GO:0030949|GO:0035403|GO:0035408|GO:0035556|GO:0042113|GO:0042393|GO:0042953|GO:0043123|GO:0045766|GO:0046627|GO:0050681|GO:…	protein kinase C beta type isoform 1
ASHGA5P047792	281.556	433.642	8.39002	8.50676	M	M	protein_coding	NM_016526	CCDS7689.1	BET1L	RefSeq	2971	chr11	-	202923	207422		GGTGCGGGTGGGTGGTCAAATCACCACTTCTGTGTGATCTTGCTGGGATTCCTCCCTTAG	51272	Hs.414418	GO:0005484|GO:0005634|GO:0005768|GO:0005794|GO:0005795|GO:0015031|GO:0030173|GO:0031201|GO:0042147	BET1-like protein isoform 2
ASHGA5P033808	150.75	178.377	7.49931	7.21434	M	M	protein_coding	NM_001943	CCDS42423.1	DSG2	RefSeq	5677	chr18	+	29078026	29128814		TCTCCGTCATTGACAAACCACCTGGCATGGCAGAAAAATGGAAAATAGCACGCCAAGAAA	1829	Hs.412597	GO:0005509|GO:0005886|GO:0005886|GO:0005911|GO:0006915|GO:0006915|GO:0006921|GO:0007155|GO:0007156|GO:0016021|GO:0030057|GO:0086005|GO:0086069|GO:0086091|GO:0097194	desmoglein-2 preproprotein
ASHGA5P009559	544.629	1331.51	9.33916	10.1435	M	M	protein_coding	NM_007309	CCDS14468.1	DIAPH2	RefSeq	3782	chrX	+	95939661	96724837		AGGAATCCAGTGGTAAATCATCCCTGTGCAACAAGGGCTAATCCAAGATCAGCTACATAA	1730	Hs.226483	GO:0000910|GO:0003779|GO:0005102|GO:0005730|GO:0005737|GO:0005739|GO:0005769|GO:0005794|GO:0005829|GO:0007275|GO:0007292|GO:0017048|GO:0030041|GO:0030154|GO:0043231|GO:0048477	protein diaphanous homolog 2 isoform 12C
ASHGA5P007225	45122.1	37869.4	15.6366	14.9857	M	M	protein_coding	NM_017929	CCDS13750.1	PEX26	RefSeq	4093	chr22	+	18560685	18573797	NM_001127649	AACCTGGAAGGCTCTGTCTCCCACAAGTTCCTGTCACTACCGATGTTGGTTCGCCAGCTT	55670	Hs.517400	GO:0005515|GO:0005777|GO:0005779|GO:0008022|GO:0016558|GO:0016558|GO:0032403|GO:0045046|GO:0051117	peroxisome assembly protein 26 isoform a
ASHGA5P023467	90.5875	121.177	6.76539	6.65378	M	M	protein_coding	NM_014308	CCDS11147.1	PIK3R5	RefSeq	4449	chr17	-	8782232	8815834		TCTGCTACAGCATTTTATCTTCCCAAGAGCCCCATGAGGCGATGACCCAGGATGCAGCCA	23533	Hs.278901	GO:0005634|GO:0005737|GO:0005829|GO:0005944|GO:0006644|GO:0006661|GO:0007186|GO:0007596|GO:0014065|GO:0016020|GO:0030168|GO:0031683|GO:0043406|GO:0044281|GO:0051897	phosphoinositide 3-kinase regulatory subunit 5 isoform 1
ASHGA5P026788	155.255	220.186	7.53874	7.52027	M	M	protein_coding	NM_006028	CCDS8364.1	HTR3B	RefSeq	1918	chr11	+	113775517	113817283		AAGTTTGCATTTCTCCTTTTTGGGATCTGCCCAGGAATGTTGTCAAGTGTAATGGCTCCC	9177	Hs.241377	GO:0004993|GO:0005216|GO:0005232|GO:0005886|GO:0005887|GO:0006810|GO:0007268|GO:0030424|GO:0034220|GO:0043025|GO:0045211|GO:0055085|GO:0071363	5-hydroxytryptamine receptor 3B precursor
ASHGA5P010009	43.9335	47.3541	5.72514	5.30262	M	M	protein_coding	NM_198682	CCDS47138.1	GYPE	RefSeq	1783	chr4	-	144792018	144826716		ACTGATAAAGGTTTTCATGCCTCTGGGATTGAGATTAGAGGAAGAAAGCAAAGAAAGGAC	2996	Hs.728753	GO:0005886|GO:0005887	glycophorin-E precursor
ASHGA5P012955	55.4867	73.4248	6.06634	5.92856	M	M	protein_coding	NM_001161368	CCDS54517.1	SEC14L4	RefSeq	2158	chr22	-	30884897	30901698		GCTGGCGTCTAGAATGCGGCTGAGAATGAGAACGCTGAAGATGATCCAGTCCACTGAGGA	284904	Hs.517541	GO:0005215|GO:0005622|GO:0008289|GO:0016021	SEC14-like protein 4 isoform b
ASHGA5P017587	23.5544	10.4831	4.82543	3.09238	M	A	protein_coding	NM_001171942	CCDS55371.1	GLRA2	RefSeq	3197	chrX	+	14547419	14749933		ATATGATGCAAGAATCAGGCCAAATTTTAAAGTTTTGGATCAGTCACAGAAACGACCATG	2742	Hs.2700	GO:0005886|GO:0005887|GO:0006811|GO:0007218|GO:0007416|GO:0016594|GO:0016934|GO:0022824|GO:0030054|GO:0034220|GO:0034707|GO:0045211|GO:0055085	glycine receptor subunit alpha-2 isoform C
ASHGA5P001025	59.0599	40.2291	6.15582	5.06455	M	M	protein_coding	NM_182607	CCDS14535.1	VSIG1	RefSeq	3145	chrX	+	107288199	107322414		GCCAATTTCTATTTACTTTTCTCAAGGTGGACAAGCTGTAGCCATCGGGCAATTTAAAGA	340547	Hs.177164	GO:0016021	V-set and immunoglobulin domain-containing protein 1 isoform 2 precursor
ASHGA5P001120	2522.86	3913.75	11.5361	11.705	M	M	protein_coding	NM_001398	CCDS33014.1	ECH1	RefSeq	1276	chr19	-	39306061	39322497		TGCTTTCTTCCAGGTGAAGGAGGTGGACGTGGGTTTGGCTGCCGATGTAGGAACACTGCA	1891	Hs.196176	GO:0005102|GO:0005515|GO:0005739|GO:0005777|GO:0006635|GO:0016853	delta(3,5)-Delta(2,4)-dienoyl-CoA isomerase, mitochondrial precursor
ASHGA5P010679	36.3561	65.6684	5.45133	5.7691	M	M	protein_coding	NM_144989	CCDS41472.1	DNAH14	RefSeq	1108	chr1	+	225117362	225155626		TATCTCAAAGAGATACTTGGTCATTTGTGGAGCAGTTTATATATAAGAATCTCCTTGGGA	127602	Hs.133977	GO:0003777|GO:0005524|GO:0005737|GO:0005874|GO:0007018|GO:0030286|GO:0035085	dynein heavy chain 14, axonemal isoform 3
ASHGA5P032383	45.0278	72.7367	5.76127	5.91479	M	M	protein_coding	NM_198993	CCDS11335.1	STAC2	RefSeq	3293	chr17	-	37366788	37382040		TCCAGGAACATGTCTTCAAGCGAGCTAGCCCTTGTGAGCTGTGCCACCAGCTCATCGTAG	342667	Hs.145068	GO:0005622|GO:0035556|GO:0046872	SH3 and cysteine-rich domain-containing protein 2
ASHGA5P041528	159.553	296.294	7.57805	7.95253	M	M	protein_coding	ENST00000256935	CCDS4371.1	DOCK2	GENCODE	6097	chr5	+	169064250	169510386		TGTGAGAAACTTTGTGTGCAGAATTGGGGAAGATGCTGAGCTCTTCATGTCTCTCTACGA	1794	Hs.586174	GO:0007010|GO:0055114|GO:0030036|GO:0016032|GO:0001771|GO:0006935|GO:0001768|GO:0001766|GO:0045059|GO:0045060|GO:0046633|GO:0050690|GO:0046631|GO:0042098|GO:0042110|GO:0032855|GO:0005634|GO:0005737|GO:0005886|GO:0005829|GO:0005856|GO:0012505|GO:0005515|GO:0016491|GO:0005488|GO:0005525|GO:0020037|GO:0009055|GO:0005085|GO:0051020|GO:0030675|GO:0046914|GO:0042608|GO:0030676	dedicator of cytokinesis 2 [Source:HGNC Symbol;Acc:2988]
ASHGA5P020264	802.252	998.965	9.89228	9.71822	M	M	protein_coding	NM_138972	CCDS44739.1	BACE1	RefSeq	5789	chr11	-	117156401	117186972	NM_001207049	TATGCTGAGATTGCCAGGCTTTGTGGTGCTGGCTTCCCCCTCAACCAGTCTGAAGTGCTG	23621	Hs.504003	GO:0004190|GO:0005768|GO:0005783|GO:0005794|GO:0005802|GO:0005887|GO:0006508|GO:0006509|GO:0008798|GO:0009986|GO:0016021|GO:0019899|GO:0030659|GO:0050435	beta-secretase 1 isoform B preproprotein
ASHGA5P011222	917.382	1401.42	10.0759	10.2105	P	M	protein_coding	NM_001077394	CCDS41358.1	DPH5	RefSeq	1828	chr1	-	101455179	101491362		ATTGGCTGCTCCTAGTCTCTCTTCTCCTCAAGTTTGAAATGCTTTATCTCATCGGGTTGG	51611	Hs.440776	GO:0004164|GO:0005575|GO:0017183|GO:0017183	diphthine synthase isoform a
ASHGA5P021815	2571.43	4796.56	11.5679	11.9978	P	M	protein_coding	NM_144779	CCDS12447.1	FXYD5	RefSeq	927	chr19	+	35645671	35660788		CCGGGCTCAGATGTCGCCCTCTGGTCGCCTGTGTCTTCTCACCATCGTTGGCCTGATTCT	53827	Hs.333418	GO:0003779|GO:0005216|GO:0016021|GO:0030033|GO:0045296|GO:0046588	FXYD domain-containing ion transport regulator 5 precursor
ASHGA5P001336	78.3	103.713	6.56095	6.43105	M	M	protein_coding	NM_016584	CCDS8916.1	IL23A	RefSeq	1049	chr12	+	56732662	56734194		CAACAGTCAGTTCTGCTTGCAAAGGATCCACCAGGGTCTGATTTTTTATGAGAAGCTGCT	51561	Hs.98309	GO:0001916|GO:0002230|GO:0002230|GO:0002827|GO:0002827|GO:0002827|GO:0002827|GO:0005125|GO:0006954|GO:0009615|GO:0010535|GO:0032693|GO:0032725|GO:0032729|GO:0032729|GO:0032733|GO:0032733|GO:0032735|GO:0032740|GO:0032760|GO:0032816|GO:0032819|GO:0034105|GO:0042098|GO:0042102|GO:0042104|GO:0042346|GO:0042510|GO:0042517|GO:0042520|GO:0042523|GO:0043382|GO:0045087|GO:0045519|GO:0045672|GO:0045944|GO:…	interleukin-23 subunit alpha precursor
ASHGA5P002023	364.307	572.115	8.75901	8.91372	M	M	protein_coding	NM_000532	CCDS3089.1	PCCB	RefSeq	1825	chr3	+	135969166	136049013		CTTCAGTCAGGATTTTACAGTTTTTGGAGGCAGTCTGTCAGGAGCACATGCCCAAAAGAT	5096	Hs.63788	GO:0004658|GO:0005524|GO:0005739|GO:0005759|GO:0006635|GO:0019626|GO:0044255|GO:0044281	propionyl-CoA carboxylase beta chain, mitochondrial isoform 1
ASHGA5P010056	99.253	125.864	6.89807	6.71239	M	M	protein_coding	NM_014329	CCDS10849.1	EDC4	RefSeq	4811	chr16	+	67906925	67918417		CCCGCGGGCGGCCCCAGTGCAGAGAGCCCACGGCCATCCAGTGCCTACAATGGGGACCTC	23644	Hs.75682	GO:0000288|GO:0000932|GO:0005515|GO:0005634|GO:0005730|GO:0005737|GO:0005829|GO:0008150|GO:0010467|GO:0016070|GO:0016071|GO:0043231|GO:0043928	enhancer of mRNA-decapping protein 4
ASHGA5P008459	126.697	123.163	7.24928	6.68036	M	M	protein_coding	NM_006852	CCDS11633.1	TLK2	RefSeq	5455	chr17	+	60556385	60692841	NM_001112707	AACAGCGGAAAAGCAAGACCAATGGAGCTGAAAATGAAACGTTAACGTTAGCAGAATACC	11011	Hs.445078	GO:0001672|GO:0004674|GO:0005524|GO:0005634|GO:0005882|GO:0006468|GO:0006974|GO:0007049|GO:0007059|GO:0010507|GO:0016568|GO:0018105|GO:0032435|GO:0035556|GO:0048471|GO:0071480	serine/threonine-protein kinase tousled-like 2 isoform A
ASHGA5P020406	57.787	76.2444	6.12449	5.98249	M	M	protein_coding	NM_001166104	CCDS54811.1	NR3C2	RefSeq	5564	chr4	-	148999914	149363672		AATTTAGGAGGATTTAAAAACTTGCCTCTTGAGGACCAAATTACCCTAATCCAGTATTCT	4306	Hs.163924	GO:0003700|GO:0003707|GO:0005496|GO:0005515|GO:0005654|GO:0005789|GO:0006367|GO:0007165|GO:0008270|GO:0010467|GO:0043565	mineralocorticoid receptor isoform 2
ASHGA5P010406	10813.9	14628.6	13.6525	13.5823	M	M	protein_coding	NM_206917	CCDS14509.1	NGFRAP1	RefSeq	933	chrX	+	102631267	102633001		ATAGGCCCAGGAAAACGAAGAGATGGAGCAGCCTATGCAGAATGGAGAGGAAGACCGCCC	27018	Hs.448588	GO:0005123|GO:0005515|GO:0005634|GO:0005737|GO:0005829|GO:0006915|GO:0006919|GO:0007275|GO:0008624|GO:0008625|GO:0008656|GO:0046872|GO:0048011	protein BEX3 isoform a
ASHGA5P002603	498.396	900.217	9.21495	9.56512	M	M	protein_coding	NM_018230	CCDS1579.1	NUP133	RefSeq	4170	chr1	-	229577043	229644088		AGAAAAGATCAGATCTCTTATCTCCTCTTCTTTCACTAGGCCAGTACCTGTGGGCTGCTT	55746	Hs.12457	GO:0000087|GO:0000236|GO:0000278|GO:0000777|GO:0000940|GO:0005487|GO:0005515|GO:0005635|GO:0005643|GO:0005829|GO:0005975|GO:0006406|GO:0006999|GO:0008645|GO:0010827|GO:0015031|GO:0015758|GO:0016032|GO:0019221|GO:0031080|GO:0031080|GO:0044281|GO:0048339|GO:0055085	nuclear pore complex protein Nup133
ASHGA5P001956	2467.96	5446.15	11.5024	12.192	M	M	protein_coding	ENST00000250241	CCDS12247.1	ILF3	GENCODE	3728	chr19	+	10764936	10796443	ENST00000407004	AGCAGGCTACAGTGACTTTTTCACAGACTGCTACGGCTATCATGATTTTGGGTCTTCCTA	3609	Hs.465885	GO:0006351|GO:0045893|GO:0045892|GO:0000279|GO:0005634|GO:0005622|GO:0005739|GO:0005730|GO:0030529|GO:0003723|GO:0003677|GO:0005515|GO:0003725	interleukin enhancer binding factor 3, 90kDa [Source:HGNC Symbol;Acc:6038]
ASHGA5P026537	379.047	486.239	8.81369	8.67393	P	M	protein_coding	NM_153266	CCDS8133.1	TMEM151A	RefSeq	2546	chr11	+	66059372	66064135		GCTGGCGACGGCGGGGAGGTGCCCGCGCTCATCCCGGACGGCGAGCCGCTGCGGGAAGAG	256472	Hs.399779	GO:0016021	transmembrane protein 151A
ASHGA5P030741	2524.19	3434.94	11.538	11.5134	P	M	protein_coding	NM_001113205	CCDS44258.1	TSTD1	RefSeq	688	chr1	-	161007421	161008774		GGAGGTGATGGGGACTGCCTGTCATTCCTGTCAGTCTCTCACGCTTCTTTGTCTCCACAG	100131187	Hs.720030	GO:0005737|GO:0005739|GO:0048471	thiosulfate sulfurtransferase/rhodanese-like domain-containing protein 1 isoform 3
ASHGA5P054494	96.9203	121.379	6.86466	6.65611	P	M	protein_coding	NM_012330	CCDS7345.1	KAT6B	RefSeq	8509	chr10	+	76586170	76792380		AGTCATGCACTTCTCATGTGTTGGCTACAGGTACCACACAAAAGCTAAAACCTCCACCTT	23522	Hs.35758	GO:0000786|GO:0003677|GO:0004402|GO:0005515|GO:0005634|GO:0005634|GO:0006334|GO:0006351|GO:0006355|GO:0008134|GO:0008270|GO:0016407|GO:0016573|GO:0043966|GO:0045892|GO:0045893|GO:0070776	histone acetyltransferase KAT6B isoform 1
ASHGA5P051469	3552.42	6482.15	12.0211	12.4341	P	M	protein_coding	NM_001099669	CCDS43073.1	HIGD1A	RefSeq	2805	chr3	-	42824399	42846027		TCTTTCTCAGGGAGATTCTTCAAGCAATCACTATGTCAACAGACACAGGTGTTTCCCTTC	25994	Hs.728813	GO:0006950|GO:0016021|GO:0043066|GO:0043234	HIG1 domain family member 1A isoform b
ASHGA5P002313	28.5564	35.3201	5.10134	4.87463	M	M	protein_coding	NM_004948	CCDS11895.1	DSC1	RefSeq	4271	chr18	-	28709213	28742819		CACTCTGATTAAAAATTAAACAGTAAAAGAAGGTGTATTTGTGTGGACAAGATGAGGAGC	1823	Hs.567260	GO:0005509|GO:0005886|GO:0005921|GO:0007156|GO:0016020|GO:0016021|GO:0030057	desmocollin-1 isoform Dsc1b preproprotein
ASHGA5P020003	189.791	307.558	7.82967	8.00505	P	M	protein_coding	NM_139281	CCDS4102.1	WDR36	RefSeq	6611	chr5	+	110427869	110466200		TCCCCAGCAGTCTAAAGTGGTAAATCTTGGAGTTTTGGCTCAAAAATCAGATTTCTGCTT	134430	Hs.533237	GO:0003674|GO:0005575|GO:0005730|GO:0006364|GO:0007601|GO:0008150|GO:0032040|GO:0050896	WD repeat-containing protein 36
ASHGA5P043163	56.492	76.1124	6.09164	5.98027	M	M	protein_coding	NM_006682	CCDS5591.1	FGL2	RefSeq	4268	chr7	-	76822687	76829150		TCAATAGTTTGGATGGCAAATGTTCAAAGTGTCCCAGCCAAGAACAAATACAGTCACGTC	10875	Hs.520989	GO:0005102|GO:0005577|GO:0007165	fibroleukin precursor
ASHGA5P009851	48.1268	82.8001	5.85794	6.09917	M	M	protein_coding	NM_014969	CCDS30787.1	WDR47	RefSeq	4373	chr1	-	109512837	109584850	NM_001142551	GCCCCAGCATCTGGAATTTACCATGCAAGAAGCTGTGCAATGTTTACATGCTCTAGAAGA	22911	Hs.570055	GO:0005737|GO:0005874|GO:0007275	WD repeat-containing protein 47 isoform 2
ASHGA5P001190	25.3699	101.034	4.93024	6.39265	P	M	protein_coding	NM_016352	CCDS5818.1	CPA4	RefSeq	2817	chr7	+	129932973	129964020		GGACCTGCAGGCCCTTTTAGACAATGAAGATGATGAAATGCAACACAATGAAGGGCAAGA	51200	Hs.93764	GO:0004181|GO:0005575|GO:0005576|GO:0006508|GO:0008270|GO:0016573	carboxypeptidase A4 preproprotein
ASHGA5P008831	54.9098	86.462	6.0508	6.16254	P	M	protein_coding	NM_199441	CCDS46611.1	ZNF334	RefSeq	3489	chr20	-	45129706	45142194	NM_001270497, NM_018102, NR_073026	ACTTGGTCTCTGTGGGGTATCATGTTAGCAAACCAGATGTGATTTTCAAATTGGAGCAAG	55713	Hs.584933	GO:0003677|GO:0005634|GO:0006351|GO:0006355|GO:0008270	zinc finger protein 334 isoform b
ASHGA5P009743	5179.16	3899.1	12.5591	11.6988	P	M	protein_coding	NM_207196	CCDS44236.1	ADAM15	RefSeq	2996	chr1	+	155023747	155035252	NM_207197, NR_048577, NR_048578	GAGACTCCAGGCTGAGCTGGCTGACCGACCCAATCCCCCTACCCGCCCTCTGCCCGCTGA	8751	Hs.312098	GO:0001525|GO:0001669|GO:0004222|GO:0005515|GO:0005912|GO:0006508|GO:0007160|GO:0008237|GO:0008270|GO:0012505|GO:0016021|GO:0017124|GO:0019861|GO:0030574|GO:0042246|GO:0060317	disintegrin and metalloproteinase domain-containing protein 15 isoform 5 preproprotein
ASHGA5P006112	6612.85	6872.11	12.9171	12.5232	P	P	protein_coding	NM_001893	CCDS11805.1	CSNK1D	RefSeq	3714	chr17	-	80200536	80231594		ATACCTCTCGCATGTCCACCTCACAGATTCCTGGTCGGGTGGCTTCCAGTGGTCTTCAGT	1453	Hs.631725	GO:0000086|GO:0000278|GO:0001934|GO:0004672|GO:0004672|GO:0004672|GO:0004674|GO:0005515|GO:0005524|GO:0005634|GO:0005794|GO:0005813|GO:0005819|GO:0005829|GO:0005876|GO:0005886|GO:0006281|GO:0006468|GO:0007165|GO:0016055|GO:0032436|GO:0032922|GO:0042752|GO:0048471|GO:0050321|GO:0051225|GO:0090263	casein kinase I isoform delta isoform 1
ASHGA5P009943	47.0976	70.5926	5.82579	5.87156	M	P	protein_coding	NM_005852	CCDS32555.1	CHD3	RefSeq	7241	chr17	+	7792168	7816075		GAGAAGTCAGAAGATGTAAAAGGTGACCGGGAGCTTCGACCAGGGCCTCGAGATGAGCCA	1107	Hs.25601	GO:0003677|GO:0004003|GO:0004386|GO:0005515|GO:0005524|GO:0005634|GO:0005634|GO:0005730|GO:0005737|GO:0005813|GO:0006351|GO:0006355|GO:0006357|GO:0007051|GO:0008270|GO:0016568|GO:0016581|GO:0045111|GO:0051297	chromodomain-helicase-DNA-binding protein 3 isoform 2
ASHGA5P013652	100.151	114.908	6.91044	6.57486	P	P	protein_coding	NM_198880	CCDS2787.1	QRICH1	RefSeq	3271	chr3	-	49067141	49131504		ACGTCGCCGGGAACCCTAAGGACTCTGCAATATGAATAATTCCCTAGAGAACACCATCTC	54870	Hs.297389	GO:0003674|GO:0005575|GO:0008150	glutamine-rich protein 1
ASHGA5P029595	604.088	1156.22	9.48514	9.92915	P	M	protein_coding	ENST00000335674	CCDS1017.1	LCE3A	GENCODE	270	chr1	-	152595309	152595579		AACTCCTGTGACAGGGGAAGTGGTCAGCAAGGCGGGAGCTCCAGCTGTGGCCACAGTTCT	353142	Hs.553714	GO:0031424	late cornified envelope 3A [Source:HGNC Symbol;Acc:29461]
ASHGA5P017814	900.594	1113.72	10.0493	9.87774	P	M	protein_coding	NM_019028	CCDS44550.1	ZDHHC13	RefSeq	2448	chr11	+	19138691	19197967		TGGGCTCGCAGTGCAGGAATCACAGCCATGGCCCCCACCCTCCAGGATTTGGTCGATATG	54503	Hs.188569	GO:0000139|GO:0004871|GO:0005794|GO:0007165|GO:0008270|GO:0015095|GO:0016021|GO:0016409|GO:0030660|GO:0043123|GO:0043231	palmitoyltransferase ZDHHC13 isoform 1
ASHGA5P020058	89.2367	89.1573	6.74337	6.20885	M	M	protein_coding	NM_201569	CCDS41445.2	SMG7	RefSeq	4789	chr1	+	183441505	183523328		AAGCCTAAAGAAGCAACAGCATGGGGTCCAGCAGTTGGGGCCCAAAAGACAGTCTGAAGA	9887	Hs.591463	GO:0000184|GO:0005515|GO:0005634|GO:0005737|GO:0005829|GO:0006406|GO:0010467|GO:0016070|GO:0016071|GO:0035303|GO:0045111|GO:0051721	protein SMG7 isoform 4
ASHGA5P005021	365.079	551.213	8.76193	8.85779	M	M	protein_coding	NM_001144757	CCDS45207.1	SCG5	RefSeq	1244	chr15	+	32933869	32989298	NM_003020	CTGCCCCTCGGTTGACAATGGTCTCCAGGATGGTCTCTACCATGCTATCTGGCCTACTGT	6447	Hs.156540	GO:0004857|GO:0005515|GO:0005525|GO:0005576|GO:0006886|GO:0007218|GO:0016486|GO:0030141|GO:0046883|GO:0051082	neuroendocrine protein 7B2 isoform 1 precursor
ASHGA5P052002	70.4733	108.19	6.40478	6.48963	M	M	protein_coding	NM_001145065	CCDS47099.1	FAM190A	RefSeq	6205	chr4	+	91048683	92523370		GGATGGGTAATTAAATCACCGTATTCCTGTCTTTGGGTAGGATAAAGATGGTTAGTGTTT	401145	Hs.654735		protein FAM190A isoform 1
ASHGA5P005762	228.952	310.56	8.09879	8.01958	M	M	protein_coding	NM_005133	CCDS8151.1	RCE1	RefSeq	1489	chr11	+	66610882	66614003		AGGCATCCAGCCAGGCACATCCCTGCTCACCCTGATGGGCTTCAGGCTGGAGGGCATTTT	9986	Hs.654972	GO:0004222|GO:0005789|GO:0005887|GO:0006508	CAAX prenyl protease 2 isoform 1
ASHGA5P007734	407.474	415.538	8.91724	8.44488	M	M	protein_coding	NM_001035235	CCDS34245.1	SRA1	RefSeq	1955	chr5	-	139929651	139937678		GTGAAGCCGGGCAACAAGGAACGCGGCTGGAACGACCCGCCGCAGTTCTCATACGGGCTG	10011	Hs.653135	GO:0003677|GO:0003713|GO:0005634|GO:0005667|GO:0005737|GO:0006351|GO:0006915|GO:0008283|GO:0010861|GO:0016922|GO:0030154|GO:0030374|GO:0030529|GO:0031252|GO:0045944	steroid receptor RNA activator 1 isoform 1
ASHGA5P007658	226.592	288.873	8.08287	7.91047	M	M	protein_coding	NM_001111032	CCDS46433.1	ACVR1C	RefSeq	8652	chr2	-	158383278	158485399		GCAACAACATAACACTGCACCTTCCAACAGGTCTACCTCTGTTGGTTCAAAGGACAATTG	130399	Hs.562901	GO:0002021|GO:0005024|GO:0005524|GO:0006468|GO:0008285|GO:0009749|GO:0016361|GO:0019915|GO:0030154|GO:0032868|GO:0038092|GO:0038100|GO:0042981|GO:0043280|GO:0046676|GO:0046872|GO:0048179|GO:1901164	activin receptor type-1C isoform 3 precursor
ASHGA5P013225	2948.25	2438.72	11.7531	11.0176	M	M	protein_coding	NM_001113434	CCDS45629.1	C17orf51	RefSeq	7912	chr17	-	21431570	21454941		AATTTCCAAGAATCATCTCCCCTGCCCCACAAACATGAAAGAAAAGACAAGAGAAGCACC	339263	Hs.732069		uncharacterized protein C17orf51
ASHGA5P038965	75.3842	121.027	6.50497	6.65177	M	M	protein_coding	NM_138287	CCDS3015.1	DTX3L	RefSeq	5768	chr3	+	122283184	122294049		TACTGTAACAGCTGACCTGAACTGTAACCTGTTCTCCAAAGAGCAGAGGGCATACATAAC	151636	Hs.518201	GO:0004842|GO:0005515|GO:0005634|GO:0005737|GO:0006974|GO:0008270|GO:0010390|GO:0042393	E3 ubiquitin-protein ligase DTX3L
ASHGA5P004602	98.3424	154.525	6.88525	7.00793	M	M	protein_coding	NM_001007231	CCDS33214.2	ARHGAP25	RefSeq	3020	chr2	+	68961912	69053957	NM_001166277	GCGAAAATAGCTCGGTCAAGGAGTGTGATGACTGGCGAGCAGATGGCTGCCTTCCATCCA	9938	Hs.531807	GO:0005096|GO:0005543|GO:0005829|GO:0007264|GO:0051056	rho GTPase-activating protein 25 isoform a
ASHGA5P038260	172.387	204.224	7.69222	7.41108	M	M	protein_coding	ENST00000371116	CCDS624.1	FOXD3	GENCODE	2068	chr1	+	63788729	63790797		TTTTGAAGGTTCACTCTCCGAAGTTTTATCTGAGAAAAGAATGTATAGAGACGTTGGGAG	27022	Hs.546573	GO:0000122|GO:0006355|GO:0007389|GO:0045944|GO:0001701|GO:0001755|GO:0007422|GO:0030318|GO:0048484|GO:0051090|GO:0001658|GO:0001892|GO:0051216|GO:0048485|GO:0001822|GO:0001829|GO:0048846|GO:0048937|GO:0050935|GO:0005667|GO:0003700|GO:0005515|GO:0003690|GO:0043565|GO:0008134|GO:0003705|GO:0008301|GO:0044212|GO:0003677	forkhead box D3 [Source:HGNC Symbol;Acc:3804]
ASHGA5P002598	2543.12	1751.22	11.5488	10.5367	M	M	protein_coding	NM_014035	CCDS4132.1	SNX24	RefSeq	2140	chr5	+	122181159	122344902		CGGGGATACACGGTGTTTAAGATAGAAGTGCTAATGAATGGAAGAAAACATTTTGTTGAA	28966	Hs.483200	GO:0007154|GO:0015031|GO:0030659|GO:0035091	sorting nexin-24
ASHGA5P049173	63.8083	99.616	6.26283	6.37212	M	M	protein_coding	NM_014771	CCDS10691.1	RNF40	RefSeq	6022	chr16	+	30772932	30787628	NM_001207033	AGAGCTGGAGAAACTGCAGGCCGAACTTCAGGGGGCTGTGCGGACCAATGAGCGCCTCAA	9810	Hs.65238	GO:0000151|GO:0004842|GO:0005515|GO:0005634|GO:0005730|GO:0005737|GO:0005886|GO:0006511|GO:0008270|GO:0010390|GO:0017075|GO:0031625|GO:0032403|GO:0033503|GO:0033523|GO:0042803|GO:0043005	E3 ubiquitin-protein ligase BRE1B isoform 1
ASHGA5P042052	25.6629	25.1473	4.94708	4.37765	M	M	protein_coding	ENST00000275216	CCDS5158.1	TAAR1	GENCODE	1020	chr6	-	132966122	132967142		GAAAAGCACTGAAGATGATGCTGTTTGGTAAAATTTTCCAAAAAGATTCATCCAGGTGTA	134864	Hs.375030	GO:0007186|GO:0016021|GO:0005886|GO:0004930|GO:0001594|GO:0008227	trace amine associated receptor 1 [Source:HGNC Symbol;Acc:17734]
ASHGA5P003000	6178	6045.08	12.8287	12.3385	M	M	protein_coding	NM_005644	CCDS326.1	TAF12	RefSeq	1129	chr1	-	28929608	28969604	NM_001135218	TCACAAACAGAGAATGGCATTGATCCGGAAAACAACCAAGAAATAACACACGGAAAGGTC	6883	Hs.530251	GO:0000125|GO:0003677|GO:0003700|GO:0003713|GO:0004402|GO:0005515|GO:0005654|GO:0005669|GO:0006352|GO:0006366|GO:0006367|GO:0006367|GO:0006368|GO:0008134|GO:0010467|GO:0016032|GO:0030914|GO:0030914|GO:0033276|GO:0043966|GO:0046982|GO:0051091	transcription initiation factor TFIID subunit 12
ASHGA5P000736	860.513	1638.76	9.99043	10.4372	M	M	protein_coding	NM_005113	CCDS9905.1	GOLGA5	RefSeq	2891	chr14	+	93260649	93306304		TCAATTGATCAGTTTAGTATTCGCCTGGGAATTTTTCTCCGAAGATACCCCATAGCGCGA	9950	Hs.104320	GO:0000137|GO:0000138|GO:0000301|GO:0005794|GO:0005797|GO:0005801|GO:0007030|GO:0016021|GO:0017137|GO:0030663|GO:0030674|GO:0031985|GO:0042803|GO:0048193	Golgin subfamily A member 5
ASHGA5P052182	1026.79	2121.44	10.2441	10.8134	M	M	protein_coding	NM_004553	CCDS3866.1	NDUFS6	RefSeq	554	chr5	+	1801495	1816167		GCGCCGGGTCAAAGGCCAGCGGCGCAAAATGGCGGCGGCGATGACCTTCTGCCGGCTGCT	4726	Hs.408257	GO:0005743|GO:0005747|GO:0005747|GO:0006120|GO:0008137|GO:0009055|GO:0022904|GO:0044281	NADH dehydrogenase [ubiquinone] iron-sulfur protein 6, mitochondrial precursor
ASHGA5P013428	43.0362	61.1211	5.69616	5.66451	M	M	protein_coding	ENST00000393716	CCDS43136.1	NR1I2	GENCODE	4417	chr3	+	119499330	119537332	ENST00000466380	ACCACCAAGCAGTCCAAGAGGCCCAGAAGCAAACCTGGAGGTGAGACCCAAAGAAAGCTG	8856	Hs.7303	GO:0045893|GO:0045892|GO:0006355|GO:0007165|GO:0010467|GO:0006367|GO:0042738|GO:0006805|GO:0008202|GO:0030522|GO:0043401|GO:0042908|GO:0046618|GO:0005634|GO:0005654|GO:0003700|GO:0008270|GO:0005515|GO:0043565|GO:0008144|GO:0003707|GO:0004879|GO:0003713	nuclear receptor subfamily 1, group I, member 2 [Source:HGNC Symbol;Acc:7968]
ASHGA5P007030	1131.19	1759.01	10.3807	10.5422	M	M	protein_coding	ENST00000327134	CCDS3321.1	PAK2	GENCODE	6139	chr3	+	196466727	196559518		CTTGCCCGGGGCCATTTCATAATTCTGAATCATGTCTGATAACGGAGAACTGGAAGATAA	5062	Hs.518530	GO:0007411|GO:0006915|GO:0042981|GO:0043066|GO:0007165|GO:0016032|GO:0040008|GO:0006468|GO:0006461|GO:0006469|GO:0018105|GO:0046777|GO:0050731|GO:0050852|GO:0031295|GO:0008154|GO:0044419|GO:0006921|GO:0016310|GO:0061098|GO:2001238|GO:0050690|GO:2001271|GO:0005634|GO:0005886|GO:0005829|GO:0048471|GO:0015629|GO:0005515|GO:0005524|GO:0004674|GO:0004672|GO:0004713|GO:0019901|GO:0016772|GO:0042802|GO:…	p21 protein (Cdc42/Rac)-activated kinase 2 [Source:HGNC Symbol;Acc:8591]
ASHGA5P009220	433.681	679.724	9.00965	9.15647	M	M	protein_coding	NM_032510	CCDS12022.1	PARD6G	RefSeq	3847	chr18	-	77915116	78005397		TTTCTAGTGCAAATCCCCTGCTCAGGGTCTTCATCCAGAAACGAGAGGAGGCCGAGCGTG	84552	Hs.654920	GO:0005515|GO:0005829|GO:0005886|GO:0005923|GO:0007049|GO:0034329|GO:0045216|GO:0051301|GO:0070830	partitioning defective 6 homolog gamma
ASHGA5P052250	586.603	1155.77	9.44616	9.92872	M	M	protein_coding	NM_001008397	CCDS34156.1	GPX8	RefSeq	3750	chr5	+	54455983	54463129		AAATCAACAGCTTTTATGCCTTTGAAGTGAAGGATGCAAAAGGAAGAACTGTTTCTCTGG	493869	Hs.289044	GO:0004602|GO:0006979|GO:0016021	probable glutathione peroxidase 8
ASHGA5P008413	87.3341	83.056	6.7119	6.10387	M	M	protein_coding	NM_144620	CCDS766.1	LRRC39	RefSeq	1865	chr1	-	100614003	100643829	NM_001256386, NM_001256387	AGAAGAGCAGATCACCAAGTCAACGGTTCAACTACTTTACCAATCTCCATAAATACGGAT	127495	Hs.44277		leucine-rich repeat-containing protein 39 isoform 2
ASHGA5P041370	234.116	1041.83	8.12969	9.77655	M	M	protein_coding	NM_175873	CCDS43361.1	SOWAHA	RefSeq	3473	chr5	+	132149032	132152489		AGGCAGTCTTTCATGGAATGTTTTGATTGAGCAATGAAATAAACAGTCCTCCATTTTGTT	134548	Hs.13308		ankyrin repeat domain-containing protein SOWAHA precursor
ASHGA5P011628	130.835	231.3	7.296	7.59129	M	M	protein_coding	NM_001024452	CCDS43980.2	GLRA4	RefSeq	1675	chrX	-	102962271	102983552		TTTGCCTAAGGTGTCCTACGTGAAGGCAATCGACATCTGGATGGCTGTGTGTCTGCTCTT	441509	Hs.533289	GO:0005230|GO:0005254|GO:0005887|GO:0016594|GO:0022824|GO:0030054|GO:0034707|GO:0045211	glycine receptor subunit alpha-4 isoform 1 precursor
ASHGA5P041703	54.5359	115.341	6.03937	6.5809	M	M	protein_coding	ENST00000357905	CCDS4575.1	HIST1H2BB	GENCODE	431	chr6	-	26043454	26043885		CTCTAAATAAGTGCTTATGTAAGCACTTCCAAACCCAAAGGCTCTTTTCAGAGCCACCTA	3018	Hs.553494	GO:0006334|GO:0005634|GO:0005622|GO:0000786|GO:0003677|GO:0043565	histone cluster 1, H2bb [Source:HGNC Symbol;Acc:4751]
ASHGA5P052328	124.568	171.436	7.22551	7.15744	M	M	protein_coding	NM_032119	CCDS47246.1	GPR98	RefSeq	19333	chr5	+	89854616	90460033		AGTTGTCTCAGGTAATGTGACCTTTGCCCCTGGGGAAACCATTCAAACCTTGTTGTTAGA	84059	Hs.591777	GO:0002142|GO:0004930|GO:0005509|GO:0005515|GO:0005737|GO:0005886|GO:0007186|GO:0007218|GO:0007399|GO:0007605|GO:0009986|GO:0016020|GO:0016021|GO:0016337|GO:0017022|GO:0045494|GO:0048496|GO:0050877|GO:0050910|GO:0050953|GO:0060122	G-protein coupled receptor 98 precursor
ASHGA5P011977	1638.52	2199.75	10.9101	10.8717	M	P	protein_coding	NM_001184791	CCDS53509.1	PARD3	RefSeq	5677	chr10	-	34398487	35104253		AACACGAAAATCAAAAAGCATGGATTTAGGTAGTTCTCCCAGCAGAGATGTGGGTCCTTC	56288	Hs.131489	GO:0000226|GO:0003383|GO:0005080|GO:0005515|GO:0005546|GO:0005547|GO:0005819|GO:0005829|GO:0005886|GO:0005911|GO:0005911|GO:0005913|GO:0005923|GO:0005923|GO:0005938|GO:0006461|GO:0006612|GO:0007049|GO:0007163|GO:0007179|GO:0007205|GO:0007409|GO:0008356|GO:0012505|GO:0030054|GO:0032266|GO:0032970|GO:0034329|GO:0043234|GO:0044319|GO:0045177|GO:0045216|GO:0051642|GO:0070830|GO:0070830|GO:0090162	partitioning defective 3 homolog isoform 8
ASHGA5P003547	53.9832	88.572	6.02397	6.19943	M	M	protein_coding	NM_145807	CCDS33068.1	NTN5	RefSeq	1898	chr19	-	49164663	49176264		TTATAGCTCTGACCCTCAGTGTCAAAACTACTGCAATATGTCGGACACCAGGGTACACAT	126147	Hs.326217	GO:0005576	netrin-5 precursor
ASHGA5P012721	784.737	2414.71	9.86165	11.0042	M	M	protein_coding	ENST00000380191	CCDS7071.1	GDI2	GENCODE	2412	chr10	-	5807185	5855512		ATGGCTAATGGTCAGCTGGTTAAGATGCTGCTTTATACAGAGGTAACTCGCTATCTGGAT	2665	Hs.299055	GO:0007264|GO:0051056|GO:0015031|GO:0007165|GO:0032851|GO:0005737|GO:0005829|GO:0016020|GO:0009986|GO:0005794|GO:0005515|GO:0005097|GO:0005093	GDP dissociation inhibitor 2 [Source:HGNC Symbol;Acc:4227]
ASHGA5P002740	282.227	380.153	8.39339	8.31265	M	M	protein_coding	ENST00000262189	CCDS5931.1	MLL3	GENCODE	16862	chr7	-	151832009	152133090		AGCACTGACACGTTTACCCACTTGAAACAGCAGAATAATTTAAGTAATCCTCCAACACCC	58508	Hs.647120	GO:0006351|GO:0035556|GO:0006355|GO:0051568|GO:0005634|GO:0035097|GO:0003677|GO:0008270|GO:0005515|GO:0042800	myeloid/lymphoid or mixed-lineage leukemia 3 [Source:HGNC Symbol;Acc:13726]
ASHGA5P012550	19012.8	19144.3	14.4605	13.9881	M	M	protein_coding	NM_001131027	CCDS47261.1	PDLIM4	RefSeq	2189	chr5	+	131593350	131609147		GGCGAGGGCGGGGCACCATCGTCAAGGCACGGGACAAGCTCTACCATCCCGAGTGCTTCA	8572	Hs.424312	GO:0005515|GO:0008270	PDZ and LIM domain protein 4 isoform 2
ASHGA5P008240	82.04	129.718	6.62775	6.75525	M	M	protein_coding	NM_198973	CCDS30705.1	MKNK1	RefSeq	2618	chr1	-	47023078	47069966	NR_024174	TTCTGCAGCACCCATGGGTGCAGGGGGAACAGCAGCACAATGGACCTGACGCTCTTCGCA	8569	Hs.371594	GO:0004674|GO:0005515|GO:0005524|GO:0005634|GO:0005829|GO:0006417|GO:0006468|GO:0007243|GO:0008543|GO:0018105	MAP kinase-interacting serine/threonine-protein kinase 1 isoform 2
ASHGA5P009377	501.47	818.326	9.22409	9.42625	M	M	protein_coding	NM_021644	CCDS7279.1	HNRNPH3	RefSeq	2382	chr10	+	70091767	70102953		TTATGGAGCTGGGCGTGGAAGTTATGGAGGTTTTGATGACTATGGTGGCTATAATAATTA	3189	Hs.643472	GO:0000166|GO:0000398|GO:0003723|GO:0005634|GO:0005730|GO:0006396|GO:0008380|GO:0030529	heterogeneous nuclear ribonucleoprotein H3 isoform b
ASHGA5P029589	147.143	162.893	7.46163	7.08477	M	M	protein_coding	NM_007374	CCDS9747.1	SIX6	RefSeq	1500	chr14	+	60975937	60978525		AGAAGCTGCGTGGAAGACCCCTGGGACCTGTGGACAAGTACCGAGTAAGGAAGAAGTTCC	4990	Hs.194756	GO:0003700|GO:0005634|GO:0007601|GO:0009887|GO:0043565	homeobox protein SIX6
ASHGA5P034061	1566.61	2096.67	10.8478	10.7967	M	M	protein_coding	NM_001375	CCDS12284.1	DNASE2	RefSeq	2011	chr19	-	12986024	12992335		GTACCTACGGGCAGACCCTGCTCTGTGTGTCTTTTCCCTTCGCTCAGTTCTCGAAGATGG	1777	Hs.118243	GO:0003677|GO:0004531|GO:0005764|GO:0006259|GO:0006308|GO:0006915|GO:0030218	deoxyribonuclease-2-alpha precursor
ASHGA5P045885	442.214	1641.87	9.03985	10.4409	M	M	protein_coding	ENST00000374767	CCDS6760.1	NIPSNAP3A	GENCODE	1633	chr9	+	107509968	107522403		AAGAGAGTGAGATTACTTATCTGGTACCATGGTGCAAATTAGAAAAACCTCCAAAAGAAG	25934	Hs.530275	GO:0005829|GO:0005515	nipsnap homolog 3A (C. elegans) [Source:HGNC Symbol;Acc:23619]
ASHGA5P009161	644.168	876.156	9.58128	9.52628	M	M	protein_coding	ENST00000352536	CCDS5114.1	VGLL2	GENCODE	1709	chr6	+	117586720	117594728		CCCTGGCGAGCTCGTCGTTATTCCCTCTGTGGTGCATCCCTCCTGAGCTGATCTGCTGAC	245806	Hs.99324	GO:0006351|GO:0006355|GO:0045944|GO:0007519|GO:0005634|GO:0005737|GO:0003713	vestigial like 2 (Drosophila) [Source:HGNC Symbol;Acc:20232]
ASHGA5P001000	317.465	462.443	8.55996	8.60302	M	M	protein_coding	NM_033409	CCDS13007.1	SLC52A3	RefSeq	2716	chr20	-	740723	749228		AGTCCTCATTGTGGCCTCGTGGGTGCTTTTCAGCGGCTGCCTCAGTTACGTCAAGGTGAT	113278	Hs.283865	GO:0005887|GO:0007605|GO:0032217|GO:0032218|GO:0034605	solute carrier family 52, riboflavin transporter, member 3
ASHGA5P052354	4585.36	10244.5	12.3949	13.0976	P	M	protein_coding	NM_001184892	CCDS53372.1	FLAD1	RefSeq	1911	chr1	+	154955769	154961488		ATCTCAGTAATGCAGGGGCTGTTGGGTGCTTCCTGCAAATCCCTGAGAGGGCAGAAGATA	80308	Hs.118666	GO:0003919|GO:0005524|GO:0005829|GO:0006747|GO:0006766|GO:0006767|GO:0006771|GO:0006777|GO:0044281	FAD synthase isoform 4
ASHGA5P007692	323.245	510.479	8.58521	8.74661	M	M	protein_coding	NM_005148	CCDS11233.1	UNC119	RefSeq	1398	chr17	-	26873724	26879646		GAGGAGCTGATCAGCGAGATGATCCGCCACCCGTATGAGACCCAGTCTGACAGCTTCTAC	9094	Hs.410455	GO:0005515|GO:0005813|GO:0005829|GO:0007268|GO:0007601|GO:0007602|GO:0008289|GO:0042953	protein unc-119 homolog A isoform a
ASHGA5P010552	47.5947	108.887	5.84227	6.49803	M	M	protein_coding	NM_001034852	CCDS32110.1	SMOC1	RefSeq	3716	chr14	+	70346113	70499083	NM_022137	GATGGAGATGAAATCACAGCCCCAACTCTATGGATTAAACACTTGGTGATCAAGGACTCC	64093	Hs.497349	GO:0001654|GO:0005509|GO:0005604|GO:0007165|GO:0010811|GO:0030154|GO:0030198|GO:0045667|GO:0050840|GO:0060173	SPARC-related modular calcium-binding protein 1 isoform 1 precursor
ASHGA5P048732	846.187	1799.45	9.96889	10.5765	M	M	protein_coding	NM_000366	CCDS10181.1	TPM1	RefSeq	1294	chr15	+	63334837	63358292		TGGACCACGCTCTCAACGATATGACTTCCATGTAAACGTTCATCCACTCTGCCTGCTTAC	7168	Hs.133892	GO:0001725|GO:0003065|GO:0003779|GO:0005200|GO:0005737|GO:0005829|GO:0005856|GO:0005862|GO:0006928|GO:0006936|GO:0006937|GO:0007010|GO:0008016|GO:0008092|GO:0008307|GO:0015629|GO:0030017|GO:0030049|GO:0030049|GO:0030336|GO:0031529|GO:0032059|GO:0032587|GO:0032781|GO:0034614|GO:0042060|GO:0045214|GO:0045785|GO:0051496|GO:0055010|GO:0060048	tropomyosin alpha-1 chain isoform 5
ASHGA5P013566	201.996	305.351	7.92059	7.99453	M	M	protein_coding	NM_001142683	CCDS46247.1	CCDC121	RefSeq	2762	chr2	-	27848505	27851745		TGGATTCCAGGTTTGCTGAGGGCCCCAGAAGGCTCCTTCCACCGTATCATAGTCTAATAA	79635	Hs.21081		coiled-coil domain-containing protein 121 isoform 2
ASHGA5P052650	24837.7	26732	14.8199	14.4605	M	M	protein_coding	NM_014655	CCDS1133.1	SLC25A44	RefSeq	3653	chr1	+	156163729	156182587		GCCCAGAGCATCACAGTGCCCATTGATGTAGTCTCCCAGCACCTGATGATGCAACGCAAG	9673	Hs.532375	GO:0005743|GO:0016021|GO:0055085	solute carrier family 25 member 44
ASHGA5P007540	52.1951	62.6101	5.97687	5.69988	M	M	protein_coding	NM_032584	CCDS33097.1	ZNF347	RefSeq	4242	chr19	-	53641956	53662322	NM_001172675	GCCGCCGAGCGAAGAACCCTTGAAGAAGAGGAAGAGGAAAGAAAGACAAGTCAGGCATGG	84671	Hs.467239	GO:0003677|GO:0005634|GO:0006351|GO:0006355|GO:0008270	zinc finger protein 347 isoform b
ASHGA5P001470	59.2887	80.7759	6.16129	6.06416	M	M	protein_coding	NM_001086	CCDS33877.1	AADAC	RefSeq	1725	chr3	+	151531860	151546276		GACTCAACAGCTCCTTGATGACCCAGATGTCAAGATCAAACTCAAGATCCAGTCTTTAAT	13	Hs.506908	GO:0003824|GO:0004091|GO:0004806|GO:0005789|GO:0010898|GO:0016021|GO:0016298|GO:0017171|GO:0019213|GO:0050253	arylacetamide deacetylase
ASHGA5P027117	11.0482	25.8625	3.74516	4.41848	A	P	protein_coding	ENST00000261195	CCDS8690.1	GYS2	GENCODE	3132	chr12	-	21689122	21757781		AGTGTGAACCTGTAAATGATGCTGTCAGAAGAGCAGTGGACGCAATGAATAAGCATGGCT	2998	Hs.82614	GO:0044281|GO:0005975|GO:0006006|GO:0009749|GO:0009058|GO:0005978|GO:0006091|GO:0005737|GO:0005829|GO:0005856|GO:0005938|GO:0005625|GO:0005626|GO:0030864|GO:0043265|GO:0042803|GO:0004373	glycogen synthase 2 (liver) [Source:HGNC Symbol;Acc:4707]
ASHGA5P027765	149.976	154.103	7.49153	7.00281	P	M	protein_coding	NM_001102654	CCDS44806.1	NTF3	RefSeq	1349	chr12	+	5541279	5604465		TCTCTTCATGTCGACGTCCCTGGAAACGGCCACACGGATGCCATGGTTACTTTTGCCACG	4908	Hs.99171	GO:0005102|GO:0005165|GO:0005576|GO:0005886|GO:0007165|GO:0007267|GO:0007274|GO:0007399|GO:0007403|GO:0007411|GO:0007420|GO:0007422|GO:0008083|GO:0008544|GO:0016023|GO:0021675|GO:0042490|GO:0042552|GO:0043524|GO:0045687|GO:0045944|GO:0048406|GO:0048484|GO:0050804|GO:0051145	neurotrophin-3 isoform 1 preproprotein
ASHGA5P054063	234.771	344.618	8.1338	8.1691	M	M	protein_coding	NM_001009584	CCDS14488.1	ARMCX6	RefSeq	1783	chrX	-	100870107	100872991	NM_001184768, NM_019007	TGATTTTGAAACTATGGCTCGGCCCTGGACTGAGGATGGGGATTGGACTGAACCTGGGGC	54470	Hs.83530	GO:0016021	protein ARMCX6
ASHGA5P018920	343.73	602.125	8.67618	8.98443	M	M	protein_coding	NM_024757		EHMT1	RefSeq	5123	chr9	+	140513443	140730578		GTACGACAAGGATGGCCGGCTCCTGCCAGAGTTCAACATGGCGGAGCCTCCCTTGATCTT	79813	Hs.495511	GO:0000122|GO:0002039|GO:0005515|GO:0005634|GO:0005634|GO:0005694|GO:0006306|GO:0008168|GO:0008270|GO:0009790|GO:0016279|GO:0016568|GO:0016571|GO:0018024|GO:0018026|GO:0018027|GO:0045892|GO:0046974|GO:0046976	histone-lysine N-methyltransferase EHMT1 isoform 1
ASHGA5P010395	320.92	485.582	8.57559	8.67136	M	P	protein_coding	NM_006738	CCDS32320.1	AKAP13	RefSeq	13302	chr15	+	85923846	86292589		ATGCAGAAATGAACCACCGGAGTATGAGCTGGTGCCCCTCTGGTGTGCAGTACTCTGCTG	11214	Hs.459211	GO:0004691|GO:0004871|GO:0005089|GO:0005515|GO:0005543|GO:0005634|GO:0005737|GO:0005829|GO:0006915|GO:0007264|GO:0008624|GO:0016020|GO:0035023|GO:0046872|GO:0048011|GO:0051056	A-kinase anchor protein 13 isoform 1
ASHGA5P014859	28.1853	43.907	5.08217	5.19213	P	M	protein_coding	NM_001135242	CCDS34945.1	NDRG1	RefSeq	3520	chr8	-	134249413	134309547		AAGGGACTAGGCAGGTGACAGCAGGGACATGTCTCGGGAGATGCAGGATGTAGACCTCGC	10397	Hs.372914	GO:0005515|GO:0005634|GO:0005737|GO:0005813|GO:0005829|GO:0005874|GO:0005886|GO:0005913|GO:0008017|GO:0010038|GO:0015630|GO:0017137|GO:0030330|GO:0032287|GO:0043015|GO:0045296|GO:0045576|GO:0048471|GO:0055038|GO:0071456|GO:0090232	protein NDRG1 isoform 1
ASHGA5P013944	128.269	369.587	7.26599	8.27224	P	M	protein_coding	NM_001004057	CCDS33947.1	GRK4	RefSeq	2183	chr4	+	2965342	3042474		GCAGAATGAGGGCTGCCTGACCATGGTCCCCAGTGAGAAGGAAGTGGAACCCAAGCAATG	2868	Hs.32959	GO:0002031|GO:0004703|GO:0005524|GO:0005829|GO:0005938|GO:0007165|GO:0008277|GO:0030425|GO:0031623|GO:0038032|GO:0043025|GO:0050254	G protein-coupled receptor kinase 4 isoform gamma
ASHGA5P054409	96.9665	154.366	6.86587	7.00608	P	M	protein_coding	NM_183058	CCDS7167.2	LYZL2	RefSeq	777	chr10	-	30900707	30918647		GGAAAATTAAGCTATACTTTTAAGAAAATAAATATTTCCATTTAAATGTCTTCACCCTGA	119180	Hs.522610	GO:0003796|GO:0005576|GO:0016998	lysozyme-like protein 2
ASHGA5P055030	464.588	561.566	9.1077	8.88796	P	M	protein_coding	ENST00000299563	CCDS41691.1	RNF169	GENCODE	7823	chr11	+	74459912	74553458		AAGACCAAGCACTTAGAACAAAATGGCTCCCTTAAAAAACTGCGACAAACCAGTGGGGAG	254225	Hs.740597	GO:0016567|GO:0006974|GO:2000780|GO:0005654|GO:0035861|GO:0008270|GO:0005515|GO:0016874|GO:0070530	ring finger protein 169 [Source:HGNC Symbol;Acc:26961]
ASHGA5P049426	68.3884	118.094	6.36083	6.61391	M	M	protein_coding	NM_031965	CCDS11036.1	GSG2	RefSeq	2797	chr17	+	3627196	3629992		GCGTTTGAACCTCTTGGCGGGTGCCGGCCATGGCGGCTTCGCTCCCGGGACCTGGGAGCC	83903	Hs.534059	GO:0003677|GO:0004672|GO:0005524|GO:0005634|GO:0005694|GO:0005737|GO:0005813|GO:0005819|GO:0006468|GO:0007064|GO:0007243|GO:0031965|GO:0043231|GO:0071459|GO:0072354|GO:0072355|GO:0090231	serine/threonine-protein kinase haspin
ASHGA5P010952	82.2397	434.382	6.63042	8.50953	P	M	protein_coding	NM_001044392	CCDS41408.1	MUC1	RefSeq	878	chr1	-	155158299	155162706	NM_001044391, NM_001204297	TTCTGAAATGGCTGTCTGTCAGTGCCGCCGAAAGAACTACGGGCAGCTGGACATCTTTCC	4582	Hs.89603	GO:0000790|GO:0000978|GO:0002039|GO:0003712|GO:0005515|GO:0005576|GO:0005737|GO:0005796|GO:0005887|GO:0006977|GO:0006978|GO:0009986|GO:0010944|GO:0016266|GO:0016324|GO:0036003|GO:0043618|GO:0043687|GO:0044267|GO:0090240	mucin-1 isoform 7 precursor
ASHGA5P054801	625.02	974.666	9.53662	9.68039	P	P	protein_coding	NM_015430	CCDS7898.1	PAMR1	RefSeq	2798	chr11	-	35453375	35547176	NM_001001991	AACATGCAGCCACAGGCTCTCCACTGCCTTCACCAAGGTGCTGCCTTTTAAAGACTGGAT	25891	Hs.55044	GO:0004252|GO:0005576	inactive serine protease PAMR1 isoform a precursor
ASHGA5P014035	153.262	182.669	7.52148	7.24902	M	M	protein_coding	NM_004449	CCDS13657.1	ERG	RefSeq	5042	chr21	-	39751949	40033704	NM_001243429	ACAAAACTCTCCACGGTTAATGCATGCTAGAAACACAGATTTACCATATGAGCCCCCCAG	2078	Hs.473819	GO:0003677|GO:0003700|GO:0004871|GO:0005515|GO:0005634|GO:0005737|GO:0006351|GO:0006468|GO:0007165|GO:0007275|GO:0008283|GO:0030529|GO:0043565	transcriptional regulator ERG isoform 2
ASHGA5P002548	64.8607	75.6252	6.28528	5.97011	P	M	protein_coding	NM_015268	CCDS33857.1	DNAJC13	RefSeq	7551	chr3	+	132136552	132257876		TCAGAAAAGTGAAGAAACAAACCAGCAGGAGGTAGCAAACAGCCTTGCCAAACTGAGTGT	23317	Hs.12707	GO:0031072	dnaJ homolog subfamily C member 13
ASHGA5P012862	20540.3	26388	14.5609	14.4457	P	M	protein_coding	NM_001160244	CCDS54076.1	RPAIN	RefSeq	1538	chr17	+	5322960	5336340	NR_027684	CCCATCTCATGCCTGTGATACTTGGGCTGTGATCCTCTAGAGCCAGCTTGGACTCACATC	84268	Hs.462086	GO:0005634|GO:0005730|GO:0005737|GO:0005737|GO:0006261|GO:0006281|GO:0006310|GO:0006606|GO:0009411|GO:0016605|GO:0016605|GO:0032403|GO:0046872	RPA-interacting protein isoform c
ASHGA5P000650	248.261	305.449	8.21366	7.99525	P	P	protein_coding	ENST00000011619	CCDS4529.1	RANBP9	GENCODE	3113	chr6	-	13621729	13711796		CACTACAAAGGTCATGGCAAAACCCCAAAAGATGCCGCGTCAGTTCGAGCCACGCATCCA	10048	Hs.708182	GO:0007411|GO:0006461|GO:0007020|GO:0005634|GO:0005737|GO:0005829|GO:0005875|GO:0005515|GO:0019899|GO:0008536	RAN binding protein 9 [Source:HGNC Symbol;Acc:13727]
ASHGA5P007680	4090.1	6982.08	12.2229	12.5475	M	P	protein_coding	NM_001114735	CCDS45322.1	BCL2A1	RefSeq	955	chr15	-	80253231	80263643		ACAAGAAGAGGAAAATGGCTTTGTAAAGAAGTTTGAACCTAAATCTGGCTGGATGACTTT	597	Hs.227817	GO:0005515|GO:0005737|GO:0006915	bcl-2-related protein A1 isoform 2
ASHGA5P048670	160.342	146.607	7.58605	6.93014	M	P	protein_coding	ENST00000434505	CCDS32217.1	CKMT1A	GENCODE	1779	chr15	+	43985083	43991420	ENST00000300283	ACCTCACTTTACCTTCTCCTCCAGCACAGGAACTAGGAACTACGGAGAGAGAAGCCAAGG	548596	Hs.654988	GO:0044281|GO:0034641|GO:0006600|GO:0005739|GO:0005743|GO:0005524|GO:0016301|GO:0016772|GO:0004111	creatine kinase, mitochondrial 1A [Source:HGNC Symbol;Acc:31736]
ASHGA5P054443	284.303	344.693	8.40509	8.16931	P	P	protein_coding	NM_001042387	CCDS31191.1	PTPN20A	RefSeq	2478	chr10	-	46550122	46641003	NM_001042357	AGGATACTAACTAGACCTTTGGCCTGACTCACAGGACACTAAGGCTCCTTTTCTGAAGAA	653129	Hs.440733	GO:0004725|GO:0005634|GO:0005815|GO:0005874	tyrosine-protein phosphatase non-receptor type 20 isoform 2
ASHGA5P006317	11420.3	13008.9	13.733	13.4201	P	P	protein_coding	ENST00000317060	CCDS12291.1	DAND5	GENCODE	1732	chr19	+	13080431	13085567		CTTCGTTCAGGTGTTCTCCCGGCCCGGCTGCTCAGCCATACGCCTCCGAAATCATCTGTG	199699	Hs.331981	GO:0003281|GO:0003283|GO:0030512|GO:0003127|GO:0030514|GO:0061371|GO:0003140|GO:0038101|GO:1900108|GO:1900146|GO:0017015|GO:0007368|GO:0005576|GO:0016015|GO:0005515	DAN domain family, member 5 [Source:HGNC Symbol;Acc:26780]
ASHGA5P009045	6092.8	10516.2	12.8067	13.1309	P	P	protein_coding	NM_018956	CCDS6955.1	C9orf9	RefSeq	726	chr9	+	135754289	135765418		GCTGCAGCACGGGACGACTTAGCTTCTGTATTATTGTTGCTTCCTCAGGGGGAGACAGTC	11092	Hs.62595		uncharacterized protein C9orf9
ASHGA5P010029	4486.33	5442.87	12.3571	12.1915	P	M	protein_coding	NM_014639	CCDS4072.1	TTC37	RefSeq	5704	chr5	-	94799598	94890709		ATTCAAACGCAAAATGGGGGCAAGAGAGACACGGCGTCTTTTGGAAAGAGTGGTATATCA	9652	Hs.482868	GO:0005515|GO:0005634|GO:0005737|GO:0035327|GO:0055087	tetratricopeptide repeat protein 37
ASHGA5P007376	27.6255	58.5519	5.05403	5.60354	P	M	protein_coding	NM_001008404	CCDS32166.1	C14orf180	RefSeq	1847	chr14	+	105046055	105056183		TGTTTCTGTCCCTCGGGGAGCCAGGAGGGAACCAGGACCATGTTCCAGTAAATGAGGACT	400258	Hs.153827	GO:0016021	transmembrane protein C14orf180
ASHGA5P005436	3284.27	9719.26	11.9054	13.0145	M	M	protein_coding	NM_012145	CCDS2552.1	DTYMK	RefSeq	1227	chr2	-	242615156	242626383		ATTTTCTGGTGTGGCCTTCACCGGTGCCAAGGAGAATTTTTCCCTAGATTGGTGTAAACA	1841	Hs.471873	GO:0004798|GO:0005524|GO:0005829|GO:0006233|GO:0006235|GO:0007049|GO:0008283|GO:0015949|GO:0044281|GO:0046940|GO:0050145|GO:0055086	thymidylate kinase isoform 1
ASHGA5P028551	145.643	192.909	7.44937	7.32714	M	M	protein_coding	NM_018191	CCDS9418.1	RCBTB1	RefSeq	4042	chr13	-	50106081	50159719		GGAATTACTGTGGAGAATGCCTTTTCGCTATTCTCTGCTGCAGTCAGATATGATGCAGAG	55213	Hs.508021	GO:0005634|GO:0005737|GO:0006351|GO:0006355|GO:0007049|GO:0016568	RCC1 and BTB domain-containing protein 1
ASHGA5P051042	2268.13	3592.09	11.382	11.5723	M	M	protein_coding	NM_000516	CCDS13472.1	GNAS	RefSeq	1926	chr20	+	57466425	57486250	NM_001077488, NM_001077489, NM_080426	TAAGACCGAGGACCAGCGCAACGAGGAGAAGGCGCAGCGTGAGGCCAACAAAAAGATCGA	2778	Hs.125898	GO:0001726|GO:0003674|GO:0003924|GO:0003924|GO:0004016|GO:0004871|GO:0004871|GO:0005525|GO:0005576|GO:0005737|GO:0005829|GO:0005834|GO:0005834|GO:0005834|GO:0005886|GO:0005886|GO:0006112|GO:0006171|GO:0006184|GO:0006184|GO:0006833|GO:0007190|GO:0007191|GO:0007191|GO:0007565|GO:0007596|GO:0007606|GO:0007608|GO:0009306|GO:0016020|GO:0030133|GO:0031224|GO:0031234|GO:0031683|GO:0031852|GO:0032588|GO:…	protein ALEX GNASL
ASHGA5P004267	132.352	239.089	7.31328	7.63988	M	P	protein_coding	ENST00000399820	CCDS47042.1	WDR19	GENCODE	4520	chr4	+	39184023	39287430		AAATTTCCATCACACATTGTACCCATCCTGACGTCAACTGTGATTGAGTGTCACAGGGCA	57728	Hs.438482	GO:0030030|GO:0005932|GO:0032391|GO:0031513|GO:0031514|GO:0005515	WD repeat domain 19 [Source:HGNC Symbol;Acc:18340]
ASHGA5P049612	236.522	325.907	8.1442	8.08949	P	M	protein_coding	NM_018405	CCDS11268.1	C17orf79	RefSeq	957	chr17	-	30178883	30186326		GCGACCAGCCGCGGGCCGCAGGGCATGGACCTTCAGGCCGCCGGGGCCCAGGCGCAGGGG	55352	Hs.462729	GO:0005515|GO:0005634|GO:0006351|GO:0006355|GO:0042393|GO:0043985	cooperator of PRMT5
ASHGA5P009488	83.8219	84.7036	6.65643	6.13244	M	M	protein_coding	NM_016524	CCDS10575.1	SYT17	RefSeq	1912	chr16	+	19179637	19278554		GGCCGGAGTGAGTGCGCGCGGGCGAAAATGGCGTACATCCAGTTGGAACCATTAAACGAG	51760	Hs.258326	GO:0005215|GO:0005802|GO:0008021|GO:0016020	synaptotagmin-17
ASHGA5P008030	681.211	1037.42	9.66074	9.77127	M	M	protein_coding	NM_198213	CCDS9212.1	OASL	RefSeq	1861	chr12	-	121458094	121477045		TGAAGAGCCTCCTGCGCCTGGTGAAACACTGGTACCAGCAGGCCCATCATCCTGGATCCG	8638	Hs.118633	GO:0001730|GO:0003677|GO:0003725|GO:0005524|GO:0005730|GO:0005737|GO:0005829|GO:0008150|GO:0009615|GO:0019221|GO:0045071|GO:0046966|GO:0060333|GO:0060337	59 kDa 2'-5'-oligoadenylate synthase-like protein isoform b
ASHGA5P047848	40.0503	29.9532	5.59233	4.63141	M	M	protein_coding	ENST00000380371	CCDS31368.1	OR51A2	GENCODE	942	chr11	-	4976001	4976943	NM_001005329	CTCCGCTGATGAAACCAATTGTTTATTGTGTAAAAACTAAACAGATTAGAGTGAGAGTTG	401667	Hs.553805	GO:0007186|GO:0016021|GO:0005886|GO:0004930|GO:0004984	olfactory receptor, family 51, subfamily A, member 2 [Source:HGNC Symbol;Acc:14764]
ASHGA5P055288	53.3619	68.3354	6.00779	5.8261	M	M	protein_coding	NM_080387	CCDS8593.1	CLEC4D	RefSeq	1973	chr12	+	8666135	8674960		ATAGACGGCTTTCCTATTTCCTTGGACTTAGAGATGAGAATGCCAAAGGTCAGTGGCGTT	338339	Hs.351811	GO:0016021|GO:0030246|GO:0045087	C-type lectin domain family 4 member D
ASHGA5P034683	203.419	259.894	7.92918	7.76159	M	M	protein_coding	NM_004491	CCDS46127.1	ARHGAP35	RefSeq	8904	chr19	+	47421932	47508333		GAAGAAGAAAACATATACTCCGTGCCCCATGACAGCACCCAAGGCAAAATCATCACCATT	2909	Hs.509447	GO:0001843|GO:0003677|GO:0003714|GO:0005100|GO:0005525|GO:0005634|GO:0005829|GO:0006351|GO:0007264|GO:0007411|GO:0008360|GO:0015629|GO:0030900|GO:0032321|GO:0043010|GO:0043116|GO:0045892|GO:0051056	rho GTPase-activating protein 35
ASHGA5P013515	208.854	281.715	7.96485	7.87707	M	M	protein_coding	NM_030793	CCDS43384.1	FBXO38	RefSeq	4190	chr5	+	147763545	147822399		ATGGCCCGGATGAAGTAGCCAAAACAAAGCCACGTCACGCCATGAAACGGAAGCGGACAG	81545	Hs.483772	GO:0005634|GO:0005737	F-box only protein 38 isoform a
ASHGA5P004585	75.8692	128.272	6.51483	6.73959	M	M	protein_coding	NM_021088	CCDS42712.1	ZNF2	RefSeq	3951	chr2	+	95831182	95850064		CTGTGCCGGAGGACTCTGCCCTTGTCCACAAGGAGAGCACACAGGAGAGAATGGCTGCTG	7549	Hs.590916	GO:0003677|GO:0005634|GO:0006351|GO:0006355|GO:0008270	zinc finger protein 2 isoform a
ASHGA5P008659	199.768	219.416	7.90525	7.51436	M	M	protein_coding	NM_198156	CCDS2598.1	VHL	RefSeq	4437	chr3	+	10183318	10195354		AGCTACCGAGTGTATACTCTGAAAGAGCGATGCCTCCAGGTTGTCCGGAGCCTAGTCAAG	7428	Hs.517792	GO:0000122|GO:0000902|GO:0004842|GO:0005515|GO:0005634|GO:0005654|GO:0005739|GO:0005783|GO:0005829|GO:0006355|GO:0006508|GO:0006950|GO:0008134|GO:0008285|GO:0016020|GO:0016567|GO:0019899|GO:0033554|GO:0045597|GO:0045893|GO:0050821|GO:0061418|GO:0061428|GO:0071456	von Hippel-Lindau disease tumor suppressor isoform 2
ASHGA5P025186	28.3747	41.9425	5.09131	5.12676	M	M	protein_coding	NM_001122671	CCDS43884.1	CCBL1	RefSeq	1936	chr9	-	131595391	131644354	NM_001122672, NM_004059	AGCGGCCCAGCTCGCCATGGCCAAACAGCTGCAGGCCCGAAGGCTAGACGGGATCGACTA	883	Hs.495250	GO:0005634|GO:0005730|GO:0005737|GO:0005829|GO:0006559|GO:0006569|GO:0006575|GO:0008483|GO:0008652|GO:0016212|GO:0016212|GO:0030170|GO:0034641|GO:0036141|GO:0042803|GO:0044281|GO:0047312|GO:0047316|GO:0047804|GO:0047945|GO:0070189|GO:0097053	kynurenine--oxoglutarate transaminase 1 isoform a
ASHGA5P035312	129.507	121.751	7.28048	6.66112	M	M	protein_coding	NM_032545	CCDS2162.1	CFC1	RefSeq	1009	chr2	-	131349737	131357148	NM_001270420, NM_001270421	CTCTTCAGCTTTTTAAATCCACTGTAGTTCATGAGCCTGTGTGACATAATTACTTTTACA	55997	Hs.567542	GO:0003674|GO:0005575|GO:0005576|GO:0005886|GO:0007368|GO:0007369|GO:0031225|GO:0038092|GO:0038100	cryptic protein isoform 1 precursor
ASHGA5P004313	70229.4	53350.1	16.2166	15.499	M	M	protein_coding	NM_152287	CCDS10986.1	ZNF276	RefSeq	4611	chr16	+	89787392	89807332		GTCTCCCACGGAGCAGGCCGGGCTCTCGCCATGGGTCACTGTCGCCTCTGCCACGGGAAG	92822	Hs.290154	GO:0003677|GO:0005634|GO:0006351|GO:0006355|GO:0008270	zinc finger protein 276 isoform b
ASHGA5P013681	121.459	190.957	7.18853	7.31215	M	M	protein_coding	ENST00000395782	CCDS11187.1	PEMT	GENCODE	895	chr17	-	17408876	17480779		CCACTATTGTTTTAATTTGCTTTTACCTGATTCCTGGCAGACTTCTGCGTTATGACCCGG	10400	Hs.731773	GO:0008285|GO:0006629|GO:0008283|GO:0042493|GO:0045471|GO:0006656|GO:0006644|GO:0043200|GO:0046498|GO:0046500|GO:0033273|GO:0050747|GO:0016021|GO:0005789|GO:0005624|GO:0042383|GO:0031966|GO:0031526|GO:0008170|GO:0008429|GO:0004608	phosphatidylethanolamine N-methyltransferase [Source:HGNC Symbol;Acc:8830]
ASHGA5P018368	219.517	400.667	8.03665	8.39355	M	M	protein_coding	NM_001114633	CCDS45241.1	PLA2G4B	RefSeq	2752	chr15	+	42131010	42140346		TCATTCCTGCTCCTGAGGACTCAGTCTCATGGCTGTGGCAGAGGTGTCCAGGACCTGCCT	100137049		GO:0004622|GO:0005509|GO:0005544|GO:0005576|GO:0005743|GO:0005829|GO:0005829|GO:0006644|GO:0006654|GO:0006954|GO:0006987|GO:0007567|GO:0019369|GO:0019722|GO:0030968|GO:0031901|GO:0036148|GO:0036150|GO:0036151|GO:0036152|GO:0044281|GO:0046474|GO:0046475|GO:0047498	cytosolic phospholipase A2 beta
ASHGA5P020724	74.3459	101.368	6.48296	6.39751	M	M	protein_coding	NM_006058	CCDS34280.1	TNIP1	RefSeq	2933	chr5	-	150409503	150460645	NM_001252385, NM_001252391, NM_001252392, NM_001252393, NM_001258454	CCGTCCTCGGCCAGGCGGGCACCACGGCAGGGGCTGAGCTACCCTCATGGAAGGGAGAGG	10318	Hs.355141	GO:0002755|GO:0004843|GO:0005515|GO:0005622|GO:0005634|GO:0005737|GO:0006412|GO:0006952|GO:0006954|GO:0007159|GO:0009101|GO:0043124|GO:0045071|GO:0045944|GO:0050729|GO:0051019|GO:0070373|GO:0085032	TNFAIP3-interacting protein 1 isoform 3
ASHGA5P029225	52.1559	80.4494	5.97534	6.05821	M	M	protein_coding	NM_152445	CCDS9822.1	FAM161B	RefSeq	3602	chr14	-	74399694	74417117		AGAGAGTGATGAAAACCTCTCTGAAGATGAGGAGGACCTGGAGAGTTTCTTCCAAGACAA	145483	Hs.550547		protein FAM161B
ASHGA5P019178	66.9601	81.0738	6.32903	6.06916	M	M	protein_coding	NM_133510	CCDS9790.1	RAD51B	RefSeq	1579	chr14	+	68286495	68944810		GTTCTTCAAGGCCAAGAGAAGCCATAGGGATACTGTGACCTTTGTCTAGAGTTGATGGGG	5890	Hs.172587	GO:0003677|GO:0005515|GO:0005524|GO:0005634|GO:0005654|GO:0006281|GO:0006310|GO:0007131|GO:0007596|GO:0008094	DNA repair protein RAD51 homolog 2 isoform 2
ASHGA5P004700	35.5747	54.6712	5.41971	5.5055	M	M	protein_coding	NM_005929	CCDS3325.1	MFI2	RefSeq	3963	chr3	-	196728611	196756687		AACACAAACGGCCACAATTCCGAGCCCTGGGCTGCTGAGCTCAGGTCAGAGGACTATGAA	4241	Hs.184727	GO:0005506|GO:0005515|GO:0005576|GO:0005887|GO:0006826|GO:0006879|GO:0008199|GO:0031225	melanotransferrin isoform 1 precursor
ASHGA5P012142	44.3137	62.9879	5.73664	5.70901	M	M	protein_coding	NM_001185074	CCDS55323.1	ZCCHC6	RefSeq	4988	chr9	-	88902647	88969402		CAAAGGCAAGGGATTGGACTGTGTCAGAACTATTGAAGAATTAGCAAGAGTCCTCAGAAA	79670	Hs.597057	GO:0003676|GO:0008270|GO:0031123|GO:0050265|GO:0071044	terminal uridylyltransferase 7 isoform 2
ASHGA5P006135	1469.43	2752.77	10.7535	11.1935	M	M	protein_coding	ENST00000314349	CCDS33023.1	TIMM50	GENCODE	2572	chr19	+	39971051	39981528		TTCGACAATGATCCAATTCTGGTACAGCAGTTGCGCCGGACATACAAATATTTCAAAGAT	92609	Hs.590956	GO:0044267|GO:0006470|GO:0006626|GO:0035335|GO:0001836|GO:0007006|GO:0016021|GO:0005739|GO:0005743|GO:0016607|GO:0005744|GO:0003723|GO:0005515|GO:0004721|GO:0004725|GO:0004722|GO:0043021|GO:0005134	translocase of inner mitochondrial membrane 50 homolog (S. cerevisiae) [Source:HGNC Symbol;Acc:23656]
ASHGA5P025245	46.6664	66.972	5.81075	5.79863	M	M	protein_coding	NM_005592	CCDS48005.1	MUSK	RefSeq	2754	chr9	+	113431050	113563278		AGCAGGTAGGAGTAAACCACAGAAAGATAACAAAGGCTACTGCGCCCAGTACAGAGGGGA	4593	Hs.521653	GO:0001934|GO:0004713|GO:0004714|GO:0005524|GO:0005887|GO:0006355|GO:0007169|GO:0007528|GO:0007613|GO:0008582|GO:0010628|GO:0030054|GO:0030165|GO:0031594|GO:0043525|GO:0045211|GO:0046777|GO:0071340|GO:2000541	muscle, skeletal receptor tyrosine-protein kinase isoform 1
ASHGA5P010950	180.344	299.955	7.75475	7.97038	M	M	protein_coding	NM_020897	CCDS1108.1	HCN3	RefSeq	3891	chr1	+	155247217	155259639		CCACATGGTGAACCACTCGTGGGGCCGCCAGTATTCCCATGCCCTGTTCAAGGCCATGAG	57657	Hs.706960	GO:0005249|GO:0005272|GO:0005886|GO:0007268|GO:0016021|GO:0030552	potassium/sodium hyperpolarization-activated cyclic nucleotide-gated channel 3
ASHGA5P004118	77.6295	123.26	6.54773	6.68139	M	M	protein_coding	ENST00000284669	CCDS2234.1	KBTBD10	GENCODE	2464	chr2	+	170366211	170382772		AGGATCAACCTCTACAGTCATACTTCTTCCAGCTCGATAGCATAGCATCTGAATGGGTTG	10324	Hs.50550	GO:0016567|GO:0006941|GO:0031275|GO:0005634|GO:0005737|GO:0005886|GO:0005730|GO:0005813|GO:0001726|GO:0031143|GO:0005515	kelch repeat and BTB (POZ) domain containing 10 [Source:HGNC Symbol;Acc:16905]
ASHGA5P048608	43688.8	71435.4	15.5927	15.9859	M	M	protein_coding	NM_018648	CCDS10037.1	NOP10	RefSeq	552	chr15	-	34633916	34635362		TTCTCCCCAGATGACAAATACTCTCGACACCGAATCACCATCAAGAAACGCTTCAAGGTG	55505	Hs.14317	GO:0001522|GO:0005515|GO:0005730|GO:0005732|GO:0006364|GO:0015030	H/ACA ribonucleoprotein complex subunit 3
ASHGA5P054517	33.1386	54.3153	5.31301	5.49609	M	M	protein_coding	NM_024756	CCDS7379.1	MMRN2	RefSeq	4195	chr10	-	88695297	88717425		AGGAACAGCAGGAACATCTGCTGGGAGATCTCCAGAATGATGTGCACCGGGTGGCAGACA	79812	Hs.524479	GO:0005604|GO:0005615	multimerin-2 precursor
ASHGA5P003059	787.567	1109.09	9.86747	9.86965	M	M	protein_coding	NM_001077208	CCDS47088.1	SEC31A	RefSeq	4224	chr4	-	83739813	83812412	NM_001077206, NM_001077207, NM_001191049, NM_014933, NM_016211	GGAACAACAGGTCCTCAGAATGGTTGGAATGACCCTCCAGCTTTGAACAGAGTACCCAAA	22872	Hs.370024	GO:0002474|GO:0005515|GO:0005737|GO:0005783|GO:0005789|GO:0005829|GO:0006888|GO:0006888|GO:0006987|GO:0012507|GO:0015031|GO:0016044|GO:0018279|GO:0019886|GO:0030127|GO:0030134|GO:0030968|GO:0043231|GO:0043687|GO:0044267|GO:0048208|GO:0048306|GO:0048471|GO:0051592	protein transport protein Sec31A isoform 3
ASHGA5P002144	346.445	521.095	8.68912	8.77512	M	M	protein_coding	NM_004851	CCDS12794.1	NAPSA	RefSeq	1438	chr19	-	50861733	50868931		TGATTACGTCATCCAGACTACTCGAAATGGCGTCCGCCTCTGCTTGTCCGGTTTCCAGGC	9476	Hs.512843	GO:0004175|GO:0004190|GO:0005615|GO:0005764|GO:0006508|GO:0008233|GO:0033619|GO:0043129|GO:0097208	napsin-A preproprotein
ASHGA5P005937	284.218	433.673	8.40466	8.50691	M	M	protein_coding	NM_015166	CCDS14083.1	MLC1	RefSeq	3960	chr22	-	50497819	50524358	NM_139202	ATTACTTGCGCTGTGCTGCAGGCTCTTGCATCCCCTCGGCAATTGTGAGCTTCACCGTCT	23209	Hs.517729	GO:0005215|GO:0005216|GO:0005515|GO:0005737|GO:0005764|GO:0005768|GO:0005769|GO:0005783|GO:0005886|GO:0005901|GO:0005911|GO:0006810|GO:0008565|GO:0015031|GO:0016021|GO:0016192|GO:0016323|GO:0016324|GO:0030136|GO:0031410|GO:0032388|GO:0032403|GO:0045121|GO:0047484|GO:0048471|GO:0051259|GO:0055037|GO:0071397|GO:0072584	membrane protein MLC1
ASHGA5P008382	74.7409	168.863	6.49186	7.13468	M	M	protein_coding	NM_001142314	CCDS46469.1	DUSP19	RefSeq	5226	chr2	+	183943286	183964722	NM_080876	TGGTTGCTCCTAGGGTCACAAGATGCTGCTCATGATTTGGATACACTGAAAAAGAATAAG	142679	Hs.132237	GO:0000188|GO:0004725|GO:0004860|GO:0005078|GO:0005737|GO:0006469|GO:0006470|GO:0007254|GO:0008330|GO:0008579|GO:0030295|GO:0031435|GO:0043410|GO:0043507|GO:0043508|GO:0045860|GO:0046329|GO:0046330	dual specificity protein phosphatase 19 isoform 2
ASHGA5P043228	258.07	421.343	8.26952	8.46609	M	M	protein_coding	NM_018275	CCDS5687.1	C7orf43	RefSeq	2563	chr7	-	99752042	99756302		AACCATCTGTACTTGGGGGAGACTGTCCGTTTTCTGCTGGTGTTGCGCTGCCGGGGCGGT	55262	Hs.533139		uncharacterized protein C7orf43
ASHGA5P034514	185.236	286.76	7.79459	7.90045	M	M	protein_coding	NM_015260	CCDS32946.1	SIN3B	RefSeq	5138	chr19	+	16940208	16991164		AGACGATTACTGCATGTCCAAGTTCAAGAATACCTGCTGGATTCCAGGATATAGTGCAGG	23309	Hs.13999	GO:0000805|GO:0000806|GO:0001741|GO:0003682|GO:0003714|GO:0005515|GO:0005634|GO:0005654|GO:0005737|GO:0006351|GO:0007519|GO:0030849|GO:0044255|GO:0044281|GO:0045892|GO:0048738	paired amphipathic helix protein Sin3b
ASHGA5P005821	282.904	485.795	8.39677	8.67249	M	P	protein_coding	NM_003793	CCDS8144.1	CTSF	RefSeq	2032	chr11	-	66330934	66336047		TGTTGCTTGTGGGCTACGGCAACCGCTCTGACGTTCCCTTTTGGGCCATCAAGAACAGCT	8722	Hs.11590	GO:0004197|GO:0005764|GO:0006508|GO:0019886|GO:0043202	cathepsin F precursor
ASHGA5P001242	3059.9	2655.75	11.8075	11.14	M	M	protein_coding	ENST00000224862	CCDS31273.1	FBXL15	GENCODE	2362	chr10	+	104179570	104182893		ACGGTGTCAGGACATTGGCCGAGTACTGCCCCGTGCTGCGTTCGCTGCGGGTGCGGCACT	79176	Hs.380081	GO:0016567|GO:0009953|GO:0000086|GO:0031146|GO:0030513|GO:0030282|GO:0005737|GO:0019005|GO:0005515|GO:0004842	F-box and leucine-rich repeat protein 15 [Source:HGNC Symbol;Acc:28155]
ASHGA5P038597	50633.8	60015	15.7953	15.7202	P	M	protein_coding	NM_022149	CCDS3269.1	MAGEF1	RefSeq	1700	chr3	-	184428154	184429836		CTATTTGAGTATCTAGAGAAAAATTAAAATGCAATGAGTTAGCAGTATACCCTGGCACAC	64110	Hs.306123		melanoma-associated antigen F1
ASHGA5P037512	381.303	651.099	8.8231	9.09777	M	M	protein_coding	ENST00000400365	CCDS42967.1	KRTAP10-12	GENCODE	873	chr21	+	46117086	46117959		AGACTGTCTGCTGCAAGCCTGTGTGCTGTATGCCCGTCTGCTGTGGGCCTTCTTCTTCAT	386685	Hs.297526	GO:0045095	keratin associated protein 10-12 [Source:HGNC Symbol;Acc:20533]
ASHGA5P055131	650.827	903.508	9.59521	9.5691	M	M	protein_coding	NM_006235	CCDS31675.1	POU2AF1	RefSeq	3032	chr11	-	111222980	111250157		GCCCCCGCTGGAGGGCCCAGAGCACCAGGCACCCCTCACCTATTTCCCGTGGCCTCAGCC	5450	Hs.654525	GO:0003677|GO:0003712|GO:0003713|GO:0005634|GO:0006355|GO:0006366|GO:0006959	POU domain class 2-associating factor 1
ASHGA5P050203	23807.6	24664.8	14.7609	14.3704	P	M	protein_coding	NM_001020	CCDS12535.1	RPS16	RefSeq	603	chr19	-	39923846	39926618		TTTCCGGTTGCGGCGCCGCGCGGTGAGGTTGTCTAGTCCACGCTCGGAGCCATGCCGTCC	6217	Hs.397609	GO:0000184|GO:0003723|GO:0003735|GO:0005829|GO:0006364|GO:0006412|GO:0006412|GO:0006412|GO:0006413|GO:0006414|GO:0006415|GO:0006614|GO:0010467|GO:0015935|GO:0016032|GO:0016070|GO:0016071|GO:0019058|GO:0019083|GO:0022627|GO:0022627|GO:0042274|GO:0044267	40S ribosomal protein S16
ASHGA5P050080	81.0518	157.607	6.60998	7.03561	P	M	protein_coding	ENST00000541538	CCDS32898.1	OR7G1	GENCODE	936	chr19	-	9225503	9226439		AGAAATAAGGAGATGAAGAAAGCTTTGAGGAAACTTATTGGTAGGCTGTTTCCTTTTTAG	125962	Hs.553576	GO:0007186|GO:0016021|GO:0005886|GO:0004930|GO:0004984	olfactory receptor, family 7, subfamily G, member 1 [Source:HGNC Symbol;Acc:8465]
ASHGA5P012185	6058.04	9954.47	12.7959	13.0565	P	M	protein_coding	NM_002668	CCDS14319.1	PLP2	RefSeq	1049	chrX	+	49028183	49031468		TCGTCGCAGGGGTACTGGGCCTAATCGCTACGTGCCTCTTTGGCTATGATGCCTATGTCA	5355	Hs.77422	GO:0005515|GO:0005783|GO:0005789|GO:0005886|GO:0006811|GO:0006935|GO:0015075|GO:0016020|GO:0016021|GO:0019221|GO:0019956|GO:0034220	proteolipid protein 2
ASHGA5P011044	63.1346	74.2315	6.24853	5.94307	P	M	protein_coding	NM_001178062	CCDS53363.1	SEMA6C	RefSeq	3904	chr1	-	151104162	151119140		ATCTTTGCAGAGCCACACTTTGTCCAGGCCTTGGAGCATGGAGACCATGTCTACTTCTTC	10500	Hs.516316	GO:0004872|GO:0005886|GO:0007411|GO:0016021|GO:0030215	semaphorin-6C isoform 3 precursor
ASHGA5P003511	69.0726	66.0282	6.37662	5.77724	P	M	protein_coding	NM_014984	CCDS45808.1	AZI1	RefSeq	3630	chr17	-	79163392	79196751		CTCGGCAGCGGTTCCAGCAGCACCTGGAGCAGGAGCAGTGGGCGCTGCAGCAGCAACGGC	22994	Hs.514578	GO:0000086|GO:0000278|GO:0003674|GO:0005813|GO:0005813|GO:0005829|GO:0007275|GO:0007283|GO:0008150|GO:0015630|GO:0030154|GO:0043231	5-azacytidine-induced protein 1 isoform a
ASHGA5P033861	90.3711	154.454	6.7622	7.00733	M	P	protein_coding	NM_004163	CCDS11958.1	RAB27B	RefSeq	7003	chr18	+	52495707	52562747		AATGGATCTTCAGGGAAAGCATTTAAAGTGCATCTTCAGCTTTGGGACACTGCGGGACAA	5874	Hs.25318	GO:0003924|GO:0005525|GO:0005795|GO:0007264|GO:0015031|GO:0016324|GO:0019904|GO:0030140|GO:0032585|GO:0042589|GO:0045921|GO:0071985	ras-related protein Rab-27B
ASHGA5P009809	101.173	146.645	6.92566	6.93058	M	P	protein_coding	NM_015186	CCDS6656.1	VPS13A	RefSeq	10103	chr9	+	79792360	80000106		AATGTTACAGAAAATTCAATTCTACAGGGAGTGGATTATGACTCACAGTAGCAGTAGTGA	23230	Hs.459790	GO:0005515|GO:0005622|GO:0006895|GO:0008104|GO:0015031	vacuolar protein sorting-associated protein 13A isoform B
ASHGA5P047901	126.114	171.625	7.24305	7.15946	P	P	protein_coding	NM_001004461	CCDS31420.1	OR10A6	RefSeq	945	chr11	-	7949264	7950209		TTGTCTTACTCACTTCTGACACCACTGCTGAATCTGCTTATCTACAGTTTGCGAAATAGT	390093	Hs.528593	GO:0004930|GO:0004984|GO:0005886|GO:0016021	olfactory receptor 10A6
ASHGA5P046659	74.4764	117.055	6.48639	6.60171	P	M	protein_coding	NM_001170780	CCDS55500.1	FAM122C	RefSeq	2176	chrX	+	133930442	133957015		TGTCCCAAGATCATGGCATATTTCCCTGGAACTGGAAGGACTGATCAAGAAACACAGCTA	159091	Hs.269127		protein FAM122C isoform 3
ASHGA5P018778	43.1815	78.1124	5.70081	6.01716	P	P	protein_coding	NM_001171089	CCDS54692.1	CLCN2	RefSeq	3212	chr3	-	184063972	184079439		TTTGCACAAGCTCCGGAAGGCCATCGAGGGCTCTGTCACAGCACAGGGTGTGAAAGTCCG	1181	Hs.436847	GO:0005247|GO:0006810|GO:0030324|GO:0030425|GO:0034707|GO:0043204|GO:0060041|GO:0060689	chloride channel protein 2 isoform 4
ASHGA5P055262	901.021	1424.06	10.0502	10.2355	P	M	protein_coding	NM_001065	CCDS8542.1	TNFRSF1A	RefSeq	2258	chr12	-	6437922	6451283		CATGCTGGCGACCTGGAGGCGGCGCACGCCGCGGCGCGAGGCCACGCTGGAGCTGCTGGG	7132	Hs.279594	GO:0001666|GO:0002020|GO:0005031|GO:0005515|GO:0005576|GO:0005615|GO:0005634|GO:0005886|GO:0005887|GO:0006693|GO:0006915|GO:0006954|GO:0008624|GO:0009812|GO:0009986|GO:0010629|GO:0016101|GO:0019048|GO:0019221|GO:0030424|GO:0032496|GO:0032715|GO:0032760|GO:0033013|GO:0033160|GO:0042511|GO:0042742|GO:0043120|GO:0043123|GO:0043200|GO:0043234|GO:0043279|GO:0045121|GO:0045471|GO:0045766|GO:0045944|GO:…	tumor necrosis factor receptor superfamily member 1A precursor
ASHGA5P046677	148.566	411.875	7.47637	8.43117	P	P	protein_coding	NM_001163280	CCDS14657.1	HTATSF1	RefSeq	3037	chrX	+	135579237	135594503	NM_014500	TGATTATTGTATTCAGACTCTCGATGGAAGATGGTTTGGTGGCCGTCAAATCACTGCCCA	27336	Hs.204475	GO:0000166|GO:0003723|GO:0005634|GO:0005730|GO:0006351|GO:0006357|GO:0019079|GO:0032784	HIV Tat-specific factor 1
ASHGA5P056068	230.101	354.809	8.10604	8.21263	P	P	protein_coding	ENST00000399916	CCDS30633.1	RUNX3	GENCODE	4340	chr1	-	25226001	25291501		AATTCTCGCCTTCTTCAGAGCGGGGCATGGCATCGAACAGCATCTTCGACTCCTTCCCGA	864	Hs.170019	GO:0000122|GO:0006917|GO:0006355|GO:0006468|GO:0006366|GO:0050680|GO:0048935|GO:0045786|GO:0005634|GO:0005737|GO:0000790|GO:0003677|GO:0003700|GO:0005515|GO:0005524|GO:0000977|GO:0000981	runt-related transcription factor 3 [Source:HGNC Symbol;Acc:10473]
ASHGA5P001842	1057.88	1424.04	10.29	10.2355	P	M	protein_coding	NM_153490	CCDS11396.1	KRT13	RefSeq	1719	chr17	-	39657232	39661865		TCCTCAGCAGGAAGCGTCAGCCCCCGTAGCACCTCTGTTACCACGACTTCTAGTGCCTCT	3860	Hs.654550	GO:0005198|GO:0008544|GO:0009314|GO:0043587|GO:0045095|GO:0071300	keratin, type I cytoskeletal 13 isoform a
ASHGA5P030755	76.9497	110.938	6.53398	6.52483	P	P	protein_coding	NM_006122	CCDS32332.1	MAN2A2	RefSeq	6279	chr15	+	91447419	91465815		ACCTTTGACAAGTACTACACAGAGCAGACCCAACACATCCTCAATAGCATGGTGTCTAAG	4122	Hs.116459	GO:0000139|GO:0000139|GO:0004572|GO:0005975|GO:0006013|GO:0008270|GO:0016021|GO:0018279|GO:0030246|GO:0043687|GO:0044267	alpha-mannosidase 2x
ASHGA5P000811	181.839	343.195	7.76691	8.1645	P	P	protein_coding	ENST00000521271	CCDS6243.1	CPNE3	GENCODE	4864	chr8	+	87526655	87573726		TTCAGACAGTTCCAGAATGCTCCAAAAGAAGCACTTGCTCAGTGTGTCTTGGCAGAGATT	8895	Hs.191219	GO:0006629|GO:0016192|GO:0005737|GO:0005829|GO:0005515|GO:0005215|GO:0004674|GO:0005544	copine III [Source:HGNC Symbol;Acc:2316]
ASHGA5P009087	614.299	1187	9.5097	9.96919	P	M	protein_coding	NM_004132	CCDS7577.1	HABP2	RefSeq	3019	chr10	+	115312777	115349360		TGGCTCTGGTGGGAAAGACAGCCTGTGGGTTCTCCCTGATGTCTTTATTGGAAAGCCTGG	3026	Hs.422542	GO:0004252|GO:0005539|GO:0005576|GO:0005615|GO:0006508|GO:0007155	hyaluronan-binding protein 2 isoform 1 preproprotein
ASHGA5P010055	34.8466	35.779	5.38795	4.89452	P	P	protein_coding	NM_006094	CCDS5990.1	DLC1	RefSeq	6044	chr8	-	12940871	12990809		AGAAAGAAGCCGGACACCATGATCCTAACACAAATTGAAGCCAAGGAAGCTTGTGATTGG	10395	Hs.134296	GO:0001725|GO:0001843|GO:0003007|GO:0005100|GO:0005100|GO:0005515|GO:0005634|GO:0005737|GO:0005829|GO:0005884|GO:0005901|GO:0005925|GO:0006917|GO:0006919|GO:0007202|GO:0007264|GO:0008285|GO:0008285|GO:0008360|GO:0017166|GO:0021575|GO:0030036|GO:0030336|GO:0030336|GO:0030675|GO:0030900|GO:0032869|GO:0032956|GO:0035024|GO:0035307|GO:0042169|GO:0043274|GO:0048041|GO:0051056|GO:0051497	rho GTPase-activating protein 7 isoform 2
ASHGA5P003710	16.4265	36.9173	4.31232	4.9416	A	P	protein_coding	ENST00000274457	CCDS4118.1	FEM1C	GENCODE	5813	chr5	-	114856607	114880591		AGTGTCAAAGGTAATACTGCATTGCATGATTGTGCAGAATCTGGAAGTTTGGACATCATG	56929	Hs.47367	GO:0016567|GO:0005737|GO:0005515	fem-1 homolog c (C. elegans) [Source:HGNC Symbol;Acc:16933]
ASHGA5P003553	88.2423	183.23	6.72536	7.25325	P	P	protein_coding	NM_006737	CCDS12906.1	KIR3DL2	RefSeq	1885	chr19	+	55361897	55378670	NM_001242867	TCTTCTTGCTGCAGGGGGCCTGGCCACTCATGGGTGGTCAGGACAAACCCTTCCTGTCTG	3812		GO:0005886|GO:0005887|GO:0006968|GO:0050776	killer cell immunoglobulin-like receptor 3DL2 isoform 1 precursor
ASHGA5P011457	9562.67	11079.5	13.4869	13.1859	P	P	protein_coding	NM_003336	CCDS14580.1	UBE2A	RefSeq	1799	chrX	+	118708498	118718379		GACCCCGTTTGAGGATGGAACATTTAAACTTACAATAGAATTCACTGAAGAATATCCAAA	7319	Hs.379466	GO:0000209|GO:0000785|GO:0000790|GO:0001701|GO:0001741|GO:0002474|GO:0004842|GO:0005515|GO:0005524|GO:0005829|GO:0006281|GO:0006301|GO:0006511|GO:0008284|GO:0009411|GO:0031625|GO:0033503|GO:0033522|GO:0051865|GO:0060135|GO:0070936|GO:0070979	ubiquitin-conjugating enzyme E2 A isoform 1
ASHGA5P010680	32798.6	47066.9	15.2055	15.3235	P	P	protein_coding	NM_014184	CCDS1543.1	CNIH4	RefSeq	651	chr1	+	224544594	224563695		ATCTTTATAGTATGATCTTAGCTTTGATAAATGACTGAAGCTGGAGAAGCCGTGGTTGAA	29097	Hs.445890	GO:0005783|GO:0016021|GO:0035556	protein cornichon homolog 4
ASHGA5P014080	135.711	276.102	7.34745	7.84687	P	P	protein_coding	NM_024941	CCDS47222.1	C5orf44	RefSeq	3117	chr5	+	64920557	64961954	NM_001093755	CAGTTCTGTGACTGATGAAGTATTTCTGGAAGCCCAGATTCAGAATATGACAACCTCACC	80006	Hs.591760		UPF0533 protein C5orf44 isoform 2
ASHGA5P006547	229.621	321.983	8.10277	8.07097	P	P	protein_coding	ENST00000320005	CCDS6244.1	CNGB3	GENCODE	4347	chr8	-	87586162	87755903		AAGAAGGTCCAAACAGCCCACAAAACAAACCGCCTGCAGCTCCTGTTATAAATGAGTATG	54714	Hs.154433	GO:0007601|GO:0007165|GO:0006810|GO:0016021|GO:0001750|GO:0030553|GO:0005223|GO:0005515	cyclic nucleotide gated channel beta 3 [Source:HGNC Symbol;Acc:2153]
ASHGA5P002782	441.331	441.678	9.03625	8.53663	P	M	protein_coding	NM_016835	CCDS11501.1	MAPT	RefSeq	6762	chr17	+	43971747	44105699	NM_001123066	CAAAAAAGCCAAGACATCCACACGTTCCTCTGCTAAAACCTTGAAAAATAGGCCTTGCCT	4137	Hs.101174	GO:0000226|GO:0001764|GO:0005200|GO:0005515|GO:0005829|GO:0005874|GO:0005875|GO:0005886|GO:0006915|GO:0006921|GO:0007628|GO:0008017|GO:0008088|GO:0010506|GO:0017124|GO:0019899|GO:0019901|GO:0030424|GO:0030426|GO:0031113|GO:0031116|GO:0032387|GO:0034185|GO:0034399|GO:0035085|GO:0045298|GO:0045773|GO:0047497|GO:0048676|GO:0048699|GO:0060632|GO:0071813	microtubule-associated protein tau isoform 1
ASHGA5P005756	243.526	378.778	8.18751	8.30721	P	M	protein_coding	NM_024036	CCDS8153.1	LRFN4	RefSeq	2546	chr11	+	66624875	66627946		ATCCAGTACAACAGCAGCGAAGATGAGACCCTCATCTACCGGATTGTCCCAGCCTCCAGC	78999	Hs.209979	GO:0016021	leucine-rich repeat and fibronectin type-III domain-containing protein 4 precursor
ASHGA5P049452	43843.2	79808.7	15.5964	16.1493	M	M	protein_coding	NM_001212	CCDS11071.1	C1QBP	RefSeq	1163	chr17	-	5336098	5342471		TTTTGTCAAGAGCCAGTAGAGCAGACAGATGCTGAAAGCCATAGTTTCATGGCAGGCTTT	708	Hs.555866	GO:0001849|GO:0005080|GO:0005515|GO:0005615|GO:0005634|GO:0005759|GO:0005886|GO:0006955|GO:0007596|GO:0007597|GO:0016020|GO:0019048	complement component 1 Q subcomponent-binding protein, mitochondrial precursor
ASHGA5P006999	2457.41	3781.64	11.4967	11.6536	M	M	protein_coding	NM_000884	CCDS2786.1	IMPDH2	RefSeq	1712	chr3	-	49061761	49066875		TACGCAGGAAGTGCTGGCCTGTGGGCGGCCCCAAGCAACAGCAGTGTACAAGGTGTCAGA	3615	Hs.654400	GO:0000166|GO:0003677|GO:0003723|GO:0003938|GO:0005634|GO:0005737|GO:0005778|GO:0005829|GO:0006144|GO:0006177|GO:0009168|GO:0044281|GO:0046651|GO:0046872|GO:0055086	inosine-5'-monophosphate dehydrogenase 2
ASHGA5P048841	4384.52	6070.63	12.3231	12.3441	M	P	protein_coding	NM_001079533	CCDS42072.1	CPEB1	RefSeq	3110	chr15	-	83211950	83240573		AGTGGCCTGGTAAGGATGGCAAGCATCCCCGGTGTCCTCCCAAAGGTAATATGCCTAAAG	64506	Hs.547988	GO:0000166|GO:0000932|GO:0003723|GO:0005886|GO:0006397|GO:0006417|GO:0014069|GO:0030054|GO:0045211	cytoplasmic polyadenylation element-binding protein 1 isoform 2
ASHGA5P001451	529.683	1268.03	9.2982	10.0737	M	M	protein_coding	NM_016302	CCDS2562.1	CRBN	RefSeq	2596	chr3	-	3191316	3221401	NM_001173482	CCTTCAAATCCAATAGATTTTTCTTACAGAGTAGCTGCTTGTCTTCCTATTGATGATGTA	51185	Hs.18925	GO:0004176|GO:0005515|GO:0005634|GO:0005730|GO:0005737|GO:0016020|GO:0016567|GO:0016567|GO:0031464|GO:0032463|GO:0034766|GO:0043161|GO:0090073	protein cereblon isoform 1
ASHGA5P039681	46.5868	86.3195	5.8081	6.15961	P	P	protein_coding	NM_002379	CCDS336.1	MATN1	RefSeq	3830	chr1	-	31184123	31196432		TTGAGAAAGTGAAGGTATTCCTGTCCCAGGTCATCGAGTCGCTGGACGTGGGGCCCAATG	4146	Hs.150366	GO:0003429|GO:0005201|GO:0005515|GO:0005578|GO:0006461|GO:0030500	cartilage matrix protein precursor
ASHGA5P039449	91.3851	116.21	6.77695	6.59166	M	M	protein_coding	NM_002994	CCDS34006.1	CXCL5	RefSeq	2475	chr4	-	74861358	74864416		TACAGACCACGCAAGGAGTTCATCCCAAAATGATCAGTAATCTGCAAGTGTTCGCCATAG	6374	Hs.89714	GO:0005576|GO:0005615|GO:0006935|GO:0006955|GO:0007165|GO:0007267|GO:0008009|GO:0008284	C-X-C motif chemokine 5 precursor
ASHGA5P046408	40.3797	75.6334	5.60361	5.97037	M	P	protein_coding	NM_019863	CCDS44026.1	F8	RefSeq	2617	chrX	-	154064063	154114577		GCTGTGAGCGGCGTATGCAAATCGAGGGTCTCGGGGATGCGGATCCAAGACCCTGGGAAG	2157	Hs.654450	GO:0002576|GO:0005507|GO:0005515|GO:0005576|GO:0005576|GO:0005615|GO:0005886|GO:0006953|GO:0007155|GO:0007596|GO:0007597|GO:0016491|GO:0030168|GO:0031093	coagulation factor VIII isoform b
ASHGA5P021858	5145.33	5776.82	12.5511	12.2696	M	P	protein_coding	ENST00000542643	CCDS53276.1	RAP1GAP	GENCODE	3495	chr1	-	21922707	21995856		AGCTCCCCAGACGCCGGCAAGTTGGGGGACCCTGCGTGTCCCGAGATCAAGATCCAGCTG	5909	Hs.148178	GO:0051056|GO:0007165|GO:0006184|GO:0043547|GO:0032318|GO:0005622|GO:0005829|GO:0000139|GO:0005624|GO:0005515|GO:0005096|GO:0042803|GO:0003924|GO:0017016|GO:0030695	RAP1 GTPase activating protein [Source:HGNC Symbol;Acc:9858]
ASHGA5P012497	48.5609	60.4979	5.87161	5.65017	M	P	protein_coding	NM_001100873	CCDS42201.1	C16orf46	RefSeq	1931	chr16	-	81087101	81110872		GGCCCCACAGCAAGAAGATGTTAAAAACTTTAAGCAAGCATCACAGTAATGGATCTCTGT	123775	Hs.658684	GO:0005634|GO:0005730|GO:0005737	uncharacterized protein C16orf46 isoform 1
ASHGA5P055915	179.528	291.382	7.74913	7.92467	M	M	protein_coding	ENST00000361611	CCDS9584.1	PSMB5	GENCODE	1294	chr14	-	23495059	23504354	NM_001144932	TTAGTTCTTTCTGCCCACACTAGACATGGCGCTTGCCAGCGTGTTGGAGAGACCGCTACC	5693	Hs.422990	GO:0006915|GO:0042981|GO:0044281|GO:0000209|GO:0002474|GO:0051603|GO:0000278|GO:0016032|GO:0000075|GO:0000084|GO:0000216|GO:0002479|GO:0006521|GO:0006977|GO:0010467|GO:0016070|GO:0016071|GO:0031145|GO:0034641|GO:0042590|GO:0051437|GO:0051439|GO:0043161|GO:0006979|GO:0000082|GO:0051436|GO:0044419|GO:0005829|GO:0005839|GO:0005654|GO:0000502|GO:0005515|GO:0004298|GO:0008233	proteasome (prosome, macropain) subunit, beta type, 5 [Source:HGNC Symbol;Acc:9542]
ASHGA5P005639	622.02	1245.74	9.53046	10.0485	M	M	protein_coding	NM_001013622	CCDS33939.1	FAM53A	RefSeq	2807	chr4	-	1641607	1685718	NM_001174070	AATGACCCAGACTTTAAAAAATTCAAAAAGCCTTTGCTCCCTCAATTACGAAGATGACGA	152877	Hs.143314	GO:0005634	protein FAM53A
ASHGA5P028324	220.382	277.317	8.04242	7.8536	M	P	protein_coding	NM_176818	CCDS31911.1	GATC	RefSeq	4248	chr12	+	120884240	120901556	NR_033684	CTGGGCCTTCGGGCCCCTCTGGGCGGGCGCCAGGGCTTCACCTCCAAGGCGGATCCTCAG	283459	Hs.728777	GO:0005524|GO:0005739|GO:0006450|GO:0030956|GO:0032543|GO:0050567|GO:0070681	glutamyl-tRNA(Gln) amidotransferase subunit C, mitochondrial
ASHGA5P055623	100.154	136.761	6.9105	6.82955	M	P	protein_coding	NM_000690	CCDS9155.1	ALDH2	RefSeq	2076	chr12	+	112204690	112247789		CGCCTTCCAGCTGGGCTCACCTTGGCGCCGCATGGACGCATCACACAGGGGCCGGCTGCT	217	Hs.604551	GO:0004029|GO:0004030|GO:0005759|GO:0005975|GO:0006066|GO:0006068|GO:0006069|GO:0006805|GO:0007268|GO:0009055|GO:0042136|GO:0044281	aldehyde dehydrogenase, mitochondrial isoform 1 precursor
ASHGA5P052820	210.47	275.274	7.9758	7.84236	M	M	protein_coding	ENST00000424296	CCDS55048.1	AKD1	GENCODE	6326	chr6	-	109814058	110012415		AAGTTATGTATCACACCTCAAGAGCTGCTTTCTCGCCTGGGAGAATTTGAACAGTTCTGC	221264	Hs.205144	GO:0006139|GO:0000166|GO:0005524|GO:0017111|GO:0019205	adenylate kinase domain containing 1 [Source:HGNC Symbol;Acc:33814]
ASHGA5P003246	34147.2	62713.8	15.2582	15.7749	M	M	protein_coding	NM_080426	CCDS46624.1	GNAS	RefSeq	1884	chr20	+	57466425	57486250	NM_000516, NM_001077488, NM_001077489, NM_001077490, NM_016592, NR_003259	TGAGTTTCTGAGGATCAGCACTGCCAGTGGAGATGGGCGTCACTACTGCTACCCTCATTT	2778	Hs.125898	GO:0001726|GO:0003674|GO:0003924|GO:0003924|GO:0004016|GO:0004871|GO:0004871|GO:0005525|GO:0005576|GO:0005737|GO:0005829|GO:0005834|GO:0005834|GO:0005834|GO:0005886|GO:0005886|GO:0006112|GO:0006171|GO:0006184|GO:0006184|GO:0006833|GO:0007190|GO:0007191|GO:0007191|GO:0007565|GO:0007596|GO:0007606|GO:0007608|GO:0009306|GO:0016020|GO:0030133|GO:0031224|GO:0031234|GO:0031683|GO:0031852|GO:0032588|GO:…	protein ALEX GNASS
ASHGA5P036368	184.391	201.664	7.78748	7.39229	M	M	protein_coding	NM_177538	CCDS2357.1	CYP20A1	RefSeq	10943	chr2	+	204103163	204170563		TCGTGGTTAGTTTGGGCACTGTTGATGTACTGAAGCAGCATATCAATCCCAATAAGACAT	57404	Hs.446065	GO:0004497|GO:0005506|GO:0009055|GO:0016021|GO:0016705|GO:0020037	cytochrome P450 20A1
ASHGA5P001302	280.133	480.733	8.38286	8.65683	M	M	protein_coding	NM_017425	CCDS8450.1	SPA17	RefSeq	955	chr11	+	124543739	124564687		GAGAAAGGAGGTTCCATAGGCAGTTCTTACCAAGAAGATGTCGATTCCATTCTCCAACAC	53340	Hs.286233	GO:0001539|GO:0005737|GO:0007165|GO:0007283|GO:0007338|GO:0007339|GO:0008603|GO:0016020|GO:0019861|GO:0031514|GO:0072372	sperm surface protein Sp17
ASHGA5P046566	557.622	750.923	9.37314	9.30399	M	M	protein_coding	NM_001005613	CCDS55436.1	EDA	RefSeq	942	chrX	+	68835910	69080895	NM_001005609, NM_001005610, NM_001005612, NM_001399	TCACCTAAGCAGCAGCCATTGGAACCGGGAGAAGCCGCACTCCACTCTGACTCCCAGGAC	1896	Hs.105407	GO:0005102|GO:0005164|GO:0005515|GO:0005581|GO:0005789|GO:0005856|GO:0005886|GO:0005887|GO:0006955|GO:0007160|GO:0007165|GO:0007398|GO:0010467|GO:0016020|GO:0016021|GO:0030154|GO:0042346|GO:0042475|GO:0043123|GO:0043473|GO:0043588|GO:0045177|GO:0051092|GO:0060662|GO:0060789|GO:0061153|GO:0090263	ectodysplasin-A isoform 6
ASHGA5P048085	44.8555	76.2826	5.75516	5.98326	M	M	protein_coding	ENST00000335238	CCDS31496.1	OR4C12	GENCODE	1063	chr11	-	50003008	50004071		TTAAGCTTCTTGATTTGTAGATGAATATGTCAACTCTAACAAGGGGCTGGCTAATGCTTG	283093	Hs.553669	GO:0007186|GO:0016021|GO:0005886|GO:0004930|GO:0004984	olfactory receptor, family 4, subfamily C, member 12 [Source:HGNC Symbol;Acc:15168]
ASHGA5P013571	87.6492	178.598	6.71597	7.21665	M	M	protein_coding	NM_173157	CCDS8818.1	NR4A1	RefSeq	2542	chr12	+	52445185	52453291		AGCCGGCCGGAGATGCCCTGTATCCAAGCCCAATATGGGACACCAGCACCGAGTCCGGGA	3164	Hs.524430	GO:0001938|GO:0002042|GO:0003677|GO:0003707|GO:0004879|GO:0005515|GO:0005634|GO:0005654|GO:0006367|GO:0007165|GO:0007173|GO:0008270|GO:0008543|GO:0010467|GO:0030522|GO:0035767|GO:0035924|GO:0043565|GO:0044344|GO:0048011|GO:0048015	nuclear receptor subfamily 4 group A member 1 isoform 1
ASHGA5P007318	62.9083	94.088	6.24337	6.29024	M	M	protein_coding	NM_001220767		IKZF1	RefSeq	5926	chr7	+	50344377	50472798	NM_001220766, NM_006060	ACGCACTCCGTTGGTAAACCTCACAAATGTGGATATTGTGGCCGAAGCTATAAACAGCGA	10320	Hs.488251	GO:0003677|GO:0005634|GO:0005737|GO:0006351|GO:0006355|GO:0007049|GO:0007275|GO:0007498|GO:0008270|GO:0016568	DNA-binding protein Ikaros isoform 4
ASHGA5P036874	64.3821	99.7921	6.27622	6.37418	M	M	protein_coding	NM_031215	CCDS33503.1	CABLES2	RefSeq	3785	chr20	-	60963685	60982339		ACACATCTGGATCACCGAGACATAAAGGCCTGAAGAAGACCCACTTCATCAAGAACATGA	81928	Hs.301040	GO:0007049|GO:0016538|GO:0051301|GO:0051302|GO:0051726	CDK5 and ABL1 enzyme substrate 2
ASHGA5P045009	55.2801	110.513	6.06062	6.51946	M	M	protein_coding	NM_003129	CCDS47918.1	SQLE	RefSeq	2989	chr8	+	126010719	126034525		TATTTTTATAAGAAGTTCGGGGACTTCATCACTTTGGCCAACAGGGAGGTCCTGTTGTGC	6713	Hs.71465	GO:0004506|GO:0004506|GO:0005789|GO:0006695|GO:0006725|GO:0010033|GO:0016021|GO:0016126|GO:0043231|GO:0044281|GO:0050660	squalene monooxygenase
ASHGA5P054438	95.4579	327.43	6.8431	8.09554	M	M	protein_coding	NM_006963	CCDS7211.1	ZNF22	RefSeq	2204	chr10	+	45496272	45500777		ATTTGGTTATTCACCATGAGGTTAGCAAAGCCTAAAGCGGGTATTTCTCGGAGCTCAAGC	7570	Hs.462693	GO:0003677|GO:0005634|GO:0005634|GO:0005730|GO:0005886|GO:0006351|GO:0006355|GO:0008270|GO:0042476	zinc finger protein 22
ASHGA5P009537	9.36006	25.0234	3.51735	4.37	A	M	protein_coding	ENST00000355683	CCDS9641.1	STRN3	GENCODE	3970	chr14	-	31363004	31495607		ACAGAATGGGCTGAACCAATAACGTTTCCATCTGGAGGAGGCAAGTCATTTATTATGGGT	29966	Hs.401843	GO:0000122|GO:0045892|GO:0032355|GO:0045944|GO:0033147|GO:0005634|GO:0005737|GO:0005886|GO:0005794|GO:0005654|GO:0043025|GO:0043234|GO:0000159|GO:0030425|GO:0003700|GO:0005515|GO:0005516|GO:0032403|GO:0070016|GO:0051721	striatin, calmodulin binding protein 3 [Source:HGNC Symbol;Acc:15720]
ASHGA5P012667	537.539	1060.8	9.31986	9.80554	M	M	protein_coding	NM_001173454	CCDS55380.1	PDHA1	RefSeq	3504	chrX	+	19362010	19379825		TTAAAACCAGGCAGGCAAGCAGAGTGCTGGTAGCATCCCGTAATTTTGCAAATGATGCTA	5160	Hs.530331	GO:0004739|GO:0005739|GO:0005759|GO:0006090|GO:0006096|GO:0010510|GO:0044281	pyruvate dehydrogenase E1 component subunit alpha, somatic form, mitochondrial isoform 2 precursor
ASHGA5P005255	74.3784	134.872	6.48382	6.81049	M	M	protein_coding	NM_004513	CCDS10317.1	IL16	RefSeq	6077	chr15	+	81589253	81605104	NM_001172128, NM_172217	ATTTTCAAAGGAGCAGCCTCAGAACAAAGTGAGACAGTCCAGCCTGGAGATGAAATCTTA	3603	Hs.459095	GO:0005125|GO:0005615|GO:0005634|GO:0005737|GO:0005886|GO:0006351|GO:0006355|GO:0006955|GO:0019048|GO:0030595|GO:0050930	pro-interleukin-16 isoform 1
ASHGA5P035005	39.33	47.7178	5.56482	5.31393	M	M	protein_coding	ENST00000240189	CCDS149.1	PRAMEF2	GENCODE	1642	chr1	+	12916940	12921764		CATTAATAGTATTGGGGAGCTGGAAATTCACAACACGTGCTGGCCACATCTGATAAGAAA	65122	Hs.104991		PRAME family member 2 [Source:HGNC Symbol;Acc:28841]
ASHGA5P011941	22.9702	33.2094	4.78907	4.7864	M	P	protein_coding	NM_001037293	CCDS35099.1	PALM2	RefSeq	9286	chr9	+	112403067	112713756		TACGGATGGAGCTGTGTACGCCATGGAAATTAATGTGGAGAAAGACAAACAAACAGGAGA	114299		GO:0005886|GO:0008360	paralemmin-2 isoform b
ASHGA5P004667	115.114	148.07	7.11061	6.94439	M	M	protein_coding	NM_001098634	CCDS43223.1	RBM47	RefSeq	5160	chr4	-	40425271	40631883		AACGCGCTCATTGGGCCCAACAGGGACTACTTTGTGAAAGCAGGCAGCATAAGAGGCCGA	54502	Hs.518727	GO:0000166|GO:0003723|GO:0005634	RNA-binding protein 47 isoform a
ASHGA5P003058	1218.89	3799.99	10.4893	11.6598	M	M	protein_coding	NM_016129	CCDS3600.1	COPS4	RefSeq	1765	chr4	+	83956238	83996971		CATTTTGAAACACGAGAAGCCCTGCCAACGTGGGATAAGCAGATCCAATCACTTTGTTTC	51138	Hs.190384	GO:0005515|GO:0005634|GO:0005730|GO:0005737|GO:0008180|GO:0010388	COP9 signalosome complex subunit 4 isoform 1
ASHGA5P000976	1939.69	3498.27	11.1545	11.5367	P	M	protein_coding	NM_020529	CCDS9656.1	NFKBIA	RefSeq	1579	chr14	-	35870715	35873960		GGGCATCGTGGAGCTTTTGGTGTCCTTGGGTGCTGATGTCAATGCTCAGGAGCCCTGTAA	4792	Hs.81328	GO:0000060|GO:0002224|GO:0002755|GO:0002756|GO:0005515|GO:0005634|GO:0005737|GO:0005829|GO:0005886|GO:0006915|GO:0007253|GO:0008063|GO:0008134|GO:0008139|GO:0010745|GO:0010875|GO:0010888|GO:0019048|GO:0019899|GO:0031072|GO:0031625|GO:0031663|GO:0032088|GO:0032270|GO:0032481|GO:0032495|GO:0033256|GO:0034130|GO:0034134|GO:0034138|GO:0034142|GO:0035666|GO:0042127|GO:0042345|GO:0042802|GO:0042994|GO:…	NF-kappa-B inhibitor alpha
ASHGA5P009731	81.8239	120.829	6.62385	6.64901	P	P	protein_coding	ENST00000356897	CCDS10633.1	IL27	GENCODE	1044	chr16	-	28510682	28518155		CCTCCGCGATCTGCAGCGGCACCTCCGCTTCCAGGTGCTGGCTGCAGGATTCAACCTCCC	246778	Hs.528111	GO:0045087|GO:0006954|GO:0042129|GO:0050688|GO:0009617|GO:0045078|GO:0045625|GO:0005615|GO:0005102|GO:0005125|GO:0045523|GO:0005515	interleukin 27 [Source:HGNC Symbol;Acc:19157]
ASHGA5P032522	35.4493	104.227	5.41379	6.43776	M	P	protein_coding	ENST00000434704	CCDS11556.1	DLX3	GENCODE	2602	chr17	-	48067368	48072588		AATCTCAATGGGCTTGCAGGCACGGGCGCTTACTCGCCCAAGTCGGAATATACCTACGGA	1747	Hs.134194	GO:0006355|GO:0001890|GO:0001568|GO:0005634|GO:0003677|GO:0003700|GO:0043565|GO:0000976	distal-less homeobox 3 [Source:HGNC Symbol;Acc:2916]
ASHGA5P000921	36568.2	1417.38	15.3463	10.2284	M	M	protein_coding	NM_002133	CCDS13914.1	HMOX1	RefSeq	1606	chr22	+	35777059	35790207		ACAAAGTGCAAGATTCTGCCCCCGTGGAGACTCCCAGAGGGAAGCCCCCACTCAACACCC	3162	Hs.517581	GO:0001525|GO:0001935|GO:0002246|GO:0002686|GO:0004392|GO:0004392|GO:0004630|GO:0004871|GO:0005615|GO:0005634|GO:0005730|GO:0005783|GO:0005783|GO:0005789|GO:0005829|GO:0005901|GO:0006778|GO:0006788|GO:0006879|GO:0006979|GO:0007243|GO:0007264|GO:0007588|GO:0008217|GO:0008219|GO:0008630|GO:0014806|GO:0016020|GO:0019899|GO:0020037|GO:0031670|GO:0032764|GO:0034101|GO:0034383|GO:0035094|GO:0042167|GO:…	heme oxygenase 1
ASHGA5P007511	507.953	464.644	9.24046	8.60975	P	M	protein_coding	NM_024828	CCDS6516.1	CAAP1	RefSeq	2833	chr9	-	26840682	26892826		CGGGCTCCTTGCAGCAGGAAACTAAATATATTTTGCCAACTTTGGAAAAAGAATTATTCT	79886	Hs.178357	GO:0006915	caspase activity and apoptosis inhibitor 1 isoform 1
ASHGA5P014238	2652.24	5064.93	11.6083	12.0781	P	M	protein_coding	ENST00000402377	CCDS12414.2	ZNF681	GENCODE	6497	chr19	-	23921996	23941693	ENST00000359788, NM_001256648, NM_001256649, NM_001256650, NM_001256653, NM_003423, NM_033468	GTCTTCTTGGGTATTGTTGTCTCTAAGCCAGACCTGATCACCTGTCTGGAACAAGAAAAA	148213	Hs.399952	GO:0006351|GO:0006355|GO:0005634|GO:0005622|GO:0003677|GO:0008270|GO:0003676	zinc finger protein 681 [Source:HGNC Symbol;Acc:26457]
ASHGA5P010805	2095.31	2251.36	11.2708	10.9061	P	M	protein_coding	NM_001004128	CCDS30950.1	QSOX1	RefSeq	2583	chr1	+	180123967	180167169		GGGACCTGAGCTTATTTGAAGTCCTGCCTCATTCTCACTGGAGCCTCAGTCTCTCCTGCT	5768	Hs.702167	GO:0005615|GO:0006467|GO:0006467|GO:0016971|GO:0016971|GO:0030173|GO:0045454	sulfhydryl oxidase 1 isoform b precursor
ASHGA5P008694	600.738	879.011	9.47768	9.53003	M	M	protein_coding	NM_023010	CCDS14587.1	UPF3B	RefSeq	2365	chrX	-	118967988	118986991		TTCCAGAAAGGGACAAATTAAAGGATGAACCAAAGATTAAGCTGCTCAAGAAGCCAGAAA	65109	Hs.103832	GO:0000166|GO:0000184|GO:0000184|GO:0000184|GO:0000184|GO:0000398|GO:0003729|GO:0005487|GO:0005515|GO:0005634|GO:0005654|GO:0005737|GO:0005737|GO:0005829|GO:0006366|GO:0006369|GO:0006406|GO:0008380|GO:0010467|GO:0016070|GO:0016071|GO:0031124|GO:0035145|GO:0035145|GO:0045727	regulator of nonsense transcripts 3B isoform 2
ASHGA5P046728	98.203	120.003	6.88339	6.63853	P	M	protein_coding	NM_017514	CCDS14752.1	PLXNA3	RefSeq	6763	chrX	+	153686622	153701985		ACATGCCAAGTGATCAACGACACTGCCATGCTGTGTAAGGCCCCCGGCATCTTTCTTGGG	55558	Hs.632839	GO:0002116|GO:0004888|GO:0005622|GO:0005886|GO:0007275|GO:0007411|GO:0016020|GO:0016021|GO:0017154|GO:0021766|GO:0021860|GO:0048843|GO:0050919|GO:0051495|GO:0071526	plexin-A3 precursor
ASHGA5P050402	148.905	182.124	7.48062	7.24432	P	P	protein_coding	NM_001080473	CCDS46228.1	MFSD2B	RefSeq	1508	chr2	+	24232952	24247145		TGCGGTGGCAATGGCGGCGCCCCCTGCACCAGCCGCCAAGGGGTCCCCGCAGCCGGAGCC	388931	Hs.407482	GO:0006810|GO:0016021	major facilitator superfamily domain-containing protein 2B
ASHGA5P051753	289.369	841.944	8.43155	9.47051	P	P	protein_coding	NM_015938	CCDS3194.1	NMD3	RefSeq	2758	chr3	+	160939098	160969795		GGTGAAGAAGGTGCATCAATGCTGACATAATGAGATGTTGTAGACTGTTTCCATACATGG	51068	Hs.598836	GO:0005634|GO:0005654|GO:0005730|GO:0005737|GO:0015031	60S ribosomal export protein NMD3
ASHGA5P008510	176.335	290.65	7.72281	7.92092	M	M	protein_coding	NM_001130996	CCDS47234.1	HMGCR	RefSeq	4430	chr5	+	74632992	74657926		TTCTTCTCTCCAGTACCTACCTTACAGGGATTATAATTACTCCTTGCTTGGTGGAGGTGC	3156	Hs.628096	GO:0004420|GO:0005778|GO:0005783|GO:0005789|GO:0006695|GO:0007568|GO:0007584|GO:0008299|GO:0008542|GO:0009790|GO:0015936|GO:0016021|GO:0042282|GO:0042803|GO:0043407|GO:0044255|GO:0044281|GO:0048643|GO:0050662|GO:0051262|GO:0070402	3-hydroxy-3-methylglutaryl-Coenzyme A reductase isoform 2
ASHGA5P008474	27.6934	58.8294	5.05723	5.61077	P	M	protein_coding	NM_001031685	CCDS44319.1	TP53BP2	RefSeq	4670	chr1	-	223967594	224033674		TGTGGCTCTGAACGTCCAGTTGCGGATAATGAGCGAATGTTTGATGTTCTTCAACGATTT	7159	Hs.523968	GO:0005070|GO:0005515|GO:0005634|GO:0005737|GO:0005737|GO:0006915|GO:0006917|GO:0007049|GO:0007165|GO:0017124|GO:0045786|GO:0048471|GO:0051059	apoptosis-stimulating of p53 protein 2 isoform 1
ASHGA5P012051	1266.93	1698.35	10.5451	10.4914	P	M	protein_coding	NM_002904	CCDS4730.1	RDBP	RefSeq	1568	chr6	-	31919863	31926864		AATCTCTGTATGAGAGCTTTGTGTCTTCTAGTGATCGACTTCGAGAACTAGGACCAGATG	7936	Hs.423935	GO:0000166|GO:0003723|GO:0005515|GO:0005634|GO:0005634|GO:0005654|GO:0005730|GO:0005739|GO:0006366|GO:0006368|GO:0008150|GO:0010467|GO:0016032|GO:0032021|GO:0034244|GO:0050434	negative elongation factor E
ASHGA5P004495	96.0838	136.26	6.85255	6.82388	M	P	protein_coding	NM_198475	CCDS45701.1	FAM171A2	RefSeq	2634	chr17	-	42431100	42441235		AGATTTGACCCCAAGAGTGGGCTGTGGGTGCGCAATGGCACTGGTGTAATCCGGAAGGAA	284069	Hs.154001	GO:0016021	protein FAM171A2 precursor
ASHGA5P042455	92.5444	216.38	6.79564	7.49436	P	P	protein_coding	NM_014936	CCDS34468.1	ENPP4	RefSeq	4697	chr6	+	46097700	46114436		CCATTATTTTGGTTGCCGATGAAGGCTGGACAATTGTGCTAAATGAATCATCACAAAAAT	22875	Hs.643497	GO:0016021|GO:0016787	ectonucleotide pyrophosphatase/phosphodiesterase family member 4 precursor
ASHGA5P017834	117.36	159.189	7.13896	7.05015	P	P	protein_coding	NM_001080429	CCDS45947.1	CAMSAP3	RefSeq	4201	chr19	+	7660787	7683196		AAGCTGGTTCCTCACGCAATTGCCTTCTGTTTGAAGGAGTCGGGGAGCAAACCCCCCATG	57662	Hs.17686	GO:0005737|GO:0005874|GO:0005915|GO:0010923|GO:0034453|GO:0045218|GO:0051011|GO:0070507|GO:0090136	calmodulin-regulated spectrin-associated protein 3 isoform 1
ASHGA5P026405	114.969	154.141	7.10883	7.00308	P	P	protein_coding	NM_032681		TRIM51	RefSeq	1648	chr11	+	55650772	55659284	ENST00000530412	ATCCCAGAAAGCCCTCTTTTTCGCACCTCATCAAACAGAACAAATAAGTTATATTTAATG	84767	Hs.326734	GO:0005622|GO:0008270	tripartite motif-containing protein 51
ASHGA5P048952	627.907	999.212	9.54299	9.71853	P	P	protein_coding	NM_018032	CCDS10401.1	LUC7L	RefSeq	2082	chr16	-	238969	279449		AACTACTCTGACTCCTTCGGTAGCTGCAACCAGGAGTGAGCCCTTCTCTGTGTTCCCAGG	55692	Hs.16803	GO:0005634|GO:0045843|GO:0046872|GO:0050733	putative RNA-binding protein Luc7-like 1 isoform a
ASHGA5P011564	49235.7	62292	15.7403	15.7674	P	P	protein_coding	NM_001012	CCDS513.1	RPS8	RefSeq	705	chr1	+	45241245	45244412		CGAGCGATGGGCATCTCTCGGGACAACTGGCACAAGCGCCGCAAAACCGGGGGCAAGAGA	6202	Hs.512675	GO:0000184|GO:0000462|GO:0003735|GO:0005737|GO:0005829|GO:0006412|GO:0006412|GO:0006412|GO:0006413|GO:0006414|GO:0006415|GO:0006614|GO:0010467|GO:0016032|GO:0016070|GO:0016071|GO:0019058|GO:0019083|GO:0022627|GO:0022627|GO:0030529|GO:0044267	40S ribosomal protein S8
ASHGA5P052213	129.829	236.793	7.28406	7.62654	P	P	protein_coding	NM_000949	CCDS3909.1	PRLR	RefSeq	11823	chr5	-	35055801	35230823	NM_001204314	CTCCTTTCACTGATAGCTTGACTAATGGAATGATTGGTTAAAATGTGATTTTTCTTCAGG	5618	Hs.368587	GO:0004925|GO:0005576|GO:0005886|GO:0006694|GO:0007166|GO:0007171|GO:0007566|GO:0007595|GO:0009986|GO:0016021|GO:0017046|GO:0030155|GO:0030856|GO:0031904|GO:0038161|GO:0038161|GO:0042110|GO:0042803|GO:0042977|GO:0042978|GO:0046872|GO:0060397|GO:0060644|GO:0060736|GO:0060749	prolactin receptor isoform 1 precursor
ASHGA5P032750	79.9567	122.516	6.58941	6.67112	P	P	protein_coding	NM_017982	CCDS41471.1	SUSD4	RefSeq	3030	chr1	-	223394160	223537544		TATGACGAAGCTGTGAGTGGCGGCTTGAGTGCCTTAGGCCCCGGGTACATGGCCTCTGTG	55061	Hs.497841	GO:0016021	sushi domain-containing protein 4 isoform a precursor
ASHGA5P003629	444.713	692.579	9.04824	9.18322	P	M	protein_coding	NM_144582	CCDS1914.1	TEX261	RefSeq	3381	chr2	-	71213067	71222001		CTTCTCAGAGGTCCTGGCCTATTTCACTTTCTGCCTGTGGATAATTCCGTTTGCGTTTTT	113419	Hs.516087	GO:0016021|GO:0043065	protein TEX261
ASHGA5P007749	186.609	272.563	7.80583	7.82927	M	M	protein_coding	NM_020398	CCDS13359.1	SPINLW1	RefSeq	1998	chr20	-	44169264	44176065		AAGAATAAACGCTTTCCCTGATTGGATAAGGATGCACTGGAAGAACTGCCAGAATGTGGC	57119	Hs.121084	GO:0004867|GO:0005515|GO:0005576|GO:0010466|GO:0042742	eppin precursor
ASHGA5P055479	219.514	338.505	8.03663	8.14479	P	P	protein_coding	NM_005419	CCDS8917.1	STAT2	RefSeq	4576	chr12	-	56735381	56754037		CTTTTCCCAGGATCCTACCCAGTTGGCTGAGATGATCTTTAACCTCCTTCTGGAAGAAAA	6773	Hs.530595	GO:0003677|GO:0003700|GO:0004871|GO:0005509|GO:0005515|GO:0005654|GO:0005737|GO:0005829|GO:0005886|GO:0006351|GO:0006357|GO:0007259|GO:0009615|GO:0019048|GO:0019221|GO:0060337|GO:0060338	signal transducer and activator of transcription 2 isoform 1
ASHGA5P049631	390.292	665.455	8.8569	9.12817	P	P	protein_coding	NM_001040282	CCDS32629.1	TBC1D3G	RefSeq	2177	chr17	-	34797174	34808103	NM_001123391, NM_001123392	AATGTCACTGGTGCTTAGCACCTATCTGCTCTCTGGCCTGCGTCAGTGGTCTACAGCAGT	654341	Hs.617010	GO:0005097|GO:0005622	TBC1 domain family member 3G
ASHGA5P016976	1260.27	2862.23	10.5369	11.2458	P	M	protein_coding	NM_001098824	CCDS46084.1	TMEM91	RefSeq	920	chr19	+	41882437	41889987	NM_001098823	TCTGTCTAGCCCAGAAGCCCTCACTGTGAACCCTGAGGCCGGCAGCCCAGCAAATCTGTG	641649	Hs.709417	GO:0003674|GO:0005575|GO:0008150|GO:0009607|GO:0016021	transmembrane protein 91 isoform e
ASHGA5P049638	432.884	593.823	9.00699	8.96524	P	M	protein_coding	NM_001199417		ARHGAP23	RefSeq	5913	chr17	+	36584719	36668628		CTGCCACCCGATGAATGGAGTCGCCTTCTGCCTGGTCGGGATCCCGCCCCGCCCGGAGCC	57636	Hs.374446	GO:0005096|GO:0005543|GO:0005622|GO:0007165	rho GTPase-activating protein 23
ASHGA5P005925	91.8176	184.145	6.78392	7.26123	P	P	protein_coding	NM_182553	CCDS8131.1	CNIH2	RefSeq	1356	chr11	+	66045671	66051685	NR_073078	CATCTGGCACATCATAGCCTTTGATGAGCTGCGGACCGACTTCAAGAACCCCATCGACCA	254263	Hs.437072	GO:0005515|GO:0005789|GO:0014069|GO:0030054|GO:0030425|GO:0032281|GO:0035249|GO:0035556|GO:0042391|GO:0043197|GO:0043198|GO:0045211|GO:0051668|GO:2000311	protein cornichon homolog 2
ASHGA5P028400	152.989	177.646	7.51967	7.20864	P	P	protein_coding	NM_025215	CCDS9275.2	PUS1	RefSeq	2014	chr12	+	132413812	132428406		TCAGGGGTCGGGGATCAGGGCGGGGTCGGGTGCACTGGTAGCCTGCGCATGGGCCTCCAG	80324	Hs.592004	GO:0003677|GO:0003723|GO:0004730|GO:0005634|GO:0005667|GO:0005730|GO:0005739|GO:0008033|GO:0009982|GO:0030374|GO:0031119|GO:0045944	tRNA pseudouridine synthase A, mitochondrial isoform 1
ASHGA5P030001	65.7949	95.6929	6.3057	6.31534	P	P	protein_coding	NM_013309	CCDS10125.1	SLC30A4	RefSeq	4290	chr15	-	45774679	45815002		ATCTATGCTAAGGAAGGATGATGCGCCGCTGTTTTTAAATGACACCAGCGCCTTTGACTT	7782	Hs.162989	GO:0005385|GO:0005770|GO:0007595|GO:0009636|GO:0010008|GO:0010043|GO:0016021|GO:0016023|GO:0033189|GO:0044444|GO:0055069|GO:0061088	zinc transporter 4
ASHGA5P035615	93.7588	134.894	6.81564	6.81073	P	P	protein_coding	NM_001114090	CCDS46544.1	NGEF	RefSeq	2812	chr2	-	233743395	233792861		CGACAGTTCCACCTCGGAAAGCGACGCGCGCGACTCGGCGGCGGGACACCTGCCCGGCAG	25791	Hs.97316	GO:0005089|GO:0005543|GO:0005737|GO:0005829|GO:0005886|GO:0006915|GO:0007264|GO:0008624|GO:0030426|GO:0035023|GO:0043087|GO:0048011|GO:0048013|GO:0051056|GO:0061002	ephexin-1 isoform 2
ASHGA5P021973	101969	117149	16.7619	16.713	P	P	protein_coding	NM_001172633	CCDS53746.1	OLR1	RefSeq	2417	chr12	-	10310898	10324790		TGAAAATTAATAGCACAGCTGATCTGATTTAGAGTCCGAGGCGCTGTCTCCCAGACATAC	4973	Hs.412484	GO:0005041|GO:0005576|GO:0005886|GO:0005887|GO:0006508|GO:0006954|GO:0007159|GO:0007596|GO:0008015|GO:0008219|GO:0016020|GO:0030246|GO:0042157|GO:0042542|GO:0050900	oxidized low-density lipoprotein receptor 1 isoform 3
ASHGA5P013706	100.382	159.171	6.91419	7.04976	P	P	protein_coding	NM_001163417	CCDS54880.1	FAM172A	RefSeq	4596	chr5	-	92953430	93447404	NM_032042	CGTTTATTAAAAGAGCTGTGGCTGAAGGATATGGAGTAATAGTACTAAATCCCAATGAAA	83989	Hs.600086	GO:0005576|GO:0005783	protein FAM172A isoform 2
ASHGA5P025179	225.586	339.913	8.07703	8.15159	P	P	protein_coding	NM_001042529	CCDS11429.1	COASY	RefSeq	2182	chr17	+	40714091	40718299		AGTGGAACCCAAGCCTTGAGGTTTCAGCCTGGGCAGCATGGCCGTATTCCGGTCGGGTCT	80347	Hs.296422	GO:0004140|GO:0004595|GO:0005524|GO:0005575|GO:0005634|GO:0005730|GO:0005737|GO:0005741|GO:0006766|GO:0006767|GO:0009108|GO:0015937|GO:0015937|GO:0015939|GO:0044281	bifunctional coenzyme A synthase isoform a precursor
ASHGA5P009111	45.2985	58.1299	5.76938	5.59303	P	M	protein_coding	NM_006531	CCDS31945.1	IFT88	RefSeq	2942	chr13	+	21141207	21265576		TCAGCGTGAGGTACAAATGATGCAAAATGTGCACCTGGCTCCAGAGACAGATGAAGATGA	8100	Hs.187376	GO:0001701|GO:0003382|GO:0005814|GO:0005929|GO:0005932|GO:0007224|GO:0007368|GO:0009434|GO:0009952|GO:0009953|GO:0016485|GO:0021537|GO:0030992|GO:0031512|GO:0032391|GO:0035085|GO:0042487|GO:0042733|GO:0045177|GO:0045862|GO:0048568|GO:0048853|GO:0060271|GO:0060411|GO:0060426	intraflagellar transport protein 88 homolog isoform 2
ASHGA5P001854	224.603	430.581	8.07111	8.4962	P	P	protein_coding	NM_198204	CCDS45687.1	MLX	RefSeq	2406	chr17	+	40719077	40725221	NM_170607	CTGGACCCCGGGCTTTTTGTAGAAAGCACCCGCAAGGGGAGTGTAGTGTCCAGAGCTAAT	6945	Hs.714749	GO:0003677|GO:0003700|GO:0005634|GO:0005737|GO:0006112|GO:0006351|GO:0006355|GO:0006913|GO:0008134|GO:0031325|GO:0042803|GO:0044281|GO:0045892|GO:0046982	max-like protein X isoform beta
ASHGA5P009942	10738.3	13660.3	13.637	13.4727	P	M	protein_coding	NM_001235	CCDS8239.1	SERPINH1	RefSeq	2289	chr11	+	75273100	75283849		CCCGACCCAGGCCCACCGTGGTGCACGCAAACCACTTCCTGGCCATGCGCTCCCTCCTGC	871	Hs.596449	GO:0004867|GO:0005518|GO:0005783|GO:0005783|GO:0005788|GO:0005793|GO:0006986|GO:0010951|GO:0030162|GO:0030198|GO:0030199|GO:0032964|GO:0051082|GO:0051604	serpin H1 precursor
ASHGA5P013548	264.943	385.932	8.30741	8.33559	P	P	protein_coding	NM_001130721	CCDS3690.1	ELOVL6	RefSeq	3189	chr4	-	110970228	111119771		GGAGGCGCAGAGAACACGTAGCGACTCCGAAGATCAGCCCCAATGAACATGTCAGTGTTG	79071	Hs.412939	GO:0005515|GO:0005783|GO:0005789|GO:0009922|GO:0019367|GO:0019432|GO:0030176|GO:0034625|GO:0035338|GO:0042759|GO:0044255|GO:0044281	elongation of very long chain fatty acids protein 6
ASHGA5P013164	173.002	420.468	7.69701	8.46318	M	P	protein_coding	NM_002290	CCDS34514.1	LAMA4	RefSeq	7355	chr6	-	112429133	112575917	NM_001105207	TTGAACCCCCTACAGGCTGTGATAAGTGCGTCTGGGACCTGACTGATGCACTGCGGTTAG	3910	Hs.654572	GO:0001568|GO:0005102|GO:0005201|GO:0005604|GO:0005605|GO:0005606|GO:0007155|GO:0030155|GO:0030334|GO:0031012|GO:0045995|GO:0050873	laminin subunit alpha-4 isoform 2 precursor
ASHGA5P002066	15.7281	32.4068	4.24795	4.74816	A	P	protein_coding	NM_006705	CCDS6686.1	GADD45G	RefSeq	1087	chr9	+	92219926	92221469		TTCCGGAAAGCACAGCCAGGATGCAGGGTGCCGGGAAAGCGCTGCATGAGTTGCTGCTGT	10912	Hs.9701	GO:0000185|GO:0000186|GO:0005515|GO:0005634|GO:0006281|GO:0006469|GO:0006915|GO:0006950|GO:0007275|GO:0030154|GO:0051726	growth arrest and DNA damage-inducible protein GADD45 gamma
ASHGA5P009609	186.907	356.609	7.80755	8.22034	P	P	protein_coding	NM_015677	CCDS42646.2	SH3YL1	RefSeq	1805	chr2	-	218135	264068		GAGAGAGTTGGCAATTTGAATCAACCCATAGAAGTGACAGCGCTGTATTCATTTGAAGGA	26751	Hs.730730	GO:0019902|GO:0032587|GO:0035091	SH3 domain-containing YSC84-like protein 1 isoform 1
ASHGA5P000712	38.078	42.9426	5.5182	5.16017	M	P	protein_coding	NM_014555	CCDS31340.1	TRPM5	RefSeq	3946	chr11	-	2425745	2444275		ACCGCCCACAGAGTGGACTTCATTGCCAAGTACCTCGGGGGTCTGAGAGAGCAAGAAAAG	29850	Hs.272287	GO:0005216|GO:0005227|GO:0005244|GO:0005267|GO:0005272|GO:0005886|GO:0016021	transient receptor potential cation channel subfamily M member 5
ASHGA5P054723	104.986	142.674	6.9802	6.89088	M	P	protein_coding	NM_001146216	CCDS55224.1	TACC1	RefSeq	7748	chr8	+	38585703	38710546	ENST00000317827	ATACAAAAAGATGGCATCAGTAAGTCAGCAGGTTTAGAACAGCCTACAGACCCAGTGGCA	6867	Hs.279245	GO:0000226|GO:0005515|GO:0005634|GO:0005737|GO:0005815|GO:0007049|GO:0015630|GO:0019904|GO:0021987|GO:0022008|GO:0022027|GO:0032886|GO:0045111|GO:0051301	transforming acidic coiled-coil-containing protein 1 isoform 3
ASHGA5P010087	28.6322	50.8937	5.10527	5.40216	P	P	protein_coding	NM_001134285	CCDS1517.1	ESRRG	RefSeq	5336	chr1	-	216676587	217311097	NM_001243509, NM_001243511, NM_206595	AGTTTGAAAGGCTTCTCTGCAGAATGTCAAACAAAGATCGACACATTGATTCCAGCTGTT	2104	Hs.444225	GO:0003707|GO:0003708|GO:0005496|GO:0005515|GO:0005654|GO:0006367|GO:0008270|GO:0010467|GO:0043565|GO:0045893|GO:0050682	estrogen-related receptor gamma isoform 2
ASHGA5P007634	17.5567	31.5966	4.4078	4.70969	A	M	protein_coding	ENST00000335244	CCDS4315.1	SLC36A2	GENCODE	3421	chr5	-	150694538	150727151		TTTAAAACAGGTAGTGGAAGCTGTTAATAGCACAACCAACAACTGCTATTCCAATGAGAC	153201	Hs.483877	GO:0055085|GO:0006811|GO:0006865|GO:0035524|GO:0015816|GO:0015824|GO:0015808|GO:0015992|GO:0016021|GO:0005737|GO:0005886|GO:0015187|GO:0015180|GO:0015193|GO:0005280	solute carrier family 36 (proton/amino acid symporter), member 2 [Source:HGNC Symbol;Acc:18762]
ASHGA5P007493	700.095	777.986	9.69904	9.355	M	P	protein_coding	NM_001001713	CCDS33560.1	SH3BGR	RefSeq	1017	chr21	+	40817796	40887433	NM_007341	ATTATTTATTCCTTCCTTGGTTTGGCTCCTCCTCCAGACTCAAAGGGATCAGAGAAGGCT	6450	Hs.473847	GO:0005070|GO:0005829|GO:0006461|GO:0017124	SH3 domain-binding glutamic acid-rich protein isoform b
ASHGA5P019518	3279.8	4150.76	11.903	11.7899	M	M	protein_coding	NM_172209	CCDS34427.2	TAPBP	RefSeq	3518	chr6	-	33267471	33282164		AGTGTACACGTGGTACTGACTGTCCTCACCCACACCCCTGCCCCTCGAGTGAGACTGGGA	6892	Hs.370937	GO:0000139|GO:0002474|GO:0002479|GO:0005515|GO:0005783|GO:0005789|GO:0006461|GO:0006890|GO:0006952|GO:0006955|GO:0015433|GO:0016021|GO:0019885|GO:0042288|GO:0042590|GO:0042605|GO:0042824|GO:0042825|GO:0046978|GO:0046978|GO:0046979|GO:0046979|GO:0050823|GO:0051082|GO:0071556	tapasin isoform 3 precursor
ASHGA5P037304	23.7587	34.1293	4.83802	4.82543	M	P	protein_coding	ENST00000328264		DSCR4	GENCODE	1098	chr21	-	39426312	39493454		AGGGTGACCCTCTTCTCAAGGAAATGGGTGTCATCAATTTTCTACACTATTAAAGATATA	10281	Hs.23251	GO:0008150|GO:0005575|GO:0003674	Down syndrome critical region gene 4 [Source:HGNC Symbol;Acc:3045]
ASHGA5P008426	1404.29	1594.11	10.6929	10.3972	M	P	protein_coding	NM_033657	CCDS1120.1	DAP3	RefSeq	2134	chr1	+	155658884	155708800		CCTCCAGGAGTGCAAGGATGATGCTGAAAGGAATAACAAGGCTTATCTCTAGGATCCATA	7818	Hs.516746	GO:0005515|GO:0005634|GO:0005730|GO:0005730|GO:0005739|GO:0005761|GO:0008624|GO:0008637|GO:0015935	28S ribosomal protein S29, mitochondrial isoform 1
ASHGA5P053062	46.1042	64.7242	5.79306	5.74826	P	M	protein_coding	NM_021642	CCDS30922.1	FCGR2A	RefSeq	2426	chr1	+	161475204	161489360	NM_001136219	TCTTTTCTAAGCTTGTCTCTTAAAACCCACTGGACGTTGGCACAGTGCTGGGATGACTAT	2212	Hs.352642	GO:0005886|GO:0016021|GO:0019864	low affinity immunoglobulin gamma Fc region receptor II-a isoform 2 precursor
ASHGA5P046387	77.9893	69.1635	6.55509	5.84246	P	P	protein_coding	NM_001039582	CCDS35503.2	PNCK	RefSeq	1888	chrX	-	152935187	152939816		CCCAGCCGGGCCGCAGCTCCGGGAGGCGGCGCGAGCGAGCAGTGGGCTGGGCGGTGGCGG	139728	Hs.436667	GO:0004683|GO:0005516|GO:0005524|GO:0005634|GO:0005737	calcium/calmodulin-dependent protein kinase type 1B isoform a
ASHGA5P001192	3302.9	3107.99	11.9126	11.3663	M	M	protein_coding	NM_005868	CCDS5635.1	BET1	RefSeq	3061	chr7	-	93620999	93633690		GCAGGCCTGGGTGAAGGAGTACCTCCTGGCAACTATGGGAACTATGGCTATGCTAATAGT	10282	Hs.489132	GO:0000139|GO:0005515|GO:0005789|GO:0005801|GO:0006888|GO:0015031|GO:0016021|GO:0031985|GO:0048280	BET1 homolog
ASHGA5P050467	3361.63	3645.5	11.9398	11.5961	P	M	protein_coding	NM_002354	CCDS1833.1	EPCAM	RefSeq	1731	chr2	+	47596286	47614167		CCGGGCCCCTCCCGCGCCCCTCTTCTCGGCGCGCGCGCAGCATGGCGCCCCCGCAGGTCC	4072	Hs.542050	GO:0001657|GO:0005515|GO:0005886|GO:0005923|GO:0008284|GO:0009986|GO:0016021|GO:0016323|GO:0016324|GO:0016328	epithelial cell adhesion molecule precursor
ASHGA5P049142	5309.13	7421.16	12.5991	12.6362	M	P	protein_coding	NM_032815	CCDS10645.1	NFATC2IP	RefSeq	3877	chr16	+	28962317	28977767		CCATGAGGGCTCCCCATCACCAGGCTCTCCCTGGAAGACAAAGCTGAGGACTAAGGATAA	84901	Hs.513470	GO:0001816|GO:0005634|GO:0005737|GO:0006355	NFATC2-interacting protein
ASHGA5P006552	297.657	720.88	8.4718	9.24168	M	M	protein_coding	ENST00000320152	CCDS7145.1	PRTFDC1	GENCODE	1926	chr10	-	25137553	25241533		AGACCTGACTATGCTGGATTTGAGATTCCAAACTTATTTGTGGTGGGATATGCCTTAGAT	56952	Hs.405619	GO:0009116|GO:0006166|GO:0005737|GO:0005829|GO:0000166|GO:0000287|GO:0042803|GO:0004422	phosphoribosyl transferase domain containing 1 [Source:HGNC Symbol;Acc:23333]
ASHGA5P015276	91.9063	147.141	6.78564	6.93577	M	M	protein_coding	NM_182700	CCDS43555.1	SP8	RefSeq	3642	chr7	-	20821893	20826508		TGGCAACTTCACTTCTAGGGGAAGAACCGAGGTTGGGATCGACTCCTCTGGCCATGCTTG	221833	Hs.195922	GO:0003677|GO:0005634|GO:0006351|GO:0006355|GO:0008270|GO:0009953|GO:0009954|GO:0030326	transcription factor Sp8 isoform 1
ASHGA5P034460	271.964	352.41	8.34407	8.20283	M	M	protein_coding	NM_006202	CCDS12238.1	PDE4A	RefSeq	4276	chr19	+	10563632	10580307		TCTCCAAGATGCCCTTGGTGGATTTCTTCTGCGAGACCTGCTCTAAGCCTTGGCTGGTGG	5141	Hs.89901	GO:0004115|GO:0005515|GO:0005634|GO:0005829|GO:0006198|GO:0006198|GO:0007165|GO:0016020|GO:0032587|GO:0042493|GO:0046872|GO:0048471	cAMP-specific 3',5'-cyclic phosphodiesterase 4A isoform 4
ASHGA5P055867	256.218	399.581	8.25794	8.38968	M	M	protein_coding	ENST00000375353	CCDS45071.1	FAM70B	GENCODE	1031	chr13	+	114462215	114514899		AGTGCCAGCTGAAGGTGAGAAGCAACACCTGTTACTGCTGTGACCTCTATGCCTGCGGGA	348013	Hs.280805	GO:0016021	family with sequence similarity 70, member B [Source:HGNC Symbol;Acc:28297]
ASHGA5P006614	568.199	821.307	9.40246	9.43109	M	M	protein_coding	NM_012260	CCDS2627.1	HACL1	RefSeq	2037	chr3	-	15602239	15643130		GGGAGCTTTCCAGGAGTTTCCTCAGGTTGAAGCTTGTAGATTATATACCAAGTTCTCTGC	26061	Hs.63290	GO:0000287|GO:0001561|GO:0001561|GO:0005102|GO:0005777|GO:0005782|GO:0016830|GO:0016830|GO:0030976|GO:0042802|GO:0044255|GO:0044281|GO:0048037|GO:0051259	2-hydroxyacyl-CoA lyase 1
ASHGA5P048804	149.16	246.468	7.48334	7.68326	M	M	protein_coding	NM_017828	CCDS10277.1	COMMD4	RefSeq	969	chr15	+	75628373	75632614		TCAGCTGACCCTGCGGGACCGGAAAAAGAAATTCCCGGGCCCTGGCTTCTTGGCGCGATG	54939	Hs.351327	GO:0005515|GO:0005737	COMM domain-containing protein 4
ASHGA5P008089	86.283	90.4964	6.69438	6.23123	M	P	protein_coding	ENST00000339764	CCDS8227.1	DNAJB13	GENCODE	1875	chr11	+	73661363	73681332		AACCCCTTCAGTGAGTTTTTTGATGCAGAAGGAAGTGAGGTAGATTTGAACTTTGGGGGG	374407	Hs.567888	GO:0006915|GO:0007283|GO:0006457|GO:0005575|GO:0003674|GO:0051082|GO:0031072	DnaJ (Hsp40) homolog, subfamily B, member 13 [Source:HGNC Symbol;Acc:30718]
ASHGA5P003824	456.823	806.105	9.08425	9.40269	M	P	protein_coding	NM_024948	CCDS7110.1	FAM188A	RefSeq	2375	chr10	-	15820174	15902519		CTTGGCTTTGAGCGATTTCATGCATTAATTCAAAAAAGATCGTTCAGAAGTTTACCAGAA	80013	Hs.158870	GO:0005509|GO:0005515|GO:0005634|GO:0005730|GO:0006915|GO:0031965	protein FAM188A
ASHGA5P045718	490.737	498.082	9.19116	8.70679	M	P	protein_coding	NM_024345	CCDS6613.2	DCAF10	RefSeq	7932	chr9	+	37800789	37867665		TTCGCACCATGACTAGCCTCTACGGTTCCATCCACCCCGCGGACTCGGTGTACCTCAGCA	79269	Hs.118394	GO:0016567|GO:0016567|GO:0080008	DDB1- and CUL4-associated factor 10
ASHGA5P010766	216.241	331.203	8.01543	8.11221	P	P	protein_coding	NM_001014434	CCDS30962.1	LHX9	RefSeq	2078	chr1	+	197881634	197899273		AAGAATGCTGAACGGTACCACTCTAGAGGCAGCCATGCTCTTTCACGGGATCTCCGGAGG	56956	Hs.442578	GO:0003700|GO:0003714|GO:0005634|GO:0008045|GO:0008270|GO:0008283|GO:0008584|GO:0008585|GO:0035262|GO:0043565|GO:0045892	LIM/homeobox protein Lhx9 isoform 2
ASHGA5P007169	27.9095	46.6122	5.06774	5.28043	P	P	protein_coding	NM_024711	CCDS34778.1	GIMAP6	RefSeq	3716	chr7	-	150322463	150329736		CTGTCAGGAGGTCTAAGGGAGAAAGAACAGAAGACCCCAAGGAGACTGAGGCTCATTCTC	474344	Hs.647105	GO:0005525	GTPase IMAP family member 6 isoform 1
ASHGA5P033190	91.1851	148.366	6.77411	6.94667	P	P	protein_coding	NM_153446	CCDS11544.1	B4GALNT2	RefSeq	2021	chr17	+	47210328	47247351		TTTCCGTGGGAAAATTCCACGTGGAAGTGGCCTCTCGCGGCCGGGAATGTGTCTCGGGGA	124872	Hs.374679	GO:0006047|GO:0006486|GO:0008376|GO:0016021|GO:0019276|GO:0022408|GO:0030173|GO:0030259	beta-1,4 N-acetylgalactosaminyltransferase 2 isoform a
ASHGA5P050649	2641.07	6342.5	11.6024	12.3991	P	M	protein_coding	NM_001514	CCDS715.1	GTF2B	RefSeq	1651	chr1	-	89318320	89357301		GACAAACTACCACAGCTATAAATTGAGGCAGCTAACGTCAAATTCTTGAATACAAAACTT	2959	Hs.481852	GO:0003677|GO:0005515|GO:0005654|GO:0006355|GO:0006366|GO:0006367|GO:0006368|GO:0008134|GO:0008270|GO:0010467|GO:0016032|GO:0017025|GO:0019048|GO:0046966	transcription initiation factor IIB
ASHGA5P055936	931.273	1102.39	10.0983	9.86054	P	P	protein_coding	NM_001014842	CCDS41934.1	TM9SF1	RefSeq	2124	chr14	-	24659243	24664882		TGCCTTTCAGGTATCCTCCCTTTATTCCATGGCTATTACTGTCAGGTTCCTGACCTCAAT	10548	Hs.91586	GO:0000421|GO:0005765|GO:0006914|GO:0016021|GO:0031410	transmembrane 9 superfamily member 1 isoform b precursor
ASHGA5P016777	4311.06	5216.94	12.2989	12.1243	P	P	protein_coding	NM_001006935	CCDS14510.2	TCEAL4	RefSeq	1294	chrX	+	102840418	102842655	BM723746, ENST00000372627, NM_001006933, NM_024863, NM_080390	ATCCCCGCAGGACAGGAAAAGGAGGGGAAATCTCGACATGGAAAAACTCTACAGTGAAAA	79921	Hs.194329	GO:0005634|GO:0006351|GO:0006355	transcription elongation factor A protein-like 4
ASHGA5P048220	94.5357	81.4608	6.82877	6.07598	P	P	protein_coding	ENST00000312106	CCDS8127.1	CATSPER1	GENCODE	2619	chr11	-	65784222	65793988		TCTCCACCAAACATTCAGAAGACTGGGGCAAAGAAGAAGGGCAATTTCAGAAACGCAAAA	117144	Hs.189105	GO:0007275|GO:0055085|GO:0030154|GO:0006811|GO:0007283|GO:0007342|GO:0030317|GO:0001539|GO:0051925|GO:0006816|GO:0016020|GO:0005929|GO:0036128|GO:0020017|GO:0005886|GO:0005216|GO:0005515|GO:0005245	cation channel, sperm associated 1 [Source:HGNC Symbol;Acc:17116]
ASHGA5P027612	279.354	453.15	8.37931	8.5743	P	M	protein_coding	NM_017899	CCDS9183.3	TESC	RefSeq	1039	chr12	-	117476727	117537251	NR_031766	TGTCCCGGACCTGGAGCTCAACCCCATCCGATCCAAAATTGTTCGTGCCTTCTTCGACAA	54997	Hs.525709	GO:0000287|GO:0001726|GO:0004860|GO:0005509|GO:0005515|GO:0005634|GO:0005634|GO:0005737|GO:0005886|GO:0008285|GO:0008584|GO:0010628|GO:0019212|GO:0030027|GO:0030219|GO:0030854|GO:0032417|GO:0032587|GO:0033628|GO:0042803|GO:0045654|GO:0045893|GO:0050821|GO:0051604|GO:0071300|GO:0072661	tescalcin isoform 1
ASHGA5P029656	269.385	341.281	8.33035	8.15758	P	P	protein_coding	NM_001933	CCDS9833.1	DLST	RefSeq	2857	chr14	+	75348593	75370450	NR_033814, NR_045209	TTTAGGAGGAACCCACACACCCTACAAGTTGATCATGCAGGAACTGAAAACCAGTCTTCT	1743	Hs.525459	GO:0004149|GO:0005634|GO:0005737|GO:0005739|GO:0005759|GO:0006091|GO:0006099|GO:0006554|GO:0033512|GO:0034641|GO:0043231|GO:0044281|GO:0045252	dihydrolipoyllysine-residue succinyltransferase component of 2-oxoglutarate dehydrogenase complex, mitochondrial isoform 1 precursor
ASHGA5P008011	689.98	811.115	9.67936	9.41105	P	P	protein_coding	NM_206808	CCDS32002.1	CLYBL	RefSeq	5779	chr13	+	100258918	100549388		GTGGAAACTGCAATGGGTTTGCTCAATTTTAAGGCAGTGTGTGAAGAAACCCTGAAGGTC	171425	Hs.655642	GO:0005739|GO:0006725|GO:0008815|GO:0009346|GO:0046872	citrate lyase subunit beta-like protein, mitochondrial precursor
ASHGA5P005106	44.3515	53.6997	5.73795	5.48075	P	P	protein_coding	NM_020828	CCDS12946.1	ZFP28	RefSeq	4104	chr19	+	57050316	57068170		CTGTTCTCAGGCCAGCGATCTGTACATGAGACCCAGGAATTATTTCCAAAGCAAGATTCA	140612	Hs.14794	GO:0003677|GO:0005634|GO:0006351|GO:0006355|GO:0008270	zinc finger protein 28 homolog
ASHGA5P033899	147.291	248.919	7.46284	7.69717	P	P	protein_coding	ENST00000317996	CCDS31110.1	OR2T12	GENCODE	963	chr1	-	248457917	248458880	ENST00000319968, NM_001004695	AAATCCCACAGGTCCACTAACCACGATAAGGTTGTGTCAGCCTTCTATACTATGTTCACC	127064	Hs.553582	GO:0007186|GO:0016021|GO:0005886|GO:0004930|GO:0004984	olfactory receptor, family 2, subfamily T, member 12 [Source:HGNC Symbol;Acc:19592]
ASHGA5P002471	2698.28	3575.45	11.6307	11.5624	P	P	protein_coding	NM_024295	CCDS6337.1	DERL1	RefSeq	3179	chr8	-	124025567	124054648		TCGGAGGCTCGGTAATCAATGAGCTTATTGGAAATCTGGTTGGACATCTTTATTTTTTCC	79139	Hs.241576	GO:0004872|GO:0005515|GO:0005769|GO:0005770|GO:0005783|GO:0005783|GO:0006986|GO:0016021|GO:0019060|GO:0030176|GO:0030433|GO:0030968|GO:0030970|GO:0030970|GO:0042288|GO:0045184	derlin-1 isoform a
ASHGA5P008575	47614.6	63010.5	15.6958	15.7791	P	P	protein_coding	NM_001003785	CCDS32727.1	ATP5H	RefSeq	556	chr17	-	73034954	73043074	NM_006356	TTTGAGAAGAAGGTGAAATCTTGTGCTGAGTGGGTGTCTCTCTCAAAGGCCAGGATTGTA	10476	Hs.514465	GO:0000276|GO:0005743|GO:0005743|GO:0005753|GO:0006200|GO:0015078|GO:0016887|GO:0022857|GO:0022904|GO:0042776|GO:0042776|GO:0044281	ATP synthase subunit d, mitochondrial isoform b
ASHGA5P012133	50.827	66.4887	5.93871	5.78796	P	P	protein_coding	NM_001170640	CCDS55324.1	CDK20	RefSeq	2219	chr9	-	90581358	90589695		TGGCCACCAGGAGCTCACTGAGCTGCCGGACTACAACAAGATCTCCTTTAAGGAGCAGGT	23552	Hs.522274	GO:0004693|GO:0005515|GO:0005524|GO:0005634|GO:0005737|GO:0005929|GO:0007275|GO:0051301	cyclin-dependent kinase 20 isoform 5
ASHGA5P014669	4277.93	4484.08	12.2907	11.9067	P	P	protein_coding	NM_001127617	CCDS10668.1	ALDOA	RefSeq	1630	chr16	+	30075817	30081741		GGCCTCGCCGCAGGAACTTGCTACTACCAGCACCATGCCCTACCAATATCCAGCACTGAC	226	Hs.513490	GO:0002576|GO:0003779|GO:0004332|GO:0005576|GO:0005829|GO:0005975|GO:0006000|GO:0006006|GO:0006094|GO:0006096|GO:0006096|GO:0006096|GO:0006754|GO:0006941|GO:0007015|GO:0007596|GO:0008092|GO:0008360|GO:0015629|GO:0015631|GO:0030168|GO:0030388|GO:0031093|GO:0031674|GO:0042802|GO:0044281|GO:0046716|GO:0051289|GO:0070061|GO:0070062	fructose-bisphosphate aldolase A isoform 1
ASHGA5P050924	68935.5	76273.7	16.1966	16.0718	P	P	protein_coding	NM_002594	CCDS13125.1	PCSK2	RefSeq	4787	chr20	+	17207596	17465222	NM_001201529	ACCACTTTTCACTCCCAAAGAAGGATGAAGGGTGGTTGTGTCTCCCAGTGGAAGGCGGCC	5126	Hs.315186	GO:0004252|GO:0005515|GO:0005615|GO:0006508|GO:0007399|GO:0016020|GO:0016540|GO:0030070|GO:0030133|GO:0030141|GO:0034230|GO:0034231	neuroendocrine convertase 2 isoform 1 preproprotein
ASHGA5P029574	119.043	192.766	7.15914	7.32562	M	P	protein_coding	NM_002892	CCDS9732.1	ARID4A	RefSeq	5792	chr14	+	58765221	58840451		AACACAGAGAAAAACATCCGAATTCATCCCCTAGGACATATAAATGGAGCTTTCAGCTCA	5926	Hs.161000	GO:0003677|GO:0003700|GO:0005634|GO:0005634|GO:0006366|GO:0017053|GO:0045892	AT-rich interactive domain-containing protein 4A isoform I
ASHGA5P013201	74.2202	87.9432	6.48066	6.18717	P	P	protein_coding	NM_207116	CCDS34595.1	RNF216	RefSeq	5696	chr7	-	5659671	5821361		ATGTCATCCTGACAGAAGATGATTCTGAGGATGACTACGGTGAATTTCTGGATCTTGGGC	54476	Hs.487458	GO:0005515|GO:0005634|GO:0005730|GO:0005737|GO:0006915|GO:0008270|GO:0016874|GO:0019048|GO:0032648|GO:0043161|GO:0050691|GO:0070936	E3 ubiquitin-protein ligase RNF216 isoform b
ASHGA5P012946	94.936	140.185	6.83476	6.86516	P	P	protein_coding	NM_001010938	CCDS33927.1	TNK2	RefSeq	4222	chr3	-	195590235	195622432		GATCCAGATGGTGGAGCAGCTCTTCGGGCTGGGTCTGCGGCCCAGAGGGGAGTGCCACAA	10188	Hs.518513	GO:0004674|GO:0004712|GO:0004713|GO:0004715|GO:0005095|GO:0005154|GO:0005515|GO:0005524|GO:0005634|GO:0005737|GO:0005768|GO:0005886|GO:0005905|GO:0005912|GO:0006897|GO:0007166|GO:0007264|GO:0016310|GO:0030136|GO:0030659|GO:0046872|GO:0050699|GO:0050731|GO:0070436|GO:2000369	activated CDC42 kinase 1 isoform 2
ASHGA5P010023	205.869	214.506	7.94449	7.4824	P	P	protein_coding	NM_172081	CCDS5486.1	CAMK2B	RefSeq	4097	chr7	-	44256748	44365230		CTGCCGCCCTGGAGTCTTCTGACAGTGCCAATACCACCATAGAGGATGAAGACGCTAAAG	816	Hs.351887	GO:0000082|GO:0002030|GO:0003779|GO:0004683|GO:0005516|GO:0005524|GO:0005654|GO:0005815|GO:0005829|GO:0005886|GO:0006468|GO:0006816|GO:0007165|GO:0007268|GO:0010976|GO:0014733|GO:0018105|GO:0019221|GO:0030666|GO:0032222|GO:0033017|GO:0046686|GO:0046777|GO:0048169|GO:0050885|GO:0051233|GO:0051823|GO:0051924|GO:0060333|GO:0060466|GO:0060998|GO:0061003|GO:0090129	calcium/calmodulin-dependent protein kinase type II subunit beta isoform 5
ASHGA5P010936	2759.77	3629.36	11.6618	11.5898	P	P	protein_coding	ENST00000368236	CCDS53379.1	TTC24	GENCODE	2005	chr1	+	156549518	156556562		AGAGCCAGCTGCGGAGAAGACCCAAGGAGCCCTATGTCTTCCCCCAACCCTGAGGATGTG	164118	Hs.447851	GO:0005515	tetratricopeptide repeat domain 24 [Source:HGNC Symbol;Acc:32348]
ASHGA5P017748	43.8986	91.4874	5.72415	6.24733	P	P	protein_coding	NM_005823	CCDS45370.1	MSLN	RefSeq	2187	chr16	+	810764	818865	NM_001177355	ACAAAGGGCACGAAATGAGTCCTCAGGTGGCCACCCTGATCGACCGCTTTGTGAAGGGAA	10232	Hs.408488	GO:0005515|GO:0005576|GO:0005794|GO:0005886|GO:0007155|GO:0016020|GO:0031225	mesothelin isoform 1 preproprotein
ASHGA5P011215	21.1323	28.6294	4.67366	4.56669	A	P	protein_coding	ENST00000415641	CCDS44182.1	NBPF4	GENCODE	2499	chr1	-	108765962	108786703		CATGCTGAGAGCGCAGAGATACCAAATACTGCTGGAAGGACGCAAAGGATGGCAGGATGA	148545	Hs.511849	GO:0005737	neuroblastoma breakpoint family, member 4 [Source:HGNC Symbol;Acc:26550]
ASHGA5P004760	74.8803	89.9191	6.49474	6.22132	P	P	protein_coding	NM_000758	CCDS4150.1	CSF2	RefSeq	800	chr5	+	131409484	131411863		TCCAACCCCGGAAACTTCCTGTGCAACCCAGATTATCACCTTTGAAAGTTTCAAAGAGAA	1437	Hs.1349	GO:0001892|GO:0005125|GO:0005129|GO:0005515|GO:0005576|GO:0005615|GO:0006955|GO:0008083|GO:0008284|GO:0010628|GO:0010744|GO:0032747|GO:0042045|GO:0042523|GO:0043011|GO:0043066|GO:0045740|GO:0045918|GO:0071803|GO:0097028	granulocyte-macrophage colony-stimulating factor precursor
ASHGA5P012227	1550.29	1597.84	10.8352	10.4014	P	P	protein_coding	ENST00000376581	CCDS32000.1	FARP1	GENCODE	1321	chr13	+	98795433	98897558		GGAGGCATTTGAAGTTCCAATGGTGTCCTCATCCTCCTTCCTCAAAGCCACCGGCTCCTC	10160	Hs.403917	GO:0035023|GO:0010923|GO:0005737|GO:0005856|GO:0019898|GO:0005543|GO:0005089|GO:0008092	FERM, RhoGEF (ARHGEF) and pleckstrin domain protein 1 (chondrocyte-derived) [Source:HGNC Symbol;Acc:3591]
ASHGA5P014000	67.1471	153.406	6.33368	6.99688	P	P	protein_coding	NM_014709	CCDS42686.1	USP34	RefSeq	11326	chr2	-	61414589	61697849		TCATGGACTGTGTGGCAGCTAGACTGTCTTGCTTGCTTGCTGAAGTTAATATGCCAGTTT	9736	Hs.644708	GO:0004197|GO:0004221|GO:0004843|GO:0005515|GO:0006511|GO:0016055|GO:0071108|GO:0090263	ubiquitin carboxyl-terminal hydrolase 34
ASHGA5P027482	32.0711	45.0886	5.2665	5.23043	P	P	protein_coding	NM_003566	CCDS31874.1	EEA1	RefSeq	8019	chr12	-	93166284	93323107		TAGAATTGCAAAGAAAGCTGGATAATACAACTGCAGCAGTGCAGGAGCTGGGCAGAGAAA	8411	Hs.567367	GO:0005515|GO:0005516|GO:0005545|GO:0005737|GO:0005769|GO:0005829|GO:0005886|GO:0005969|GO:0006897|GO:0006906|GO:0008270|GO:0016020|GO:0016189|GO:0019897|GO:0030742|GO:0031901|GO:0042803|GO:0045022	early endosome antigen 1
ASHGA5P014873	255.624	322.964	8.25482	8.07554	P	P	protein_coding	NM_001136125	CCDS47425.1	CCND3	RefSeq	1879	chr6	-	41902670	41909552		TACTGGATGCTGGAGGACTGGGAGGTGCTGGTCCTAGGGAAGCTCAAGTGGGACCTGGCT	896	Hs.534307	GO:0000307|GO:0001934|GO:0004693|GO:0005515|GO:0005634|GO:0005737|GO:0007165|GO:0016020|GO:0019901|GO:0042098|GO:0045737|GO:0051301	G1/S-specific cyclin-D3 isoform 3
ASHGA5P047427	84.6705	109.542	6.66993	6.50624	P	M	protein_coding	NM_001190478	CCDS53537.1	MTRNR2L5	RefSeq	1739	chr10	+	57358749	57360487		CTATCTATTTAGCATTTTTCCCAGTATGAAAGGATATGAGAAACCGGGCCCACTTCACAA	100463289	Hs.727204	GO:0005576|GO:0005737	humanin-like protein 5
ASHGA5P003763	65.8582	101.447	6.30704	6.39851	P	P	protein_coding	ENST00000275954	CCDS14235.1	TMEM47	GENCODE	4054	chrX	-	34645180	34675405		ATCTGGCACTGCGAGTCCACGCTCAGCAGCGATTGGCAGATTGCTACTCTGGCTTTACTC	83604	Hs.8769	GO:0016021|GO:0005886|GO:0005911	transmembrane protein 47 [Source:HGNC Symbol;Acc:18515]
ASHGA5P052265	157.969	255.502	7.56238	7.7363	P	P	protein_coding	ENST00000334994	CCDS47218.1	LRRC70	GENCODE	2249	chr5	+	61874561	61877275		AATCTTACAGCCTTGCATCCAAGGGTCCTTAAGCCGTTGTCTTCATTGATTCATCTTCAG	100130733	Hs.721348	GO:0016021|GO:0005515	leucine rich repeat containing 70 [Source:HGNC Symbol;Acc:35155]
ASHGA5P044473	78.7283	104.645	6.56797	6.44353	P	P	protein_coding	NM_001146	CCDS6306.1	ANGPT1	RefSeq	4338	chr8	-	108261709	108510254	NM_001199859	TCTTCCCAGAAACTTCAACATCTGGAACATGTGATGGAAAATTATACTCAGTGGCTGCAA	284	Hs.369675	GO:0001541|GO:0001666|GO:0001701|GO:0001936|GO:0002040|GO:0002092|GO:0005576|GO:0005615|GO:0005886|GO:0005902|GO:0007162|GO:0007171|GO:0007596|GO:0010595|GO:0014068|GO:0014842|GO:0030097|GO:0030154|GO:0030210|GO:0030971|GO:0031100|GO:0031398|GO:0031589|GO:0033138|GO:0033552|GO:0034394|GO:0043066|GO:0043116|GO:0043536|GO:0043627|GO:0045121|GO:0045785|GO:0048014|GO:0050731|GO:0050900|GO:0050918|GO:…	angiopoietin-1 isoform 1 precursor
ASHGA5P005381	1773.75	2354.6	11.0269	10.9715	P	P	protein_coding	NM_002029	CCDS12839.1	FPR1	RefSeq	1334	chr19	-	52249025	52255150		AACAGTCCAGGAGCAGACAAGATGGAGACAAATTCCTCTCTCCCCACGAACATCTCTGGA	2357	Hs.753	GO:0000187|GO:0004872|GO:0004982|GO:0005515|GO:0005768|GO:0005886|GO:0006928|GO:0006935|GO:0007165|GO:0007186|GO:0007188|GO:0007263|GO:0016021	fMet-Leu-Phe receptor
ASHGA5P052441	639.609	659.84	9.57099	9.11771	P	P	protein_coding	ENST00000435817	CCDS47295.1	FCHSD1	GENCODE	4320	chr5	-	141018868	141030986		TTCCGGAGTCCAGTGGCTGACCGCCTTGCTGGAGCGGAGATGCAGCCGCCGCCCCGAAAA	89848	Hs.591257	GO:0005515	FCH and double SH3 domains 1 [Source:HGNC Symbol;Acc:25463]
ASHGA5P015684	104.259	248.372	6.97063	7.69398	P	P	protein_coding	NM_016205	CCDS3795.1	PDGFC	RefSeq	3018	chr4	-	157682762	157892546		GAACAGAACGGAGTACAAGATCCTCAGCATGAGAGAATTATTACTGTGTCTACTAATGGA	56034	Hs.570855	GO:0000139|GO:0005161|GO:0005576|GO:0005615|GO:0005634|GO:0005788|GO:0007171|GO:0007417|GO:0008083|GO:0009887|GO:0042803|GO:0043498|GO:0045740|GO:0048008|GO:0048010|GO:0048146|GO:0050730|GO:0051781|GO:0071230	platelet-derived growth factor C precursor
ASHGA5P053989	2950.64	6300.34	11.7549	12.3883	P	M	protein_coding	NM_001040663	CCDS43950.1	GAGE1	RefSeq	3014	chrX	+	49363615	49373139	NM_001468	ACAGTGTTAAAAGAAGACATGCTGAAATGTTGCAGGCTGCTCCTATGTTGGAAAATTCTT	2543	Hs.278606	GO:0006968	G antigen 1 isoform 2
ASHGA5P003600	23658.6	24195.4	14.7437	14.341	M	P	protein_coding	NM_006694	CCDS1057.1	JTB	RefSeq	1574	chr1	-	153946744	153950451		AAGCTGTCAGCAAGCACCTCAAATTTGCCATGCTGGCTGGTGGAAGAGTTTGTGGTAGCA	10899	Hs.6396	GO:0005737|GO:0005739|GO:0005813|GO:0005819|GO:0005887|GO:0006915|GO:0007067|GO:0016020|GO:0019901|GO:0030496|GO:0033205|GO:0042127|GO:0043066|GO:0045860	protein JTB precursor
ASHGA5P009920	117.937	169.186	7.14635	7.13824	P	P	protein_coding	ENST00000358066	CCDS32224.1	SEMA6D	GENCODE	5913	chr15	+	48010685	48066420	NM_001198999	CAGGGATGCTGCTGTTAACCGAAGACTTCTTTGCTTTCCATAACCACAGTGCTGAAGGAT	80031	Hs.511265	GO:0007275|GO:0007411|GO:0016021|GO:0005886|GO:0016020|GO:0005794|GO:0004872|GO:0005515|GO:0030215	sema domain, transmembrane domain (TM), and cytoplasmic domain, (semaphorin) 6D [Source:HGNC Symbol;Acc:16770]
ASHGA5P048249	2358.31	2658.94	11.4368	11.1425	M	P	protein_coding	ENST00000312457	CCDS8165.1	GPR152	GENCODE	1429	chr11	-	67218771	67220200		TCCAGACCCCTGCACCTGCTGCCAGTTCTGTGCCCAGTCCCTGTGATGAAGCTTCCCCAA	390212	Hs.567997	GO:0007186|GO:0016021|GO:0005886|GO:0004930	G protein-coupled receptor 152 [Source:HGNC Symbol;Acc:23622]
ASHGA5P009472	89.0042	252.056	6.73935	7.71701	P	P	protein_coding	NM_152872	CCDS7395.1	FAS	RefSeq	2730	chr10	+	90750287	90775542		CCAAGGTTCTCATGAATCTCCAACTTTAAATCCTATGTTGACTTGAGTAAATATATCACC	355	Hs.244139	GO:0001666|GO:0002377|GO:0003014|GO:0004871|GO:0004872|GO:0005031|GO:0005515|GO:0005576|GO:0005634|GO:0005737|GO:0005829|GO:0005886|GO:0005886|GO:0006461|GO:0006915|GO:0006915|GO:0006917|GO:0006919|GO:0006924|GO:0006925|GO:0006927|GO:0007165|GO:0007283|GO:0007568|GO:0008624|GO:0008625|GO:0008633|GO:0009636|GO:0009897|GO:0010467|GO:0010940|GO:0016021|GO:0019724|GO:0019900|GO:0031104|GO:0031264|GO:…	tumor necrosis factor receptor superfamily member 6 isoform 3 precursor
ASHGA5P053182	35.1768	103.904	5.4038	6.43356	P	P	protein_coding	NM_005751	CCDS5622.1	AKAP9	RefSeq	12463	chr7	+	91570188	91739987		GAGTTCAGAGTAAGAGAACTGGAGCAGGCGCTTCTTGTGAGTGCAGATACTTTTCAAAAG	10142	Hs.651221	GO:0000086|GO:0000278|GO:0005102|GO:0005515|GO:0005794|GO:0005813|GO:0005829|GO:0005856|GO:0006810|GO:0007165|GO:0007268|GO:0043231	A-kinase anchor protein 9 isoform 2
ASHGA5P003359	93.194	113.402	6.80745	6.55536	M	P	protein_coding	NM_016293	CCDS8811.1	BIN2	RefSeq	2228	chr12	-	51674821	51717938		ACCATGGAAATCTATGTTGCCCAGTTCAGTGAAATTAAGGAGAGAATTGCCAAGCGGGGT	51411	Hs.14770	GO:0005515|GO:0005737	bridging integrator 2
ASHGA5P013729	1169.81	1854.64	10.4337	10.6216	P	P	protein_coding	NM_016489	CCDS34617.1	NT5C3	RefSeq	1846	chr7	-	33053724	33080777	NM_001002009	TGTGAAAATGATGCCAGAATTCCAGAAAAGTTCAGTTCGAATCAAGAACCCTACAAGAGT	51251	Hs.487933	GO:0000166|GO:0000287|GO:0005737|GO:0005739|GO:0005783|GO:0005829|GO:0006206|GO:0006213|GO:0008253|GO:0008253|GO:0008253|GO:0008665|GO:0008665|GO:0009117|GO:0044281|GO:0046085|GO:0046135|GO:0055086	cytosolic 5'-nucleotidase 3 isoform 2
ASHGA5P010471	57.7639	73.3107	6.12391	5.92537	P	M	protein_coding	ENST00000361570	CCDS6511.2	CDKN2A	GENCODE	1151	chr9	-	21967750	21994490		AGGAGCCAGCGTCTAGGGCAGCAGCCGCTTCCTAGAAGACCAGGTCATGATGATGGGCAG	1029	Hs.512599	GO:0006351|GO:0008285|GO:0045893|GO:0006917|GO:0000209|GO:0045944|GO:0006364|GO:0007050|GO:0031647|GO:0006469|GO:0030889|GO:0050821|GO:0031648|GO:0006919|GO:0090398|GO:0008637|GO:0046825|GO:0033235|GO:0006309|GO:0070534|GO:0051444|GO:0071158|GO:0033088|GO:0010389|GO:0048103|GO:0043517|GO:0005634|GO:0005730|GO:0005654|GO:0016604|GO:0043234|GO:0003677|GO:0005515|GO:0008134|GO:0002039|GO:0070215|GO:…	cyclin-dependent kinase inhibitor 2A [Source:HGNC Symbol;Acc:1787]
ASHGA5P010151	1192.03	3038.54	10.4606	11.3323	P	P	protein_coding	ENST00000359678	CCDS2304.1	HIBCH	GENCODE	1939	chr2	-	191069359	191184771		TGGAGTATCGGCTAAGTCAAGCTTGTATGAGAGGTCATGACTTTCATGAAGGCGTTAGAG	26275	Hs.656685	GO:0044281|GO:0034641|GO:0009083|GO:0008152|GO:0006574|GO:0005739|GO:0005759|GO:0003824|GO:0003860	3-hydroxyisobutyryl-CoA hydrolase [Source:HGNC Symbol;Acc:4908]
ASHGA5P008853	174.726	264.778	7.71036	7.78791	P	M	protein_coding	NM_052944	CCDS10625.1	SLC5A11	RefSeq	2363	chr16	+	24857551	24922949	NM_001258411, NM_001258412	TAGTTCTGTACTTCCTCTTTGTCCTGGCTGTTGGACTATGGTCCACAGTGAAGACCAAAA	115584	Hs.164118	GO:0005886|GO:0006814|GO:0006915|GO:0008643|GO:0015293|GO:0016021|GO:0055085	sodium/myo-inositol cotransporter 2 isoform 1
ASHGA5P035117	85.4378	105.757	6.68096	6.45847	P	P	protein_coding	NM_032673	CCDS1946.2	PCGF1	RefSeq	939	chr2	-	74732169	74734821		ATTGCGATCGCGATGAGGCTTCGGAACCAGCTCCAGTCAGTGTACAAGATGGACCCGCTA	84759	Hs.316750	GO:0005515|GO:0005634|GO:0005730|GO:0006351|GO:0006355|GO:0008022|GO:0008270|GO:0031519|GO:0035518	polycomb group RING finger protein 1
ASHGA5P050115	282.466	334.664	8.39478	8.12851	M	M	protein_coding	NM_004907	CCDS12295.1	IER2	RefSeq	2088	chr19	+	13261281	13265718		TCGAGTCGCCATGGAAGTGCAGAAAGAGGCACAGCGCATCATGACCCTGTCGGTGTGGAA	9592	Hs.501629	GO:0005737	immediate early response gene 2 protein
ASHGA5P007301	14.1153	26.0642	4.10104	4.43017	A	P	protein_coding	NM_152372	CCDS41281.1	MYOM3	RefSeq	5800	chr1	-	24382530	24438665		AGTACATGAAAACCACCTGGTTCCACAAAGACAAACGTCTGGAGAGTGGTGATCGGATAA	127294	Hs.523413	GO:0031430|GO:0042803	myomesin-3
ASHGA5P034714	51.5148	112.52	5.957	6.5452	M	P	protein_coding	NM_153329	CCDS12766.1	ALDH16A1	RefSeq	3119	chr19	+	49956472	49974305		GCGGACGTAGACTCGGCCGTGGAGGGTGTCGTGGACGCCGCCTGGTCCGACCGCGGCCCG	126133	Hs.719998	GO:0016620	aldehyde dehydrogenase family 16 member A1 isoform 1
ASHGA5P048289	138.157	272.748	7.3736	7.83003	M	P	protein_coding	NM_001360	CCDS8200.1	DHCR7	RefSeq	2665	chr11	-	71145456	71159477	NM_001163817	TCTTCTAAGGGCACGCCCTAGGGAGAAGCCCTGTGGGGCTGTCAAGAGCGTGTTCTGCCA	1717	Hs.503134	GO:0001568|GO:0005640|GO:0005783|GO:0005789|GO:0006695|GO:0006695|GO:0006695|GO:0009791|GO:0016021|GO:0030154|GO:0030324|GO:0035264|GO:0042127|GO:0044281|GO:0045540|GO:0047598	7-dehydrocholesterol reductase
ASHGA5P033093	104.145	201.426	6.96915	7.39062	M	M	protein_coding	NM_001552	CCDS11367.1	IGFBP4	RefSeq	2246	chr17	+	38599675	38613982		TGCGCTGCTACCCGCCCCGAGGGGTGGAGAAGCCCCTGCACACACTGATGCACGGGCAAG	3487	Hs.462998	GO:0001501|GO:0001558|GO:0005520|GO:0005576|GO:0005615|GO:0006259|GO:0006954|GO:0007165|GO:0008283|GO:0010906|GO:0043410|GO:0043568|GO:0044342	insulin-like growth factor-binding protein 4 precursor
ASHGA5P043236	86.3492	134.791	6.69525	6.80921	M	M	protein_coding	NM_022574	CCDS34708.1	GIGYF1	RefSeq	6329	chr7	-	100277129	100286870		ATACCAATTAACTCTTCGACTCAGGGTCCAATTCTAGAACAACTCCAGCTGCAACATAAA	64599	Hs.414396	GO:0048009	PERQ amino acid-rich with GYF domain-containing protein 1
ASHGA5P050501	102.807	168.279	6.95004	7.1298	M	M	protein_coding	NM_006857	CCDS33219.1	SNRNP27	RefSeq	1452	chr2	+	70121074	70132368	NR_037862	TTGTTGCACAGTTGTTTCCGGGAAGCGGGACTCCAAATGGGTCGCAGTCGCAGCCGCTCT	11017	Hs.54649	GO:0003676|GO:0005575|GO:0005634|GO:0006397|GO:0008150|GO:0008380	U4/U6.U5 small nuclear ribonucleoprotein 27 kDa protein
ASHGA5P003919	272.148	302.502	8.34615	7.98225	M	M	protein_coding	NM_014456	CCDS7567.1	PDCD4	RefSeq	3644	chr10	+	112631552	112659764		AACCCTGCAGATCCTGATAACTTAAGTGACTCTCTCTTTTCCGGTGATGAAGAAAATGCT	27250	Hs.711490	GO:0003723|GO:0005515|GO:0005634|GO:0005634|GO:0005634|GO:0005730|GO:0005737|GO:0005829|GO:0006915|GO:0007569|GO:0043508|GO:0045786|GO:0045892|GO:0045892	programmed cell death protein 4 isoform 1
ASHGA5P052412	497.575	1846.38	9.21215	10.6166	M	M	protein_coding	NM_005733	CCDS4199.1	KIF20A	RefSeq	3471	chr5	+	137514416	137523404		ACAAGTTGTGGAAGCCATGAAGACACTGCTTTTGAAGGAACGACAGGAAAAGCTACAGCT	10112	Hs.718626	GO:0000087|GO:0000278|GO:0000910|GO:0000910|GO:0001578|GO:0003777|GO:0005215|GO:0005524|GO:0005654|GO:0005794|GO:0005819|GO:0005874|GO:0007018|GO:0015031|GO:0016192|GO:0019901	kinesin-like protein KIF20A
ASHGA5P014361	99.6361	158.414	6.90401	7.04275	P	M	protein_coding	NM_024307	CCDS10671.2	GDPD3	RefSeq	1115	chr16	-	30116130	30124878		CCATGGAGAACTCCATGGCCCAGCGCTCGGACCTCCTGGAGCTCGACTGTCAGCTGACAC	79153	Hs.289015	GO:0006071|GO:0006629|GO:0008889|GO:0016021|GO:0046872	glycerophosphodiester phosphodiesterase domain-containing protein 3
ASHGA5P012718	135.663	193.404	7.34715	7.33142	P	P	protein_coding	ENST00000380099	CCDS9347.1	KL	GENCODE	5006	chr13	+	33590570	33640282		CTACATTCAAGTAGATACCACTCTGTCTCAGTTTACCGACCTGAATGTTTACCTGTGGGA	9365	Hs.524953	GO:0005975|GO:0007568|GO:0008286|GO:0002526|GO:0030501|GO:0008543|GO:0006112|GO:0090080|GO:0016021|GO:0005886|GO:0005576|GO:0005615|GO:0005624|GO:0005887|GO:0005625|GO:0004871|GO:0005179|GO:0004553|GO:0043169|GO:0017134|GO:0005499|GO:0005104|GO:0004566|GO:0008422|GO:0005515	klotho [Source:HGNC Symbol;Acc:6344]
ASHGA5P031991	150.947	290.737	7.50135	7.92133	M	P	protein_coding	NM_153813	CCDS32502.1	ZFPM1	RefSeq	3241	chr16	+	88520013	88601574		TGTCTGCCACAGCTGTGGCTTCATCTCCACCACAAGGGACATCCTCTACAGCCACTTGGT	161882	Hs.632218	GO:0001078|GO:0001085|GO:0001102|GO:0002295|GO:0003151|GO:0003181|GO:0003192|GO:0003195|GO:0003677|GO:0005515|GO:0005654|GO:0005667|GO:0005737|GO:0007596|GO:0008134|GO:0008270|GO:0010724|GO:0010724|GO:0017053|GO:0030218|GO:0030219|GO:0030220|GO:0030851|GO:0032091|GO:0032642|GO:0035162|GO:0035855|GO:0045078|GO:0045403|GO:0045599|GO:0055008|GO:0060318|GO:0060319|GO:0060377|GO:0060412|GO:0060413|GO:…	zinc finger protein ZFPM1
ASHGA5P007162	81.9729	141.899	6.62631	6.88315	P	P	protein_coding	NM_001143783	CCDS45350.1	FES	RefSeq	2513	chr15	+	91428275	91439006	NM_002005	GTCCTTGGATAACCTGTACCGACTGGAAGGGGAAGGCTTTCCTAGCATTCCTTTGCTCAT	2242	Hs.7636	GO:0004713|GO:0004715|GO:0005524|GO:0005737|GO:0005794|GO:0005829|GO:0005925|GO:0006468|GO:0007275|GO:0007411|GO:0008283|GO:0008360|GO:0010976|GO:0015630|GO:0016023|GO:0018108|GO:0030155|GO:0031116|GO:0031234|GO:0031410|GO:0034987|GO:0035091|GO:0042127|GO:0043304|GO:0045595|GO:0045639|GO:0046777|GO:0060627|GO:2000145|GO:2000251	tyrosine-protein kinase Fes/Fps isoform 2
ASHGA5P001492	150.974	205.499	7.50166	7.41959	P	P	protein_coding	NM_138393	CCDS12070.1	REEP6	RefSeq	1393	chr19	+	1491164	1497924		ATAACCAGGAACGTCAAGCCAAGCCAGACCCCGCAGCCGAAGGACAAGTGAAGCAGCCCC	92840	Hs.76277	GO:0016021	receptor expression-enhancing protein 6
ASHGA5P004628	95.2171	154.67	6.83915	7.0097	P	P	protein_coding	ENST00000295718	CCDS2440.1	PTPRN	GENCODE	3784	chr2	-	220154344	220174295	NM_001199764	TGTGCACATGTCCTCAGGCAGCTTCATCAACATCAGTGTGGTGGGACCAGCCCTCACCTT	5798	Hs.89655	GO:0032868|GO:0051591|GO:0006470|GO:0019221|GO:0009749|GO:0043627|GO:0000302|GO:0016311|GO:0005624|GO:0005887|GO:0005515|GO:0051020|GO:0004725|GO:0016791|GO:0005001	protein tyrosine phosphatase, receptor type, N [Source:HGNC Symbol;Acc:9676]
ASHGA5P012864	314.144	436.051	8.54471	8.5152	P	P	protein_coding	NM_001159378	CCDS54048.1	MTHFSD	RefSeq	3038	chr16	-	86563781	86588841	NM_001159379, NR_027489	TGTTCATCACAGGATACCCAACTTTAAGGGCGCTTCTCATGCTGCCGAGCAACTCCCACG	64779	Hs.343627	GO:0003723|GO:0005524|GO:0009396|GO:0030272	methenyltetrahydrofolate synthase domain-containing protein isoform 2
ASHGA5P005515	334.69	493.454	8.63937	8.69466	P	P	protein_coding	NM_005409	CCDS3574.1	CXCL11	RefSeq	1610	chr4	-	76954839	76957350		TTGTGTGCTACAGTTGTTCAAGGCTTCCCCATGTTCAAAAGAGGACGCTGTCTTTGCATA	6373	Hs.632592	GO:0005576|GO:0005615|GO:0006935|GO:0006954|GO:0006955|GO:0007165|GO:0007267|GO:0008009	C-X-C motif chemokine 11 precursor
ASHGA5P013175	49.403	80.0624	5.89622	6.05111	P	P	protein_coding	NM_001163678	CCDS54664.1	SHOX2	RefSeq	3125	chr3	-	157813799	157823952	NM_006884	CTGACGGAGGTGTCCCCGGAGCTGAAAGATCGCAAAGAGGATGCGAAAGGGATGGAGGAC	6474	Hs.55967	GO:0000976|GO:0001501|GO:0003700|GO:0005634|GO:0007399|GO:0007507	short stature homeobox protein 2 isoform c
ASHGA5P014938	112.36	162.294	7.07516	7.07935	P	P	protein_coding	NM_001099855	CCDS48175.1	MCF2	RefSeq	3819	chrX	-	138663929	138790381	NM_001171876	AACATTTGTGAAACCGATCTGCTCCTCCGTATAAAGGACATCAGTCATTTCTTAATGCAA	4168	Hs.387262	GO:0005089|GO:0005515|GO:0005543|GO:0005829|GO:0005856|GO:0006915|GO:0007264|GO:0008624|GO:0016020|GO:0016358|GO:0035023|GO:0048011|GO:0051056	proto-oncogene DBL isoform a
ASHGA5P015888	3040.1	4526.22	11.7973	11.9207	P	P	protein_coding	NM_001168412	CCDS53963.1	TSPAN3	RefSeq	3679	chr15	-	77336359	77363570		CATCTTCTGGTTTGTCATCATCCTGCTCTTGGTTTTTGTCACAGAAGTTGTTGTAGTGGT	10099	Hs.740392	GO:0016021	tetraspanin-3 isoform 3
ASHGA5P021209	348.354	539.051	8.69634	8.82679	P	P	protein_coding	NM_017508	CCDS53605.1	SOX6	RefSeq	8979	chr11	-	15987994	16424413		AAAGAAGAAAAATGGGAAGAATGTCTTCCAAGCAAGCCACCTCTCCATTTGCCTGTGCAG	55553	Hs.368226	GO:0000122|GO:0000902|GO:0001701|GO:0003677|GO:0003700|GO:0005515|GO:0005634|GO:0005634|GO:0006351|GO:0006355|GO:0007517|GO:0009791|GO:0016458|GO:0021778|GO:0032332|GO:0035051|GO:0042692|GO:0043565|GO:0044212|GO:0045944|GO:0046982|GO:0048821|GO:0051216|GO:0061036|GO:0071560|GO:2000741	transcription factor SOX-6 isoform 1
ASHGA5P001778	1582.36	2668.74	10.8614	11.1476	P	P	protein_coding	NM_002080	CCDS10801.1	GOT2	RefSeq	2473	chr16	-	58741034	58768246		GCCTGAACAGGTGGAGCGGCTGATCAAGGAGTTCTCCATCTACATGACAAAAGATGGCCG	2806	Hs.599470	GO:0004069|GO:0004069|GO:0004069|GO:0005739|GO:0005739|GO:0005743|GO:0005759|GO:0005886|GO:0005975|GO:0006006|GO:0006094|GO:0006103|GO:0006107|GO:0006531|GO:0006532|GO:0006533|GO:0006536|GO:0008652|GO:0015908|GO:0016212|GO:0019470|GO:0019550|GO:0019551|GO:0030170|GO:0034641|GO:0044281|GO:0045471|GO:0080130	aspartate aminotransferase, mitochondrial precursor
ASHGA5P004044	26.3878	31.5676	4.98857	4.70851	P	P	protein_coding	NM_003412	CCDS3136.1	ZIC1	RefSeq	5231	chr3	+	147127180	147134506		ATCCACAAAAGGACGCACACAGGGGAGAAGCCCTTCAAGTGCGAGTTTGAGGGCTGTGAC	7545	Hs.647962	GO:0003677|GO:0003700|GO:0003700|GO:0005634|GO:0005730|GO:0005737|GO:0006351|GO:0007389|GO:0007420|GO:0007610|GO:0008270|GO:0008589|GO:0021510|GO:0030154|GO:0042307|GO:0042472|GO:0045893	zinc finger protein ZIC 1
ASHGA5P034672	83.9659	134.813	6.65868	6.80972	P	P	protein_coding	NM_017659	CCDS12672.1	QPCTL	RefSeq	2345	chr19	+	46195740	46207248		TGCCCTGCTGCTGGAGCTGGCCCAAGCACTTGACCTGGAGCTGAGCAGGGCCAAAAAACA	54814	Hs.631556	GO:0000139|GO:0005794|GO:0006508|GO:0008233|GO:0008270|GO:0016021|GO:0016603|GO:0017186	glutaminyl-peptide cyclotransferase-like protein isoform 1
ASHGA5P054250	171.28	171.946	7.68228	7.16209	P	P	protein_coding	ENST00000366997	CCDS31018.1	LPGAT1	GENCODE	7782	chr1	-	211916798	212004114		ATCTGCTATGTAATTATACTTCAGCCCCTTCGAGTGCTGGACAGTAAGCGGTTCTGGTAT	9926	Hs.497674	GO:0008150|GO:0008654|GO:0008152|GO:0016021|GO:0005737|GO:0005789|GO:0003674|GO:0016746	lysophosphatidylglycerol acyltransferase 1 [Source:HGNC Symbol;Acc:28985]
ASHGA5P035313	127.493	187.823	7.25749	7.28904	P	P	protein_coding	NM_001079530	CCDS33286.1	CFC1B	RefSeq	1182	chr2	-	131350352	131357251		ATACCAATGTTTTACATCAGGGATTGGTCACTCCTGCTGCTGTCAGCACTGTAAACACTG	653275	Hs.503733	GO:0005576|GO:0007369	cryptic family protein 1B precursor
ASHGA5P050131	1548.59	1623.02	10.8327	10.4223	P	P	protein_coding	NM_133644	CCDS32950.1	GTPBP3	RefSeq	2708	chr19	+	17448325	17453540		TCTCTCTCTGCCTGCCTTCTCTCACCCACAGCCGACATCGAAGTACGGGCACTGCAGGTG	84705	Hs.334885	GO:0003924|GO:0005525|GO:0005739|GO:0006400	tRNA modification GTPase GTPBP3, mitochondrial isoform IV
ASHGA5P051822	244.971	571.287	8.1955	8.912	P	P	protein_coding	NM_134470	CCDS46982.1	IL1RAP	RefSeq	2114	chr3	+	190231839	190348073	NM_001167930	AAGCAGAAAGGTAATAGATGCGGTCAGTGATGAATCTCTCAGCTCCAAATTAACATTGTG	3556	Hs.478673	GO:0004871|GO:0004908|GO:0005576|GO:0005622|GO:0005886|GO:0005887|GO:0006461|GO:0006954|GO:0006955|GO:0042094|GO:0045087	interleukin-1 receptor accessory protein isoform 2 precursor
ASHGA5P001762	97.9804	173.405	6.8801	7.17499	P	P	protein_coding	NM_006789	CCDS4848.1	APOBEC2	RefSeq	1643	chr6	+	41020939	41032630		TTTGAGATTGTCACAGGAGAACGGCTGCCTGCCAACTTCTTTAAATTCCAGTTCCGGAAT	10930	Hs.555915	GO:0003723|GO:0004126|GO:0006397|GO:0008270|GO:0009972|GO:0016556|GO:0080111	probable C->U-editing enzyme APOBEC-2
ASHGA5P003280	2233.05	3249.34	11.3607	11.4335	P	P	protein_coding	NM_001136108	CCDS47826.1	R3HCC1	RefSeq	1644	chr8	+	23145611	23153792		TTGCAGAGGCCAAAACTCCTGCGTCTGGTGAAGGAGAGGCCACAGACAAATGCGACTGTG	203069	Hs.458644	GO:0000166|GO:0003676	R3H and coiled-coil domain-containing protein 1
ASHGA5P019363	206.484	241.102	7.94867	7.65217	P	P	protein_coding	NM_001167830	CCDS53342.1	TMED5	RefSeq	6132	chr1	-	93615298	93646246		TGAAACTGGAAGACATCCTGGACCCTATTATAAAAATAGCTTCAGATGTGCAAATAAGAC	50999	Hs.482873	GO:0005789|GO:0005793|GO:0005794|GO:0005801|GO:0015031|GO:0016021|GO:0033116|GO:0070971|GO:0090161	transmembrane emp24 domain-containing protein 5 isoform 2 precursor
ASHGA5P051740	487.106	1079.25	9.1805	9.82896	P	P	protein_coding	NM_024996	CCDS33885.1	GFM1	RefSeq	3468	chr3	+	158362316	158410360		TGAACCCACCCGGCGCCACGGGACTTTGACGCGTGCTCTGCGCTTGCCATGAGACTCCTG	85476	Hs.518355	GO:0003746|GO:0003924|GO:0005525|GO:0005739|GO:0006184|GO:0070125	elongation factor G, mitochondrial
ASHGA5P011877	25.1496	42.9276	4.91705	5.15941	P	P	protein_coding	NM_001042427	CCDS41521.1	C10orf53	RefSeq	642	chr10	+	50887683	50902948		TTGGAGTTCGGAGGCGATGGTAAACTAGACCCACTGTGTGAAAAGGCCAGGATAGCCGTG	282966	Hs.131287		UPF0728 protein C10orf53 isoform b
ASHGA5P001459	53.0711	77.0567	5.9998	5.99768	P	P	protein_coding	NM_018098	CCDS3220.1	ECT2	RefSeq	4099	chr3	+	172468474	172539264	NM_001258315	CTCCTAGGGCTTTTTTGAGAGTGCTGATTTAGAAGAATACAAATCATGGCTGAAAATAGT	1894	Hs.518299	GO:0000902|GO:0004871|GO:0005089|GO:0005096|GO:0005515|GO:0005543|GO:0005634|GO:0005737|GO:0005829|GO:0005911|GO:0005923|GO:0006915|GO:0007264|GO:0008624|GO:0015031|GO:0017048|GO:0030496|GO:0032147|GO:0032154|GO:0032321|GO:0032321|GO:0032862|GO:0032863|GO:0033205|GO:0042307|GO:0042803|GO:0043065|GO:0043089|GO:0043123|GO:0045666|GO:0045859|GO:0048011|GO:0051056|GO:0051260|GO:0051988|GO:0070301|GO:…	protein ECT2 isoform b
ASHGA5P013472	89.5816	57.3188	6.74928	5.57261	P	P	protein_coding	NM_152349	CCDS11371.1	KRT222	RefSeq	1735	chr17	-	38811871	38821416		AATCAGATAGAGACGGTGCTCTCAACAAGGATCCAGCTAGAAGAAGACATAAGCAAAAAA	125113	Hs.6920	GO:0005198|GO:0005882	keratin-like protein KRT222
ASHGA5P013419	138.314	212.824	7.37521	7.47218	P	P	protein_coding	NM_003221	CCDS4934.2	TFAP2B	RefSeq	5770	chr6	+	50786438	50815326		ATGTCAAGTACGAAGATATCTATGAGGACCGGCACGATGGTGTCCCGAGCCACAGCTCGC	7021	Hs.33102	GO:0000122|GO:0000979|GO:0000981|GO:0000983|GO:0001077|GO:0001105|GO:0001106|GO:0001158|GO:0001822|GO:0003091|GO:0003677|GO:0003700|GO:0003713|GO:0003714|GO:0005515|GO:0005634|GO:0005634|GO:0006006|GO:0006355|GO:0008284|GO:0008285|GO:0010842|GO:0010960|GO:0030510|GO:0035136|GO:0035137|GO:0035810|GO:0035909|GO:0042593|GO:0042803|GO:0043027|GO:0043066|GO:0043066|GO:0043154|GO:0043525|GO:0043565|GO:…	transcription factor AP-2-beta
ASHGA5P011116	33.616	37.2547	5.33447	4.95382	P	P	protein_coding	NM_005518	CCDS905.1	HMGCS2	RefSeq	2477	chr1	-	120290618	120311555		CTGGAGCGAGGGCTGAGGGGAACCCATATGGAGAATGTGTATGACTTCTACAAACCAAAT	3158	Hs.59889	GO:0001822|GO:0001889|GO:0004421|GO:0005739|GO:0005743|GO:0005759|GO:0006695|GO:0007420|GO:0007494|GO:0007584|GO:0008299|GO:0009266|GO:0010038|GO:0030324|GO:0032869|GO:0033555|GO:0033574|GO:0033762|GO:0034014|GO:0034284|GO:0034696|GO:0042493|GO:0042594|GO:0044255|GO:0044281|GO:0045471|GO:0046950|GO:0046951|GO:0051591|GO:0060416|GO:0060612|GO:0070543|GO:0071222|GO:0071230|GO:0071385|GO:0071398|GO:…	hydroxymethylglutaryl-CoA synthase, mitochondrial isoform 1 precursor
ASHGA5P012590	983.923	1082.41	10.1809	9.83212	P	P	protein_coding	NM_001143966	CCDS47376.1	TBC1D7	RefSeq	1081	chr6	-	13305183	13328787		ATCATTAGAAATTCTCCTAAAAGATGACCGTCTGGGAATCTTGCCTCCACACCACGAGTC	51256	Hs.484678	GO:0005097|GO:0005515|GO:0016023|GO:0031398|GO:0031410|GO:0032007|GO:0032862|GO:0070848	TBC1 domain family member 7 isoform b
ASHGA5P027566	28.2837	48.9715	5.08737	5.34966	P	P	protein_coding	NM_018711		SVOP	RefSeq	3486	chr12	-	109304657	109458845		TTCATTGCAAGAGCGTTTATTTCTGGAGGCTTTCAAGCGGCATATGTTTACACACCTGAG	55530	Hs.4221	GO:0008021|GO:0015075|GO:0016021|GO:0030054|GO:0030672	synaptic vesicle 2-related protein
ASHGA5P009703	442.112	769.36	9.03964	9.33643	P	P	protein_coding	ENST00000356714	CCDS5330.1	NUDT1	GENCODE	662	chr7	+	2281856	2290780		GGCGGTGCAGAACCCAGGGACCATGGGCGCCTCCAGGCTCTATACCCTGGTGCTGGTCCT	4521	Hs.534331	GO:0006281|GO:0006184|GO:0006979|GO:0006203|GO:0006195|GO:0042262|GO:0005737|GO:0046872|GO:0016787|GO:0003924|GO:0008413|GO:0035539	nudix (nucleoside diphosphate linked moiety X)-type motif 1 [Source:HGNC Symbol;Acc:8048]
ASHGA5P003620	96.0659	142.402	6.85215	6.88861	P	P	protein_coding	NM_015910	CCDS42688.1	WDPCP	RefSeq	3326	chr2	-	63348534	63815867		GAAAAAGAGCTAGTGACATTGATGCAGAATCAATAACCTCTGGGGTTGAACTCCTGGGAC	51057	Hs.414952	GO:0005856|GO:0005886|GO:0005938|GO:0016324|GO:0016476|GO:0032185|GO:0032880|GO:0035085|GO:0060271	WD repeat-containing and planar cell polarity effector protein fritz homolog
ASHGA5P052449	55.5894	93.9526	6.06894	6.28812	P	P	protein_coding	NM_001029869	CCDS34264.1	PLAC8L1	RefSeq	725	chr5	-	145463875	145483946		ATTCTGTCCTATGTGTCTTGAGTGTGACATCGCCAGGCATTATGGAGAGTGTCTTTGTTG	153770	Hs.162369		PLAC8-like protein 1
ASHGA5P000994	1092.44	67.1984	10.332	5.80437	A	P	protein_coding	NM_001336	CCDS13474.1	CTSZ	RefSeq	1517	chr20	-	57570241	57582309		ATGGGACTGAGTACTGGATTGTCCGGAATTCATGGGGTGAACCATGGGGCGAGAGAGGCT	1522	Hs.252549	GO:0005615|GO:0005764|GO:0005783|GO:0006508|GO:0008234|GO:0060441	cathepsin Z preproprotein
ASHGA5P018370	1243.61	2540.88	10.5178	11.0757	P	P	protein_coding	NM_001195131		TSTD3	RefSeq	1928	chr6	+	99968869	99981059		GGCTGCGCTCTGCGCCATGAAAATGACAGATGAAAATAGAAAAGTGTGGCTGGTCTGAAG	100130890	Hs.661206		uncharacterized protein LOC100130890
ASHGA5P004911	31.4902	35.3451	5.24118	4.87612	P	P	protein_coding	NM_174927	CCDS8493.1	SPATA19	RefSeq	866	chr11	-	133710516	133715392		AGAGCAACAGATGGAGCTTTGGGAACGCGGAGAACAGTGGGGTTACAGGGAGTCATCATC	219938	Hs.97541	GO:0005741|GO:0007275|GO:0007283|GO:0030154	spermatogenesis-associated protein 19, mitochondrial precursor
ASHGA5P054674	4012.27	4140.04	12.1872	11.7866	P	P	protein_coding	NM_003311	CCDS7741.1	PHLDA2	RefSeq	937	chr11	-	2949502	2950650		CCTCGGAGCCCTCCAGGCCATCCCCGCAGCCCAAACCCCGCACGCCATGAGCCCGCCGCG	7262	Hs.154036	GO:0005543|GO:0005737|GO:0006915|GO:0009887|GO:0016020	pleckstrin homology-like domain family A member 2
ASHGA5P006557	359.542	520.566	8.74014	8.77373	P	P	protein_coding	NM_006867	CCDS6077.1	RBPMS	RefSeq	3154	chr8	+	30241943	30429734		TGAATACTATACCCTTCAGCAATGGCTACTAGAAGGACGAACAATTGCCCTCCTTTGGAA	11030	Hs.334587	GO:0000166|GO:0003713|GO:0005515|GO:0005634|GO:0005737|GO:0006351|GO:0006355|GO:0006396|GO:0008143|GO:0010862|GO:0060391	RNA-binding protein with multiple splicing isoform A
ASHGA5P025192	627.034	986.723	9.5408	9.69878	P	M	protein_coding	NM_001134419	CCDS734.1	CDC7	RefSeq	3188	chr1	+	91966403	91991321		CCCTTAAACCCTGGCATTTTGCATCTCAATTGGCTTGTGATGGAGGCGTCTTTGGGGATT	8317	Hs.533573	GO:0000075|GO:0000082|GO:0000216|GO:0000278|GO:0004674|GO:0005524|GO:0005634|GO:0005654|GO:0005737|GO:0006260|GO:0008284|GO:0016301|GO:0033261|GO:0046872|GO:0051301	cell division cycle 7-related protein kinase
ASHGA5P006608	644.385	834.692	9.58165	9.45473	P	P	protein_coding	NM_003203	CCDS1961.1	GCFC2	RefSeq	4455	chr2	-	75889831	75938111	NM_001201334	CCTCAAACACTTAGACAAAGGATGGCTGAGGAATCAATAAGCAGAAATGAAGAAACAAGT	6936	Hs.303808	GO:0003677|GO:0003700|GO:0005634|GO:0006351|GO:0006355|GO:0045892	GC-rich sequence DNA-binding factor 2 isoform 1
ASHGA5P012518	312.545	467.694	8.53831	8.61741	P	P	protein_coding	NM_144982	CCDS41813.1	ZFC3H1	RefSeq	7158	chr12	-	72003378	72057749		AATATCCCAACATGCCTGGCCACCTGGAAAATAGCCATTGCTGCTGAGATTGTTCTAAAG	196441	Hs.527874	GO:0005515|GO:0005622|GO:0006396|GO:0046872	zinc finger C3H1 domain-containing protein
ASHGA5P009784	62.9736	96.0307	6.24458	6.32019	P	P	protein_coding	ENST00000357232	CCDS3785.1	DCHS2	GENCODE	8912	chr4	-	155155526	155312449		TTCAAGATGAATCCTAATACAGGTCCAGCAGGCACCATCTATGTCATAACCTGGGCAGAT	54798	Hs.655664	GO:0007156|GO:0016021|GO:0005886|GO:0016020|GO:0003677|GO:0005509	dachsous 2 (Drosophila) [Source:HGNC Symbol;Acc:23111]
ASHGA5P054823	59.9431	73.9145	6.17693	5.93677	P	P	protein_coding	NM_000506	CCDS31476.1	F2	RefSeq	2018	chr11	+	46740742	46761056		TGAAAAGATATCCATGTTGGAAAAGATCTACATCCACCCCAGGTACAACTGGCGGGAGAA	2147	Hs.655207	GO:0001934|GO:0004252|GO:0005102|GO:0005102|GO:0005509|GO:0005515|GO:0005576|GO:0005615|GO:0005788|GO:0005796|GO:0005886|GO:0006508|GO:0006953|GO:0007166|GO:0007275|GO:0007596|GO:0007597|GO:0008083|GO:0008284|GO:0008360|GO:0009611|GO:0010544|GO:0014068|GO:0017187|GO:0030168|GO:0030168|GO:0030193|GO:0030194|GO:0030307|GO:0032967|GO:0042730|GO:0043687|GO:0044267|GO:0045861|GO:0048712|GO:0050900|GO:…	prothrombin preproprotein
ASHGA5P006738	16.1035	27.4841	4.28169	4.50763	A	P	protein_coding	NM_001130691	CCDS47114.1	PPP3CA	RefSeq	4646	chr4	-	101944586	102268628	NM_001130692	CTGCAAAGCGCTATCAAAGGATTTTCACCACAACATAAGATCACTAGCTTCGAGGAAGCC	5530	Hs.435512	GO:0004722|GO:0005509|GO:0005515|GO:0005516|GO:0005516|GO:0005634|GO:0005730|GO:0005737|GO:0005829|GO:0005955|GO:0006470|GO:0006470|GO:0008144|GO:0016311|GO:0019899|GO:0033192|GO:0033192|GO:0035690|GO:0042110|GO:0046983|GO:0051592	serine/threonine-protein phosphatase 2B catalytic subunit alpha isoform isoform 2
ASHGA5P029444	23.3347	23.3608	4.81108	4.27248	P	A	protein_coding	ENST00000408935	CCDS41916.1	OR4E2	GENCODE	942	chr14	+	22133296	22134238		TTCATTTACACCTTGAGGAATGAGGAGGTAAAAAGTGCCATGAAGCAGCTCAGGCAGAGA	26686	Hs.547982	GO:0007186|GO:0016021|GO:0005886|GO:0004930|GO:0004984	olfactory receptor, family 4, subfamily E, member 2 [Source:HGNC Symbol;Acc:8297]
ASHGA5P001755	1634.06	2656.01	10.9043	11.1405	P	P	protein_coding	NM_033112	CCDS34453.1	RRP36	RefSeq	1177	chr6	+	42989384	42997337		TGTGTTGCAGATAAGCACAGGCCTCTGGAAATGTCAGCCAAGATCCGAGTACCATTTTTA	88745	Hs.309231	GO:0005730|GO:0006364|GO:0042274	ribosomal RNA processing protein 36 homolog
ASHGA5P034333	135.074	212.594	7.34196	7.4707	P	P	protein_coding	NM_006865	CCDS12887.1	LILRA3	RefSeq	1651	chr19	-	54799854	54804265	NM_001172654	TAAAATCAAAGCGCCAATCTCATAAGTACCAGGCTGAATTCCCCATGAGTCCTGTGACCT	11026	Hs.113277	GO:0003823|GO:0004872|GO:0005576|GO:0005886|GO:0006952|GO:0007165	leukocyte immunoglobulin-like receptor subfamily A member 3 isoform 1 precursor
ASHGA5P039465	229.159	252.286	8.10005	7.71829	P	P	protein_coding	ENST00000264903	CCDS47082.1	CNOT6L	GENCODE	8794	chr4	-	78634540	78740544		TGTTTCCCCTGCCGCGGGGAAATGGCTGCTGTTGCTTCTGGGCCAGAGGAAGAGAATGAG	246175	Hs.592519	GO:0010467|GO:0016070|GO:0016071|GO:0000288|GO:0000289|GO:0005829|GO:0005515|GO:0046872|GO:0004535	CCR4-NOT transcription complex, subunit 6-like [Source:HGNC Symbol;Acc:18042]
ASHGA5P006447	168.723	235.442	7.65934	7.61825	P	P	protein_coding	NM_012218	CCDS12246.1	ILF3	RefSeq	6123	chr19	+	10764936	10803095	NM_017620	GCAGGCTACAGTCAGTTCTACAGCAACGGAGGGCATTCTGGGAATGCCAGTGGCGGTGGC	3609	Hs.465885	GO:0000279|GO:0003677|GO:0003723|GO:0003725|GO:0005515|GO:0005634|GO:0005634|GO:0005730|GO:0005739|GO:0006351|GO:0030529|GO:0045892|GO:0045893	interleukin enhancer-binding factor 3 isoform a
ASHGA5P049456	95260.4	109712	16.6713	16.609	P	P	protein_coding	NM_001143838	CCDS45593.1	SLC13A5	RefSeq	3145	chr17	-	6588038	6616740	NM_177550	CGGCGCCTCTAGCTGCCCCTCACTCGTCTCGCCCGCCAGTCTCCCTCCCGCGCGATGGCC	284111	Hs.399496	GO:0005886|GO:0015137|GO:0015141|GO:0016021|GO:0016323|GO:0017153|GO:0055085	solute carrier family 13 member 5 isoform b
ASHGA5P005067	3091.78	5634.81	11.8214	12.2354	P	P	protein_coding	NM_018149	CCDS11615.1	SMG8	RefSeq	3283	chr17	+	57287370	57292611		TTTTGTTGTGGTTCCTGATGCTCCTTTGCAGATAATACTAATGCCTCAGGTTCAGCCAGG	55181	Hs.7296	GO:0000184|GO:0000184|GO:0005515|GO:0005575|GO:0005829|GO:0010467|GO:0016070|GO:0016071|GO:0045859	protein SMG8
ASHGA5P036624	25182.5	44742.2	14.8462	15.2526	P	P	protein_coding	ENST00000379751	CCDS13064.1	CENPB	GENCODE	2840	chr20	-	3764497	3767337		GTTTGATTTCAATAAATCTGTCCACTCCCCTTTTGTGGGGGTGAACGTTTTAACAGCCAA	1059	Hs.516855	GO:0006355|GO:0005634|GO:0000775|GO:0003677|GO:0003676|GO:0043565|GO:0003682|GO:0019237|GO:0003696	centromere protein B, 80kDa [Source:HGNC Symbol;Acc:1852]
ASHGA5P055891	50.6086	88.0939	5.93161	6.19037	P	P	protein_coding	ENST00000382951	CCDS32039.1	RNASE13	GENCODE	1607	chr14	-	21500978	21502944		TGAAGCTGATCCAATAGGTATCGCTGGTCTCTATTCGGGAATTTAATTCCTGAGCCACTC	440163	Hs.666729	GO:0005576|GO:0003676|GO:0004522	ribonuclease, RNase A family, 13 (non-active) [Source:HGNC Symbol;Acc:25285]
ASHGA5P017496	167.925	213.234	7.65266	7.47484	P	P	protein_coding	NM_199183	CCDS46815.1	PRSS45	RefSeq	962	chr3	-	46783580	46786245		TGTCACCTTCAGCTCCACAGCCAACTCCATGCTGACCCCAGAGCTGCAGGAGGCTGAGGT	377047	Hs.667712	GO:0004252|GO:0006508	serine protease 45
ASHGA5P000973	940.718	1485.09	10.1128	10.2947	P	P	protein_coding	NM_032630	CCDS9972.1	CINP	RefSeq	996	chr14	-	102814618	102829253	NM_001177611	TACAACCCATTTCTATGAGGTTTCGCATAAGCTCTTGGAGATGTACAGGAAGGAGCTGCT	51550	Hs.129634	GO:0005515|GO:0005634|GO:0006260|GO:0006281|GO:0007049|GO:0051301	cyclin-dependent kinase 2-interacting protein isoform 2
ASHGA5P005812	32.4195	44.7055	5.28128	5.21807	P	P	protein_coding	ENST00000310194	CCDS31789.1	OR8S1	GENCODE	1080	chr12	+	48919414	48921886		TGCTGAATTCCCTCATCTATAGCCTGAAAAATAAGGAAGTGAAGGGGGAAAGAAGCCTCC	341568	Hs.524373	GO:0007186|GO:0016021|GO:0005886|GO:0004930|GO:0004984	olfactory receptor, family 8, subfamily S, member 1 [Source:HGNC Symbol;Acc:19628]
ASHGA5P002769	330.15	480.711	8.61992	8.65669	M	P	protein_coding	ENST00000262345	CCDS638.1	IL12RB2	GENCODE	4040	chr1	+	67773046	67862583	NM_001258215	ATTTTCTCAACGCATTACTTCCAGCAAAAGGTGTTTGTTCTCCTAGCAGCCCTCAGACCT	3595	Hs.479347	GO:0018108|GO:0008284|GO:0032496|GO:0007166|GO:0019221|GO:0032729|GO:0032609|GO:0005887|GO:0009897|GO:0005515|GO:0019901|GO:0004896	interleukin 12 receptor, beta 2 [Source:HGNC Symbol;Acc:5972]
ASHGA5P013935	228.272	395.498	8.09408	8.37436	P	P	protein_coding	ENST00000397990	CCDS9554.1	ANG	GENCODE	742	chr14	+	21156931	21162345		AACTGCCAGATTTTTGTAAGATTCTTCCTCCTGGGAGCCTGTGTTGGAAGAGATGGTGAT	283	Hs.283749	GO:0007154|GO:0001525|GO:0001666|GO:0001541|GO:0001890|GO:0001938|GO:0001556|GO:0009725|GO:0008219|GO:0048662|GO:0016477|GO:0017148|GO:0030041|GO:0050714|GO:0032148|GO:0009303|GO:0007202|GO:0042592|GO:0042327|GO:0006651|GO:0032431|GO:0005634|GO:0005615|GO:0005730|GO:0043025|GO:0030426|GO:0005605|GO:0032311|GO:0003677|GO:0005515|GO:0005102|GO:0004519|GO:0003779|GO:0005507|GO:0019843|GO:0004540|GO:…	angiogenin, ribonuclease, RNase A family, 5 [Source:HGNC Symbol;Acc:483]
ASHGA5P013790	74.432	122.862	6.48549	6.6763	P	P	protein_coding	NM_001128227	CCDS47965.1	GNE	RefSeq	5313	chr9	-	36214438	36277053		AGGACCTCATGAACTCTATTTTAAGAACCTCTCAAAACGAAACAAGCAAATCATGGAGAA	10020	Hs.5920	GO:0005524|GO:0005737|GO:0005829|GO:0006045|GO:0006047|GO:0006054|GO:0007155|GO:0008761|GO:0009103|GO:0009384|GO:0046380|GO:0046872	bifunctional UDP-N-acetylglucosamine 2-epimerase/N-acetylmannosamine kinase isoform 1
ASHGA5P042621	339.459	447.668	8.65961	8.55613	P	P	protein_coding	NM_005021	CCDS5148.1	ENPP3	RefSeq	3180	chr6	+	131958441	132068550		AGCCAAAAATGTTCCTTCTATTTAGCAGACAAGAATATCACCCACGGCTTCCTCTATCCT	5169	Hs.486489	GO:0003676|GO:0004528|GO:0004551|GO:0005044|GO:0005576|GO:0005887|GO:0006796|GO:0006955|GO:0009143|GO:0030247|GO:0030505|GO:0035529|GO:0046872|GO:0047429|GO:0048471	ectonucleotide pyrophosphatase/phosphodiesterase family member 3
ASHGA5P010553	108.76	143.932	7.02805	6.90379	P	M	protein_coding	NM_133181	CCDS814.1	EPS8L3	RefSeq	2329	chr1	-	110292701	110306644	NM_139053	TTTCCCTTCGGCGGGGAAGTCATAGGTTAGGGAGCACCTCACACTTTCCTCAGGAGAAGA	79574	Hs.485352	GO:0005737	epidermal growth factor receptor kinase substrate 8-like protein 3 isoform b
ASHGA5P030075	469.082	684.252	9.12268	9.16579	P	M	protein_coding	NM_002943	CCDS10178.1	RORA	RefSeq	10974	chr15	-	60780482	60919729		CCAAGAACTTTATTAATTTAAGGGAGTTCTTCTCTTTTCTGCTCCCTGCATTGAGAAAAG	6095	Hs.560343	GO:0003700|GO:0003707|GO:0004879|GO:0005515|GO:0005654|GO:0006367|GO:0006809|GO:0007165|GO:0008270|GO:0010467|GO:0021702|GO:0030522|GO:0043030|GO:0043565|GO:0045944|GO:0046068	nuclear receptor ROR-alpha isoform c
ASHGA5P026412	22.9049	33.6071	4.78475	4.8038	P	P	protein_coding	ENST00000303059	CCDS31524.1	OR5T3	GENCODE	1023	chr11	+	56019675	56020698		CCAAGTTGAATCCCATCATCTATAGTTTGAGGAACAAAGAAGTAAAAAAGGCAGTGAAGA	390154	Hs.553746	GO:0007186|GO:0016021|GO:0005886|GO:0004930|GO:0004984	olfactory receptor, family 5, subfamily T, member 3 [Source:HGNC Symbol;Acc:15297]
ASHGA5P012878	22.4473	55.0537	4.7575	5.51526	P	P	protein_coding	NM_004192	CCDS43917.1	ASMTL	RefSeq	2149	chrX	-	1522031	1571870	ENST00000534940, NM_001173473	ATTGGAGCGGACACGATCGTGACAGTCGGGGGGCTGATTCTGGAGAAGCCGGTGGACAAG	8623	Hs.533514	GO:0003674|GO:0005575|GO:0005737|GO:0008150|GO:0008171	N-acetylserotonin O-methyltransferase-like protein isoform 1
ASHGA5P040186	108.052	180.902	7.01893	7.23413	P	P	protein_coding	ENST00000260008	CCDS34081.1	FHDC1	GENCODE	6480	chr4	+	153864134	153900848		AAATTGGCAGACACAAAAGCAAACAAACCTGGGATGAATCTCCTGCACTTTGTTGCACAG	85462	Hs.132629	GO:0030036|GO:0016043|GO:0003779	FH2 domain containing 1 [Source:HGNC Symbol;Acc:29363]
ASHGA5P034774	75.4869	111.689	6.50735	6.53484	M	P	protein_coding	NM_013289	CCDS42621.1	KIR3DL1	RefSeq	1986	chr19	+	55327892	55342233	NM_001018081	CTTCGGACTATTTTCCAGCCTTCTGTCAGCAGTGAAACTTATAAAATTTTTTGTGATTTC	3811	Hs.645228	GO:0005886|GO:0005887|GO:0006955|GO:0030109|GO:0050776	killer cell immunoglobulin-like receptor 3DL1 precursor
ASHGA5P050386	3879.34	7669.67	12.1452	12.6795	M	M	protein_coding	NM_006826	CCDS1666.1	YWHAQ	RefSeq	2166	chr2	-	9724105	9771106		GAGCTTACCAAGAGGCATTTGATATAAGCAAGAAAGAGATGCAACCCACACACCCAATCC	10971	Hs.74405	GO:0005515|GO:0005737|GO:0006605|GO:0007264|GO:0019904|GO:0045892|GO:0047485	14-3-3 protein theta
ASHGA5P046386	89.2159	130.041	6.74313	6.75922	M	M	protein_coding	NM_001135740	CCDS48189.1	PNCK	RefSeq	1522	chrX	-	152935187	152938743		GTAGGCCTGGGATGTGGAGGCGTGTATGCGGTGGCCTCGCTGGGAGGCGTCCGTCTGGGG	139728	Hs.436667	GO:0004683|GO:0005516|GO:0005524|GO:0005634|GO:0005737	calcium/calmodulin-dependent protein kinase type 1B isoform b
ASHGA5P032511	22.8461	38.2291	4.78215	4.9895	M	M	protein_coding	NM_004123	CCDS11542.1	GIP	RefSeq	711	chr17	-	47035917	47045955		AGTGACTACAGTATTGCCATGGACAAGATTCACCAACAAGACTTTGTGAACTGGCTGCTG	2695	Hs.1454	GO:0005179|GO:0005576|GO:0005788|GO:0006112|GO:0007165|GO:0007565|GO:0007613|GO:0008344|GO:0009749|GO:0010269|GO:0010828|GO:0014070|GO:0019233|GO:0030141|GO:0031018|GO:0032024|GO:0035640|GO:0042493|GO:0042594|GO:0043025|GO:0043200|GO:0043434|GO:0043950|GO:0044281|GO:0048678|GO:0050796|GO:0055123|GO:0060291|GO:0070094|GO:0070328	gastric inhibitory polypeptide preproprotein
ASHGA5P002612	126.298	157.146	7.24497	7.03211	M	M	protein_coding	NM_016531	CCDS3444.1	KLF3	RefSeq	5632	chr4	+	38665789	38703129		ACACACACAGGAGAAAAACCCTACAAATGTACATGGGAAGGGTGCACATGGAAGTTTGCT	51274	Hs.298658	GO:0003677|GO:0003700|GO:0005634|GO:0006351|GO:0007275|GO:0008270	Krueppel-like factor 3
ASHGA5P020669	41.64	91.7123	5.64778	6.2509	P	P	protein_coding	NM_001174157	CCDS55276.1	ZFAT	RefSeq	4442	chr8	-	135490030	135725292		CTGAATTTGGGTGAGGAGGAAGGAGAAGCAGGTGCTACCAAGATTGTGCCAGTGGAGGCT	57623	Hs.446172	GO:0001077|GO:0002244|GO:0003677|GO:0005634|GO:0005829|GO:0008270|GO:0060712	zinc finger protein ZFAT isoform 3
ASHGA5P007306	5	36.0361	2.36009	4.90651	A	P	protein_coding	NM_001042367	CCDS45296.1	C15orf60	RefSeq	938	chr15	+	73735498	73852353		GACACTACTGGAAGGGTTTTCACTCATTGGTAGCAAGGACTGGTTGAAGATTGTAAGACG	283677	Hs.730877	GO:0006310|GO:0007126	meiotic recombination protein REC114-like
ASHGA5P050215	956.134	1427.99	10.1354	10.2393	P	P	protein_coding	ENST00000378313	CCDS12564.2	C19orf54	GENCODE	2753	chr19	-	41246760	41255828		GCTGCCACAGGGCCTGCTCCCCGTCATGTCTTCGGCCTGGAGAAGAGCCAGCTCCTGAAG	284325	Hs.585105		chromosome 19 open reading frame 54 [Source:HGNC Symbol;Acc:24758]
ASHGA5P002700	323.364	547.539	8.58562	8.84784	P	P	protein_coding	NM_017675	CCDS34297.1	CDHR2	RefSeq	4127	chr5	+	175976342	176022769		AAGGGGACACAGGTCCCTGCGGATGTGATGGCCCAGCTATGGCTGTCCTGCTTCCTCCTT	54825	Hs.4205	GO:0005509|GO:0005515|GO:0007155|GO:0007156|GO:0016021|GO:0016324|GO:0030054|GO:0030308	cadherin-related family member 2 precursor
ASHGA5P010378	452.067	685.212	9.0714	9.16752	P	P	protein_coding	NM_014934	CCDS9477.1	DZIP1	RefSeq	7441	chr13	-	96230455	96296960		TATCAGTGAACCCAAAGTGAATGCCCCAGCCCTGCACACTTTGGAAACTAAATCAAGTCT	22873	Hs.656580	GO:0003676|GO:0005515|GO:0005634|GO:0005737|GO:0005814|GO:0007275|GO:0007281|GO:0007283|GO:0008270|GO:0036064|GO:0042384|GO:0043234	zinc finger protein DZIP1 isoform 1
ASHGA5P009668	92.8167	136.325	6.80021	6.82461	P	M	protein_coding	NM_001773	CCDS31012.1	CD34	RefSeq	2816	chr1	-	208059882	208084683		AGAAAGGCTGGAGCTGGAACCCTGACCACTCTTCAGGAAGAAAGGAGTCTGCACATGCAG	947	Hs.374990	GO:0001894|GO:0001935|GO:0003094|GO:0003158|GO:0005737|GO:0005764|GO:0005886|GO:0005886|GO:0005887|GO:0006536|GO:0007165|GO:0008134|GO:0008217|GO:0008283|GO:0009897|GO:0009897|GO:0009925|GO:0010628|GO:0010629|GO:0016324|GO:0016337|GO:0030097|GO:0030195|GO:0030246|GO:0032720|GO:0032733|GO:0035759|GO:0036053|GO:0038001|GO:0042482|GO:0043199|GO:0045019|GO:0045171|GO:0045766|GO:0048471|GO:0048870|GO:…	hematopoietic progenitor cell antigen CD34 isoform b precursor
ASHGA5P012903	96.7726	161.716	6.86241	7.07415	P	P	protein_coding	NM_033016	CCDS33650.1	PDGFB	RefSeq	2396	chr22	-	39619684	39636914		TTATCATGGGCCTCGGGGACCCCATTCCCGAGGAGCTTTATGAGATGCTGAGTGACCACT	5155	Hs.1976	GO:0000139|GO:0001666|GO:0001892|GO:0001938|GO:0002548|GO:0002576|GO:0003104|GO:0005161|GO:0005161|GO:0005161|GO:0005161|GO:0005515|GO:0005518|GO:0005576|GO:0005576|GO:0005737|GO:0005788|GO:0006260|GO:0006468|GO:0006929|GO:0007179|GO:0007507|GO:0007596|GO:0008083|GO:0008284|GO:0009611|GO:0009611|GO:0009986|GO:0010512|GO:0010544|GO:0014068|GO:0014070|GO:0014911|GO:0016049|GO:0016176|GO:0016323|GO:…	platelet-derived growth factor subunit B isoform 2 preproprotein
ASHGA5P041798	124.942	122.801	7.23009	6.67502	P	P	protein_coding	NM_024294	CCDS4796.1	C6orf106	RefSeq	4430	chr6	-	34555065	34664625	NM_022758	TTAAACGGGTGTCAGCAAGAAGAAAAATTAACAAAAGACAGAAGGCCTGACTTTGGGGGG	64771	Hs.643498	GO:0003674|GO:0005575|GO:0008150	uncharacterized protein C6orf106 isoform a
ASHGA5P055767	31.4112	80.5425	5.23725	6.06	P	P	protein_coding	NM_198404	CCDS9396.1	KCTD4	RefSeq	2133	chr13	-	45766987	45775175		TTATCAAGTAATTACCTGTGTCACGAACAAAGGCAACAAGCATGCAGCCAGCAAGCTTCG	386618	Hs.23406	GO:0051260	BTB/POZ domain-containing protein KCTD4
ASHGA5P013001	36.8507	58.4108	5.4687	5.60001	P	P	protein_coding	NM_207469	CCDS12993.1	DEFB132	RefSeq	2130	chr20	+	238376	241736		GTGATCCCAGCCAGTGCAGGTGGGTCAAAATGTGTGAGTAACACCCCAGGATACTGCAGG	400830	Hs.516819	GO:0005576|GO:0042742	beta-defensin 132 precursor
ASHGA5P050160	37.5269	131.538	5.49712	6.77628	P	P	protein_coding	NM_001136012	CCDS12443.1	FXYD3	RefSeq	1460	chr19	+	35606731	35615228	ENST00000406242, NM_021910	TTCTGTGCGCCATGGGCATCATCATCGTCATGAGTGAGTGGAGGAGCTCGGGGGAGCAGG	5349	Hs.301350	GO:0005254|GO:0005789|GO:0005887|GO:0006821|GO:0034707|GO:0050790|GO:0051117	FXYD domain-containing ion transport regulator 3 isoform 2 precursor
ASHGA5P036497	55875.5	70818.4	15.92	15.9745	P	P	protein_coding	NM_001130046	CCDS46536.1	CCL20	RefSeq	848	chr2	+	228678557	228682280	NM_004591	GTTGTCTGTGTGCGCAAATCCAAAACAGACTTGGGTGAAATATATTGTGCGTCTCCTCAG	6364	Hs.75498	GO:0005576|GO:0005615|GO:0006935|GO:0006954|GO:0006955|GO:0007165|GO:0007267|GO:0008009|GO:0042466|GO:0042742	C-C motif chemokine 20 isoform 2 precursor
ASHGA5P005907	35.1812	57.0105	5.40402	5.56573	P	P	protein_coding	NM_003598	CCDS12761.1	TEAD2	RefSeq	2220	chr19	-	49843854	49865714	NM_001256659	AGGCCGGGAGGCCCAGATGGGGGAACCCCGGGCTGGGGCCGCCCTGGACGATGGCAGCGG	8463	Hs.515534	GO:0001570|GO:0001843|GO:0003143|GO:0003677|GO:0003700|GO:0003700|GO:0003705|GO:0005515|GO:0005634|GO:0005654|GO:0005667|GO:0006355|GO:0006367|GO:0010467|GO:0030903|GO:0035329|GO:0045944|GO:0048339|GO:0048368|GO:0060548	transcriptional enhancer factor TEF-4 isoform 3
ASHGA5P025218	316.472	349.199	8.55611	8.18812	P	P	protein_coding	NM_001205281		PPP5D1	RefSeq	1257	chr19	-	46984044	47104457		ATGCGCCTACCAGGATTTCAGACAAAAATCAGGAATCATCACCAGCCAAGACTGTGTTCA	100506012	Hs.671661		serine/threonine-protein phosphatase 5-like
ASHGA5P049330	87.5075	131.369	6.71408	6.77397	P	P	protein_coding	NM_001077418	CCDS45530.1	TMEM231	RefSeq	2911	chr16	-	75572014	75590170	NM_001077419	GCCAAACTTGGTCCCCCGGCTCGCGGAGTGCCTGCGAGCGGTGCTCATGGCGCTCTATGA	79583	Hs.156784	GO:0007224|GO:0016021|GO:0035869|GO:0036038|GO:0042384|GO:0060170	transmembrane protein 231 isoform 2
ASHGA5P013698	29.4249	39.7699	5.14168	5.04614	P	P	protein_coding	NM_001032282	CCDS47905.1	KLF10	RefSeq	3249	chr8	-	103661004	103666168		CCAAACGAGTCTGGACAGTTTTCTTTTAATGGAAAATAGGAGAAATGGAGGAAAGAATGG	7071	Hs.435001	GO:0000122|GO:0001501|GO:0003677|GO:0003700|GO:0005515|GO:0005634|GO:0006351|GO:0006917|GO:0007179|GO:0007267|GO:0008270|GO:0008283|GO:0008285|GO:0030282|GO:0035019|GO:0045672	Krueppel-like factor 10 isoform b
ASHGA5P037439	65.5268	104.671	6.30014	6.44417	P	P	protein_coding	NM_181615	CCDS13603.1	KRTAP20-1	RefSeq	171	chr21	+	31988773	31988944		GGAAATGGCTACTACTGCCCATCTTGCTATGGAAGATATTGGTCATATGGTTTCTACTGA	337975	Hs.553697	GO:0005882	keratin-associated protein 20-1
ASHGA5P051555	786.805	676.801	9.86596	9.1506	P	P	protein_coding	NM_198563	CCDS2866.1	TMEM110	RefSeq	4746	chr3	-	52870771	52931597		AGAAAAAGAAGCACCGCTTTGGGCTACCCGTATGACACATTCCCATGCTGGGGGTGACGG	375346	Hs.556077	GO:0003674|GO:0005575|GO:0008150|GO:0016021	transmembrane protein 110
ASHGA5P032292	1260.05	1968.49	10.5367	10.7062	P	P	protein_coding	ENST00000431468	CCDS45634.1	SEBOX	GENCODE	665	chr17	-	26691289	26692265		CCTCTGGCACCTTACCCTTTGCCAGCTCCATGCCCAGCCCTGTGGATGCATCCTCAGCAG	645832	Hs.728714	GO:0008150|GO:0006351|GO:0007275|GO:0030154|GO:0006355|GO:0005634|GO:0005575|GO:0003674|GO:0003677|GO:0003700|GO:0043565	SEBOX homeobox [Source:HGNC Symbol;Acc:32942]
ASHGA5P015054	21.196	36.5711	4.67805	4.92795	A	P	protein_coding	NM_001130847	CCDS48167.1	AIFM1	RefSeq	2492	chrX	-	129263337	129299861		GGCAGAAAGGATATATGAAATCAGGGCATCTTTTCAGGAGGATGCTTCCTATTCAGAGGT	9131	Hs.424932	GO:0003677|GO:0005515|GO:0005634|GO:0005739|GO:0005743|GO:0005758|GO:0005758|GO:0005829|GO:0006309|GO:0006919|GO:0009055|GO:0016491|GO:0030182|GO:0032981|GO:0044455|GO:0045454|GO:0048471|GO:0050660|GO:0051402|GO:0070059	apoptosis-inducing factor 1, mitochondrial isoform 5 precursor
ASHGA5P002646	71.1812	204.409	6.41852	7.41275	P	P	protein_coding	NM_001980	CCDS9269.1	STX2	RefSeq	3351	chr12	-	131274144	131323819		AGAGCAAGGCAAGAAGGAAATTGATGTTCATTATTATTTGTGTAATTGTTTTGCTTGTGA	2054	Hs.437585	GO:0000149|GO:0000920|GO:0005484|GO:0005515|GO:0005911|GO:0006886|GO:0007165|GO:0007340|GO:0007398|GO:0009887|GO:0009986|GO:0016021|GO:0016323|GO:0030033|GO:0030133|GO:0030496|GO:0030855|GO:0043231|GO:0045026|GO:0045121|GO:0048306|GO:0048546	syntaxin-2 isoform 1
ASHGA5P052656	311.757	419.32	8.53446	8.45929	P	P	protein_coding	ENST00000376072	CCDS47402.1	NCR3	GENCODE	875	chr6	-	31557050	31560762		GTGATTCCAGAGCCCAGATGTCCCTAGTCCTCTTCAAAAGACCCCAATAAATCTGCCCCA	259197	Hs.509513	GO:0006954|GO:0006955|GO:0045954|GO:0008037|GO:0005887|GO:0004872|GO:0005515	natural cytotoxicity triggering receptor 3 [Source:HGNC Symbol;Acc:19077]
ASHGA5P032150	103.755	132.616	6.96302	6.78819	P	P	protein_coding	ENST00000331336	CCDS11141.1	KRBA2	GENCODE	1964	chr17	-	8271972	8274858		AGAAGGCTCTCAAAAGGATTGCTACAGAGACACAATGCTGGACAGTTATGAGAACACGGT	124751	Hs.304604	GO:0006355|GO:0015074|GO:0005622|GO:0003676	KRAB-A domain containing 2 [Source:HGNC Symbol;Acc:26989]
ASHGA5P000893	172.959	299.486	7.69646	7.96848	P	P	protein_coding	NM_002969	CCDS14089.1	MAPK12	RefSeq	1778	chr22	-	50691330	50700089		ATCATCCACAGAGACCTGAAGCCCGGCAACCTGGCTGTGAACGAAGACTGTGAGCTGAAG	6300	Hs.432642	GO:0000165|GO:0000287|GO:0004674|GO:0004707|GO:0005515|GO:0005524|GO:0005654|GO:0005739|GO:0005829|GO:0006351|GO:0006355|GO:0006975|GO:0007050|GO:0007165|GO:0007265|GO:0007517|GO:0018105|GO:0042692|GO:0045445|GO:0048011|GO:0051149	mitogen-activated protein kinase 12
ASHGA5P021942	107.436	145.924	7.01086	6.92428	P	P	protein_coding	NM_001159727	CCDS53834.1	PLBD2	RefSeq	2736	chr12	+	113796370	113827458		TCAACAGCGGCACCGGCATGGTGGTGGTGGCTGACAAGACCTCGGAGCTCTACCAGAAGA	196463	Hs.115896	GO:0016042|GO:0016787|GO:0043202	putative phospholipase B-like 2 isoform 2 precursor
ASHGA5P007352	58.8515	166.829	6.15073	7.11832	P	P	protein_coding	NM_213607	CCDS11490.1	CCDC103	RefSeq	1766	chr17	+	42977079	42981047	NM_001258397, NM_001258399	GGACGGAAGGGCACAGGCCATGGAAAGGAATGACATCATCAACTTCAAGGCTTTGGAGAA	388389	Hs.514222	GO:0003341|GO:0005737|GO:0019861|GO:0030030|GO:0035085|GO:0036158|GO:0036159|GO:0042803|GO:0070286	coiled-coil domain-containing protein 103 isoform 1
ASHGA5P054289	115.685	166.099	7.11788	7.11168	P	P	protein_coding	NM_021777	CCDS47830.1	ADAM28	RefSeq	2108	chr8	+	24151579	24193612		TGGGGACCAGGTAGGAGGACAAATCCTTTCCCCTGTGCATGTGCGAAGGAAAATCATTTC	10863	Hs.174030	GO:0004222|GO:0005576|GO:0005886|GO:0006508|GO:0007283|GO:0008237|GO:0008270|GO:0016021	disintegrin and metalloproteinase domain-containing protein 28 isoform 3 preproprotein
ASHGA5P012012	71.6838	145.677	6.42916	6.92194	P	P	protein_coding	NM_018421	CCDS35080.1	TBC1D2	RefSeq	3330	chr9	-	100961279	101018003		GGGGACGAAGTACAACGAGAAGGAGATCTTGAGGCTACAGAATGGCCTGGAAATCTACCA	55357	Hs.371016	GO:0005097|GO:0005543|GO:0005634|GO:0005737|GO:0016023|GO:0030054|GO:0031410|GO:0032851|GO:0045296	TBC1 domain family member 2A isoform 2
ASHGA5P010185	457.245	345.797	9.08573	8.1737	P	P	protein_coding	NM_024050	CCDS12357.1	DDA1	RefSeq	4078	chr19	+	17420336	17434106		ACAGAAGATGGCAGATTTTTTGAAAGGACTGCCTGTCTACAACAAAAGCAATTTTAGTCG	79016	Hs.466154		DET1- and DDB1-associated protein 1
ASHGA5P054563	111494	149130	16.8602	17.1116	P	P	protein_coding	NM_005004	CCDS7497.1	NDUFB8	RefSeq	686	chr10	-	102283496	102289636		ACCAGAGCGGGTGGTTCACTATGAGATCTGAGGAGGCTTCGTGGGCTTTTGGGTCCTCTA	4714	Hs.523215	GO:0005739|GO:0005743|GO:0005747|GO:0005747|GO:0005783|GO:0006120|GO:0008137|GO:0016021|GO:0022904|GO:0044281	NADH dehydrogenase [ubiquinone] 1 beta subcomplex subunit 8, mitochondrial precursor
ASHGA5P009678	178.608	330.539	7.74162	8.10912	P	P	protein_coding	NM_001144068	CCDS46210.1	ZNF772	RefSeq	5311	chr19	-	57980953	57988938		TTTGCACTTATGGCCTCTCTGGGTTGTTGGCATGGAATGGAGGATGAAGAGATACCTTTT	400720	Hs.388810	GO:0003677|GO:0005634|GO:0006351|GO:0006355|GO:0008270	zinc finger protein 772 isoform 2
ASHGA5P005846	22.5588	63.9529	4.7645	5.7314	P	P	protein_coding	ENST00000310521	CCDS9399.1	SPERT	GENCODE	1613	chr13	+	46276445	46288693		ACTCACATTGCACTCAAGGCCAAATTATACAAGAAAAAGAGATACCAGATCTGAAAGCCT	220082	Hs.186363	GO:0016023	spermatid associated [Source:HGNC Symbol;Acc:30720]
ASHGA5P009256	42.3051	73.9964	5.67113	5.93829	P	P	protein_coding	NM_181341	CCDS41968.2	DCAF4	RefSeq	2388	chr14	+	73393039	73426357		AGACGGAAAAAGGCAGATACCAACAGTGACCGGCTCTTCACAGTGAACGATGTTAAAGTT	26094	Hs.331491	GO:0016567|GO:0016567|GO:0080008	DDB1- and CUL4-associated factor 4 isoform 3
ASHGA5P002049	9782.89	11846	13.5128	13.2871	P	P	protein_coding	NM_022719	CCDS13756.1	DGCR14	RefSeq	5405	chr22	-	19117791	19132190		ATTTGGATTTGTTGCCACTCCTTCCCCTGCCCCTGGTGTGAACGAGTCCCCGATGATGAC	8220	Hs.517407	GO:0000398|GO:0003674|GO:0005634|GO:0007399|GO:0071013	protein DGCR14
ASHGA5P027797	93.243	149.532	6.80821	6.95884	P	P	protein_coding	NM_199286	CCDS8582.1	DPPA3	RefSeq	1040	chr12	+	7864088	7870152	ENST00000557188	TGTCATCAGTTTCTGCTACGTTTCAAAGATCCTGGAGAAGCCTAGTGTTGTGTCAAGACG	359787	Hs.131358	GO:0001939|GO:0001940|GO:0005634|GO:0005737|GO:0040016	developmental pluripotency-associated protein 3
ASHGA5P048395	463.938	398.621	9.10584	8.38671	P	P	protein_coding	NM_052932	CCDS41702.1	TMEM123	RefSeq	3605	chr11	-	102267055	102323775		CGCGCGAGGTGCTTGGGCCGCGCTGCTCCTGGGGACGCTGCAGGTGCTAGCGCTGCTGGG	114908	Hs.731385	GO:0004872|GO:0009897|GO:0016021|GO:0070267	porimin precursor
ASHGA5P010628	16.4662	30.591	4.31537	4.66249	A	P	protein_coding	NM_173807	CCDS1625.1	C1orf101	RefSeq	3050	chr1	+	244624672	244803662		GGGACCTGAGTTTCTGTAACCTAACAGCTATGTTTGCAATAGAGACATTTGGACTGATTC	257044	Hs.459534	GO:0016021	uncharacterized protein C1orf101 isoform 2 precursor
ASHGA5P003118	32.5432	80.1037	5.28738	6.05185	P	P	protein_coding	NM_002207	CCDS2669.1	ITGA9	RefSeq	3962	chr3	+	37493812	37861281		ATTGCCCAAAAGAATCAGACTGTTTTTGAAAGGAATTGCCGTTCAGAGGACTGTGCCGCA	3680	Hs.113157	GO:0005518|GO:0005886|GO:0007155|GO:0007229|GO:0007411|GO:0008305|GO:0009925|GO:0030593|GO:0034679|GO:0042060|GO:0043236	integrin alpha-9 precursor
ASHGA5P049164	3222.19	5534.94	11.8781	12.2123	P	P	protein_coding	NM_177552	CCDS10674.1	SULT1A3	RefSeq	1408	chr16	+	30210548	30215650	NR_037608, NR_037609	CCAATGGGCTCAAGAATAAAGTATGATTTTTGAGTCAGGCACAGTGGCTCATGTCTGCAA	6818	Hs.460558		sulfotransferase 1A3/1A4
ASHGA5P021438	74.631	116.087	6.48945	6.59049	P	P	protein_coding	NM_203494	CCDS53944.1	USP50	RefSeq	1392	chr15	-	50792758	50838902		CTCTGCAAAACGATTGCAGTGAAGTTGCCACTGCTTTTGCCTATCTGATGACAGACATGT	373509	Hs.677758	GO:0004221|GO:0006511	inactive ubiquitin carboxyl-terminal hydrolase 50
ASHGA5P003982	48.3709	82.0493	5.86531	6.0862	P	P	protein_coding	ENST00000281806	CCDS5044.1	MCHR2	GENCODE	2368	chr6	-	100367785	100442099		GAGCACCCAGCTTTAATCCCTGGAAAGTCCACGAACAATGAATCCATTTCATGCATCTTG	84539	Hs.591342	GO:0007186|GO:0016021|GO:0005886|GO:0004930	melanin-concentrating hormone receptor 2 [Source:HGNC Symbol;Acc:20867]
ASHGA5P010253	90.3674	144.869	6.76202	6.91368	P	P	protein_coding	NM_175635	CCDS6257.1	RUNX1T1	RefSeq	7237	chr8	-	92967194	93107490	NM_001198679	ACTCACCGAGATCGTACTGAGAAGCACTCCACAATGCCAGACTCACCTGTGGATGTGAAG	862	Hs.368431	GO:0003677|GO:0003700|GO:0005515|GO:0006091|GO:0006351|GO:0008270|GO:0016363|GO:0042802|GO:0042803|GO:0045444|GO:0051101	protein CBFA2T1 isoform C
ASHGA5P055718	54.7126	90.2659	6.04426	6.22718	P	P	protein_coding	ENST00000545875	CCDS53846.1	GOLGA3	GENCODE	3784	chr12	-	133360453	133405426		GGAGGACGAGGTGAGGCCTGGCCATCTGCTGTGGCGGCAGCGTGGGGCAGGTCACGTGAG	2802	Hs.507333	GO:0006891|GO:0005634|GO:0000139|GO:0005794|GO:0032580|GO:0017119|GO:0005793|GO:0005215	golgin A3 [Source:HGNC Symbol;Acc:4426]
ASHGA5P040899	10.3103	43.1732	3.64377	5.16701	A	P	protein_coding	NM_000505	CCDS34302.1	F12	RefSeq	2060	chr5	-	176829138	176836577		TTTTCCACAAGAATGAGATATGGTATAGAACTGAGCAAGCAGCTGTGGCCAGATGCCAGT	2161	Hs.1321	GO:0002353|GO:0002542|GO:0004252|GO:0005515|GO:0005576|GO:0005615|GO:0005886|GO:0006508|GO:0007596|GO:0007597|GO:0007597|GO:0010756|GO:0016485|GO:0016540|GO:0030194|GO:0031638|GO:0042730|GO:0045087|GO:0051787|GO:0051788|GO:0051919	coagulation factor XII precursor
ASHGA5P038401	1975.73	2498.07	11.182	11.0491	P	P	protein_coding	NM_003707	CCDS3047.1	RUVBL1	RefSeq	1785	chr3	-	127799799	127842671		AATGAAGATTGAGGAGGTGAAGAGCACTACGAAGACGCAGCGCATCGCCTCCCACAGCCA	8607	Hs.272822	GO:0003678|GO:0005515|GO:0005524|GO:0005634|GO:0005654|GO:0005730|GO:0005737|GO:0005794|GO:0005815|GO:0006281|GO:0006310|GO:0006334|GO:0006351|GO:0006357|GO:0007067|GO:0007283|GO:0016020|GO:0016363|GO:0016887|GO:0031011|GO:0032508|GO:0034080|GO:0035267|GO:0040008|GO:0043231|GO:0043967|GO:0043968|GO:0051301|GO:0071339	ruvB-like 1
ASHGA5P017078	35.4529	41.8503	5.41395	5.12272	P	P	protein_coding	NM_001173479	CCDS55430.1	ARHGEF9	RefSeq	4853	chrX	-	62854847	63005426		ATGCAGTGGATAAGGGGCGGATCGGGAATGCTCTGGGTGAACCAGGAGGATGAGGTGGAG	23229	Hs.54697	GO:0005089|GO:0005543|GO:0005829|GO:0006915|GO:0007264|GO:0007268|GO:0008624|GO:0034220|GO:0035023|GO:0048011|GO:0051056|GO:0055085	rho guanine nucleotide exchange factor 9 isoform 2
ASHGA5P012524	22.9632	28.7084	4.78851	4.57072	P	P	protein_coding	NM_017545	CCDS13100.1	HAO1	RefSeq	1746	chr20	-	7863630	7921093		ATGGCTCTGAGTGGGTGCCAGAATGTGAAAGTCATCGACAAGACATTGGTGAGGAAAAAT	54363	Hs.193640	GO:0001561|GO:0003973|GO:0005102|GO:0005777|GO:0005782|GO:0006979|GO:0008891|GO:0008891|GO:0010181|GO:0034641|GO:0044281|GO:0046296|GO:0046296|GO:0046487|GO:0047969|GO:0052852|GO:0052853|GO:0052854	hydroxyacid oxidase 1
ASHGA5P051994	184.545	288.002	7.78847	7.90629	P	P	protein_coding	NM_139076	CCDS3605.2	FAM175A	RefSeq	2835	chr4	-	84382093	84406290		CCCCGCCCTCGTCCTCTTGTGTAGCCTGAGGCGGCGGTAGCATGGAGGGGGAGAGTACGT	84142	Hs.334772	GO:0005515|GO:0005634|GO:0006302|GO:0010212|GO:0016568|GO:0031572|GO:0031593|GO:0045739|GO:0070531	BRCA1-A complex subunit Abraxas
ASHGA5P010574	93.0446	147.961	6.80394	6.94333	P	P	protein_coding	NM_000795	CCDS8361.1	DRD2	RefSeq	2713	chr11	-	113280316	113346001		TTATCATGAAGTCTAATGGGAGTTTCCCAGTGAACAGGCGGAGAGTGGAGGCTGCCCGGC	1813	Hs.73893	GO:0001591|GO:0001659|GO:0001666|GO:0001669|GO:0001963|GO:0001975|GO:0001976|GO:0002027|GO:0002028|GO:0002031|GO:0002052|GO:0002092|GO:0005515|GO:0005886|GO:0005887|GO:0005887|GO:0007194|GO:0007194|GO:0007195|GO:0007195|GO:0007243|GO:0007270|GO:0007409|GO:0007416|GO:0007608|GO:0007616|GO:0007625|GO:0007626|GO:0007628|GO:0007631|GO:0008104|GO:0008144|GO:0008285|GO:0008306|GO:0008542|GO:0009416|GO:…	D(2) dopamine receptor isoform long
ASHGA5P008577	224.507	349.868	8.07052	8.19162	P	P	protein_coding	ENST00000344581	CCDS53882.1	KLHL33	GENCODE	1863	chr14	-	20896969	20903801		TACAACCCTGAGCTCAATGTCTGGAGGCCAGCACCTGCACTTCCAGCACCATGTTTTGCC	123103	Hs.556014	GO:0005515	kelch-like 33 (Drosophila) [Source:HGNC Symbol;Acc:31952]
ASHGA5P006223	46.4212	120.742	5.8025	6.64824	P	P	protein_coding	NM_199227	CCDS2246.1	METAP1D	RefSeq	1550	chr2	+	172864803	172945587		GAGTTTAAAGGTTGACATGACAACTGAAGAGATAGATGCTCTTGTTCATCGGGAAATCAT	254042	Hs.298250	GO:0004177|GO:0005739|GO:0006508|GO:0008235|GO:0018206|GO:0031365|GO:0046872	methionine aminopeptidase 1D, mitochondrial precursor
ASHGA5P020859	257.136	389.503	8.26447	8.34824	P	P	protein_coding	NM_170709	CCDS6196.1	SGK3	RefSeq	4110	chr8	+	67687415	67774257		GACACCAGAGCCTCCTTTTTATTGCCGAGATGTTGCTGAAATGTATGACAATATCCTTCA	23678	Hs.613417		serine/threonine-protein kinase Sgk3 isoform 2
ASHGA5P046733	376.078	579.533	8.80248	8.92972	P	P	protein_coding	NM_012227		GTPBP6	RefSeq	1877	chrY	-	171425	180887		TTGAAAAGGGACGTCGCCCACCTGTACCGAGGAGTCGGCTCGCGCTACATCATGGGGTCA	8225	Hs.437145	GO:0005525	putative GTP-binding protein 6
ASHGA5P033311	57.5708	87.2362	6.11936	6.17569	P	P	protein_coding	NM_001081955	CCDS45764.1	RGS9	RefSeq	2531	chr17	+	63133455	63223821	NM_003835	GCAGCCCCTGGGGGACGTGGGCCAGCAGCTGCCACGATTGAAATCCAAGAGAGTAGCAAA	8787	Hs.664380	GO:0004871|GO:0005096|GO:0005634|GO:0005737|GO:0005834|GO:0005886|GO:0007212|GO:0007399|GO:0007601|GO:0008277|GO:0032403|GO:0035556|GO:0038032|GO:0043627	regulator of G-protein signaling 9 isoform 2
ASHGA5P012427	120.16	276.924	7.17184	7.851	P	P	protein_coding	NM_020406		CD177	RefSeq	2364	chr19	+	43857824	43867480		CCCCCAGCAGACCCAGGATCCTTGAGGTGCCCAGTCTGCTTGTCTATGGAAGGCTGTCTG	57126	Hs.232165	GO:0005886|GO:0007596|GO:0031225|GO:0050900	CD177 antigen precursor
ASHGA5P001514	417.277	975.381	8.95496	9.68109	P	P	protein_coding	NM_005813	CCDS1789.1	PRKD3	RefSeq	5907	chr2	-	37477645	37544222		CTGGCTACAGGACTATCAGACTTGGCTTGACCTTAGAGAATTTGAAACTCGCATTGGAGA	23683	Hs.660757	GO:0004697|GO:0005515|GO:0005524|GO:0005543|GO:0005634|GO:0005730|GO:0005737|GO:0006468|GO:0007205|GO:0016020|GO:0035556|GO:0046872	serine/threonine-protein kinase D3
ASHGA5P011066	132.253	227.804	7.31201	7.57178	P	P	protein_coding	NM_001144914	CCDS44486.1	FGFR2	RefSeq	3821	chr10	-	123237843	123353481		GATGTTGTGGCGCCTGGAAGAGAAAAGGAGATTACAGCTTCCCCAGACTACCTGGAGATA	2263	Hs.533683	GO:0000122|GO:0001525|GO:0001657|GO:0001701|GO:0002053|GO:0003148|GO:0003149|GO:0004713|GO:0005007|GO:0005007|GO:0005007|GO:0005515|GO:0005524|GO:0005576|GO:0005634|GO:0005737|GO:0005794|GO:0005886|GO:0005886|GO:0005887|GO:0005938|GO:0006915|GO:0007267|GO:0007409|GO:0007528|GO:0008201|GO:0008284|GO:0008284|GO:0008284|GO:0008285|GO:0008286|GO:0008543|GO:0008543|GO:0008543|GO:0008543|GO:0008589|GO:…	fibroblast growth factor receptor 2 isoform 4 precursor
ASHGA5P038041	10850.3	13503.8	13.6551	13.4584	P	P	protein_coding	NM_006486	CCDS14067.1	FBLN1	RefSeq	2947	chr22	+	45898718	45997014		AACGATGTCACATGCGTGTTCGACCCCGTGCACACCATCTCCCACACCGTCATCTCGCTG	2192	Hs.24601	GO:0005201|GO:0005509|GO:0005576|GO:0005578|GO:0005615|GO:0019048|GO:0031012	fibulin-1 isoform D precursor
ASHGA5P013756	58.8887	134.303	6.15167	6.80493	P	P	protein_coding	NM_001172569	CCDS54566.1	MYD88	RefSeq	2681	chr3	+	38179968	38184512	NM_001172567, NM_002468	CCCAGCATTGAGGAGGATTGCCAAAAGTATATCTTGAAGCAGCAGCAGGAGGAGGCTGAG	4615	Hs.82116	GO:0002224|GO:0002238|GO:0002755|GO:0005121|GO:0005123|GO:0005515|GO:0005829|GO:0005886|GO:0006954|GO:0007165|GO:0007166|GO:0007254|GO:0008063|GO:0009615|GO:0010008|GO:0016064|GO:0019221|GO:0031663|GO:0032494|GO:0032740|GO:0032747|GO:0032755|GO:0032760|GO:0034130|GO:0034134|GO:0034142|GO:0042802|GO:0043123|GO:0044130|GO:0045080|GO:0045087|GO:0045351|GO:0045944|GO:0046330|GO:0048011|GO:0048661|GO:…	myeloid differentiation primary response protein MyD88 isoform 4
ASHGA5P009461	20.2089	36.4123	4.60935	4.92185	A	P	protein_coding	NM_130392	CCDS55290.1	PTPRD	RefSeq	8269	chr9	-	8314245	8733946	NM_001040712, NM_130391	AACCCGACAGGAAGAGGGCAGAGTCCGACTCTAGAAAAAGCAGCATACCGAACAATAAGG	5789	Hs.446083	GO:0005001|GO:0005102|GO:0005515|GO:0005887|GO:0006470|GO:0006796|GO:0007157|GO:0007185|GO:0030182|GO:0050775|GO:0050839|GO:0097105	receptor-type tyrosine-protein phosphatase delta isoform 3 precursor
ASHGA5P001918	15554	20344.7	14.1579	14.0774	P	P	protein_coding	ENST00000249075	CCDS13872.1	LIF	GENCODE	3969	chr22	-	30636435	30642840		AATGAAGGTCTTGGCGGCAGGAGTTGTGCCCCTGCTGTTGGTTCTGCACTGGAAACATGG	3976	Hs.2250	GO:0007275|GO:0008285|GO:0001974|GO:0016525|GO:0006955|GO:0007566|GO:0031100|GO:0008284|GO:0045944|GO:0060041|GO:0060135|GO:0033138|GO:0060707|GO:0050731|GO:0043410|GO:0048708|GO:0048666|GO:0046888|GO:0046697|GO:0042517|GO:0048711|GO:0010976|GO:0048286|GO:0042503|GO:0045835|GO:0051461|GO:0019827|GO:0070373|GO:0048644|GO:0060463|GO:0045651|GO:0060290|GO:0060426|GO:0072108|GO:0072307|GO:0060708|GO:…	leukemia inhibitory factor [Source:HGNC Symbol;Acc:6596]
ASHGA5P032762	162.884	272.006	7.60983	7.82562	P	P	protein_coding	ENST00000291231	CCDS11025.1	OR3A3	GENCODE	966	chr17	+	3323861	3324827		ACTGTGATCAACCCCATGCTGAACCCACTTATCTACAGCCTCAGAAATACTGATGTTCAG	8392	Hs.532689	GO:0007186|GO:0007165|GO:0016021|GO:0005886|GO:0004930|GO:0004984	olfactory receptor, family 3, subfamily A, member 3 [Source:HGNC Symbol;Acc:8284]
ASHGA5P051314	36.3428	55.5529	5.45086	5.52818	P	P	protein_coding	NM_001051	CCDS13944.1	SSTR3	RefSeq	2123	chr22	-	37602244	37608353		TGGGGAGAAGTCCAGCACGATGCGCATCAGCTACCTGTAGGGCCTGGGGAAAGCCAGGAT	6753	Hs.225995	GO:0004994|GO:0005515|GO:0005737|GO:0005886|GO:0005887|GO:0007187|GO:0007267|GO:0007283|GO:0008285|GO:0008628|GO:0021549|GO:0030900|GO:0031513|GO:0038170|GO:0042594|GO:0071385|GO:0071392	somatostatin receptor type 3
ASHGA5P002780	24.726	32.2309	4.89427	4.73948	P	P	protein_coding	NM_000419	CCDS32665.1	ITGA2B	RefSeq	3334	chr17	-	42449549	42466873		CCTCTACCAGAGGCCTCTGGATCAGTTTGTGCTGCAGTCGCACGCATGGTTCAACGTGTC	3674	Hs.411312	GO:0002576|GO:0005515|GO:0005886|GO:0005887|GO:0005925|GO:0007155|GO:0007160|GO:0007229|GO:0007411|GO:0007596|GO:0008305|GO:0009897|GO:0030168|GO:0031092|GO:0042802|GO:0050840	integrin alpha-IIb preproprotein
ASHGA5P033889	41.9437	62.9775	5.65925	5.70887	P	P	protein_coding	ENST00000357627	CCDS31097.1	OR14A16	GENCODE	930	chr1	-	247978101	247979031		AACAAGGCCATAAAGGTGGCTCTGGGGATGTTGATAAAGGGAAAGCTCACCAAAAAGTAA	284532	Hs.626620	GO:0007186|GO:0016021|GO:0005886|GO:0004930|GO:0004984	olfactory receptor, family 14, subfamily A, member 16 [Source:HGNC Symbol;Acc:15022]
ASHGA5P033123	181.421	227	7.76346	7.56756	P	P	protein_coding	NM_009590	CCDS11443.1	AOC2	RefSeq	2681	chr17	+	40996608	41002724		ACCGAATCCAGATCCACAGCCCCCTTGGCATACACATACCCCTGGAGAGTGACATGGAGA	314	Hs.143102	GO:0005507|GO:0005737|GO:0005886|GO:0006584|GO:0007601|GO:0008131|GO:0009055|GO:0009308|GO:0048038|GO:0052593|GO:0052594|GO:0052595|GO:0052596	retina-specific copper amine oxidase isoform b precursor
ASHGA5P022977	38.5592	63.5781	5.53691	5.72228	P	P	protein_coding	NM_020705	CCDS42107.1	TBC1D24	RefSeq	6589	chr16	+	2525146	2555734		AGCAGAAGAGGCAGTTTGTACACTTGGCCGTCCATGCAGAGAACTTCCGCTCGGAGATCG	57465	Hs.353087	GO:0005097|GO:0005515|GO:0005737|GO:0031175	TBC1 domain family member 24 isoform 2
ASHGA5P039632	49.8473	24.4638	5.90937	4.33987	P	A	protein_coding	NM_001168235	CCDS54808.1	FREM3	RefSeq	6643	chr4	-	144498560	144621828		AGCATGGCTTCATTATCAAAACTGGCCTTGGAAACCAGAGCACTCGAGTGTTTACACAAG	166752	Hs.252714	GO:0005604|GO:0007154|GO:0007155|GO:0016021|GO:0031012|GO:0046872	FRAS1-related extracellular matrix protein 3 precursor
ASHGA5P054142	30.136	44.8931	5.17791	5.22421	P	P	protein_coding	NM_005369	CCDS14667.1	MCF2	RefSeq	3801	chrX	-	138663929	138725000	ENST00000536274, NM_001171878, NM_001171879	ATTGGAAAAGAAAAGTGTAATTGCGTACAGGCGAAATGGCAGAAGCAAATCCCCGGAGAG	4168	Hs.387262	GO:0005089|GO:0005515|GO:0005543|GO:0005829|GO:0005856|GO:0006915|GO:0007264|GO:0008624|GO:0016020|GO:0016358|GO:0035023|GO:0048011|GO:0051056	proto-oncogene DBL isoform b
ASHGA5P018027	26.1163	30.7505	4.97247	4.67048	P	P	protein_coding	NM_001048174	CCDS41322.1	MUTYH	RefSeq	1710	chr1	-	45794913	45805629		TGGGCCGCGGGCCATCATGAGGAAGCCACGAGCAGCCGTGGGAAGTGGTCACAGGAAGCA	4595	Hs.271353	GO:0004519|GO:0005515|GO:0005634|GO:0005654|GO:0005739|GO:0006281|GO:0006284|GO:0006285|GO:0006298|GO:0016798|GO:0032405|GO:0032406|GO:0032407|GO:0032408|GO:0045007|GO:0046872|GO:0051539	A/G-specific adenine DNA glycosylase isoform 4
ASHGA5P048172	1509.21	2242.19	10.7967	10.9005	P	P	protein_coding	NM_024060	CCDS44625.1	AHNAK	RefSeq	1108	chr11	-	62201015	62314332		AACAAACAGAAGGAAGCCAGCAGCCAAGCCGGGGCAGTTTCAGTCTCCACCCCAAATGCA	79026	Hs.502756	GO:0005515|GO:0005634|GO:0007399	neuroblast differentiation-associated protein AHNAK isoform 2
ASHGA5P013523	361.887	508.556	8.74878	8.74017	P	P	protein_coding	NM_001040006	CCDS43379.1	TCERG1	RefSeq	4170	chr5	+	145826872	145891069		ATTCCACTTCCAGGTGTATTGCCAGGAATGGCCCCTCCTATCGTACCCATGATACATCCC	10915	Hs.740460	GO:0000122|GO:0001103|GO:0001106|GO:0003713|GO:0005515|GO:0005634|GO:0006366	transcription elongation regulator 1 isoform 2
ASHGA5P044584	103.737	161.209	6.96247	7.06913	P	P	protein_coding	NM_031308		EPPK1	RefSeq	15534	chr8	-	144939911	144947434		AATTAGACGACAGATCACAGCTTCTGAACTCCTCAGCTCAGCCATAATCACGGAGGAAAT	83481	Hs.734276	GO:0005198|GO:0005737|GO:0005856|GO:0008150	epiplakin
ASHGA5P005212	35.6529	88.0031	5.42337	6.18856	P	P	protein_coding	NM_172159	CCDS33882.1	KCNAB1	RefSeq	4518	chr3	+	156008775	156256927		CTGGCATGAAATATAGGAATCTTGGAAAATCAGGACTCAGAGTTTCTTGCTTGGGTCTTG	7881	Hs.654519	GO:0005249|GO:0005737|GO:0005886|GO:0006813|GO:0007268|GO:0015459|GO:0016021	voltage-gated potassium channel subunit beta-1 isoform 3
ASHGA5P005855	22.6341	47.0593	4.7696	5.29244	P	P	protein_coding	NM_014465	CCDS3530.1	SULT1B1	RefSeq	1320	chr4	-	70592685	70626430		TCATAGCAAATCCCCTTTTATGCGTAAAGGGACGGCTGGTGACTGGAAGAATTACTTCAC	27284	Hs.129742	GO:0004062|GO:0005829|GO:0005829|GO:0006576|GO:0006805|GO:0006805|GO:0008146|GO:0008202|GO:0009812|GO:0018958|GO:0042403|GO:0044281|GO:0050427|GO:0051923	sulfotransferase family cytosolic 1B member 1
ASHGA5P011478	239.591	362.833	8.16326	8.24678	P	P	protein_coding	NM_001173989	CCDS55353.1	C9orf86	RefSeq	1737	chr9	+	139702373	139728928		AAGTTCTTCAATATCCCATTTTTGCAGCTTCAGAAGGATGTCAGGCTTGCCCAGGAAAGG	55684	Hs.370555	GO:0005515|GO:0005525|GO:0005634|GO:0005737|GO:0005813|GO:0007264	rab-like protein 1 isoform 4
ASHGA5P038754	380.251	825.943	8.81896	9.43967	P	P	protein_coding	NM_005201	CCDS2684.1	CCR8	RefSeq	1487	chr3	+	39371196	39375171		TTTTATTGCCTCCTGTTTGTATTCAGTCTTCTGGGAAACAGCCTGGTCATCCTGGTCCTT	1237	Hs.113222	GO:0004950|GO:0005886|GO:0005887|GO:0006935|GO:0006955|GO:0007155|GO:0007186|GO:0007204|GO:0015026|GO:0016493|GO:0070098	C-C chemokine receptor type 8
ASHGA5P030217	8.31015	25.2288	3.34941	4.38341	A	P	protein_coding	ENST00000339922		VHLL	GENCODE	1014	chr1	-	156268414	156269428		GTCAGATCACTCTATGACGATCTGGAAGATCATCCAAATGTGATTGAAAGACCTGGAGCG	391104	Hs.532378	GO:0016567|GO:0005634	von Hippel-Lindau tumor suppressor-like [Source:HGNC Symbol;Acc:30666]
ASHGA5P046523	18.8994	35.4595	4.51357	4.8816	A	P	protein_coding	NM_173496	CCDS7158.1	MPP7	RefSeq	5207	chr10	-	28339922	28571067		TTGACAAATTAGAGACAGAGACCCATTGGGTGCCAGTGAGCTGGTTACATTCATAACTAA	143098	Hs.499159	GO:0005515|GO:0005912|GO:0005923|GO:0009967|GO:0009967|GO:0019904|GO:0030010|GO:0031334|GO:0031334|GO:0032947|GO:0035591|GO:0035591|GO:0046982|GO:0070830|GO:0071896|GO:0097025	MAGUK p55 subfamily member 7
ASHGA5P004828	162.179	294.29	7.60425	7.9412	P	P	protein_coding	NM_138777	CCDS6840.1	MRRF	RefSeq	2036	chr9	+	125026881	125085742	NM_001173512	GCGATAGCTGTGGATGTTTCCAAGGATTGTCTTCAGTCATGGCCTTGGGATTAAAGTGCT	92399	Hs.368011	GO:0005739|GO:0006412|GO:0032790	ribosome-recycling factor, mitochondrial isoform 1 precursor
ASHGA5P004006	43.4995	71.0027	5.71063	5.8804	P	P	protein_coding	ENST00000282326	CCDS12969.1	ZSCAN1	GENCODE	2054	chr19	+	58545433	58565999		AGTCCAAGGTCCCAGAAAGAACCATCGCAGGCGTCTGAGCTGATTCTGGATGCAGTGGCA	284312	Hs.643437	GO:0006351|GO:0006355|GO:0016032|GO:0005634|GO:0005622|GO:0003677|GO:0003700|GO:0008270	zinc finger and SCAN domain containing 1 [Source:HGNC Symbol;Acc:23712]
ASHGA5P011769	49.9444	98.5171	5.91187	6.35685	P	P	protein_coding	NM_000489	CCDS14434.1	ATRX	RefSeq	11202	chrX	-	76760355	77041719		AAATGAAAACTGAAAATCTCAAAAAACGCGGAGAAGATGGGCTTCATGGGATTGTGAGCT	546	Hs.533526	GO:0003677|GO:0003678|GO:0003682|GO:0004386|GO:0005515|GO:0005524|GO:0005634|GO:0005720|GO:0006281|GO:0006306|GO:0006310|GO:0006355|GO:0008270|GO:0030900|GO:0032508|GO:0070087	transcriptional regulator ATRX isoform 1
ASHGA5P004578	144.268	199.593	7.43623	7.37761	P	P	protein_coding	NM_001040710	CCDS42659.1	FAM228A	RefSeq	1889	chr2	+	24397971	24414567		CTGGCCTGAGGGATTCTCCTGTCCATGGCTGCCACCAAAACTGCGAGTTATGATGAACAT	653140	Hs.467868		UPF0638 protein C2orf84
ASHGA5P030443	390.16	514.479	8.85633	8.7566	P	P	protein_coding	NM_152594	CCDS32193.1	SPRED1	RefSeq	7255	chr15	+	38545051	38649450		ACCTTCTCCCTTTGAAGATCTGAATGCCAGAAGAGTCTACATGCAAAGCCAAGCCAATCA	161742	Hs.525781	GO:0000188|GO:0005173|GO:0005515|GO:0005634|GO:0005730|GO:0005737|GO:0005886|GO:0005901|GO:0007275|GO:0010801|GO:0010923|GO:0019901|GO:0019902|GO:0030291|GO:0043517|GO:0090311	sprouty-related, EVH1 domain-containing protein 1
ASHGA5P037257	141.29	199.033	7.40577	7.37339	P	P	protein_coding	NM_181622	CCDS13591.1	KRTAP13-3	RefSeq	520	chr21	-	31797710	31798230		CTAGAAGGTGGTTCCATTCATCTTGTTATCAGCCATTCTGTAGATCTGGTTTCTACTGAC	337960	Hs.553687	GO:0005882	keratin-associated protein 13-3
ASHGA5P009791	687.216	776.196	9.67479	9.35203	P	P	protein_coding	NM_001001549	CCDS47586.1	GRB10	RefSeq	4575	chr7	-	50657759	50800050		AGCAGTCAAATGGCAGTCAAACCCAGCTTTTGCAGGAACCCAGACACCTGCAGCTGCTGG	2887	Hs.164060	GO:0005070|GO:0005158|GO:0005515|GO:0005543|GO:0005737|GO:0005829|GO:0005886|GO:0008286|GO:0008286|GO:0030178|GO:0030949|GO:0032868|GO:0042326|GO:0042327|GO:0045719|GO:0046325|GO:0046627|GO:0048009	growth factor receptor-bound protein 10 isoform b
ASHGA5P014056	32.3263	37.8881	5.27678	4.97686	P	P	protein_coding	NM_198721	CCDS43258.1	COL25A1	RefSeq	5702	chr4	-	109731876	110223799		ATCTAGGAGAAAAGGGAGAAAAGGGATTCCGTGGCGTTAAGGGGGAAAAAGGGGAGCCAG	84570	Hs.658842	GO:0001540|GO:0005576|GO:0005581|GO:0005615|GO:0005788|GO:0005886|GO:0005887|GO:0008201|GO:0009986|GO:0016021|GO:0030198|GO:0042803|GO:0070207	collagen alpha-1(XXV) chain isoform 1
ASHGA5P006906	239.256	328.921	8.16002	8.10195	P	P	protein_coding	ENST00000325351	CCDS12930.1	ZNF784	GENCODE	1996	chr19	-	56132106	56135941		ACTGGACCTGGTCCTGGTGCCTGATGACTGCCGGCCTGGCACACCCCCGAGTGACCTCAT	147808	Hs.53996	GO:0006351|GO:0006355|GO:0005634|GO:0005622|GO:0003677|GO:0008270	zinc finger protein 784 [Source:HGNC Symbol;Acc:33111]
ASHGA5P043635	584.809	871.873	9.4425	9.51938	P	P	protein_coding	ENST00000395891	CCDS5469.2	HECW1	GENCODE	6839	chr7	+	43152197	43602938		GTAAGCCAGCTTCCTTCCCTGAGGCCTGAACATCATCACTACCCAACAATCGATGAGCCT	23072	Hs.164453	GO:0006464|GO:0042787|GO:0005634|GO:0005737|GO:0005622|GO:0005515|GO:0004842|GO:0016881	HECT, C2 and WW domain containing E3 ubiquitin protein ligase 1 [Source:HGNC Symbol;Acc:22195]
ASHGA5P027475	1298.12	506.351	10.5787	8.73336	P	P	protein_coding	NM_001946	CCDS9033.1	DUSP6	RefSeq	2842	chr12	-	89741836	89746296		TGAGAACGCAGGAGAGTTTAAATACAAGCAAATCCCCATCTCGGATCACTGGAGCCAAAA	1848	Hs.298654	GO:0000188|GO:0002224|GO:0002755|GO:0002756|GO:0004725|GO:0005654|GO:0005737|GO:0005829|GO:0008063|GO:0009953|GO:0014070|GO:0017017|GO:0030154|GO:0034130|GO:0034134|GO:0034138|GO:0034142|GO:0035335|GO:0035666|GO:0040036|GO:0042493|GO:0042663|GO:0043065|GO:0045087|GO:0048011|GO:0051403|GO:0051409|GO:0060420|GO:0070373|GO:0070848	dual specificity protein phosphatase 6 isoform a
ASHGA5P004995	108.869	258.989	7.03007	7.75607	P	P	protein_coding	NM_018193	CCDS10349.2	FANCI	RefSeq	4569	chr15	+	89787193	89860362		CTCTTTTCAGAGTCTTGCTATGGAGATACACTTCAATTCCTACTTCAGTGGAAGAGTCGG	55215	Hs.513126	GO:0003677|GO:0005515|GO:0005634|GO:0005654|GO:0005886|GO:0006281|GO:0007049|GO:0031398	Fanconi anemia group I protein isoform 2
ASHGA5P048781	1583.2	1766.88	10.8625	10.5499	P	P	protein_coding	NM_025240	CCDS10251.1	CD276	RefSeq	2765	chr15	+	73976621	74006859	NM_001024736	TGACCATGAGGACCAGGGAGCTGCTACCCCTCCCTACAGCTCCTACCCTCTGGCTGCAAT	80381	Hs.77873	GO:0005102|GO:0005515|GO:0006955|GO:0008283|GO:0009897|GO:0016021|GO:0030501|GO:0042102|GO:0042110|GO:0042130|GO:0045077|GO:0045078|GO:0045085|GO:0045669|GO:0050728|GO:0050776	CD276 antigen isoform b precursor
ASHGA5P010240	33.332	88.063	5.3225	6.18994	P	P	protein_coding	ENST00000376636	CCDS55321.1	VPS13A	GENCODE	11145	chr9	+	79792360	80032399	NM_033305	GGGATGGGACTGGAAATCAAATGTTACAGGTCATGGAAAATGGAAGATTTGCAAAATACA	23230	Hs.459790	GO:0015031|GO:0035176|GO:0007399|GO:0007626|GO:0008104|GO:0006895|GO:0005622|GO:0005515	vacuolar protein sorting 13 homolog A (S. cerevisiae) [Source:HGNC Symbol;Acc:1908]
ASHGA5P010116	83.1508	137.406	6.64542	6.83657	P	P	protein_coding	NM_002661	CCDS42204.1	PLCG2	RefSeq	4289	chr16	+	81812898	81991899		TGAAATCAATCCGTCCATGCCTCAGAGAACCGTGAAAGCTCTGTATGACTACAAAGCCAA	5336	Hs.413111	GO:0002316|GO:0004435|GO:0004629|GO:0004871|GO:0005515|GO:0005543|GO:0005829|GO:0005886|GO:0005886|GO:0006661|GO:0007596|GO:0009395|GO:0010468|GO:0016055|GO:0019722|GO:0030168|GO:0030183|GO:0032026|GO:0032237|GO:0032496|GO:0032959|GO:0033198|GO:0043069|GO:0050852|GO:0050853|GO:0051209	1-phosphatidylinositol 4,5-bisphosphate phosphodiesterase gamma-2
ASHGA5P009989	41.8903	67.6956	5.65669	5.81425	P	P	protein_coding	NM_207171	CCDS998.1	POGZ	RefSeq	6163	chr1	-	151375199	151414681	NM_001194938	TGAAGATTATAATTCAGTGGATAAAACTACCACAGCTGGCAATCCTTTGGTCCAGCAAGG	23126	Hs.489873	GO:0000790|GO:0003677|GO:0005515|GO:0005634|GO:0005730|GO:0005737|GO:0007064|GO:0008270|GO:0051301|GO:0051382	pogo transposable element with ZNF domain isoform 2
ASHGA5P026223	3934.57	7765.66	12.1641	12.6998	P	P	protein_coding	ENST00000371470	CCDS577.1	MAGOH	GENCODE	756	chr1	-	53692563	53704282	NR_049723	AAACCAATCTAGACTGAATATTGGTGTGGACATGGGGGGTGGGTGGGAGTAGAAAATTTT	4116	Hs.421576	GO:0010467|GO:0016070|GO:0016071|GO:0008380|GO:0006417|GO:0006366|GO:0000398|GO:0006406|GO:0000184|GO:0006369|GO:0031124|GO:0005634|GO:0005829|GO:0005654|GO:0016607|GO:0035145|GO:0071013|GO:0003723|GO:0005515	mago-nashi homolog, proliferation-associated (Drosophila) [Source:HGNC Symbol;Acc:6815]
ASHGA5P047673	101.616	143.719	6.933	6.90154	P	P	protein_coding	NM_001143909		LOC729020	RefSeq	2130	chr10	+	105005643	105007773		AAAGTGGGCTCTAGTCTTGCCGGGGACTCGTGGGGTAACTTGTTCTTGGGAGCCAGCGGT	729020	Hs.458437		rcRPE protein
ASHGA5P000854	660.543	1290.94	9.61329	10.0987	P	P	protein_coding	NM_017801	CCDS2653.1	CMTM6	RefSeq	3384	chr3	-	32522803	32544403		GCTGAGATTGCTGCAATTGTGTTTGGATTTATAGCAAGTTTTATGTTCCTACTTGACTTT	54918	Hs.380627	GO:0005125|GO:0005615|GO:0006935|GO:0016021	CKLF-like MARVEL transmembrane domain-containing protein 6
ASHGA5P007324	326.66	572.326	8.60099	8.91438	P	P	protein_coding	ENST00000331427	CCDS11708.1	OTOP2	GENCODE	2147	chr17	+	72920369	72930006		AAGACATTTCTCTGTTTCTCCTACTCTGCAATGTCATTCTGTGGATCATGCCTGCCTTCG	92736	Hs.352515	GO:0016021	otopetrin 2 [Source:HGNC Symbol;Acc:19657]
ASHGA5P047291	224.777	274.318	8.07217	7.83756	P	P	protein_coding	NM_178161	CCDS7143.1	PTF1A	RefSeq	1339	chr10	+	23481459	23483181		GCCTTTCCTTCTTCGTACTTCGACGAGGACGACTTCTTCACCGACCAGTCTTCACGGGAC	256297	Hs.351503	GO:0001077|GO:0003677|GO:0005634|GO:0005667|GO:0005737|GO:0006355|GO:0009790|GO:0009888|GO:0030902|GO:0031017|GO:0031018|GO:0043565|GO:0046983|GO:0048384|GO:0048663|GO:0060042	pancreas transcription factor 1 subunit alpha
ASHGA5P038701	26.6087	37.9158	5.00045	4.97824	P	P	protein_coding	NM_001004019	CCDS46761.1	FBLN2	RefSeq	4334	chr3	+	13590624	13679922	NM_001165035	TCAACCACACAGTGCTCTGTGCCGATGGCTATATCCTCAATGCGCACAGGAAGTGCGTGG	2199	Hs.198862	GO:0005201|GO:0005509|GO:0005578|GO:0010811|GO:0031012|GO:0050840	fibulin-2 isoform a precursor
ASHGA5P005829	952.343	1116.86	10.1303	9.88122	P	P	protein_coding	NM_024913	CCDS34739.1	CPED1	RefSeq	5339	chr7	+	120628750	120937498		TTGAAAATGCACTTGAACACCTCTTGCAAAGATCACGTCCCCTAGAGAATACTGGCCAGA	79974	Hs.189652	GO:0005783	uncharacterized protein C7orf58 isoform 1 precursor
ASHGA5P008131	41.207	53.7138	5.63285	5.48126	P	P	protein_coding	ENST00000340189	CCDS13406.1	NCOA3	GENCODE	7984	chr20	+	46130600	46285621	NM_001174087, NM_181659	TATCAAGAAGCTTATCTTAATGGCCATGCAGAAACCCCAGTATATCGATTCTCGTTGGCT	8202	Hs.592142	GO:0006351|GO:0045893|GO:0044255|GO:0044281|GO:0035264|GO:0006355|GO:0007165|GO:0045944|GO:0048589|GO:0010628|GO:0045618|GO:0030521|GO:0051091|GO:0016573|GO:0060068|GO:0060744|GO:0033148|GO:2001141|GO:0035624|GO:0005634|GO:0005737|GO:0005794|GO:0005654|GO:0005515|GO:0004871|GO:0046966|GO:0003682|GO:0003713|GO:0016922|GO:0004402|GO:0035257|GO:0047485|GO:0050681|GO:0030374|GO:0030331	nuclear receptor coactivator 3 [Source:HGNC Symbol;Acc:7670]
ASHGA5P002423	152.127	238.453	7.51238	7.63638	P	P	protein_coding	NM_014360	CCDS9660.1	NKX2-8	RefSeq	1857	chr14	-	37049215	37051786		CACTACCCTTCCTCGGACGAGAGCAGCCTGGAGACCAGCCCGCCAGACTCGTCGCAGCGG	26257	Hs.234763	GO:0001889|GO:0003690|GO:0003700|GO:0005575|GO:0005634|GO:0006351|GO:0006366|GO:0007409|GO:0030324|GO:0043565|GO:0050680	homeobox protein Nkx-2.8
ASHGA5P005848	1259.53	3398.99	10.5363	11.497	P	P	protein_coding	NM_006704	CCDS9436.1	SUGT1	RefSeq	1705	chr13	+	53226830	53262433	NM_001130912	AGAAAAAGAGTTGTCTGCTTTGGTTAAACTTCCTTCTGGAGAGGATTACAATTTGAAACT	10910	Hs.281902	GO:0000151|GO:0000776|GO:0005634|GO:0005829|GO:0007067|GO:0035872|GO:0045087	suppressor of G2 allele of SKP1 homolog isoform SGT1A
ASHGA5P027184	4010.14	4780.85	12.1857	11.9935	P	P	protein_coding	NM_001005242	CCDS31771.1	PKP2	RefSeq	4307	chr12	-	32943679	33049780	NM_004572	ATTGAACAACATAATCCAAAACAGTTACCAGAATGCACGCGACCTTCTAAACACCGGGGG	5318	Hs.164384	GO:0002159|GO:0003674|GO:0005080|GO:0005515|GO:0005634|GO:0005882|GO:0005886|GO:0005911|GO:0005912|GO:0007507|GO:0008285|GO:0010765|GO:0014704|GO:0016021|GO:0016264|GO:0016337|GO:0016337|GO:0017080|GO:0019215|GO:0030057|GO:0030057|GO:0030336|GO:0032947|GO:0034334|GO:0044325|GO:0045110|GO:0048496|GO:0055010|GO:0055088|GO:0086001|GO:0086002|GO:0086005|GO:0086019|GO:0086064|GO:0086069|GO:0086091|GO:…	plakophilin-2 isoform 2a
ASHGA5P029006	615.88	620.741	9.51456	9.02852	P	P	protein_coding	NM_001005466	CCDS32047.1	OR10G2	RefSeq	933	chr14	-	22102065	22102998		TTACACTGTTGTCACTCCATTACTGAACCCCCTCATCTATACACTGAGGAACCAGGAAGT	26534	Hs.554580	GO:0004930|GO:0004984|GO:0005886|GO:0016021	olfactory receptor 10G2
ASHGA5P001151	44.5472	77.6862	5.74544	6.00914	P	P	protein_coding	ENST00000221891	CCDS32997.1	APLP1	GENCODE	2450	chr19	+	36359400	36370699	NM_005166	CGCGGCCGAGGCCCCGGGGTCGGCCCAGGTGGCTGGACTATGCGGGCGCCTAACCCTTCA	333	Hs.74565	GO:0006915|GO:0007155|GO:0006417|GO:0007399|GO:0006897|GO:0009887|GO:0007193|GO:0030818|GO:0006378|GO:0071874|GO:0030900|GO:0030198|GO:0016021|GO:0005886|GO:0048471|GO:0005624|GO:0005794|GO:0005604|GO:0005515|GO:0042802|GO:0008201|GO:0046914|GO:0031694|GO:0031696|GO:0031695	amyloid beta (A4) precursor-like protein 1 [Source:HGNC Symbol;Acc:597]
ASHGA5P008623	36.1611	83.1198	5.4434	6.10511	P	P	protein_coding	NM_014146	CCDS5566.2	LAT2	RefSeq	2010	chr7	+	73624086	73644164		TGGACTCTCAGCATCACAAGAGGCAACACCAGGAGCCAACATGAGCTCGGGGACTGAACT	7462	Hs.647049	GO:0005515|GO:0005622|GO:0005886|GO:0016021|GO:0019722|GO:0035556|GO:0042113|GO:0042113|GO:0042169|GO:0043303|GO:0045121|GO:0050853	linker for activation of T-cells family member 2 precursor
ASHGA5P017436	121.444	154.664	7.18842	7.00949	P	P	protein_coding	ENST00000441594	CCDS2704.1	HHATL	GENCODE	1865	chr3	-	42734154	42744319		CCTCCTCAAGCCCTGTCCAGGCTATGGGCATCAAGACAGCATTGCCGGCGGCTGAGCTGG	57467	Hs.476041	GO:0060262|GO:0016021|GO:0005789|GO:0048471|GO:0005783	hedgehog acyltransferase-like [Source:HGNC Symbol;Acc:13242]
ASHGA5P003194	203.299	304.065	7.92851	7.9899	P	P	protein_coding	NM_007005	CCDS43837.1	TLE4	RefSeq	4749	chr9	+	82186877	82341656		CTCCATCAAGAGCTCTTCAGTATCCCCATCAGCCAGTTTCCGAGGTGCTGAGAAGCACAG	7091	Hs.444213	GO:0003674|GO:0005634|GO:0005654|GO:0006351|GO:0006355|GO:0007219|GO:0008150|GO:0016055	transducin-like enhancer protein 4
ASHGA5P014357	96.9659	182.497	6.86567	7.24749	P	P	protein_coding	NM_002783		PSG7	RefSeq	2046	chr19	-	43428283	43441330	NM_001206650, NM_002780, NM_213633	GTCAGAGTCTCTGACTGGACATTACCCTGAATTCTACTAGTTCCTCCAATTCCATCTTCT	5676	Hs.709203	GO:0005576|GO:0007565	putative pregnancy-specific beta-1-glycoprotein 7 isoform 1 precursor
ASHGA5P039406	25.0191	49.4038	4.90964	5.36057	P	P	protein_coding	NM_001142564	CCDS47050.1	CNGA1	RefSeq	2872	chr4	-	47937993	47983550	NM_000087	CAACTGGCTGTTTTGCATCACATTACCTGTTATGTACAACTGGACAATGGTTATTGCCAG	1259	Hs.1323	GO:0005216|GO:0005887|GO:0006810|GO:0007601|GO:0030553|GO:0042622|GO:0050896	cGMP-gated cation channel alpha-1 isoform 1
ASHGA5P016832	37.9776	115.832	5.51469	6.5876	P	P	protein_coding	ENST00000434772	CCDS12635.1	ZNF223	GENCODE	2414	chr19	+	44556163	44572142		ATAGCAACCCAAAGGGAAGGGAATTCAGGAGGCAAGATCCAACCTGAGATGAAGACTTTT	7766	Hs.720813	GO:0008150|GO:0006351|GO:0006355|GO:0005634|GO:0005622|GO:0003677|GO:0008270|GO:0003676	zinc finger protein 223 [Source:HGNC Symbol;Acc:13016]
ASHGA5P026396	11.7727	25.8461	3.84216	4.4175	A	P	protein_coding	ENST00000314612	CCDS31504.1	OR4P4	GENCODE	939	chr11	+	55405833	55406772		AACGCCATGAGGAAAGTGTGGTGTTGTCAAATACTCCTGAAAAGAAATCAACTTTTCTGA	81300	Hs.626750	GO:0007186|GO:0016021|GO:0005886|GO:0004930|GO:0004984	olfactory receptor, family 4, subfamily P, member 4 [Source:HGNC Symbol;Acc:15180]
ASHGA5P016571	31.9351	82.6157	5.26039	6.09605	P	P	protein_coding	NM_001127442	CCDS47713.1	CPA5	RefSeq	1884	chr7	+	129984629	130008571		TCAAATCAGAGGGAGTTGATGTGGCCAGTGGGATCACCGTCGACTGGGCCTATGACAGTG	93979	Hs.567642	GO:0004181|GO:0005576|GO:0006508|GO:0008270	carboxypeptidase A5 isoform 2 precursor
ASHGA5P050553	21.9763	43.4176	4.72871	5.17581	P	P	protein_coding	NM_006590	CCDS33234.1	USP39	RefSeq	2298	chr2	+	85843214	85876407	NM_001256725, NM_001256726	CGACTCGGCCGGTAGTGGAGATGTCCGGCCGGTCTAAGCGGGAGTCTCGCGGTTCCACTC	10713	Hs.654745	GO:0000245|GO:0004221|GO:0005634|GO:0006397|GO:0006511|GO:0008270|GO:0008380	U4/U6.U5 tri-snRNP-associated protein 2 isoform 1
ASHGA5P029430	17818.8	20474.9	14.3433	14.086	P	P	protein_coding	NM_005997	CCDS989.1	VPS72	RefSeq	1324	chr1	-	151148933	151162640		TAAATGAAGAGATGTCTAGTCCTCAGAAACTTCTTTCCTGCCCTGATTGGGGCTCTTGCT	6944	Hs.2430	GO:0000122|GO:0003677|GO:0005515|GO:0005634|GO:0006351|GO:0016568|GO:0035019|GO:0043234	vacuolar protein sorting-associated protein 72 homolog
ASHGA5P017200	7.92656	25.135	3.28238	4.37693	A	P	protein_coding	NM_015491	CCDS5043.1	PNISR	RefSeq	3142	chr6	-	99847840	99873207		TGTTCCCGAACTAGAGTGGATAGAAAATCAAGTATATTTTAAAAGAAGGGATGTGGGATC	25957	Hs.520287	GO:0016607	arginine/serine-rich protein PNISR
ASHGA5P007443	20.1714	27.0793	4.6067	4.48466	A	P	protein_coding	NM_206914	CCDS31848.1	METTL21B	RefSeq	2856	chr12	+	58166382	58176324		GCGCTGCAGGGAGCTTATGGTCTAGTGAGGGAGACAGAGGACGATGTCATAGAACAAGAA	25895	Hs.632720	GO:0005622|GO:0008168|GO:0016021	methyltransferase-like protein 21B isoform b
ASHGA5P020842	1328.29	1923.86	10.6092	10.6723	P	P	protein_coding	NM_001161780	CCDS55262.1	PDP1	RefSeq	4247	chr8	+	94929161	94938296		ATCGTTTGGTCTCCTGCCGTGCCCGGAGAATGTGTGTGTGTCCCGGGCCCAGACGAATTG	54704	Hs.22265	GO:0004722|GO:0004724|GO:0004741|GO:0005509|GO:0005759|GO:0006090|GO:0010510|GO:0032403|GO:0035970|GO:0044281	pyruvate dehyrogenase phosphatase catalytic subunit 1 isoform 2
ASHGA5P042331	75.743	167.088	6.51213	7.12023	P	P	protein_coding	ENST00000377167	CCDS43434.1	OR2J2	GENCODE	1041	chr6	+	29141310	29142351	ENST00000377169, NM_001005216	TTTACTTTGTTCTTGCACTGGGAATCACAGAGTGTGTCCTACTGGTGGTGATGTCATATG	26707	Hs.163518	GO:0007186|GO:0016021|GO:0005886|GO:0004930|GO:0004984	olfactory receptor, family 2, subfamily J, member 2 [Source:HGNC Symbol;Acc:8260]
ASHGA5P019791	35.1506	49.7233	5.40292	5.371	P	P	protein_coding	NM_020389	CCDS47267.2	TRPC7	RefSeq	2935	chr5	-	135548998	135701164		AGTCAAGAAGTTCGTTGCTCATCCTAACTGTCAGCAGCAATTGCTTACCATGTGGTATGA	57113	Hs.591263	GO:0005262|GO:0005515|GO:0005635|GO:0005886|GO:0007411|GO:0007596|GO:0016021|GO:0030168	short transient receptor potential channel 7 isoform 1
ASHGA5P004051	683.515	1332.07	9.66522	10.1439	P	P	protein_coding	NM_018343	CCDS4089.1	RIOK2	RefSeq	3980	chr5	-	96496570	96519005		AATTCCTCCAGAACTGGTGAAACAGAAGGTGAAACGTCAGTTGACAAAACAGCAAAAATC	55781	Hs.27021	GO:0004674|GO:0005524	serine/threonine-protein kinase RIO2 isoform 1
ASHGA5P008479	160.109	795.499	7.58415	9.38437	P	P	protein_coding	NM_198947	CCDS7972.1	FAM111B	RefSeq	3574	chr11	+	58874657	58894888		AGTTTCAAAGGATACTGTCATGAAGCAGACACATGCTGACACACCTGTTGATCATTGTCT	374393	Hs.186579	GO:0003824	protein FAM111B isoform a
ASHGA5P008108	106.741	185.88	7.00292	7.27478	P	P	protein_coding	NM_080283	CCDS11681.1	ABCA9	RefSeq	6310	chr17	-	66970772	67057136		GCATTTGGTCATTTTTCTTCTTAATTGTGGTCATCTTCTCGATAGTTGCTACTGATCTAA	10350	Hs.131686	GO:0005524|GO:0005739|GO:0006810|GO:0016021|GO:0016887	ATP-binding cassette sub-family A member 9
ASHGA5P054710	392.195	369.788	8.86331	8.27295	P	P	protein_coding	NM_003754	CCDS7785.1	EIF3F	RefSeq	1274	chr11	+	8008866	8017719		ATTTCCGCTTCCGCCTCCTTCTTTCTCGACAAGATGGCCACACCGGCGGTACCAGTAAGT	8665	Hs.516023	GO:0003743|GO:0003743|GO:0003743|GO:0005515|GO:0005829|GO:0005852|GO:0005852|GO:0006412|GO:0006413|GO:0006413|GO:0006413|GO:0006508|GO:0008234|GO:0010467|GO:0044267	eukaryotic translation initiation factor 3 subunit F
ASHGA5P026522	27242.5	29576.2	14.9618	14.6158	P	P	protein_coding	NM_004561	CCDS8112.1	OVOL1	RefSeq	3039	chr11	+	65554504	65564690		AAATGCCCCGCGCGTTCCTGGTGAAGAAGCCGTGCGTCTCCACGTGCAAGAGGAACTGGA	5017	Hs.134434	GO:0000239|GO:0001078|GO:0001822|GO:0003677|GO:0005634|GO:0007283|GO:0007498|GO:0008270|GO:0043588	putative transcription factor Ovo-like 1
ASHGA5P046535	297.425	414.224	8.47057	8.44025	P	P	protein_coding	NM_001127212	CCDS48114.1	GAGE2A	RefSeq	553	chrX	+	49354117	49361430	ENST00000381725, ENST00000402590, NM_001040663, NM_001098406, NM_001098407, NM_001098408, NM_001098412, NM_001127200, NM_001468, NM_001474, NM_012196	GAGGCAGTGCTGTGTGGTTCCTGCCGTCCGGACTCTTTTTCCTCTACTGAGATTCATCTG	729447	Hs.722100	GO:0003674|GO:0005575|GO:0008150	G antigen 2A/2B
ASHGA5P053513	159.022	273.11	7.57321	7.83175	P	P	protein_coding	NM_181661	CCDS47903.1	VPS13B	RefSeq	1634	chr8	+	100025493	100133987	NR_047582	CGGTGACTTTCAAAGTAGGTCTTTTCTCTTGCTGTTTATATCTCTATCAACTTTAATGCT	157680	Hs.191540	GO:0015031	vacuolar protein sorting-associated protein 13B isoform 4
ASHGA5P047331	55.9108	87.0014	6.07745	6.17116	P	P	protein_coding	ENST00000378251	CCDS51.1	LRRC47	GENCODE	2648	chr1	-	3696783	3713068		AGATCAATTTCCGTGGGAACAAGCTGAGGGACAAGCGCCTGGAGAAGATGGTCAGCGGCT	57470	Hs.268488	GO:0003723|GO:0005515|GO:0004826	leucine rich repeat containing 47 [Source:HGNC Symbol;Acc:29207]
ASHGA5P010973	814.755	1420.39	9.91703	10.2318	P	P	protein_coding	NM_152263	CCDS41403.1	TPM3	RefSeq	7116	chr1	-	154134289	154164609		GACATGACCTCTATATAATTATCACCGTTTCTGCTCTGTTCTGGATCTGCCCCCTTTACT	7170	Hs.644306	GO:0001725|GO:0003674|GO:0003779|GO:0005737|GO:0005829|GO:0005856|GO:0005856|GO:0005862|GO:0006928|GO:0006936|GO:0006937|GO:0015629|GO:0030049	tropomyosin alpha-3 chain isoform 1
ASHGA5P002127	193.927	289.173	7.86116	7.91236	P	P	protein_coding	NM_005624	CCDS12194.1	CCL25	RefSeq	1002	chr19	+	8117645	8127547	NM_001201359	CTGCTGCGATATTCTACCTCCCCAAGAGACACAGGAAGGTGTGTGGGAACCCCAAAAGCA	6370	Hs.310511	GO:0005179|GO:0005576|GO:0005615|GO:0006935|GO:0006954|GO:0006955|GO:0007166|GO:0007186|GO:0008009|GO:0031735|GO:0050900	C-C motif chemokine 25 isoform 1 precursor
ASHGA5P010884	3025.14	4029.69	11.7914	11.7477	P	P	protein_coding	NM_030916	CCDS1216.1	PVRL4	RefSeq	3520	chr1	-	161040780	161059385		TCCTCCACGTGTCCTTCCTTGCTGAGGCCTCTGTGAGGGGCCTTGAAGACCAAAATCTGT	81607	Hs.492490	GO:0005515|GO:0005576|GO:0005886|GO:0005912|GO:0007155|GO:0016021|GO:0019048|GO:0034329|GO:0034332|GO:0045216	poliovirus receptor-related protein 4 precursor
ASHGA5P055094	115.127	171.019	7.11095	7.15422	P	P	protein_coding	NM_001190462		LOC643037	RefSeq	604	chr11	+	94245694	94265289		CCCAAGGCGGGTCGCGAAGAGGAGCAGCCTCCTCCGCCAGCAGGGCTGGGGTGCGGGGCG	643037	Hs.97691		uncharacterized protein LOC643037
ASHGA5P001205	65.3853	86.4363	6.29661	6.16179	P	P	protein_coding	NM_006092	CCDS5427.1	NOD1	RefSeq	4506	chr7	-	30464142	30518393		CCAAATACAAAATTGTGACCTATTTGGGTTTATACAACAACCAGATCACCGATGTCGGAG	10392	Hs.405153	GO:0000187|GO:0002224|GO:0002606|GO:0002755|GO:0002756|GO:0005515|GO:0005524|GO:0005737|GO:0005737|GO:0005829|GO:0006915|GO:0006917|GO:0006919|GO:0006952|GO:0006954|GO:0007165|GO:0007254|GO:0008063|GO:0008656|GO:0009595|GO:0016045|GO:0016323|GO:0032755|GO:0032760|GO:0034130|GO:0034134|GO:0034138|GO:0034142|GO:0035556|GO:0035666|GO:0035872|GO:0042228|GO:0042742|GO:0042802|GO:0042802|GO:0042803|GO:…	nucleotide-binding oligomerization domain-containing protein 1
ASHGA5P012036	22.7322	32.9191	4.77525	4.77185	P	P	protein_coding	NM_001083603	CCDS47995.1	PTCH1	RefSeq	7911	chr9	-	98205263	98279247		CAGCGACAAGGGGAAGGCTACTGGCCGGAAAGCGCCGCTGTGGCTGAGAGCGAAGTTTCA	5727	Hs.494538	GO:0000122|GO:0005119|GO:0005515|GO:0005794|GO:0005886|GO:0005901|GO:0007224|GO:0007224|GO:0007420|GO:0008158|GO:0008589|GO:0009887|GO:0009953|GO:0010875|GO:0015485|GO:0016021|GO:0016485|GO:0021532|GO:0021997|GO:0030326|GO:0030332|GO:0035108|GO:0040015|GO:0043231|GO:0043433|GO:0045668|GO:0045879|GO:0045879|GO:0048471|GO:0060037|GO:0061053|GO:0071397|GO:0071397|GO:0072001|GO:0072661|GO:0097108	protein patched homolog 1 isoform L'
ASHGA5P011756	46.9255	64.1124	5.81995	5.73516	P	P	protein_coding	NM_004867	CCDS14444.1	ITM2A	RefSeq	1851	chrX	-	78615880	78623049		TCAGAACTCAGATACTGACCGGCAAGGAGCTCCGAGTTGCCACCCAGGAAAAAGAGGGCT	9452	Hs.17109	GO:0005515|GO:0016021	integral membrane protein 2A isoform 1
ASHGA5P006684	4248.88	6102.16	12.2809	12.3509	P	P	protein_coding	NM_001031710	CCDS34609.1	KLHL7	RefSeq	3195	chr7	+	23145352	23215038	NM_001172428	ATGCGGAAACAGAAAACGTTGTGTGACGTGATCCTCATGGTCCAGGAAAGAAAGATACCT	55975	Hs.654817	GO:0005634|GO:0005730|GO:0005730|GO:0005737|GO:0005886|GO:0016567|GO:0016567|GO:0031463|GO:0042803	kelch-like protein 7 isoform 1
ASHGA5P055174	52.9731	78.8678	5.99727	6.0313	P	P	protein_coding	NM_001144034	CCDS44747.1	TMEM25	RefSeq	2419	chr11	+	118401802	118406550	NM_001144035, NM_001144036, NM_032780	ATATCTATCGAGTGTCCAGCGTGAGCAGTGATGAGATCTGGCTCTGAGCCGAGGGCGAGA	84866	Hs.564188	GO:0005576|GO:0005886|GO:0016021	transmembrane protein 25 isoform 2 precursor
ASHGA5P034748	638.415	962.6	9.5682	9.66156	P	P	protein_coding	NM_144684	CCDS12850.2	ZNF480	RefSeq	4742	chr19	+	52800425	52829174		TTGGAGCAAAGGAGGGAGCCCTGGTCTGGTGAGAGTGAAGTGAAAATAGCAAAAAATTCA	147657	Hs.729317	GO:0003676|GO:0005634|GO:0005730|GO:0005737|GO:0006351|GO:0006355|GO:0008270	zinc finger protein 480
ASHGA5P031565	3728.33	3094.4	12.0914	11.3591	P	P	protein_coding	NM_001004067	CCDS42123.1	NOMO3	RefSeq	4336	chr16	+	16326388	16388668		GCGGCGGCTGGCGGCGGCGGTGGGGCGGGGCCTGGGCTGTCAGCCGGCCTAGGAGGAGGA	408050	Hs.460141	GO:0004180|GO:0016021|GO:0030246	nodal modulator 3 precursor
ASHGA5P012304	98.192	136.435	6.88308	6.82609	P	P	protein_coding	NM_001135820	CCDS47979.1	TMEM2	RefSeq	6351	chr9	-	74298281	74383800		TATAGTGAATGGATTGAAGAAACCCCTCAGTTCCTGCACATGGGTGAGATCATAGACGGT	23670	Hs.494146	GO:0007275|GO:0016021	transmembrane protein 2 isoform b
ASHGA5P025206	22.52	26.914	4.76225	4.47633	P	P	protein_coding	NM_001185059	CCDS35057.1	ZCCHC6	RefSeq	5586	chr9	-	88902647	88969402		GGCGAAGGTGGTGCAAAGTAAGAAAATTGAAGTCAAAGACCATGGGAGATACAGCAAAAC	79670	Hs.597057	GO:0003676|GO:0008270|GO:0031123|GO:0050265|GO:0071044	terminal uridylyltransferase 7 isoform 1
ASHGA5P030275	1257.75	1788.52	10.5342	10.5675	P	P	protein_coding	NM_020211	CCDS45357.1	RGMA	RefSeq	3227	chr15	-	93586635	93632443		CTCCCGCAGCCCCGCCAGCGCCACCCCCCGCGGGCCGCAGGGGCTCATGCAGCCGCCAAG	56963	Hs.271277	GO:0005783|GO:0005886|GO:0007411|GO:0031225	repulsive guidance molecule A isoform 3
ASHGA5P001573	61.1546	97.8552	6.20414	6.34858	P	P	protein_coding	NM_001013623	CCDS47495.1	ZC2HC1B	RefSeq	992	chr6	+	144185572	144259483		TTTTTGGCAGATGGCAATCAGGAATTGTTTCCCTGTGAAGTCTGTGGAAGACGTTTTGCA	153918	Hs.121188	GO:0046872	zinc finger C2HC domain-containing protein 1B
ASHGA5P005523	156.643	134.467	7.55096	6.80634	P	P	protein_coding	NM_000325	CCDS3694.1	PITX2	RefSeq	2337	chr4	-	111538579	111544254		TCTCCGACACCTCCAGCCCGGAGGCCGCAGAGAAAGATAAAAGCCAGCAGGGGAAGAATG	5308	Hs.643588	GO:0000122|GO:0000976|GO:0000981|GO:0001078|GO:0001085|GO:0001102|GO:0001105|GO:0001191|GO:0001569|GO:0001570|GO:0001701|GO:0001764|GO:0002074|GO:0003171|GO:0003253|GO:0003350|GO:0003700|GO:0005515|GO:0005634|GO:0005667|GO:0005737|GO:0006355|GO:0007368|GO:0007520|GO:0008134|GO:0016055|GO:0021763|GO:0021855|GO:0030334|GO:0031076|GO:0031490|GO:0035116|GO:0035315|GO:0035886|GO:0035993|GO:0042476|GO:…	pituitary homeobox 2 isoform c
ASHGA5P029071	61066.8	95688.9	16.0427	16.4322	P	P	protein_coding	NM_178230	CCDS30835.1	PPIAL4A	RefSeq	660	chr1	-	147954759	147955419	ENST00000419275, ENST00000538306, ENST00000562009, ENST00000564109, NM_001164261, NM_021130, NR_045207	GCCATAATGGCACTGGTGACAAGTCCATCTATGGGGAGAAATTTGATGATGAGAACCTCA	164022	Hs.573713		peptidylprolyl cis-trans isomerase A-like 4B
ASHGA5P051638	424.048	472.631	8.97719	8.6308	P	P	protein_coding	NM_005213	CCDS3011.1	CSTA	RefSeq	838	chr3	+	122044010	122060815		ACACTTCCCTGTTCACTTTGGTTCCAGCATCCTGTCCAGCAAAGAAGCAATCAGCCAAAA	1475	Hs.518198	GO:0001533|GO:0002020|GO:0004869|GO:0005198|GO:0005634|GO:0005737|GO:0010466|GO:0016337|GO:0018149|GO:0030216|GO:0030674	cystatin-A
ASHGA5P009955	7404.49	6526.64	13.0786	12.442	P	P	protein_coding	NM_033396	CCDS7951.1	TNKS1BP1	RefSeq	5822	chr11	-	57067102	57092413		TCGGAGCAAGCCCTGGCAGGTGCCCGGCCCGCCCCCCACCCTCCGGCTCCCAGGGCCTGC	85456	Hs.530730	GO:0000288|GO:0000289|GO:0005634|GO:0005724|GO:0005737|GO:0005829|GO:0005856|GO:0007004|GO:0010467|GO:0016070|GO:0016071|GO:0019899|GO:0030506	182 kDa tankyrase-1-binding protein
ASHGA5P015248	879.947	908.9	10.0199	9.57821	P	P	protein_coding	NM_003198	CCDS239.2	TCEB3	RefSeq	4959	chr1	+	24069855	24088549		TAACAAAGAATATCCAGTTCGCACATGCCAATAAGCCCAAAGGCCGACAAGCAAAGATGG	6924	Hs.15535	GO:0003677|GO:0005654|GO:0006357|GO:0006366|GO:0006368|GO:0008023|GO:0010467|GO:0016021|GO:0016032|GO:0050434	transcription elongation factor B polypeptide 3
ASHGA5P001967	3447.52	3322.61	11.9782	11.4688	P	P	protein_coding	NM_005794	CCDS9604.1	DHRS2	RefSeq	1692	chr14	+	24105572	24114848		CAGCAAAGTGTTTCATGGGAATGAGTCTCTCTGGAAGAACTTCAAGGAACATCATCAGCT	10202	Hs.272499	GO:0000166|GO:0004090|GO:0005634|GO:0005635|GO:0005737|GO:0005739|GO:0008207|GO:0008285|GO:0009636|GO:0034599|GO:0043011|GO:0043066|GO:0055114	dehydrogenase/reductase SDR family member 2 isoform 2
ASHGA5P007474	598.906	743.884	9.47279	9.2895	P	P	protein_coding	NM_148896	CCDS11790.1	NPB	RefSeq	634	chr17	+	79860071	79860781		GCGGAGCCTCGCTGTGTGCGTCCAGGACGTCGCCCCAAACCTGCAGAGGTGCGAGCGGCT	256933	Hs.708916	GO:0001664|GO:0005515|GO:0005576|GO:0007186|GO:0007218	neuropeptide B preproprotein
ASHGA5P000990	404.292	666.322	8.90349	9.12951	P	P	protein_coding	NM_001324	CCDS13452.1	CSTF1	RefSeq	2323	chr20	+	54967573	54979582		GGACCAGCTGCTGGCAGGGAAACTGTCTTCCTTTTCTCCAAGATGTACAGAACCAAAGTG	1477	Hs.172865	GO:0000398|GO:0003723|GO:0005515|GO:0005634|GO:0005654|GO:0006366|GO:0006369|GO:0006378|GO:0006379|GO:0006396|GO:0006397|GO:0008380|GO:0010467|GO:0031124	cleavage stimulation factor subunit 1
ASHGA5P031925	1831.67	2367.36	11.0749	10.9786	P	P	protein_coding	NM_018975	CCDS32491.1	TERF2IP	RefSeq	2196	chr16	+	75681634	75691341		AAATGCCCGCTCGCCCAGCTCCGTCACCGGTAACGCCTTGTGGAAAGCGATGGAGAAGAG	54386	Hs.301419	GO:0000228|GO:0000723|GO:0000723|GO:0000781|GO:0000781|GO:0000783|GO:0000784|GO:0005515|GO:0005634|GO:0005634|GO:0005654|GO:0005737|GO:0005737|GO:0006351|GO:0006355|GO:0007004|GO:0010569|GO:0010833|GO:0030870|GO:0031848|GO:0031848|GO:0032205|GO:0032205|GO:0042162|GO:0043123|GO:0048239|GO:0051092|GO:0070198	telomeric repeat-binding factor 2-interacting protein 1
ASHGA5P028336	93.439	141.103	6.81091	6.87351	P	P	protein_coding	NM_144668	CCDS41853.1	WDR66	RefSeq	3785	chr12	+	122356462	122441832		TGCCTGTCAGAGCTTCCTTTTGTCATGAGAGCAATTGGCTTTTACCCATCTGAAGAGAAG	144406	Hs.709837	GO:0005509	WD repeat-containing protein 66 isoform 1
ASHGA5P011918	179.524	301.159	7.74911	7.97596	P	P	protein_coding	NM_018244	CCDS13252.1	UQCC	RefSeq	2461	chr20	-	33890368	33999945	NM_199487	CAGTAAATGGAAGATTAAGATTGCGGCCCTGCGCATGTATACTAGCTGTGTGGAGAAAAC	55245	Hs.726290	GO:0005739|GO:0016023	ubiquinol-cytochrome c reductase complex chaperone CBP3 homolog isoform a
ASHGA5P010920	47.6868	68.1747	5.84484	5.8231	P	P	protein_coding	NM_030893	CCDS41417.1	CD1E	RefSeq	2117	chr1	+	158323485	158327343	NM_001042583, NM_001042584, NM_001042585	TTTCAGCTTGAATACCCCTTCGAGATCCAGATATTAGCTGGCTGTAGAATGAATGCCCCA	913	Hs.249217	GO:0000139|GO:0005769|GO:0005770|GO:0005887|GO:0006955|GO:0019882|GO:0043202	T-cell surface glycoprotein CD1e, membrane-associated isoform a precursor
ASHGA5P004622	152923	219190	17.2732	17.699	P	P	protein_coding	NM_001553	CCDS3512.1	IGFBP7	RefSeq	1137	chr4	-	57897236	57976551		GTGAAAAAAGGTGAAGGTGCCGAGCTATAAACCTCCAGAATATTATTAGTCTGCATGGTT	3490	Hs.479808	GO:0001558|GO:0005515|GO:0005520|GO:0005615|GO:0007155|GO:0008285|GO:0031012|GO:0048839	insulin-like growth factor-binding protein 7 isoform 1 precursor
ASHGA5P052734	60.0582	35.4053	6.17931	4.87946	P	P	protein_coding	NM_020750	CCDS47430.1	XPO5	RefSeq	5378	chr6	-	43490067	43543812		TTGTAGTGGAAATGATCAAGCGAGAGTGGCCACAGCATTGGCCTGACATGCTAATAGAAT	57510	Hs.203206	GO:0000049|GO:0003723|GO:0005634|GO:0005654|GO:0005730|GO:0005737|GO:0005829|GO:0006886|GO:0008565|GO:0010467|GO:0031047	exportin-5
ASHGA5P001038	32.3553	52.5039	5.27827	5.44789	P	P	protein_coding	NM_014735	CCDS14271.1	PHF16	RefSeq	4932	chrX	+	46771867	46920641		CTGCGCGAAGGATGCTCCAGGATGAAACGCCATAGGCCTGTCAGCAGCAGTGACAGTTCA	9767	Hs.371977	GO:0000123|GO:0008270|GO:0043966|GO:0043981|GO:0043982|GO:0043983|GO:0043984	protein Jade-3
ASHGA5P041475	2959.7	4057.41	11.7582	11.7594	P	P	protein_coding	NM_001135243	CCDS54936.1	TCOF1	RefSeq	5113	chr5	+	149737201	149779871	NM_000356, NM_001135245	AAGAAGAACCCAGCTTCCCTCCCACTGACCCAGGCTGCCCTGAAGGTCCTCGCCCAGAAA	6949	Hs.519672	GO:0001501|GO:0005215|GO:0005515|GO:0005634|GO:0005730|GO:0005737|GO:0042790	treacle protein isoform d
ASHGA5P050254	251.211	352.891	8.23006	8.20445	P	P	protein_coding	NM_020160	CCDS33064.1	MEIS3	RefSeq	2166	chr19	-	47906374	47922785		GTGGCTGCAGCACCCGTACCCCTCGGAGGAGCAGAAGAAACAGCTGGCGCAGGACACGGG	56917	Hs.380923	GO:0001077|GO:0003682|GO:0005634|GO:0043066|GO:0043565|GO:0051897	homeobox protein Meis3 isoform 1
ASHGA5P017034	424.941	776.997	8.98011	9.35351	P	P	protein_coding	NM_033244	CCDS45299.1	PML	RefSeq	3096	chr15	+	74287013	74328735	NM_002675, NM_033238, NM_033239, NM_033240, NM_033249, NM_033250	AGGTAGGGAGAGGAACGCGTTGTGGTGATCAGCAGCTCGGAAGACTCAGATGCCGAAAAC	5371	Hs.526464	GO:0001666|GO:0001932|GO:0002230|GO:0003677|GO:0003713|GO:0005515|GO:0005634|GO:0005654|GO:0005654|GO:0005730|GO:0005730|GO:0005737|GO:0005829|GO:0006351|GO:0006461|GO:0006605|GO:0006605|GO:0006917|GO:0006917|GO:0006919|GO:0006977|GO:0007050|GO:0007050|GO:0007179|GO:0007182|GO:0007184|GO:0007569|GO:0008270|GO:0008270|GO:0008285|GO:0008630|GO:0009411|GO:0009615|GO:0010332|GO:0010522|GO:0016363|GO:…	protein PML isoform 5
ASHGA5P054096	45.3323	72.9695	5.77048	5.91887	P	P	protein_coding	NM_015365	CCDS14551.1	AMMECR1	RefSeq	5431	chrX	-	109437413	109561380	NM_001025580	TCACTTATGGGTCGGAAACGCTGCGTGGGGGAGACTGTTCCAAGATGGCGGCGGGTTGCT	9949	Hs.656243	GO:0003674|GO:0005575|GO:0008150	AMME syndrome candidate gene 1 protein isoform 1
ASHGA5P014490	1534.44	3039.34	10.8212	11.3325	P	P	protein_coding	NM_001143680	CCDS47731.1	GSTK1	RefSeq	1022	chr7	+	142960521	142966222		CTGGTCAAGGGCTGCAGAGAAGGCTGGTATGTCTGCAGAACAAGCCCAGGGACTTCTGGA	373156	Hs.390667	GO:0004364|GO:0004602|GO:0005102|GO:0005622|GO:0005743|GO:0005777|GO:0006749|GO:0015035|GO:0043231	glutathione S-transferase kappa 1 isoform c
ASHGA5P014612	192.844	244.269	7.85328	7.6707	P	P	protein_coding	NM_001171706	CCDS55471.1	RIPPLY1	RefSeq	1065	chrX	-	106143292	106146561		GGAGTGAAAGGCTCTTCTGGCCTAAATCCCGCTCCTTCGACTATCTGTACAGTGCTGGGG	92129	Hs.334726	GO:0001757|GO:0005634|GO:0006351|GO:0009880|GO:0032525|GO:0045892	protein ripply1 isoform 2
ASHGA5P006686	44518.7	57699.8	15.6232	15.6483	P	P	protein_coding	NM_004152		OAZ1	RefSeq	1146	chr19	+	2269519	2273487		GCAAGGACAGCTTTGCAGTTCTCCTGGAGTTCGCTGAGGAGCAGCTGCGAGCCGACCATG	4946	Hs.446427	GO:0005829|GO:0006521|GO:0006596|GO:0008073|GO:0034641|GO:0044281	ornithine decarboxylase antizyme 1
ASHGA5P008811	194.89	492.565	7.86822	8.69138	P	P	protein_coding	NM_001128853	CCDS47665.1	SRRT	RefSeq	3020	chr7	+	100472700	100486285	NM_001128852, NM_001128854, NM_015908	AAGGAAGACGGCAAGCAGGCTGAGAATGACAGTTCTAATGATGACAAAACAAAGAAGTCG	51593	Hs.111801	GO:0003677|GO:0005515|GO:0005654|GO:0005737|GO:0006351|GO:0006355|GO:0008283|GO:0031053|GO:0046685|GO:0097150	serrate RNA effector molecule homolog isoform d
ASHGA5P006950	990.681	1200.88	10.1923	9.98905	P	P	protein_coding	NM_203475	CCDS14299.1	PORCN	RefSeq	1761	chrX	+	48368171	48379202	NM_203473	TCTTCCCGTACTTCATCCCCCTCAACGGTGACCGCCTCCTTCGCAACAAGAAACGCAAAG	64840	Hs.386453	GO:0009100|GO:0016055|GO:0016746|GO:0030176	protein-cysteine N-palmitoyltransferase porcupine isoform D
ASHGA5P005327	71.1662	111.253	6.41779	6.52917	P	P	protein_coding	NM_139280	CCDS11355.1	ORMDL3	RefSeq	2169	chr17	-	38077295	38083884		TTGATCTTCGGCCCCACACGAACAGCAGAGAGGGGCAGCAGGATGAATGTGGGCACAGCG	94103	Hs.514151	GO:0005515|GO:0005783|GO:0006672|GO:0016021|GO:0035339	ORM1-like protein 3
ASHGA5P008085	114.27	153.277	7.10064	6.9955	P	P	protein_coding	NM_080611	CCDS13193.1	DUSP15	RefSeq	1383	chr20	-	30448869	30458479		GGATCATGGGCAATGGCATGACCAAGGTACTTCCTGGACTCTACCTCGGAAACTTCATTG	128853	Hs.585017	GO:0004725|GO:0005515|GO:0005737|GO:0005886|GO:0006470|GO:0008138	dual specificity protein phosphatase 15 isoform a
ASHGA5P051212	65963.8	85209.5	16.1388	16.2531	P	P	protein_coding	NM_004782	CCDS13784.1	SNAP29	RefSeq	4277	chr22	+	21213291	21245501		ACAGAAAGAAAAGTTCGACAACTCTGAAGACAGACGGATTTCCACTCTATTGTGATGAAA	9342	Hs.108002	GO:0005484|GO:0005634|GO:0005730|GO:0005737|GO:0005886|GO:0006887|GO:0006903|GO:0006944|GO:0015031|GO:0030054|GO:0043005|GO:0045202	synaptosomal-associated protein 29
ASHGA5P054469	897.595	1209.82	10.0447	10.0004	P	P	protein_coding	NM_001136179	CCDS44409.1	EGR2	RefSeq	2892	chr10	-	64571755	64576126	NM_000399, NM_001136177, NM_001136178	ACTGGAGAGAAGAGGTCGTTGGATCTCCCATATCCCAGCAGCTTTGCTCCCGTCTCTGCA	1959	Hs.1395	GO:0001102|GO:0003682|GO:0003700|GO:0005515|GO:0005634|GO:0005634|GO:0005737|GO:0006366|GO:0006611|GO:0007420|GO:0007422|GO:0007611|GO:0007622|GO:0008045|GO:0008270|GO:0014037|GO:0016874|GO:0016925|GO:0021612|GO:0021660|GO:0021666|GO:0030278|GO:0031625|GO:0032868|GO:0035284|GO:0042552|GO:0044212|GO:0045444|GO:0045893|GO:0045944|GO:0048168|GO:0071310	E3 SUMO-protein ligase EGR2 isoform b
ASHGA5P050077	270.294	592.974	8.33496	8.96312	P	P	protein_coding	NM_005968	CCDS12203.1	HNRNPM	RefSeq	2547	chr19	+	8509802	8554002		AATGAGATTATCCATGCATTACAGGCTGGAAGACTTGGAAGCACAGTATTTGTAGCAAAT	4670	Hs.465808	GO:0000166|GO:0000380|GO:0000398|GO:0000398|GO:0003723|GO:0005515|GO:0005634|GO:0005654|GO:0005654|GO:0005681|GO:0005730|GO:0005887|GO:0008380|GO:0010467|GO:0016363|GO:0019904|GO:0042382|GO:0071013	heterogeneous nuclear ribonucleoprotein M isoform a
ASHGA5P049511	163.94	265.562	7.61811	7.79189	P	P	protein_coding	NM_001190438	CCDS54094.1	NCOR1	RefSeq	3106	chr17	-	15994883	16097953		CAGAGAGTGGGAAGGTAGGTAGATAGAGCTATCACCAAGAGAACTTTTATGAAGGGAAAT	9611	Hs.462323	GO:0000118|GO:0000122|GO:0000122|GO:0000790|GO:0001102|GO:0003682|GO:0003714|GO:0003714|GO:0005515|GO:0005634|GO:0005654|GO:0005876|GO:0006351|GO:0006366|GO:0006367|GO:0007179|GO:0007219|GO:0010467|GO:0016568|GO:0016580|GO:0017053|GO:0042826|GO:0044212|GO:0044255|GO:0044281|GO:0044428|GO:0046329|GO:0051225|GO:0072362|GO:0072368|GO:2000191	nuclear receptor corepressor 1 isoform 2
ASHGA5P025266	371.963	671.821	8.78804	9.14089	P	P	protein_coding	NM_206826	CCDS43100.1	GNL3	RefSeq	2012	chr3	+	52719935	52728510		GCCAGCGGAGAGTTAAAGAAAGCAAGTAAACGCATGACCTGCCATAAGCGGTATAAAATC	26354	Hs.313544	GO:0003924|GO:0005515|GO:0005525|GO:0005634|GO:0005654|GO:0005730|GO:0005730|GO:0006184|GO:0008283|GO:0042127|GO:0042254	guanine nucleotide-binding protein-like 3 isoform 2
ASHGA5P009927	41.6907	54.7203	5.65028	5.50665	P	P	protein_coding	NM_007250	CCDS14373.1	KLF8	RefSeq	5434	chrX	+	56258821	56314322		AAAGCTCTCACCTGAAAGCTCACCGCAGAATCCATACAGGAGAGAAGCCTTATAAATGCA	11279	Hs.646614	GO:0003677|GO:0005634|GO:0006351|GO:0006355|GO:0008270	Krueppel-like factor 8 isoform 1
ASHGA5P046590	1093.13	1813.85	10.3328	10.5892	P	P	protein_coding	NM_016500	CCDS14432.1	CXorf26	RefSeq	1214	chrX	+	75392770	75398033		ATGGTACTTTGCTGCGACTAGATTGTTCTCAGGGCTACACTGAGGAAAACACCATCTTTG	51260	Hs.370100	GO:0003674|GO:0005575|GO:0008150	UPF0368 protein Cxorf26
ASHGA5P049645	294.295	505.955	8.4537	8.73203	P	P	protein_coding	NM_199248	CCDS45665.1	CACNB1	RefSeq	1770	chr17	-	37333388	37353956	ENST00000344140	TGTCTCCAACCTCCAGGTACAGGTGCTCACCTCGCTCAGGAGAAACCTCGGCTTCTGGGG	782	Hs.635	GO:0005245|GO:0005891|GO:0006612|GO:0006810|GO:0007411|GO:0008331|GO:0016529|GO:0030315	voltage-dependent L-type calcium channel subunit beta-1 isoform 3
ASHGA5P022079	427.304	524.859	8.98901	8.78653	P	P	protein_coding	NM_013244	CCDS9030.1	MGAT4C	RefSeq	1934	chr12	-	86373036	87232681		GGTTTCTGTACAGCACAGATTATGACAGCGTCTTTCTTAAGAAGAGAATGTTTAAATTTC	25834	Hs.589093	GO:0000139|GO:0008454|GO:0016021|GO:0018279|GO:0043687|GO:0044267|GO:0046872	alpha-1,3-mannosyl-glycoprotein 4-beta-N-acetylglucosaminyltransferase C
ASHGA5P035717	26.6381	48.2033	5.00178	5.32724	P	P	protein_coding	NM_002236	CCDS1676.1	KCNF1	RefSeq	2304	chr2	+	11052062	11054351		TGGACAGATGGGTAGATGTGGCAGGCATGTCATCGACAGCACAGAAGGGCTGTCCTGTGT	3754	Hs.23735	GO:0005249|GO:0005267|GO:0005886|GO:0006813|GO:0007268|GO:0008076|GO:0051260	potassium voltage-gated channel subfamily F member 1
ASHGA5P013322	128.963	155.833	7.27415	7.02044	P	P	protein_coding	NM_001039661	CCDS8472.1	TIRAP	RefSeq	2348	chr11	+	126152981	126164828		GTCATGCGTTATCTGCAGACACTCAGTTGACACTTGTTATATCATGGGACCCCGGAAATT	114609	Hs.537126	GO:0002224|GO:0002755|GO:0005080|GO:0005515|GO:0005546|GO:0005886|GO:0006954|GO:0007166|GO:0007249|GO:0008063|GO:0030099|GO:0030139|GO:0030674|GO:0030890|GO:0032496|GO:0032587|GO:0032648|GO:0032735|GO:0032738|GO:0032757|GO:0032760|GO:0034130|GO:0034134|GO:0034137|GO:0034141|GO:0034142|GO:0034145|GO:0035662|GO:0035663|GO:0035665|GO:0042803|GO:0043123|GO:0044130|GO:0045087|GO:0045088|GO:0045410|GO:…	toll/interleukin-1 receptor domain-containing adapter protein isoform a
ASHGA5P053970	997.692	984.05	10.2047	9.69463	P	P	protein_coding	NM_006950	CCDS14280.1	SYN1	RefSeq	3210	chrX	-	47431299	47479256		AACCTTCCAGAGCCAGCCCCGCCCAGGCCCAGCCTTAGCCAGGACGAGGTGAAAGCTGAG	6853	Hs.225936	GO:0000795|GO:0003779|GO:0003824|GO:0005215|GO:0005524|GO:0005794|GO:0007268|GO:0007269|GO:0030054|GO:0030672|GO:0048786	synapsin-1 isoform Ia
ASHGA5P044400	302.163	451.067	8.49302	8.56855	P	P	protein_coding	NM_001242668		C8orf87	RefSeq	618	chr8	-	94146323	94179079		TTTGACAGCATTCATCCAGCAGCATGCGAACTCCAAAGAGAACCCGATCTCCAAAGACAA	389676	Hs.386711		uncharacterized protein C8orf87
ASHGA5P008250	1712.26	2614.81	10.9715	11.1149	P	P	protein_coding	NM_001080510	CCDS45787.1	METTL23	RefSeq	1152	chr17	+	74722911	74729962		CGTCCCGCAGGTCCTGCATCTCCAGTATGGAATGTATGTTTGGCCCTGTGCTGTGGTCCT	124512	Hs.74655	GO:0008168|GO:0016021	methyltransferase-like protein 23 isoform 1
ASHGA5P002242	120.602	153.303	7.17721	6.99606	P	P	protein_coding	NM_032372	CCDS7367.1	DYDC2	RefSeq	1892	chr10	+	82116523	82127829		CCCCCCATTGGCTGCCAGGATGGAAACTAACTACCTGAAGAGGTGCTTTGGAAATTGCCT	84332	Hs.512782		DPY30 domain-containing protein 2 isoform 1
ASHGA5P052914	155.924	242.001	7.54468	7.65801	P	P	protein_coding	ENST00000322583	CCDS5291.1	PRR18	GENCODE	2704	chr6	-	166719167	166721871		CGGGGACCACCGCCGCGGGCACCTCCTCGGGGGCGGGGCCTTGTCCAGACTCCGCTGCGC	285800	Hs.731862	GO:0005783	proline rich 18 [Source:HGNC Symbol;Acc:28574]
ASHGA5P011806	249.19	496.92	8.21929	8.70365	P	P	protein_coding	ENST00000373573	CCDS14420.1	HDAC8	GENCODE	2014	chrX	-	71549365	71792953	NM_001166418, NR_051952	TACATCAAAGGGAATCTGAAGCATGTGGTCTAGTTGACAGAAAGAGATCAGGTTTCCAGA	55869	Hs.310536	GO:0006351|GO:0000122|GO:0016568|GO:0016575|GO:0006333|GO:0005634|GO:0005737|GO:0000118|GO:0000228|GO:0046872|GO:0004407|GO:0008134|GO:0032041|GO:0046969|GO:0046970	histone deacetylase 8 [Source:HGNC Symbol;Acc:13315]
ASHGA5P007200	440.388	697.038	9.03341	9.19293	P	P	protein_coding	NM_199123	CCDS9952.1	SETD3	RefSeq	1441	chr14	-	99876140	99947226		TGTGTAACCACACCAACGGCCTGACACCAGAAGATTCCTTCGCTCTTGCTGTCGCCTCTG	84193	Hs.510407	GO:0003713|GO:0005634|GO:0006351|GO:0010452|GO:0018023|GO:0018026|GO:0018027|GO:0045893|GO:0046975	histone-lysine N-methyltransferase setd3 isoform b
ASHGA5P005538	394.734	419.044	8.8715	8.4584	P	P	protein_coding	NM_001134938	CCDS47056.1	FIP1L1	RefSeq	2236	chr4	+	54243819	54326103		TAAAATTACGGTACAGCAGGGAAGAACTGGAAACTCAGAGAAAGAAACTGCCCTTCCATC	81608	Hs.624245	GO:0003723|GO:0005634|GO:0005730|GO:0006397	pre-mRNA 3'-end-processing factor FIP1 isoform 3
ASHGA5P005912	112.126	179.544	7.07264	7.22364	P	P	protein_coding	ENST00000392038	CCDS12552.1	AKT2	GENCODE	5300	chr19	-	40736223	40791302		CACAAGCGTGGTGAATACATCAAGACCTGGAGGCCACGGTACTTCCTGCTGAAGAGCGAC	208	Hs.631535	GO:0043066|GO:0006464|GO:0007165|GO:0045944|GO:0030334|GO:0006468|GO:0006417|GO:0045444|GO:0006006|GO:0033138|GO:0006970|GO:0010765|GO:0014850|GO:0009967|GO:0030335|GO:0032869|GO:0033119|GO:0043154|GO:0043491|GO:0045429|GO:0046326|GO:0046328|GO:0050927|GO:0008286|GO:0060644|GO:0005978|GO:0008643|GO:0045725|GO:2000147|GO:0016310|GO:0032000|GO:0010748|GO:0010907|GO:0071156|GO:0005634|GO:0005886|GO:…	v-akt murine thymoma viral oncogene homolog 2 [Source:HGNC Symbol;Acc:392]
ASHGA5P010021	94.6071	160.737	6.82982	7.0646	P	P	protein_coding	NM_001085466	CCDS53632.1	CTNND1	RefSeq	5795	chr11	+	57529233	57586652	NM_001085458, NM_001085459, NM_001085460, NM_001085461, NM_001085462, NM_001085463, NM_001085464, NM_001085467, NM_001085468, NM_001085469, NM_001206883, NM_001206884, NM_001206885, NM_001206886, NM_001206888, NM_001206889, NM_001206890, NM_001206891, NR_037646	GAACCAAAAATCAGATAAGAAACCTGATCGGGAAGAAATTCAGATGAGCAATATGGGATC	1500	Hs.166011	GO:0001738|GO:0005102|GO:0005515|GO:0005634|GO:0005737|GO:0005829|GO:0005886|GO:0005886|GO:0005886|GO:0005911|GO:0005913|GO:0006351|GO:0006355|GO:0007155|GO:0007435|GO:0016055|GO:0016337|GO:0019903|GO:0019904|GO:0030027|GO:0030216|GO:0030496|GO:0034329|GO:0034332|GO:0045216|GO:0045296|GO:0060690|GO:0090090	catenin delta-1 isoform 3AC
ASHGA5P018911	526.925	734.538	9.29051	9.26894	P	P	protein_coding	NM_001139518	CCDS46461.1	PRKRA	RefSeq	1627	chr2	-	179296140	179315355		CGGAAGACAGTTTGGGGAAGATGATAACAGCTAAGCCAGGGAAAACACCGATTCAGGTAT	8575	Hs.570274	GO:0003725|GO:0005515|GO:0005737|GO:0006468|GO:0006917|GO:0006950|GO:0006955|GO:0008047|GO:0008285|GO:0009615|GO:0030422|GO:0042473|GO:0042474|GO:0042803|GO:0043085|GO:0048471|GO:0048705	interferon-inducible double stranded RNA-dependent protein kinase activator A isoform 3
ASHGA5P052155	181.739	286.169	7.76604	7.89774	P	P	protein_coding	NM_002199	CCDS3835.1	IRF2	RefSeq	2302	chr4	-	185308875	185395726		ATATTGAAGGCAAACAGTACCTCAGCAACATGGGGACTCGAGGCTCCTACCTGCTGCCCG	3660	Hs.654566	GO:0000122|GO:0000975|GO:0003677|GO:0003700|GO:0005515|GO:0005634|GO:0005654|GO:0005730|GO:0005829|GO:0005925|GO:0006351|GO:0006355|GO:0007596|GO:0008283|GO:0019221|GO:0060333|GO:0060337	interferon regulatory factor 2
ASHGA5P027852	20.011	41.2719	4.59623	5.10146	A	P	protein_coding	NM_177925	CCDS31752.1	H2AFJ	RefSeq	3699	chr12	+	14927269	14930936	NR_027716	TGATCATGTCCGGTCGCGGGAAACAGGGCGGCAAAGTGCGAGCAAAGGCCAAATCCCGCT	55766	Hs.524280	GO:0000786|GO:0003677|GO:0005634|GO:0006334|GO:0046982	histone H2A.J
ASHGA5P044285	105.418	206.349	6.98481	7.42566	P	P	protein_coding	ENST00000361421	CCDS34897.1	TOX	GENCODE	4131	chr8	-	59717976	60031767		TTATCAATCCTACATCTACAGCTGCACAAGTTGTCACCCAGGCAATGGAGTATGTGCGTT	9760	Hs.491805	GO:0005634|GO:0003677|GO:0005515	thymocyte selection-associated high mobility group box [Source:HGNC Symbol;Acc:18988]
ASHGA5P009085	566.042	795.836	9.39689	9.38522	P	P	protein_coding	NM_005355	CCDS43530.1	KIF25	RefSeq	1354	chr6	+	168418552	168445769	ENST00000354419	GAGTGCGTTGGAGGCGATGCGAAGTTACTGGTGATTCTCTGCATTTCTCCCAGCCAGAGG	3834	Hs.150013	GO:0000070|GO:0003777|GO:0005524|GO:0005737|GO:0005871|GO:0005874|GO:0006996|GO:0007018|GO:0010507	kinesin-like protein KIF25 isoform 2
ASHGA5P016500	605.304	733.592	9.48833	9.26756	M	P	protein_coding	ENST00000431010	CCDS2604.1	HRH1	GENCODE	4278	chr3	+	11196213	11304939		GCCGGCGCCGGGAGTGAGCCATAACTGGTGGCTGCTCTTGCGCCAATGAGCCTCCCCAAT	3269	Hs.1570	GO:0006954|GO:0007186|GO:0009629|GO:0007268|GO:0045907|GO:0045429|GO:0007200|GO:0010894|GO:0048016|GO:0071420|GO:0032962|GO:0016021|GO:0005634|GO:0005737|GO:0005886|GO:0005624|GO:0005887|GO:0004930|GO:0004969|GO:0051381	histamine receptor H1 [Source:HGNC Symbol;Acc:5182]
ASHGA5P001157	166.019	126.447	7.63638	6.71996	M	M	protein_coding	ENST00000221978	CCDS12830.1	NKG7	GENCODE	826	chr19	-	51874873	51875960		ATCATATCAGGCTACATCCACGTGACGCAGACCTTCAGCATTATGGCTGTTCTGTGGGCC	4818	Hs.10306	GO:0016020|GO:0005887	natural killer cell group 7 sequence [Source:HGNC Symbol;Acc:7830]
ASHGA5P001578	166.908	210.368	7.64445	7.45443	P	P	protein_coding	ENST00000467087	CCDS3440.2	STIM2	GENCODE	5154	chr4	+	26862312	27027003	ENST00000382009	GAAAAGCAATGGGAAGTGCCAGACACAGCTTCAGAATGTGACTCCTTAAATTCTTCCATT	57620	Hs.135763	GO:0006816|GO:0006874|GO:0051928|GO:0032237|GO:0032235|GO:0016021|GO:0005886|GO:0005789|GO:0005783|GO:0005515|GO:0005509|GO:0005246	stromal interaction molecule 2 [Source:HGNC Symbol;Acc:19205]
ASHGA5P053475	821.094	2072.25	9.92753	10.7826	P	P	protein_coding	NM_001170797	CCDS55250.1	ZFAND1	RefSeq	731	chr8	-	82615148	82633539	NR_033196	CCGCTTCTCTAGCCAGGCTTAAAAATGACAATAACAAATTTACAGCTAAGGTAACATCTC	79752	Hs.655453	GO:0008270	AN1-type zinc finger protein 1 isoform c
ASHGA5P048788	1456.34	2473.12	10.7438	11.0375	P	P	protein_coding	NM_002675	CCDS45297.1	PML	RefSeq	2254	chr15	+	74287013	74335717	NM_033246, NM_033249	AAGACAGACCTCTGGTTTTCTTTGACCTCAAGATTGACAATGAAAGTGGGTTCTCCTGGG	5371	Hs.526464	GO:0001666|GO:0001932|GO:0002230|GO:0003677|GO:0003713|GO:0005515|GO:0005634|GO:0005654|GO:0005654|GO:0005730|GO:0005730|GO:0005737|GO:0005829|GO:0006351|GO:0006461|GO:0006605|GO:0006605|GO:0006917|GO:0006917|GO:0006919|GO:0006977|GO:0007050|GO:0007050|GO:0007179|GO:0007182|GO:0007184|GO:0007569|GO:0008270|GO:0008270|GO:0008285|GO:0008630|GO:0009411|GO:0009615|GO:0010332|GO:0010522|GO:0016363|GO:…	protein PML isoform 6
ASHGA5P047991	4308.06	6441.38	12.2977	12.422	P	P	protein_coding	NM_148893	CCDS41627.1	SVIP	RefSeq	1405	chr11	-	22843597	22851382		TCAGGGTTCTCAAGCTGTCGTCCCTATGGGGCTGTGTTTTCCTTGTCCCGGGGAGTCCGC	258010	Hs.349096	GO:0000139|GO:0005886|GO:0030868	small VCP/p97-interacting protein
ASHGA5P034098	39.4986	43.5098	5.57198	5.17866	P	P	protein_coding	NM_001098818	CCDS42523.1	PDE4C	RefSeq	5073	chr19	-	18318770	18337285	NR_040546	TCAGGAAGCTTTTGGTGAATCAGAGCATCCGCCTGCAGCGGCGCTTCACGGTGGCCCATC	5143	Hs.132584	GO:0004115|GO:0005829|GO:0006198|GO:0007165|GO:0008144|GO:0046676|GO:0046872|GO:0072372	cAMP-specific 3',5'-cyclic phosphodiesterase 4C isoform PDE4C3
ASHGA5P003398	6463.68	9243.02	12.8862	12.949	P	P	protein_coding	NM_016454	CCDS10035.1	EMC4	RefSeq	1013	chr15	+	34517244	34522352		TTATGGCCATTTCAGCCACTTTCAAGATGTTAGAAAGTTCAAGCCAGAAGTTTCTTCAGG	51234	Hs.250905	GO:0006915|GO:0016021|GO:0072546	ER membrane protein complex subunit 4
ASHGA5P033146	137.036	233.655	7.36128	7.60585	P	P	protein_coding	NM_144608	CCDS11496.1	HEXIM2	RefSeq	1330	chr17	+	43238263	43247406		TGGAACAGAAGATGATGGCCACTCCGAACCAGACCGCCTGTAATGCAGAGTCACCAGTGG	124790	Hs.56382	GO:0000122|GO:0004861|GO:0005515|GO:0005634|GO:0005634|GO:0005730|GO:0005737|GO:0005737|GO:0006351|GO:0017069|GO:0045736|GO:0045892	protein HEXIM2
ASHGA5P001770	1738.56	5419.47	10.9952	12.187	P	P	protein_coding	NM_001134709	CCDS47382.1	DEK	RefSeq	2785	chr6	-	18224399	18264799	NM_003472	TGTAAAAGAGCTAATTTCTTGAGATAGAGGACAGAGAAGATGACTCGTTCCCATAGATTT	7913	Hs.484813	GO:0003677|GO:0005634|GO:0006357|GO:0006366|GO:0007165|GO:0016568|GO:0019079|GO:0042393|GO:2000779	protein DEK isoform 2
ASHGA5P047911	55.8782	75.4496	6.07623	5.96652	P	P	protein_coding	NM_020643	CCDS7794.1	C11orf16	RefSeq	1942	chr11	-	8941622	8954553		AGCCTTGCAATATGTCAGTGGAACAAGAATTCCCGTTAGACTAAGAGCCCTGAGGATCTA	56673	Hs.277349		uncharacterized protein C11orf16
ASHGA5P004254	873.642	2289.46	10.0116	10.9288	P	P	protein_coding	NM_001018006	CCDS32263.1	TPM1	RefSeq	1797	chr15	+	63334837	63364113	NM_000366, NM_001018020	TTGAAAGCATTAATGGCTGCAGAGGATAAGTACTCGCAGAAGGAAGACAGATATGAGGAA	7168	Hs.133892	GO:0001725|GO:0003065|GO:0003779|GO:0005200|GO:0005737|GO:0005829|GO:0005856|GO:0005862|GO:0006928|GO:0006936|GO:0006937|GO:0007010|GO:0008016|GO:0008092|GO:0008307|GO:0015629|GO:0030017|GO:0030049|GO:0030049|GO:0030336|GO:0031529|GO:0032059|GO:0032587|GO:0032781|GO:0034614|GO:0042060|GO:0045214|GO:0045785|GO:0051496|GO:0055010|GO:0060048	tropomyosin alpha-1 chain isoform 4
ASHGA5P005885	47.3978	86.605	5.83599	6.16431	P	P	protein_coding	NM_198458	CCDS12977.1	ZNF497	RefSeq	3578	chr19	-	58865722	58874214		CCACCTCCAGGTCACAGGCGCGAGATGGAGTCCCCAAGAGGGTGGACCCTGCAGGTGGCC	162968	Hs.447840	GO:0003677|GO:0005634|GO:0006351|GO:0006355|GO:0008270	zinc finger protein 497
ASHGA5P021981	4549.26	4678.91	12.3836	11.9656	P	P	protein_coding	NM_014212	CCDS8867.1	HOXC11	RefSeq	2100	chr12	+	54366909	54370203		GCCGCCCCCAACGCCCCCCGCACCCGCAAGAAGCGCTGCCCTTATTCGAAATTCCAGATC	3227	Hs.127562	GO:0001501|GO:0001656|GO:0001759|GO:0003700|GO:0005634|GO:0005730|GO:0005737|GO:0005739|GO:0006351|GO:0007492|GO:0009952|GO:0009954|GO:0042733|GO:0043565	homeobox protein Hox-C11
ASHGA5P008957	506.948	922.79	9.23831	9.6027	P	P	protein_coding	ENST00000349155	CCDS9175.1	TBX3	GENCODE	4723	chr12	-	115108058	115121969		ACATGGATTTACTATATTGAACTCCATGCACAAATACCAGCCCCGGTTCCACATTGTAAG	6926	Hs.731585	GO:0006351|GO:0045893|GO:0001501|GO:0045892|GO:0060444|GO:0006355|GO:0008284|GO:0001701|GO:0045787|GO:2000648|GO:0006357|GO:0009887|GO:0045662|GO:0006916|GO:0042733|GO:0060412|GO:0001947|GO:0060021|GO:0030539|GO:0035117|GO:0030879|GO:0007569|GO:0001568|GO:0030857|GO:0003151|GO:0019827|GO:0048332|GO:0008595|GO:0060596|GO:0030540|GO:0035136|GO:0010159|GO:0003167|GO:0021761|GO:0032275|GO:0046884|GO:…	T-box 3 [Source:HGNC Symbol;Acc:11602]
ASHGA5P014105	1319.79	2724.42	10.6014	11.1794	P	P	protein_coding	NM_152705	CCDS9324.1	POLR1D	RefSeq	2043	chr13	+	28195915	28241559		AGCTGGAGAGGAAAGCAATAGAAGAACTGCTTAAGGAGGCAAAACGTGGGAAAACTAGAG	51082	Hs.507584	GO:0003677|GO:0003899|GO:0005654|GO:0006360|GO:0006361|GO:0006362|GO:0006363|GO:0006383|GO:0006385|GO:0006386|GO:0010467	DNA-directed RNA polymerases I and III subunit RPAC2 isoform 2
ASHGA5P048745	50924.8	69492.6	15.813	15.9401	P	P	protein_coding	NM_000942	CCDS10191.1	PPIB	RefSeq	1045	chr15	-	64448013	64455354		ACAGTCAAGACAGCCTGGCTAGATGGCAAGCATGTGGTGTTTGGCAAAGTTCTAGAGGGC	5479	Hs.434937	GO:0000413|GO:0003755|GO:0005515|GO:0005783|GO:0005788|GO:0005788|GO:0006457|GO:0030198|GO:0042277|GO:0042470|GO:0051082	peptidyl-prolyl cis-trans isomerase B precursor
ASHGA5P054826	205.929	302.021	7.94488	7.97999	P	P	protein_coding	NM_001003676	CCDS41641.1	C11orf49	RefSeq	2008	chr11	+	46958250	47183798		ATGGATGAAGAGCTGGAACGGCTGTAAGTGTCAAGTGGGAGGATACTGCCCCCTTGTGGG	79096	Hs.368296	GO:0005634|GO:0005730	UPF0705 protein C11orf49 isoform 1
ASHGA5P052386	15.7764	25.3613	4.25255	4.3905	A	P	protein_coding	ENST00000395266	CCDS4145.1	SLC27A6	GENCODE	2616	chr5	+	128301209	128369335	NM_001017372	TAAAACTTTAAGATTTTTATATCTAGAACTTTCATATGCTTTCTTAGGAAGAGTGAGAGG	28965	Hs.49765	GO:0055085|GO:0015909|GO:0000038|GO:0008152|GO:0016021|GO:0005886|GO:0042383|GO:0000166|GO:0003824|GO:0004467|GO:0031957	solute carrier family 27 (fatty acid transporter), member 6 [Source:HGNC Symbol;Acc:11000]
ASHGA5P006779	380.266	639.522	8.81906	9.069	P	P	protein_coding	NM_002435	CCDS10272.1	MPI	RefSeq	1771	chr15	+	75182409	75190565		TGAAGACGGAGGTCCCTGGCTCTGTCACTGAATACAAGGTCTTGGCACTGGACTCTGCCA	4351	Hs.75694	GO:0004476|GO:0005737|GO:0005829|GO:0006488|GO:0008270|GO:0009298|GO:0009298|GO:0018279|GO:0043687|GO:0044267	mannose-6-phosphate isomerase
ASHGA5P034963	103.825	99.0616	6.9642	6.36456	P	P	protein_coding	NM_015955	CCDS1776.1	MEMO1	RefSeq	1831	chr2	-	32092893	32235698	NM_001137602	TGGGAGGGGAGGGGGCCGTGGGGGCGGCTCGGCGGAACCAGCCCCGGCTGGGCAGCAGCG	51072	Hs.444969	GO:0005634|GO:0005829|GO:0032886	protein MEMO1 isoform 1
ASHGA5P014438	194.917	285.722	7.86851	7.89559	P	P	protein_coding	NM_207387	CCDS11178.2	FAM211A	RefSeq	2715	chr17	-	16345318	16395505		TCCCAAGCCGCCTCAAGGCTGTCCTGGCCGGAAGCCCCCCAGACAACACAGTGGACCTGT	388341	Hs.25425		leucine-rich repeat-containing protein FAM211A isoform 2
ASHGA5P053783	190.183	213.561	7.83275	7.47688	P	P	protein_coding	NM_001024594	CCDS44290.1	C1orf53	RefSeq	697	chr1	+	197871681	197876497		GGCCGGCGGCGGCATGGCGGCCAGGCAGATCTGGGCACGGACGGGTGCCGCGCTCTGCAG	388722	Hs.61329		uncharacterized protein C1orf53
ASHGA5P012411	82.8954	123.038	6.6419	6.67864	P	P	protein_coding	NM_005495	CCDS4564.1	SLC17A4	RefSeq	3600	chr6	+	25754926	25781403		AATTTAAAGCAATGGCCCCTGCATATGACTGGAGTCCTGAAATCCAGGGAATCATCCTCA	10050	Hs.282931	GO:0005436|GO:0005887|GO:0006796|GO:0006814|GO:0016020	putative small intestine sodium-dependent phosphate transport protein
ASHGA5P048239	1612.35	1800.16	10.8854	10.5776	P	P	protein_coding	ENST00000333861	CCDS8145.1	CCDC87	GENCODE	2915	chr11	-	66357639	66360554		AGTAGTCCCATTATGTCAAGCCTTGCACAATACAAGCCAAATCTCCTATATCAAAAGAAC	55231	Hs.121072		coiled-coil domain containing 87 [Source:HGNC Symbol;Acc:25579]
ASHGA5P009779	57.5757	105.015	6.11943	6.44918	P	P	protein_coding	NM_007324	CCDS564.1	ZFYVE9	RefSeq	4753	chr1	+	52608045	52812358		CTAATGAATGTGGCTCAGCCCAGAGAGCAGAGGCGAGTTTGGTTTGCTGATGGGATCTTG	9372	Hs.532345	GO:0005515|GO:0005545|GO:0005737|GO:0005769|GO:0006897|GO:0007179|GO:0007179|GO:0007179|GO:0007183|GO:0007184|GO:0008236|GO:0030512|GO:0031901|GO:0031901|GO:0046872	zinc finger FYVE domain-containing protein 9 isoform 1
ASHGA5P002765	686.187	912.516	9.67189	9.58365	P	P	protein_coding	NM_016111	CCDS32363.1	TELO2	RefSeq	3338	chr16	+	1543351	1560460		GAAATTCCAGTACGAAGAGGATGAACTGAGCCTCGAGCTGCTGGCCTTGGCCTCCCCCCA	9894	Hs.271044	GO:0000781|GO:0005515|GO:0005622|GO:0005634|GO:0005737|GO:0016020|GO:0032403	telomere length regulation protein TEL2 homolog
ASHGA5P006714	54.7254	96.1829	6.04493	6.32326	P	P	protein_coding	NM_001858	CCDS4970.1	COL19A1	RefSeq	8725	chr6	+	70576447	70922157		GAGACACTATTAAGATATTTCCCAAAGGCCTTCCTGAGGAGTACTCAGTAGCTGCCATGT	1310	Hs.444842	GO:0001501|GO:0005201|GO:0005576|GO:0005578|GO:0005581|GO:0005788|GO:0007155|GO:0007519|GO:0016337|GO:0030154|GO:0030198|GO:0030198|GO:0030674	collagen alpha-1(XIX) chain precursor
ASHGA5P033754	27.1351	49.1952	5.02947	5.35484	P	P	protein_coding	NM_182978	CCDS11851.1	GNAL	RefSeq	6491	chr18	+	11689013	11885683	NM_001142339, NM_001261443	ATGTGAAAAAACTTTGGGACGATGAAGGCGTGAAGGCATGCTTTGAGAGATCCAACGAAT	2774	Hs.136295	GO:0001664|GO:0001975|GO:0003924|GO:0004871|GO:0005525|GO:0005834|GO:0005886|GO:0006184|GO:0007165|GO:0007189|GO:0007190|GO:0007191|GO:0007193|GO:0007268|GO:0007608|GO:0031000|GO:0031234|GO:0031683|GO:0046872	guanine nucleotide-binding protein G(olf) subunit alpha isoform 1
ASHGA5P001050	47.9903	30.3109	5.85372	4.6491	P	P	protein_coding	NM_004352	CCDS10736.1	CBLN1	RefSeq	2435	chr16	-	49311828	49315742		CTTCGACCAGGTACTAGTGAACATTGGGAACAACTTTGATTCAGAACGCAGCACTTTCAT	869	Hs.458423	GO:0005576|GO:0007268|GO:0007399|GO:0009306|GO:0016020|GO:0030054|GO:0042803|GO:0045202|GO:0051965	cerebellin-1 precursor
ASHGA5P052383	918.577	1255.67	10.0776	10.0602	P	P	protein_coding	NM_130809	CCDS4143.1	PRRC1	RefSeq	4700	chr5	+	126853308	126890780		AGATGATCTACAGTGCAGCCAGAGCGATAGCGGGCATGTATAAACAGCGCCTGCCACCCA	133619	Hs.483259	GO:0005794	protein PRRC1
ASHGA5P018483	4443.67	7344.06	12.3409	12.6171	P	P	protein_coding	NM_001195304		BBIP1	RefSeq	2368	chr10	-	112658487	112679124		AGCAAGCGAGGAAAAAACACTATATCCAACAACTCAGATATGGCAGAAGTGAAGTCAATG	92482	Hs.232543	GO:0005515|GO:0005737|GO:0005929|GO:0034464|GO:0042384	BBSome-interacting protein 1 isoform 1
ASHGA5P006338	196904	206427	17.6231	17.6128	P	P	protein_coding	NM_001024	CCDS13497.1	RPS21	RefSeq	418	chr20	+	60962120	60963576		CATCGTCTCAAAGAACTTTTGACTGGAGAGAATCACAGATGTGGAATATTTGTCATAAAT	6227	Hs.190968	GO:0000184|GO:0000447|GO:0000461|GO:0003735|GO:0005737|GO:0005829|GO:0006412|GO:0006412|GO:0006412|GO:0006413|GO:0006414|GO:0006415|GO:0006614|GO:0010467|GO:0015935|GO:0016032|GO:0016070|GO:0016071|GO:0019058|GO:0019083|GO:0022627|GO:0022627|GO:0042274|GO:0044267|GO:0047485	40S ribosomal protein S21
ASHGA5P052676	4780.87	4831.53	12.4537	12.0114	P	P	protein_coding	NM_172197	CCDS4747.1	AGER	RefSeq	1353	chr6	-	32148744	32152099	NM_001136, NM_001206929, NM_001206932, NM_001206934, NM_001206940, NM_001206966, NR_038190	AAGTCCCTGCCCAGCCCTCTCCTCAAATCCACTGGATGAAGGATGTGAGTGACCTGGAGA	177	Hs.534342	GO:0004872|GO:0004888|GO:0005515|GO:0005576|GO:0005886|GO:0005887|GO:0006954|GO:0007166|GO:0009611|GO:0031175|GO:0044548|GO:0045087|GO:0051092	advanced glycosylation end product-specific receptor isoform 7 precursor
ASHGA5P030531	14.273	26.3516	4.11567	4.44631	A	P	protein_coding	ENST00000334438	CCDS30895.1	OR10T2	GENCODE	945	chr1	-	158368311	158369256		GAGGTAAAAACTGCATTGAAAAGAGTTCTTGGAATGCCTGTGGCAACCAAGATGAGCTAA	128360	Hs.553588	GO:0007186|GO:0016021|GO:0005886|GO:0004930|GO:0004984	olfactory receptor, family 10, subfamily T, member 2 [Source:HGNC Symbol;Acc:14816]
ASHGA5P006049	162.468	170.987	7.6064	7.15381	P	P	protein_coding	ENST00000395644	CCDS10211.1	C15orf44	GENCODE	2517	chr15	-	65871121	65903407	NR_045104, NR_045105	CTTCACGAGAGATTATAATACCCTACAGGAAGCACTAAGTAATATGGATGATTATGACAA	81556	Hs.6686		chromosome 15 open reading frame 44 [Source:HGNC Symbol;Acc:25372]
ASHGA5P041193	4747.08	5962.57	12.4426	12.3175	P	P	protein_coding	NM_003248	CCDS4049.1	THBS4	RefSeq	3233	chr5	+	79331169	79379107		TCCTGCTGCACCTGGTCCTGCAGCGGTGGCTAGCGGCAGGCGCCCAGGCCACCCCCCAGG	7060	Hs.211426	GO:0001938|GO:0001968|GO:0005178|GO:0005509|GO:0005518|GO:0005576|GO:0005604|GO:0005615|GO:0008083|GO:0008201|GO:0016525|GO:0031594|GO:0043237|GO:0048812|GO:0050731|GO:0051260|GO:0051451|GO:0051781|GO:0071603|GO:0090023	thrombospondin-4 precursor
ASHGA5P003895	136.01	190.236	7.35104	7.30675	P	P	protein_coding	NM_178443	CCDS8060.1	FERMT3	RefSeq	2570	chr11	+	63974151	63991363	NM_031471	CTCAAGGACCATCTCCGAATCTTTCGCATCCCACGAAGGCCCCGGAAGCTGACCCTGAAG	83706	Hs.180535	GO:0002102|GO:0005178|GO:0005543|GO:0007159|GO:0030054|GO:0033622|GO:0033632|GO:0042995|GO:0070527	fermitin family homolog 3 long form
ASHGA5P033407	95.6359	134.828	6.84592	6.80986	P	P	protein_coding	NM_000081	CCDS31062.1	LYST	RefSeq	13493	chr1	-	235824344	236030220		GATACACTTTTGGTCCTCGTTAACCACCCATCACCAGCTATACAACAAGGTGTTATTAAA	1130	Hs.532411	GO:0005515|GO:0005737|GO:0015031|GO:0015630|GO:0030595|GO:0032438|GO:0032510|GO:0033364|GO:0042267|GO:0042742|GO:0042832|GO:0043473|GO:0051607	lysosomal-trafficking regulator
ASHGA5P008391	2258.85	3013.05	11.3749	11.3173	P	P	protein_coding	NM_001109689	CCDS55282.1	ZNF250	RefSeq	6367	chr8	-	146102335	146126846		AGGACCCCAGGCCAAGCTGACCTTCGAGGATGTGGCTGTGCTCCTCTCCCAGGATGAATG	58500	Hs.532277	GO:0003677|GO:0005634|GO:0006351|GO:0006355|GO:0008270	zinc finger protein 250 isoform b
ASHGA5P011100	141.62	237.041	7.40849	7.62761	P	P	protein_coding	NM_006099	CCDS920.2	PIAS3	RefSeq	2902	chr1	+	145575987	145586546		AACACCATTGTGGTCAATTGGTCATCTGAGTTCGGACGGAATTACTCCTTGTCTGTGTAC	10401	Hs.435761	GO:0003676|GO:0005515|GO:0005634|GO:0005737|GO:0006351|GO:0006355|GO:0008022|GO:0008270|GO:0009725|GO:0010628|GO:0015459|GO:0016925|GO:0016925|GO:0019789|GO:0019899|GO:0030425|GO:0033235|GO:0045202|GO:0045838|GO:0047485	E3 SUMO-protein ligase PIAS3
ASHGA5P029507	34.4009	49.6859	5.36949	5.36959	P	P	protein_coding	ENST00000307169	CCDS9657.1	INSM2	GENCODE	3013	chr14	+	36003247	36006260		CCTGACAGAAAGCCCGTATTTGTAAGATGCTTACCACCAAATAAATGTACATAGACTGTG	84684	Hs.62813	GO:0006351|GO:0006355|GO:0005634|GO:0005737|GO:0005622|GO:0003677|GO:0008270	insulinoma-associated 2 [Source:HGNC Symbol;Acc:17539]
ASHGA5P012480	45.8123	74.2814	5.78525	5.94409	P	P	protein_coding	NM_001172646	CCDS54447.1	PLCB4	RefSeq	5640	chr20	+	9049700	9461462		CTTCAGATGACCTTGAACATGAAAACAACAAAAAGGGCCTGGTCACTGTAGAAGATGAGC	5332	Hs.472101	GO:0004435|GO:0004629|GO:0004871|GO:0005509|GO:0005634|GO:0005790|GO:0005829|GO:0014069|GO:0016042|GO:0035556|GO:0043267|GO:0051019	1-phosphatidylinositol 4,5-bisphosphate phosphodiesterase beta-4 isoform c
ASHGA5P003395	104.958	179.079	6.97993	7.22047	P	P	protein_coding	NM_001142593	CCDS9907.1	ITPK1	RefSeq	3264	chr14	-	93406067	93582263	NM_014216	TGACATCAATGCCTTCCCAGGCTACGAGGGCGTGAGCGAGTTCTTCACAGACCTCCTGAA	3705	Hs.308122	GO:0000287|GO:0003824|GO:0005524|GO:0005829|GO:0007165|GO:0007596|GO:0016787|GO:0016853|GO:0032957|GO:0047325|GO:0052725|GO:0052726	inositol-tetrakisphosphate 1-kinase isoform a
ASHGA5P013658	1272.94	1822.49	10.5506	10.5963	P	P	protein_coding	ENST00000395503	CCDS42139.1	ATP2A1	GENCODE	3536	chr16	+	28889808	28915830		TCAAGTTCGTTGCTCGGAACTACCTAGAGGGATAACTGTTCCCCCTCCTCCATCTCTGAG	487	Hs.657344	GO:0055085|GO:0006200|GO:0006942|GO:0034220|GO:0006816|GO:0006754|GO:0006812|GO:0007596|GO:0070059|GO:0008637|GO:0045988|GO:0070509|GO:0008152|GO:0034976|GO:0032470|GO:0032471|GO:0031448|GO:0051561|GO:0051659|GO:0090076|GO:0016021|GO:0005789|GO:0048471|GO:0016020|GO:0005792|GO:0031674|GO:0016529|GO:0031095|GO:0033017|GO:0005793|GO:0031673|GO:0034704|GO:0000166|GO:0005515|GO:0005524|GO:0005509|GO:…	ATPase, Ca++ transporting, cardiac muscle, fast twitch 1 [Source:HGNC Symbol;Acc:811]
ASHGA5P051439	48.6039	98.2072	5.87272	6.35314	P	P	protein_coding	NM_001137674	CCDS46784.1	ZNF860	RefSeq	3210	chr3	+	32023265	32033228		CTTCAGTTAGAGGTCACTCCTTGCAAAACATCAGAAAATTCATTCCTGAGATAATTGTTC	344787	Hs.585139	GO:0003677|GO:0005634|GO:0006351|GO:0006355|GO:0008270	zinc finger protein 860
ASHGA5P055614	1106.07	1017.13	10.3473	9.74371	P	P	protein_coding	NM_170665	CCDS9144.1	ATP2A2	RefSeq	8329	chr12	+	110719031	110788897		ACCTGGAACCTGGTAAAGAGTGTGTGCAGCCTGCCACCAAATCCTGCTCGTTCTCGGCAT	488	Hs.506759	GO:0002026|GO:0005388|GO:0005509|GO:0005524|GO:0005789|GO:0005789|GO:0005887|GO:0006754|GO:0006810|GO:0006874|GO:0006984|GO:0007155|GO:0007596|GO:0008022|GO:0008544|GO:0016020|GO:0016529|GO:0031095|GO:0031775|GO:0033017|GO:0034220|GO:0043231|GO:0043234|GO:0043434|GO:0044548|GO:0045822|GO:0055085|GO:0070296	sarcoplasmic/endoplasmic reticulum calcium ATPase 2 isoform b
ASHGA5P008389	43.7445	113.327	5.71902	6.55459	P	P	protein_coding	NM_173826	CCDS2712.1	C3orf23	RefSeq	3702	chr3	+	44379943	44450940		AGTACTTCCGGATTTCGAGCAGTCAAATTTACTTTGCACACCAGAGATCTGCTAAGCACA	285343	Hs.55131	GO:0005739	uncharacterized protein C3orf23 isoform 1
ASHGA5P055682	245.441	383.796	8.19786	8.32745	P	P	protein_coding	NM_020936	CCDS9251.1	DDX55	RefSeq	2638	chr12	+	124086671	124105482		ATCTCAGATTTGGAAGATGACTGCTGATTCCAGTGCCACAGATGAACCCACAAGGACATA	57696	Hs.286173	GO:0003723|GO:0005524|GO:0008026	ATP-dependent RNA helicase DDX55
ASHGA5P007647	762.252	1662.84	9.82001	10.4574	P	P	protein_coding	ENST00000335351	CCDS13506.1	TCFL5	GENCODE	2456	chr20	-	61472466	61493115		TCTTAAAAAGGAATTTGAGAGCGTATTTTGCGGTAAAACTGGCCGAAGGCTAAAGCTGAC	10732	Hs.126248	GO:0007275|GO:0030154|GO:0007283|GO:0006355|GO:0045595|GO:0006366|GO:0042127|GO:0005634|GO:0001673|GO:0003677|GO:0003700	transcription factor-like 5 (basic helix-loop-helix) [Source:HGNC Symbol;Acc:11646]
ASHGA5P004305	2674.76	6000.17	11.6157	12.3258	P	P	protein_coding	NM_001173408	CCDS54433.1	OBSL1	RefSeq	3578	chr2	-	220426437	220436268		ACCGTCACAGAGTCTTACCAAAGTCAGGACAGTTCAAATAACAATCCGGAGTTATGCGTC	23363	Hs.526594	GO:0007010|GO:0008093|GO:0014704|GO:0030018|GO:0031430|GO:0048471|GO:0055003	obscurin-like protein 1 isoform 3 precursor
ASHGA5P003460	219.794	324.358	8.03887	8.08266	P	P	protein_coding	NM_014062	CCDS10884.1	NOB1	RefSeq	1733	chr16	-	69775773	69788829		TTCGCCATGCAGAATGTTCTGCTGCAGATGGGGCTGCACGTGCTGGCGGTGAACGGCATG	28987	Hs.271695	GO:0005634|GO:0046872	RNA-binding protein NOB1
ASHGA5P011011	70.9964	138.201	6.41464	6.84438	P	P	protein_coding	NM_019060	CCDS1012.1	CRCT1	RefSeq	699	chr1	+	152486977	152488481		AACGTAGTGAGTCTTTCAGTGGAGCCAGGGTCTGGTTTGTCGTGAGGAGCTCCGCGATGT	54544	Hs.110196		cysteine-rich C-terminal protein 1
ASHGA5P043964	14.8084	33.371	4.16537	4.79365	A	P	protein_coding	NM_001190487		MTRNR2L6	RefSeq	1395	chr7	+	142374130	142375525		CGAGCAACCTATGCTAAGACTAAACAAGTTTAAGCGAATTACTATACATATATTGACCCA	100463482	Hs.727419	GO:0005576|GO:0005737	humanin-like protein 6
ASHGA5P000784	138.891	380.766	7.38094	8.31471	P	P	protein_coding	NM_001031850	CCDS33038.1	PSG6	RefSeq	1728	chr19	-	43406233	43422076		ATCCATGATAGTCAAAGTCTCTGGTCCCTGCCATGGAAACCAGACAGAGTCTCATTAATG	5675	Hs.646353	GO:0003674|GO:0005576|GO:0007565	pregnancy-specific beta-1-glycoprotein 6 isoform b precursor
ASHGA5P007461	133.541	252.253	7.32599	7.71808	P	P	protein_coding	NM_004766	CCDS3108.1	COPB2	RefSeq	3142	chr3	-	139076432	139108522		CGCAGCCATGCCTCTGCGACTTGATATCAAAAGAAAGCTAACTGCTAGATCTGATCGAGT	9276	Hs.731508	GO:0005198|GO:0005737|GO:0005794|GO:0005829|GO:0006886|GO:0006890|GO:0006891|GO:0015629|GO:0016044|GO:0030126|GO:0048205	coatomer subunit beta'
ASHGA5P015724	512.011	804.587	9.25127	9.40012	P	P	protein_coding	ENST00000422986	CCDS46155.1	KLK3	GENCODE	1335	chr19	+	51358170	51364020		TGCATCAGGAAGCCAGGTGATGACTCCAGCCACGACCTCATGCTGCTCCGCCTGTCAGAG	354	Hs.171995	GO:0006508|GO:0004252|GO:0003824	kallikrein-related peptidase 3 [Source:HGNC Symbol;Acc:6364]
ASHGA5P012900	66.1586	122.77	6.31323	6.67481	P	P	protein_coding	NM_139071	CCDS8798.2	SMARCD1	RefSeq	3308	chr12	+	50478982	50494494		AGACAACAAGACAATGACTGATGTGGTGGGTAACCCAGAGGAGGAGCGCCGAGCTGAGTT	6602	Hs.79335	GO:0003713|GO:0005515|GO:0006337|GO:0006338|GO:0006338|GO:0006357|GO:0007399|GO:0016514|GO:0016585|GO:0032947|GO:0048096|GO:0071564|GO:0071565	SWI/SNF-related matrix-associated actin-dependent regulator of chromatin subfamily D member 1 isoform b
ASHGA5P007659	156.537	218.686	7.5502	7.50983	P	P	protein_coding	NM_001080824	CCDS46349.1	TRABD2A	RefSeq	1733	chr2	-	85048795	85108252		TGAACTTTTCACAGGTTCCCAATTTTATTAATGCCACGCTACCACCTCAGGAGCGCATCA	129293	Hs.469134	GO:0004222|GO:0005887|GO:0006508|GO:0008152|GO:0016055|GO:0017147|GO:0018158|GO:0030178|GO:0031301|GO:0046872|GO:0060322	UPF0632 protein C2orf89 precursor
ASHGA5P002321	24.0296	68.8766	4.85447	5.83674	P	P	protein_coding	NM_025009	CCDS33986.1	CEP135	RefSeq	5760	chr4	+	56814973	56899529		AAAGCAAATTAACTAGTCAAAGCCGGGAAAACACCATGCTTCGAGCTAAAGTGGCACAGT	9662	Hs.518767	GO:0000086|GO:0000278|GO:0005813|GO:0005814|GO:0005829|GO:0007099|GO:0008022|GO:0010457	centrosomal protein of 135 kDa
ASHGA5P025243	33.6275	73.9575	5.33493	5.93735	P	P	protein_coding	NM_003264	CCDS3784.1	TLR2	RefSeq	3417	chr4	+	154605440	154627242		CTCTTTCACTGCTTTCAACTGGTAGTTGTGGGTTGAAGCACTGGACAATGCCACATACTT	7097	Hs.519033	GO:0001875|GO:0002224|GO:0002238|GO:0002687|GO:0002752|GO:0002755|GO:0004872|GO:0004888|GO:0005515|GO:0005737|GO:0005886|GO:0005886|GO:0005887|GO:0006917|GO:0006954|GO:0006955|GO:0007165|GO:0007252|GO:0008063|GO:0008329|GO:0009897|GO:0009986|GO:0030177|GO:0031663|GO:0032695|GO:0032700|GO:0032722|GO:0032728|GO:0032735|GO:0032741|GO:0032755|GO:0032757|GO:0032760|GO:0034123|GO:0034130|GO:0034134|GO:…	toll-like receptor 2 precursor
ASHGA5P014770	114.02	155.31	7.09704	7.01528	P	P	protein_coding	NM_001142565	CCDS44620.1	CPSF7	RefSeq	3661	chr11	-	61170119	61197464		GCTCGGAAACGAATACCTCCACGGGCCCATTCCCGAGATTCTAGTGATTCTGCTGATGGA	79869	Hs.740579	GO:0000166|GO:0000398|GO:0003723|GO:0005515|GO:0005634|GO:0005654|GO:0005849|GO:0006366|GO:0006369|GO:0006397|GO:0008380|GO:0010467|GO:0031124|GO:0051262	cleavage and polyadenylation specificity factor subunit 7 isoform 3
ASHGA5P050695	907.653	1319.11	10.0598	10.13	P	P	protein_coding	ENST00000305861	CCDS2227.1	B3GALT1	GENCODE	2168	chr2	+	168675181	168727366		TCTCAAGACAATGGCTTCAAAGGTCTCCTGTTTGTATGTTTTGACAGTTGTGTGCTGGGC	8708	Hs.735833	GO:0006486|GO:0030259|GO:0009312|GO:0016021|GO:0000139|GO:0016020|GO:0008378|GO:0008499	UDP-Gal:betaGlcNAc beta 1,3-galactosyltransferase, polypeptide 1 [Source:HGNC Symbol;Acc:916]
ASHGA5P013846	1570.44	2343.26	10.8509	10.964	P	P	protein_coding	ENST00000397109	CCDS46751.1	SEC13	GENCODE	1467	chr3	-	10342614	10362725		GAGGGGAGTCCAGAGGTGTCAGTAATTAACACTGTGGATACCTCCCATGAGGACATGATT	6396	Hs.166924	GO:0005515	SEC13 homolog (S. cerevisiae) [Source:HGNC Symbol;Acc:10697]
ASHGA5P006070	29.6131	51.6474	5.15184	5.42327	P	P	protein_coding	NM_001002812	CCDS30825.1	PDE4DIP	RefSeq	4833	chr1	-	144890590	144995022	NM_001002811	TCACCAGCAACTATAGCTTCAGAAGCATTTTTACTTGCAAGACGATGGACACATTCCCCT	9659	Hs.708687	GO:0005515|GO:0005634|GO:0005737|GO:0005794|GO:0005813|GO:0005813|GO:0019899|GO:0030016|GO:0043623	myomegalin isoform 2
ASHGA5P007651	104.142	112.548	6.96906	6.54541	P	P	protein_coding	NM_014997	CCDS5815.1	KLHDC10	RefSeq	6438	chr7	+	129710348	129775560		CACCTGCCAGGTAAGAAGAAAATACGATGGGACCCAGTTAGGAGGCGCTTCATTCAGTCC	23008	Hs.520710		kelch domain-containing protein 10
ASHGA5P022320	50013.6	90766.1	15.7698	16.3353	P	P	protein_coding	NM_006432	CCDS32121.1	NPC2	RefSeq	921	chr14	-	74946642	74960084		TCTTCTGCTGGGAAATCCCAGTACAGATCGTTTCTCATCTCTAAGTGCCTCATTGAGTTC	10577	Hs.433222	GO:0005515|GO:0005576|GO:0005764|GO:0005783|GO:0008203|GO:0009615|GO:0015485|GO:0015914|GO:0019747|GO:0019899|GO:0030301|GO:0032366|GO:0032367|GO:0032367|GO:0033344|GO:0042632|GO:0046836	epididymal secretory protein E1 precursor
ASHGA5P054434	372.393	729.403	8.78998	9.25951	P	P	protein_coding	NM_001099284	CCDS41502.1	ZNF239	RefSeq	2047	chr10	-	44051792	44070066	NM_001099282, NM_001099283, NM_005674	TCCTCGCTAACTGACATTAGCCCATTCAGGTCTTCACAGCGCTCATACTGTAAAAACTGT	8187	Hs.25040	GO:0003677|GO:0003723|GO:0005634|GO:0006351|GO:0006355|GO:0008270	zinc finger protein 239
ASHGA5P047441	5553.64	9473.33	12.6614	12.9801	P	P	protein_coding	NM_032804	CCDS7266.2	ADO	RefSeq	3739	chr10	+	64564515	64568239		GTGGGATAAAAGTTATCTTCCCCTTGGAAAGACTAATGAGCACAATGATATTAATCACTT	84890	Hs.99821	GO:0005739|GO:0046872|GO:0047800	2-aminoethanethiol dioxygenase
ASHGA5P003236	928.347	1576.31	10.0929	10.3857	P	P	protein_coding	NM_015004	CCDS2725.1	EXOSC7	RefSeq	1059	chr3	+	45017740	45052962		TACATCGTGCATGGCGTCCAGGAAGACCTCCGTGTGGATGGCCGTGGCTGTGAGGACTAC	23016	Hs.719958	GO:0000175|GO:0000178|GO:0000178|GO:0000288|GO:0003723|GO:0004532|GO:0005515|GO:0005730|GO:0005829|GO:0006364|GO:0006401|GO:0010467|GO:0016070|GO:0016071|GO:0043928	exosome complex component RRP42
ASHGA5P007399	8906.28	12459	13.3673	13.3602	P	P	protein_coding	NM_001024216	CCDS30609.1	FBLIM1	RefSeq	2793	chr1	+	16091458	16113084		TATGCAGCTCTTCAATGGAGACATCTGTGCCTTCTGCCACAAGACCGTGTCCCCCCGAGA	54751	Hs.530101	GO:0001725|GO:0005829|GO:0005925|GO:0005938|GO:0008270|GO:0008360|GO:0016337|GO:0030054|GO:0031005|GO:0033623|GO:0034329|GO:0043231	filamin-binding LIM protein 1 isoform c
ASHGA5P004820	53516.3	71738.7	15.863	15.9901	P	P	protein_coding	NM_024645	CCDS34885.1	ZMAT4	RefSeq	2482	chr8	-	40388110	40755343		GAACTGAGAGGTCTGAGGCGCAATTACAGATGTACCATCTGCAGTGTCTCCCTAAACTCA	79698	Hs.591850	GO:0003677|GO:0005634|GO:0008270	zinc finger matrin-type protein 4 isoform a
ASHGA5P040291	52.8611	75.2217	5.99405	5.96302	P	P	protein_coding	NM_004174	CCDS3855.1	SLC9A3	RefSeq	2777	chr5	-	473333	524549		TGTGTTTGAATCTTTCGTGGCGCTGGGAGGTGACAACGTGACTGGCGTGGACTGCGTGAA	6550	Hs.658120	GO:0002028|GO:0005515|GO:0005886|GO:0005903|GO:0006811|GO:0006885|GO:0006898|GO:0007623|GO:0009986|GO:0015385|GO:0016021|GO:0016324|GO:0031526|GO:0051384|GO:0055085	sodium/hydrogen exchanger 3
ASHGA5P010314	28.2217	46.6721	5.08379	5.28231	P	P	protein_coding	NM_198837	CCDS11318.1	ACACA	RefSeq	9655	chr17	-	35441926	35656692		AATGAGATATTACATGCTTCAAAGGTCCAGCATGTCTGGCTTGCACCTAGTAAAGCAGGG	31	Hs.160556	GO:0001894|GO:0003989|GO:0004075|GO:0005515|GO:0005524|GO:0005739|GO:0005829|GO:0005829|GO:0006084|GO:0006112|GO:0006633|GO:0009374|GO:0014070|GO:0019432|GO:0031325|GO:0035338|GO:0042493|GO:0044255|GO:0044268|GO:0044281|GO:0046872|GO:0051289|GO:0055088|GO:2001295	acetyl-CoA carboxylase 1 isoform 3
ASHGA5P010334	28.7153	22.5972	5.10859	4.22303	P	A	protein_coding	NM_017988	CCDS9076.1	SCYL2	RefSeq	3818	chr12	+	100661548	100733914		CTAGGACCGGGTAACTATAACTACCCAATATTGCAGCCATGGAGTCCATGCTTAATAAAT	55681	Hs.506481	GO:0002092|GO:0004672|GO:0005102|GO:0005515|GO:0005524|GO:0005794|GO:0008333|GO:0010008|GO:0030136|GO:0048471|GO:0090090|GO:2000286|GO:2000370	SCY1-like protein 2
ASHGA5P017966	567.655	580.845	9.40051	8.9338	P	P	protein_coding	NM_001493	CCDS35452.1	GDI1	RefSeq	2505	chrX	+	153665258	153671814		GCACTGATGACTACCTGGACCAGCCCTGCCTTGAGACCGTCAACCGCATCAAGTTGTACA	2664	Hs.74576	GO:0005092|GO:0005093|GO:0005096|GO:0005515|GO:0005737|GO:0005829|GO:0007165|GO:0007264|GO:0015031|GO:0030496|GO:0051056	rab GDP dissociation inhibitor alpha
ASHGA5P009392	383.776	480.785	8.83193	8.65692	P	P	protein_coding	NM_001002292	CCDS30750.1	WLS	RefSeq	2069	chr1	-	68564141	68698229	NM_024911	TGGGAGGCTTGATTGGGCCCACAACGGCAGTGTCCTACATGTCGGTGAAATGTGTGGATG	79971	Hs.647659	GO:0000139|GO:0004871|GO:0005515|GO:0007275|GO:0016021|GO:0016055|GO:0030659|GO:0043123|GO:0090263	protein wntless homolog isoform 2
ASHGA5P006766	55.5769	84.7619	6.06853	6.13345	P	P	protein_coding	NM_033356	CCDS2343.1	CASP8	RefSeq	2655	chr2	+	202125222	202152434		CGTGAGAGTAAGATTATATTCTCCTGCCTTTTAAAAAGATGGACTTCAGCAGAAATCTTT	841	Hs.599762	GO:0001525|GO:0001841|GO:0004197|GO:0004197|GO:0005164|GO:0005515|GO:0005634|GO:0005730|GO:0005737|GO:0005739|GO:0005741|GO:0005813|GO:0005829|GO:0005856|GO:0006508|GO:0006915|GO:0006915|GO:0006919|GO:0006921|GO:0007507|GO:0008234|GO:0008624|GO:0008624|GO:0008633|GO:0009409|GO:0019048|GO:0030225|GO:0030690|GO:0031264|GO:0031265|GO:0032025|GO:0032355|GO:0032496|GO:0034612|GO:0035872|GO:0042802|GO:…	caspase-8 isoform C precursor
ASHGA5P034579	14.4338	46.3774	4.12959	5.27285	A	P	protein_coding	NM_005306	CCDS12461.1	FFAR2	RefSeq	2069	chr19	+	35940616	35942669		CCTCATACAGGGGAAAGCAACCTGGTCTAGCAAATTGAAAATAAAGATGATAAAACTCTG	2867	Hs.248056	GO:0004930|GO:0005886|GO:0005887|GO:0007186|GO:0008289|GO:0042995	free fatty acid receptor 2
ASHGA5P002005	254.34	480.473	8.24695	8.65582	P	P	protein_coding	NM_016437	CCDS32658.1	TUBG2	RefSeq	1841	chr17	+	40811265	40819024		AAGCAGATGGAAGTGACAGTTTGGAGGGCTTCGTGCTGTGTCACTCCATCGCTGGGGGTA	27175	Hs.708059	GO:0000086|GO:0000242|GO:0000278|GO:0003924|GO:0005198|GO:0005525|GO:0005829|GO:0005874|GO:0005876|GO:0005881|GO:0007017|GO:0015630|GO:0051258	tubulin gamma-2 chain
ASHGA5P002506	49.0953	65.3898	5.8873	5.76229	P	P	protein_coding	NM_001080534	CCDS45264.1	UNC13C	RefSeq	8140	chr15	+	54305100	54920806		CAAATGGCAGAGTTGGAAGAGAAGATCTTGGCTGGAGATAGCAGTTCTGTGGATGAAAAG	440279	Hs.657273	GO:0005737|GO:0005886|GO:0006887|GO:0030054|GO:0035556|GO:0042734|GO:0046872	protein unc-13 homolog C
ASHGA5P037029	755.578	1226.12	9.80665	10.021	P	P	protein_coding	NM_006404	CCDS13248.1	PROCR	RefSeq	1483	chr20	+	33759773	33765165		ACATTGCTGCCGATACTGCTGCTGTCTGGCTGGGCCTTTTGTAGCCAAGACGCCTCAGAT	10544	Hs.647450	GO:0004872|GO:0005515|GO:0005813|GO:0005887|GO:0006955|GO:0007596|GO:0019882|GO:0042612|GO:0050819	endothelial protein C receptor precursor
ASHGA5P052583	80.9256	145.069	6.60733	6.91569	P	P	protein_coding	NM_080723	CCDS4549.1	NRSN1	RefSeq	2408	chr6	+	24126413	24147757		AAGCTCCAGGGCCAGGGGAAACAAAGATTCCAGTCACTTTGTCCAGGGTTCAAAATGTCC	140767	Hs.726270	GO:0007399|GO:0016021|GO:0016023|GO:0030133|GO:0030426|GO:0043005|GO:0043025	neurensin-1
ASHGA5P001705	1645.17	2294.37	10.9165	10.9335	P	P	protein_coding	NM_014182	CCDS8893.1	ORMDL2	RefSeq	1361	chr12	+	56211805	56214959		GAGCTGGCAGGATGAATGTGGGGGTGGCACACAGCGAAGTAAACCCCAACACCCGAGTGA	29095	Hs.534450	GO:0005783|GO:0005789|GO:0006672|GO:0016021	ORM1-like protein 2
ASHGA5P014660	592.048	847.939	9.45868	9.48191	P	P	protein_coding	NM_032777	CCDS6097.2	GPR124	RefSeq	6050	chr8	+	37654400	37701504		AATGTTTCTCTGTCGTCCTTCCACATCAAGAACAGCGTGGCCCTGGCCTCCATCCAGCTG	25960	Hs.274136	GO:0002040|GO:0004930|GO:0005886|GO:0007186|GO:0007218|GO:0007417|GO:0016021|GO:0043542|GO:0045765|GO:0050920	G-protein coupled receptor 124 precursor
ASHGA5P052640	28901.7	53892.5	15.0433	15.5202	P	P	protein_coding	NM_005572	CCDS1131.1	LMNA	RefSeq	2077	chr1	+	156084460	156107657	NR_047544, NR_047545	TTGAGGACGACGAGGATGAGGATGGAGATGACCTGCTCCATCACCACCACGTGAGTGGTA	4000	Hs.594444	GO:0005198|GO:0005198|GO:0005515|GO:0005634|GO:0005635|GO:0005635|GO:0005638|GO:0005652|GO:0005654|GO:0005737|GO:0005882|GO:0005882|GO:0006915|GO:0006921|GO:0006987|GO:0007517|GO:0030334|GO:0030951|GO:0030968|GO:0034504|GO:0042981|GO:0048471|GO:0071456|GO:0090343	lamin isoform C
ASHGA5P053756	1114.61	1799.21	10.3561	10.5761	P	P	protein_coding	NM_000507	CCDS6712.1	FBP1	RefSeq	1647	chr9	-	97365420	97401923		GCACCTGCAGCCCCGCGCTCTACCCGGTTCAAGCATGGCTGACCAGGCGCCCTTCGACAC	2203	Hs.494496	GO:0005515|GO:0005737|GO:0005829|GO:0005829|GO:0005975|GO:0006000|GO:0006002|GO:0006006|GO:0006094|GO:0006094|GO:0006094|GO:0006094|GO:0006111|GO:0016208|GO:0016311|GO:0016311|GO:0030308|GO:0032869|GO:0035690|GO:0042132|GO:0042132|GO:0044281|GO:0045820|GO:0046580|GO:0046872|GO:0048029|GO:0051289|GO:0071286	fructose-1,6-bisphosphatase 1
ASHGA5P010311	421.277	429.126	8.96768	8.49174	P	P	protein_coding	NM_032514	CCDS13238.1	MAP1LC3A	RefSeq	1048	chr20	+	33146500	33148149		CGGAGCTTCGCCGACCGCTGTAAGGAGGTACAGCAGATCCGCGACCAGCACCCCAGCAAA	84557	Hs.632273	GO:0000045|GO:0000421|GO:0005515|GO:0005543|GO:0005770|GO:0005776|GO:0005829|GO:0005874|GO:0008429|GO:0012505|GO:0031090|GO:0031410	microtubule-associated proteins 1A/1B light chain 3A isoform a
ASHGA5P038653	3070.37	4520.89	11.8125	11.9189	P	P	protein_coding	ENST00000412723	CCDS3324.1	PIGZ	GENCODE	2701	chr3	-	196673213	196695704		AGTTTTACCCCAGCAGCTCCTGCCGCTCGGTGCTCTTCCCCCTGCTGATCTCTGGTTCCA	80235	Hs.518403	GO:0006506|GO:0016021|GO:0005783|GO:0031227|GO:0016757|GO:0000030|GO:0000026	phosphatidylinositol glycan anchor biosynthesis, class Z [Source:HGNC Symbol;Acc:30596]
ASHGA5P013948	7837.32	10294.5	13.1828	13.1026	P	P	protein_coding	NM_001136024	CCDS48087.1	NHS	RefSeq	8244	chrX	+	17653412	17754113		TAAGGACCGTCACTTTTTAACGTTTAACAGCACCCGTTCGCCCTCCCCCACTGAATGTTG	4810	Hs.201623	GO:0002088|GO:0005634|GO:0030154	Nance-Horan syndrome protein isoform 2
ASHGA5P049535	168.489	254.091	7.65726	7.72807	P	P	protein_coding	NM_144606	CCDS32580.1	FLCN	RefSeq	1760	chr17	-	17124484	17140502		AAGCTCGCTGGTGAGGCAGGGGTGCTGTTGCCGGGGCCTTGGCCCGGATGGCCGTGGGGC	201163	Hs.31652	GO:0001932|GO:0005515|GO:0005634|GO:0005737|GO:0005886	folliculin isoform 2
ASHGA5P047883	9662.24	8468.34	13.4994	12.8122	P	P	protein_coding	NM_006284	CCDS7769.1	TAF10	RefSeq	834	chr11	-	6632047	6633475		CGAGCGGAAGCGGAAGCGGCTCTGTTCGCCGCCTCTCCCACCGGCCCGATGAGCTGCAGC	6881	Hs.5158	GO:0000125|GO:0003700|GO:0003713|GO:0004402|GO:0005515|GO:0005515|GO:0005634|GO:0005654|GO:0005669|GO:0005737|GO:0006352|GO:0006366|GO:0006366|GO:0006367|GO:0006367|GO:0006367|GO:0006368|GO:0010467|GO:0016032|GO:0016578|GO:0019899|GO:0030331|GO:0030914|GO:0033276|GO:0043966|GO:0048471|GO:0051260|GO:0070063	transcription initiation factor TFIID subunit 10
ASHGA5P013314	91.0474	109.114	6.77221	6.501	P	P	protein_coding	NM_018653	CCDS42378.1	GPRC5C	RefSeq	1836	chr17	+	72429835	72443568		AGAGTGCCCTGGTCACAGCACCCTTGAAGACAGCCATTGGCCATGGGGACCCAACCAGAG	55890	Hs.446438	GO:0004930|GO:0005739|GO:0005887|GO:0007186|GO:0030659	G-protein coupled receptor family C group 5 member C isoform b precursor
ASHGA5P009307	519.573	1173.53	9.27298	9.95075	P	P	protein_coding	ENST00000354293	CCDS46149.1	AP2A1	GENCODE	3433	chr19	+	50270179	50310369		CCTTCCTCAGCCCAGGTCCTGAGGACATCGGCCCTCCCATTCCGGAAGCCGATGAGTTGC	160	Hs.467125	GO:0007411|GO:0015031|GO:0016032|GO:0006886|GO:0016192|GO:0006897|GO:0007268|GO:0006895|GO:0042059|GO:0007173|GO:0048011|GO:0050690|GO:0005886|GO:0005829|GO:0016020|GO:0016323|GO:0030117|GO:0016324|GO:0030131|GO:0030130|GO:0030666|GO:0030122|GO:0005515|GO:0005488|GO:0008565|GO:0008022	adaptor-related protein complex 2, alpha 1 subunit [Source:HGNC Symbol;Acc:561]
ASHGA5P003822	30.6047	36.6087	5.20065	4.92892	P	P	protein_coding	ENST00000277570	CCDS7085.1	C10orf47	GENCODE	3333	chr10	+	11865396	11914276		CAGGCAGCAGGGCCTGCACCTGCTGGGAAGGAGCACAGGAAACAAGATGCTGAGACTCCT	254427	Hs.435775		chromosome 10 open reading frame 47 [Source:HGNC Symbol;Acc:23728]
ASHGA5P042132	137.446	219.997	7.36601	7.51866	P	P	protein_coding	ENST00000357183	CCDS5221.1	RAET1E	GENCODE	958	chr6	-	150209600	150212170	NM_001243325	TAGTTTTAATGGGAATTGTTCTCATCTGTGTCTGGTGGCAAAATGGTGAGTGGCAGGCTG	135250	Hs.511818	GO:0050776|GO:0006955|GO:0019882|GO:0016021|GO:0005886|GO:0016020|GO:0042612|GO:0005515	retinoic acid early transcript 1E [Source:HGNC Symbol;Acc:16793]
ASHGA5P004530	57.1322	79.1849	6.10831	6.037	P	P	protein_coding	NM_005117	CCDS8193.1	FGF19	RefSeq	2157	chr11	-	69513005	69519106		GCAGGGGCTGCTTCAGTACTCGGAGGAAGACTGTGCTTTCGAGGAGGAGATCCGCCCAGA	9965	Hs.249200	GO:0001755|GO:0005104|GO:0005515|GO:0005576|GO:0007399|GO:0007507|GO:0008083|GO:0008284|GO:0008286|GO:0008543|GO:0008543|GO:0008543|GO:0046326|GO:0046330|GO:0070374|GO:0070858	fibroblast growth factor 19 precursor
ASHGA5P010454	521.854	711.447	9.27795	9.22128	P	P	protein_coding	ENST00000361509	CCDS1190.1	IGSF9	GENCODE	3996	chr1	-	159896828	159915386		ACTGTGCTCTGCATGCCGGGGGTGATCCGCTGCCCGGTTCGTGCCAACCCCCCACTGCTC	57549	Hs.591472	GO:0005515	immunoglobulin superfamily, member 9 [Source:HGNC Symbol;Acc:18132]
ASHGA5P012271	83.7245	175.709	6.65456	7.19325	P	P	protein_coding	NM_005845	CCDS9474.1	ABCC4	RefSeq	5843	chr13	-	95672082	95953687		AATCACAAGAAAAGGTTGGCATTGTGGGAAGAACCGGAGCTGGAAAAAGTTCCCTCATCT	10257	Hs.508423	GO:0002576|GO:0005524|GO:0005886|GO:0005886|GO:0007596|GO:0008150|GO:0016020|GO:0016021|GO:0016404|GO:0030168|GO:0031088|GO:0031088|GO:0042626|GO:0055085	multidrug resistance-associated protein 4 isoform 1
ASHGA5P010954	5183.08	8348.25	12.5602	12.7959	P	P	protein_coding	NM_153741	CCDS1095.1	DPM3	RefSeq	417	chr1	-	155112366	155112996		ACGTGGGGTAGAGTGACCATGACGAAATTAGCGCAGTGGCTTTGGGGACTAGCGATCCTG	54344	Hs.110477	GO:0004582|GO:0005515|GO:0005783|GO:0005789|GO:0005975|GO:0006488|GO:0006501|GO:0006506|GO:0006506|GO:0018279|GO:0018406|GO:0030176|GO:0031501|GO:0031647|GO:0033185|GO:0035268|GO:0035269|GO:0043687|GO:0044267	dolichol-phosphate mannosyltransferase subunit 3 isoform 2
ASHGA5P025201	500.277	933.349	9.21954	9.61828	P	P	protein_coding	NM_001166294	CCDS53337.1	SSX2IP	RefSeq	5715	chr1	-	85109389	85156240		GGCCGTGACGAAAGCAAAACTATCTCTCAATATACCTCAGAAACAAAGATGTCTCCATCA	117178	Hs.22587	GO:0005515|GO:0005634|GO:0005913|GO:0007155|GO:0019904|GO:0043234	afadin- and alpha-actinin-binding protein isoform 2
ASHGA5P006852	42.4139	75.3748	5.67569	5.96538	P	P	protein_coding	NM_178827	CCDS5787.1	IQUB	RefSeq	3115	chr7	-	123092235	123174718		ATCCTGAAGTTGCAAAATACCTTAAGGTCCCTCAAGACCCATTGAAATTTTATAAGAAGA	154865	Hs.159650	GO:0001669|GO:0009434|GO:0030030	IQ and ubiquitin-like domain-containing protein
ASHGA5P013014	58.48	67.872	6.14223	5.81713	P	P	protein_coding	NM_001023587	CCDS33898.1	ABCC5	RefSeq	2007	chr3	-	183701540	183735727		TTCAGTGGACCAAATTTTCAGGATGGCTGTATTCTGCGGTCAGAATGAGAGAGTCAAGCT	10057	Hs.728765	GO:0005524|GO:0005886|GO:0005887|GO:0005975|GO:0006810|GO:0008514|GO:0015711|GO:0016020|GO:0030203|GO:0030212|GO:0030213|GO:0032496|GO:0032868|GO:0042626|GO:0044281|GO:0048471|GO:0055085	multidrug resistance-associated protein 5 isoform 2
ASHGA5P006132	161.341	188.435	7.59676	7.2938	P	P	protein_coding	NM_002938	CCDS47001.1	RNF4	RefSeq	2971	chr4	+	2470794	2517586	NM_001185009	TACAGGCCTCAGGCCCTCAGGTACTGTCAGTTGTCCCATCTGCATGGACGGATACTCAGA	6047	Hs.740360	GO:0003677|GO:0003700|GO:0003713|GO:0004842|GO:0005515|GO:0005634|GO:0005737|GO:0006351|GO:0008134|GO:0008270|GO:0015630|GO:0016605|GO:0030521|GO:0031491|GO:0032184|GO:0043161|GO:0045893|GO:0045944|GO:0046685|GO:0050681|GO:0051865|GO:0070534|GO:0070936|GO:0070979|GO:0085020|GO:0090169|GO:0090234	E3 ubiquitin-protein ligase RNF4 isoform 1
ASHGA5P008838	156.459	300.528	7.54937	7.97306	P	P	protein_coding	ENST00000347624	CCDS3306.1	LRRC15	GENCODE	5883	chr3	-	194075975	194090472		CGAGCTGCTGGCTATGCCACTGAAGCATTATCTCCTTTTGCTGGTGGGCTGCCAAGCCTG	131578	Hs.288467	GO:0016021|GO:0005515	leucine rich repeat containing 15 [Source:HGNC Symbol;Acc:20818]
ASHGA5P055340	47.0747	95.8143	5.82491	6.31702	P	P	protein_coding	NM_032156	CCDS41766.1	CAPRIN2	RefSeq	4544	chr12	-	30862485	30907448	NM_001206856	TGAGAAACTCACTGTTGCTAATAAAACAGCAGGGTGGAGTGATTCTTCTCAGGTGAGCAG	65981	Hs.234355	GO:0003723|GO:0005102|GO:0005737|GO:0005739|GO:0017148|GO:0030308|GO:0032092|GO:0033138|GO:0043235|GO:0045944|GO:0050775|GO:0061003|GO:0090263	caprin-2 isoform 3
ASHGA5P036967	448.108	973.35	9.05921	9.6777	P	P	protein_coding	NM_020689	CCDS13140.1	SLC24A3	RefSeq	3905	chr20	+	19193289	19703541		ATACATGTTCTATGCGCTGGCCATTGTGTGTGATGACTTCTTCGTCCCTTCCTTGGAAAA	57419	Hs.654790	GO:0005886|GO:0006811|GO:0008273|GO:0015293|GO:0016021|GO:0055085	sodium/potassium/calcium exchanger 3 precursor
ASHGA5P053056	16973.1	12645.9	14.2694	13.3811	P	P	protein_coding	ENST00000533357	CCDS1229.2	MPZ	GENCODE	1955	chr1	-	161274524	161279762		CCTGGTCCCCCACTTTCTCAACCCCACAGATGCTCCGGGCCCCTGCCCCTGCCCCAGCTA	4359	Hs.591486	GO:0007268|GO:0045217|GO:0005886|GO:0005887|GO:0005515|GO:0005198	myelin protein zero [Source:HGNC Symbol;Acc:7225]
ASHGA5P034489	164.159	234.746	7.61978	7.61321	P	P	protein_coding	ENST00000254323	CCDS32924.1	ZSWIM4	GENCODE	4339	chr19	+	13906273	13943044		TTTCCACGCAGTGAACGGGAAATATGTATGTACTCGTCGCTGGGTTACCCGCCCCCAGAG	65249	Hs.466015	GO:0008270	zinc finger, SWIM-type containing 4 [Source:HGNC Symbol;Acc:25704]
ASHGA5P013996	20.8311	43.1027	4.65418	5.16493	A	P	protein_coding	NM_015123	CCDS46863.1	FRMD4B	RefSeq	5261	chr3	-	69219145	69435430		CGTGTACCAGATGACAGAAGGCAGGCACTGCCAGGTGCACCTCCTGGATGATAGGAGACT	23150	Hs.709671	GO:0005737|GO:0005856	FERM domain-containing protein 4B
ASHGA5P036080	24.2797	46.0348	4.86889	5.26154	P	P	protein_coding	NM_138558	CCDS312.1	PPP1R8	RefSeq	2659	chr1	+	28157324	28178183	NM_014110	TCGGCTGTGAAAGGAGATGAGAAGATGGGTGGAGAGGATGATGAACTCAAGGGCTTACTG	5511	Hs.533474	GO:0003677|GO:0003723|GO:0004519|GO:0004865|GO:0005515|GO:0005634|GO:0005681|GO:0005730|GO:0005737|GO:0006351|GO:0006355|GO:0006397|GO:0006401|GO:0008283|GO:0008380|GO:0008599|GO:0008995|GO:0016607	nuclear inhibitor of protein phosphatase 1 isoform beta/delta
ASHGA5P045993	80.3426	117.597	6.5979	6.60858	P	P	protein_coding	NM_001029880	CCDS31138.1	SFMBT2	RefSeq	8024	chr10	-	7200585	7453448	NM_001018039	ATTGTTGATGTGGAATCCATGGACATCTTCCCAGTGGGCTGGTGTGAAGCCAATTCTTAT	57713	Hs.407983	GO:0005634|GO:0006355	scm-like with four MBT domains protein 2
ASHGA5P000737	69.4413	141.394	6.38385	6.87676	P	P	protein_coding	NM_003636	CCDS55.1	KCNAB2	RefSeq	4224	chr1	+	6086072	6161253	NM_001199860, NM_001199861	TATGGGAGTCCCAAAAGACAGCTCCAGTTTTACAGGAACCTGGGCAAGTCTGGCCTGCGG	8514	Hs.440497	GO:0005249|GO:0005737|GO:0005886|GO:0007268|GO:0015459|GO:0016021|GO:0044224	voltage-gated potassium channel subunit beta-2 isoform 1
ASHGA5P054316	159.9	222.098	7.58204	7.53465	P	P	protein_coding	NM_000740	CCDS1616.1	CHRM3	RefSeq	2757	chr1	+	239792372	240072717		GGCCTTGTAGAATGAGGTTGTATCAATAGCAGTGACAAAACGCACACATCAACCCACAGA	1131	Hs.7138	GO:0003056|GO:0004435|GO:0004872|GO:0005886|GO:0005887|GO:0006112|GO:0006464|GO:0006939|GO:0007165|GO:0007186|GO:0007399|GO:0007586|GO:0008144|GO:0008283|GO:0016323|GO:0016907|GO:0030054|GO:0030425|GO:0032279|GO:0042166|GO:0043679|GO:0044281|GO:0045211|GO:0045987|GO:0050796	muscarinic acetylcholine receptor M3
ASHGA5P003892	5187.72	9469.92	12.562	12.9787	P	P	protein_coding	NM_003977	CCDS8168.1	AIP	RefSeq	1250	chr11	+	67250504	67258579		TTCCATCCTCAACAAGTACGACGACAACGTCAAGGCCTACTTCAAGCGGGGCAAGGCCCA	9049	Hs.412433	GO:0003713|GO:0004871|GO:0005515|GO:0005634|GO:0005730|GO:0005737|GO:0005829|GO:0005829|GO:0005886|GO:0006626|GO:0006805|GO:0007165|GO:0008134|GO:0010738|GO:0022417|GO:0036004|GO:0044445|GO:0051082|GO:0051344	AH receptor-interacting protein
ASHGA5P050882	219.738	360.005	8.03836	8.2338	P	P	protein_coding	NM_080741	CCDS2553.1	NEU4	RefSeq	2370	chr2	+	242752029	242758739	NM_001167599, NM_001167602	CGCACAGTGGGCCCTTGTCTCTGCTCTGGGTCAGGCGAGGCAGCCACCCATGATGAGCTC	129807	Hs.551747	GO:0004308|GO:0005515|GO:0005739|GO:0005764|GO:0005764|GO:0006644|GO:0006665|GO:0006687|GO:0019866|GO:0043202|GO:0044281|GO:0052794|GO:0052795|GO:0052796	sialidase-4 isoform 1
ASHGA5P012501	108.604	174.724	7.02618	7.18507	P	P	protein_coding	NM_001170331	CCDS55398.1	LANCL3	RefSeq	3259	chrX	+	37430821	37536750		TCTACCGAGCTCAAAGGTTTGCTCAATTCTTATTTACCGAGGAATTCAAGGCCGGTTCTC	347404	Hs.521932	GO:0003824	lanC-like protein 3 isoform 2
ASHGA5P001445	216.743	285.395	8.0188	7.89411	P	P	protein_coding	NM_015896	CCDS2825.1	ZMYND10	RefSeq	1780	chr3	-	50378536	50383156		AAGTTTTGCCAAGGGACGGCTACTCAAGCTTCGGGCCTTCCTCACAGACACACTGCTGGA	51364	Hs.526735	GO:0005515|GO:0005737|GO:0008270	zinc finger MYND domain-containing protein 10
ASHGA5P016009	355.539	560.654	8.7251	8.88514	P	P	protein_coding	NM_003313	CCDS6408.1	TSTA3	RefSeq	1363	chr8	-	144694787	144699732		AATGAAGTGGAGCCCATCATCCTCTCCGTGGGCGAGGAAGATGAGGTCTCCATCAAGGAG	7264	Hs.404119	GO:0000166|GO:0005737|GO:0007159|GO:0009055|GO:0016853|GO:0019673|GO:0042351|GO:0042351|GO:0042351|GO:0042356|GO:0050577|GO:0050662	GDP-L-fucose synthase
ASHGA5P004209	175.082	289.063	7.71316	7.91162	P	P	protein_coding	NM_000632	CCDS45470.1	ITGAM	RefSeq	4742	chr16	+	31271287	31344213	NM_001145808	AGTGGATTCAGACATGAATGATGCTTACTTGGGTTATGCTGCCGCCATCATCTTACGGAA	3684	Hs.172631	GO:0001948|GO:0005515|GO:0005886|GO:0007155|GO:0007229|GO:0007596|GO:0008305|GO:0050900	integrin alpha-M isoform 2 precursor
ASHGA5P022049	50124.1	66369.2	15.7749	15.863	P	P	protein_coding	NM_000979	CCDS12726.1	RPL18	RefSeq	893	chr19	-	49118583	49122675	NR_073022	CGCCATCATGGGAGTGGACATCCGCCATAACAAGGACCGAAAGGTTCGGCGCAAGGAGCC	6141	Hs.515517	GO:0000184|GO:0003723|GO:0003735|GO:0005829|GO:0006412|GO:0006412|GO:0006413|GO:0006414|GO:0006415|GO:0006614|GO:0010467|GO:0016032|GO:0016070|GO:0016071|GO:0019058|GO:0019083|GO:0022625|GO:0044267	60S ribosomal protein L18 isoform 1
ASHGA5P048929	389.908	594.209	8.85551	8.96652	P	P	protein_coding	NM_024708	CCDS10388.1	ASB7	RefSeq	1769	chr15	+	101142754	101170414		GAAGTCACAAGTATGTAATATAATTATTACTTTATTGCATTTTTTAAAAATTTGCATCTT	140460	Hs.31845	GO:0005622|GO:0016567|GO:0035556	ankyrin repeat and SOCS box protein 7 isoform 1
ASHGA5P021746	3538.41	4662.17	12.0161	11.9616	P	P	protein_coding	NM_030629	CCDS54045.1	CMIP	RefSeq	4133	chr16	+	81528953	81745367		GGCTGCTGAGCCAACTGGGTACATGGAAAACTCAGTCTCCTACAGCGCAATTGAAGACGT	80790	Hs.731387	GO:0005543|GO:0005634|GO:0005737	C-Maf-inducing protein isoform Tc-Mip
ASHGA5P005887	148.315	193.434	7.47395	7.33159	P	P	protein_coding	NM_015866	CCDS151.1	PRDM2	RefSeq	7466	chr1	+	14031349	14114574	NM_001007257	AGGACTTCAGGAACTTCCTGTAGAAAAGCCCCCAAAACAAAACAAACCTTAATTGACTAA	7799	Hs.371823	GO:0003677|GO:0003700|GO:0005634|GO:0005634|GO:0005794|GO:0006351|GO:0006355|GO:0008270|GO:0018024|GO:0032355	PR domain zinc finger protein 2 isoform b
ASHGA5P011735	243.636	322.358	8.18864	8.07284	P	P	protein_coding	NM_018344	CCDS7310.1	SLC29A3	RefSeq	2277	chr10	+	73079009	73123147	NM_001174098	AGGACCCTGAGGGCTCAGACATCCTGAACTACTTTGAGAGCTACCTTGCCGTTGCCTCCA	55315	Hs.438419	GO:0005337|GO:0005765|GO:0016021|GO:0031902|GO:0055085	equilibrative nucleoside transporter 3 isoform a
ASHGA5P054242	814.798	1089.44	9.91722	9.84403	P	P	protein_coding	NM_152485	CCDS1491.1	C1orf74	RefSeq	1642	chr1	-	209955661	209957890		GGCCCTCTGACTTTAACTCTCCTCCCATATAGAAGGTACTCAGTAAATGATCATCTCTAG	148304	Hs.497642		UPF0739 protein C1orf74
ASHGA5P004394	15202.2	16709.7	14.1278	13.7738	P	M	protein_coding	NM_002606	CCDS13690.1	PDE9A	RefSeq	2103	chr21	+	44073861	44195618	NM_001001567, NM_001001570	GCCTGCCTCGGAACACGACCATCTCCCTGCTGACCACCGACGACGCCATGGTCTCCATCG	5152	Hs.473927	GO:0004114|GO:0005515|GO:0005783|GO:0005794|GO:0005829|GO:0005829|GO:0007165|GO:0007596|GO:0032587|GO:0046872|GO:0047555|GO:0048471	high affinity cGMP-specific 3',5'-cyclic phosphodiesterase 9A isoform a
ASHGA5P012952	2032.47	2918.91	11.2238	11.2725	P	P	protein_coding	NM_138567	CCDS7726.2	SYT8	RefSeq	1423	chr11	+	1855673	1858750		ATGGCTGGCAAACCATGCAGGGTAGAAAGATGGGGCACCCACCAGTCTCTCCCAGTGCCC	90019	Hs.161031	GO:0001669|GO:0005215|GO:0005886|GO:0007340|GO:0008021|GO:0016021|GO:0048306	synaptotagmin-8
ASHGA5P050684	38.4302	38.3877	5.53226	4.99627	P	P	protein_coding	NM_004288	CCDS2204.1	CYTIP	RefSeq	2282	chr2	-	158271130	158300604		TGTGGACCGGAATCGATTATCCAGTGAGAGCAGCTGTAAGAGCTGGCTGAGCTCCATGAC	9595	Hs.270	GO:0005515|GO:0005737|GO:0005769|GO:0005938|GO:0030155	cytohesin-interacting protein
ASHGA5P004002	52.9389	67.431	5.99626	5.80908	P	P	protein_coding	NM_173631	CCDS33131.1	ZNF547	RefSeq	2788	chr19	+	57874890	57890925		AGAAATGAACCCTGCACAGGGTCATGTGGTTTTTGAAGACGTGGCCATATATTTCTCCCA	284306		GO:0003677|GO:0005634|GO:0006351|GO:0006355|GO:0008270	zinc finger protein 547
ASHGA5P044489	240.389	426.075	8.16901	8.48156	P	P	protein_coding	NM_018060	CCDS1523.1	IARS2	RefSeq	3549	chr1	+	220267454	220321383		TCTCCTCTTTTACCTGCAAATCATGTGACCATGGCAAAAGGAACGGGATTGGTTCACACA	55699	Hs.262823	GO:0002161|GO:0004822|GO:0005524|GO:0005737|GO:0005739|GO:0005759|GO:0006418|GO:0006428|GO:0010467	isoleucine--tRNA ligase, mitochondrial precursor
ASHGA5P046403	70.9203	108.474	6.41305	6.49297	P	P	protein_coding	NM_139250	CCDS44025.1	CTAG1A	RefSeq	748	chrX	-	153845864	153847522		CCGCATGGCGGCGCGGCTTCAGGGCTGAATGGATGCTGCAGATGCGGGGCCAGGGGGCCG	246100	Hs.534310	GO:0005515|GO:0005737	cancer/testis antigen 1
ASHGA5P050942	36.0199	44.3594	5.43813	5.20718	P	P	protein_coding	NM_015655	CCDS13174.1	ZNF337	RefSeq	3264	chr20	-	25654850	25677469		TCAAAGCTTCCAGAGTGACACAGCTGAAGGTCAAGAGAAAGAAAAAAGCACTAAGCCCAT	26152	Hs.661684	GO:0003677|GO:0005634|GO:0006351|GO:0006355|GO:0008270	zinc finger protein 337
ASHGA5P004553	516.63	713.948	9.26379	9.22521	P	P	protein_coding	NM_032752	CCDS1631.1	ZNF496	RefSeq	2453	chr1	-	247463621	247495045		GAGGACCCAGCCACCCAAGGGTCGTCTTCTGCTGCTGACCCCCATCAAATCCCATCATGC	84838	Hs.654803	GO:0000122|GO:0003677|GO:0003700|GO:0005515|GO:0005634|GO:0006351|GO:0008270|GO:0016032|GO:0016604|GO:0043621|GO:0045893	zinc finger protein 496
ASHGA5P008952	187.578	306.188	7.81304	7.99894	P	P	protein_coding	NM_001001569	CCDS33571.1	PDE9A	RefSeq	1719	chr21	+	44073861	44195618	NM_001001567, NM_001001568, NM_001001571, NM_001001576, NM_001001578, NM_001001581, NM_001001582, NM_001001584, NM_001001585, NM_002606	TGGACGCATTCAGAAGCACTCCGTACAAAGTGAGACCTGTGGCCATCAAGCAACTCTCCG	5152	Hs.473927	GO:0004114|GO:0005515|GO:0005783|GO:0005794|GO:0005829|GO:0005829|GO:0007165|GO:0007596|GO:0032587|GO:0046872|GO:0047555|GO:0048471	high affinity cGMP-specific 3',5'-cyclic phosphodiesterase 9A isoform d
ASHGA5P053491	146.922	159.163	7.46003	7.04957	P	P	protein_coding	NM_001126111	CCDS47888.1	OSGIN2	RefSeq	4246	chr8	+	90914761	90940095		CGGCCACGGCGGCCGCGCTCGGGCGCCCCTCGCGCAGCGCTCCATGCCCGTGTGGTGCTG	734	Hs.436445	GO:0003674|GO:0005575|GO:0007126|GO:0007281	oxidative stress-induced growth inhibitor 2 isoform 1
ASHGA5P052096	10.1301	28.5007	3.62176	4.56066	A	P	protein_coding	NM_032128	CCDS3768.1	SLC10A7	RefSeq	1807	chr4	-	147362819	147443123		AAGTTTTTTGGTAAGTAAACATAGTTTAACTTGTCTATTACAACTTTTGCTGTGATATTG	84068	Hs.659209	GO:0006814|GO:0015293|GO:0016021	sodium/bile acid cotransporter 7 isoform c
ASHGA5P007097	180.708	334.435	7.75797	8.12709	P	P	protein_coding	NM_181270	CCDS54019.1	CMTM1	RefSeq	770	chr16	+	66600293	66613038	NM_001204099, NM_052999, NM_181268, NM_181269	GCCCTTACTTGATCTTACCAACAGTATCATTACAGCTGTGTTCCTTTCAGTAGTTGCCAT	113540	Hs.698621	GO:0005125|GO:0005615|GO:0006935|GO:0016021	CKLF-like MARVEL transmembrane domain-containing protein 1 isoform 2
ASHGA5P052925	191.073	177.721	7.84008	7.2092	P	P	protein_coding	NM_001029863	CCDS34575.1	C6orf120	RefSeq	4219	chr6	+	170102256	170106402		CCACTTGCAGGCCCCGGAGCTGAGCCGCCAGCCATGGCCGCTCCCCGCGGGAGGGCCGCG	387263	Hs.591375	GO:0005576|GO:0006915	UPF0669 protein C6orf120 precursor
ASHGA5P037606	101.439	185.804	6.93014	7.27426	P	P	protein_coding	NM_020070	CCDS13809.1	IGLL1	RefSeq	915	chr22	-	23915312	23922495	NM_152855	GCTGCATCGCAGAGCAGGGCCCTGGGCCCTGGAGCCCCTGGAGGAAGCAGCCGGTCCAGC	3543	Hs.348935	GO:0005576|GO:0006955|GO:0016020	immunoglobulin lambda-like polypeptide 1 isoform a precursor
ASHGA5P053469	56.0247	60.2459	6.08062	5.64537	P	P	protein_coding	ENST00000426744	CCDS47880.1	ZBTB10	GENCODE	6061	chr8	+	81398447	81434610		TTGATACCAGGTACTTCAAATGATTTCAAGTATGGATTGATACCAGGTGCTTCAAATGAT	65986	Hs.591868	GO:0006351|GO:0000122|GO:0005634|GO:0005622|GO:0003677|GO:0008270|GO:0005515	zinc finger and BTB domain containing 10 [Source:HGNC Symbol;Acc:30953]
ASHGA5P002216	49.089	65.6786	5.88697	5.76936	P	P	protein_coding	NM_003465	CCDS1436.1	CHIT1	RefSeq	2325	chr1	-	203185206	203198860	NM_001256125, NR_045785	AGAGCTTCAAAACCAAGGTCAGCTATCTGAAGCAGAAGGGACTGGGCGGGGCCATGGTCT	1118	Hs.201688	GO:0000272|GO:0004568|GO:0005615|GO:0005615|GO:0005764|GO:0006032|GO:0006032|GO:0006955|GO:0008061|GO:0008843|GO:0009617|GO:0043169	chitotriosidase-1 isoform 1 precursor
ASHGA5P010382	1337.42	4403.26	10.62	11.8797	P	P	protein_coding	NM_006136	CCDS5768.1	CAPZA2	RefSeq	2373	chr7	+	116502562	116559313		AGTCTGCACTGTGTATGGCAAAAAAATAGATGGACAGCAAACCATTATTGCATGCATAGA	830	Hs.446123	GO:0003779|GO:0005576|GO:0005737|GO:0005829|GO:0006461|GO:0006928|GO:0007596|GO:0008290|GO:0015629|GO:0016020|GO:0030036|GO:0030863|GO:0045087|GO:0051693	F-actin-capping protein subunit alpha-2
ASHGA5P050528	291.622	379.049	8.44192	8.30801	P	P	protein_coding	NM_001135041	CCDS46342.1	DCTN1	RefSeq	4166	chr2	-	74588280	74601862	NM_023019	TCCTCTCCTTGCTTTCTTTGGTTTTCTGCAATGATGAGACAGGCACCGACAGCCCGAAAG	1639	Hs.516111	GO:0000086|GO:0000278|GO:0000776|GO:0000922|GO:0003774|GO:0005515|GO:0005737|GO:0005813|GO:0005829|GO:0005868|GO:0005874|GO:0006810|GO:0006987|GO:0007067|GO:0007399|GO:0008219|GO:0019886|GO:0030968|GO:0031252	dynactin subunit 1 isoform 4
ASHGA5P050588	66.9019	84.3869	6.3276	6.12751	P	P	protein_coding	NM_004854	CCDS2047.1	CHST10	RefSeq	2872	chr2	-	101008321	101034130		GCTAAACTAATGCATAAGACCTATGAATTCAAATATCTTTATTAGACCTGGGGCTAACCA	9486	Hs.516370	GO:0000139|GO:0005794|GO:0007155|GO:0007612|GO:0007616|GO:0008146|GO:0016020|GO:0016021|GO:0016051|GO:0016232	carbohydrate sulfotransferase 10 precursor
ASHGA5P003005	64.9637	88.8431	6.28711	6.2035	P	P	protein_coding	NM_004397	CCDS44751.1	DDX6	RefSeq	6246	chr11	-	118618472	118661972	NM_001257191	TTGATGATACAGTGCACGTGGTGATTGCTACCCCTGGGAGAATCCTGGATCTTATTAAGA	1656	Hs.408461	GO:0000288|GO:0000932|GO:0003723|GO:0003724|GO:0004386|GO:0005515|GO:0005524|GO:0005829|GO:0008026|GO:0010467|GO:0010494|GO:0016070|GO:0016071|GO:0016442|GO:0033962|GO:0043928	probable ATP-dependent RNA helicase DDX6
ASHGA5P005105	224.179	311.404	8.06771	8.02366	P	P	protein_coding	ENST00000301310	CCDS33121.1	ZNF582	GENCODE	2297	chr19	-	56894647	56904889		ATTCTAAAAGTCATGTCCCTTGGGTCAGAATTGTTCAGGGATGTGGCCATAGTCTTCTCC	147948	Hs.244391	GO:0006351|GO:0006355|GO:0005634|GO:0005622|GO:0003677|GO:0008270|GO:0003676	zinc finger protein 582 [Source:HGNC Symbol;Acc:26421]
ASHGA5P011032	281.315	958.81	8.38843	9.65752	P	P	protein_coding	NM_001634	CCDS5086.1	AMD1	RefSeq	3421	chr6	+	111195986	111216913		CTCAATTCAAAGCTTCTTTTATTCTCGTAAGAATTTCATGAAGCCTTCTCACCAAGGGTA	262	Hs.159118	GO:0004014|GO:0005829|GO:0006557|GO:0006595|GO:0006597|GO:0008295|GO:0034641|GO:0044281	S-adenosylmethionine decarboxylase proenzyme isoform 1 precursor
ASHGA5P002654	1274.23	2084.59	10.5525	10.7898	P	P	protein_coding	NM_018428	CCDS11269.1	UTP6	RefSeq	2065	chr17	-	30190189	30228729		TTTTTGAAGAAGCCTTTGTGCACCTGAAACCCCAGGTTTGTCTGCCATTGTGGATTTCCT	55813	Hs.589862	GO:0005730|GO:0006364	U3 small nucleolar RNA-associated protein 6 homolog
ASHGA5P020017	203.441	219.986	7.92939	7.51855	P	P	protein_coding	NM_001161521	CCDS54815.1	KLHL2	RefSeq	3014	chr4	+	166131170	166244308	ENST00000538127	TTAAAGTGCCTTATGGTATGGTTGGAAGCACGGCCCCAGATTCTCTTTGTATGCACAAAG	11275	Hs.388668	GO:0003779|GO:0005215|GO:0005515|GO:0005737|GO:0005856|GO:0006886|GO:0015629	kelch-like protein 2 isoform 2
ASHGA5P039918	97.6177	167.929	6.87601	7.1266	P	P	protein_coding	NM_000812	CCDS3474.1	GABRB1	RefSeq	2226	chr4	+	47033294	47428447		TTACAATTCTGTCCTGGGTGTCTTTTTGGATCAACTATGATGCATCTGCAGCCAGAGTCG	2560	Hs.27283	GO:0004890|GO:0005230|GO:0005254|GO:0005886|GO:0005887|GO:0006810|GO:0007165|GO:0007268|GO:0030054|GO:0034220|GO:0034707|GO:0045211|GO:0055085	gamma-aminobutyric acid receptor subunit beta-1 precursor
ASHGA5P013976	30.476	70.126	5.19388	5.86247	P	P	protein_coding	NM_001932	CCDS42344.1	MPP3	RefSeq	2851	chr17	-	41878166	41910547		ATCAGCCTTGTGACAAAGAGACCTGTGACTGTGAGGGCTACCTCAAAGGGCACTATGTGG	4356	Hs.396566	GO:0004385|GO:0005887|GO:0007165|GO:0009986|GO:0030165	MAGUK p55 subfamily member 3
ASHGA5P011618	23.0024	43.0087	4.79084	5.16221	P	P	protein_coding	NM_003279	CCDS13375.1	TNNC2	RefSeq	698	chr20	-	44451854	44455953		AGCAACCATGACGGACCAGCAGGCTGAGGCCAGGTCCTACCTCAGCGAAGAGATGATCGC	7125	Hs.182421	GO:0003009|GO:0003779|GO:0005509|GO:0005829|GO:0005861|GO:0006937|GO:0030049	troponin C, skeletal muscle
ASHGA5P052384	254.819	408.899	8.25015	8.42059	P	P	protein_coding	NM_001127385	CCDS34221.1	CTXN3	RefSeq	1492	chr5	+	126988706	126994322	NM_001048252	AGAAAACCAGGATATCCTGTGCTCTGGCTTCCCTGGACCATGGATGGAGGACAGCCCATC	613212	Hs.66194	GO:0016021	cortexin-3
ASHGA5P046270	24.4922	35.9916	4.88065	4.90455	P	P	protein_coding	NM_031274		TEX13A	RefSeq	1390	chrX	-	104463610	104465358		GGGAATCTGGCTGCAAAAACCTCATTGAGTGCAGAAATGCAAAATAGAACCGAAGCATGT	56157	Hs.567543	GO:0005622|GO:0008270	testis-expressed sequence 13A protein
ASHGA5P053334	177.225	200.029	7.73033	7.38094	P	P	protein_coding	ENST00000255977	CCDS5860.1	MKRN1	GENCODE	3151	chr7	-	140152839	140179369	NM_001145125	AAACAGTAATGGCGGAGGCTGCAACTCCCGGAACAACAGCCACAACATCAGGAGCAGGAG	23608	Hs.490347	GO:0008150|GO:0016567|GO:0005575|GO:0003674|GO:0008270|GO:0005515|GO:0016874|GO:0003676|GO:0003682	makorin ring finger protein 1 [Source:HGNC Symbol;Acc:7112]
ASHGA5P000812	85.636	108.766	6.68374	6.49667	P	P	protein_coding	NM_025098	CCDS8240.1	MOGAT2	RefSeq	1005	chr11	+	75428933	75442331		TGACACACGGGGCACCCCTGGTGCCAATCTTCTCCTTCGGGGAGAATGACCTATTTGACC	80168	Hs.288568	GO:0003846|GO:0005783|GO:0005789|GO:0006071|GO:0006651|GO:0016021|GO:0016407|GO:0019432|GO:0050892	2-acylglycerol O-acyltransferase 2
ASHGA5P008954	121.024	169.652	7.18276	7.14169	P	P	protein_coding	ENST00000349124	CCDS6382.1	PTP4A3	GENCODE	1257	chr8	+	142432006	142441620		GCCTGGGCCGGAAGCGCCGCGGAGCCATCAACAGCAAGCAGCTCACCTACCTGGAGAAAT	11156	Hs.43666	GO:0016311|GO:0005886|GO:0005769|GO:0016791|GO:0004727	protein tyrosine phosphatase type IVA, member 3 [Source:HGNC Symbol;Acc:9636]
ASHGA5P013688	870.877	3929.06	10.0073	11.7136	P	P	protein_coding	ENST00000395822	CCDS54477.1	ZBP1	GENCODE	2073	chr20	-	56178901	56195632		TGCTGACCCGGGCAGAGAAGCCGAGAGGCCCCAGCAACATGCAGCTACAATTCCAGAGAC	81030	Hs.302123	GO:0003723|GO:0003726	Z-DNA binding protein 1 [Source:HGNC Symbol;Acc:16176]
ASHGA5P005696	65.413	50.9895	6.29753	5.40513	P	P	protein_coding	ENST00000395667	CCDS11199.2	FBXW10	GENCODE	3438	chr17	+	18647325	18682661	NM_001267585, NR_051988	TATTCAGGGCAACAGGATGGTGGTCAACACAGAGAGCAATGTTCTCATGTTCCAGTTTGA	10517	Hs.592128	GO:0005515	F-box and WD repeat domain containing 10 [Source:HGNC Symbol;Acc:1211]
ASHGA5P029427	12.579	25.7475	3.93486	4.41286	A	P	protein_coding	NM_001012975	CCDS32035.1	RNASE10	RefSeq	651	chr14	+	20978630	20979281		TTATAAAAAAGCACATTATTATAACCTGTAATGACATGAAGCGCCAGTTACCAACTGGAC	338879	Hs.451057	GO:0003676|GO:0004522|GO:0005576	ribonuclease-like protein 10 precursor
ASHGA5P005625	233.545	351.974	8.12577	8.20086	P	P	protein_coding	NM_004584	CCDS8159.1	RAD9A	RefSeq	2128	chr11	+	67159422	67165883		AACGTGAAGGTGCTCGGCAAGGCCGTCCACTCCCTGTCCCGCATCGGGGACGAGCTCTAC	5883	Hs.655354	GO:0000075|GO:0000076|GO:0000077|GO:0005515|GO:0005634|GO:0005654|GO:0005730|GO:0005737|GO:0006260|GO:0006281|GO:0006974|GO:0008408|GO:0008853|GO:0017124|GO:0019899|GO:0019901|GO:0030896|GO:0042826|GO:0043065|GO:0071479	cell cycle checkpoint control protein RAD9A isoform 1
ASHGA5P021298	136.157	248.223	7.35226	7.69305	P	P	protein_coding	NM_001164164	CCDS53675.1	PPP6R3	RefSeq	3426	chr11	+	68228185	68382801		CCGAGCAGAGTGGTGTGGAGATTCCAGCACTCCCAGGACAGTGGAGTCAGCAGTAAGCCC	55291	Hs.503022	GO:0005515|GO:0005634|GO:0005737|GO:0019903|GO:0043666	serine/threonine-protein phosphatase 6 regulatory subunit 3 isoform 3
ASHGA5P016818	71.9694	111.459	6.43546	6.53221	P	P	protein_coding	NM_001171581	CCDS55455.1	ITM2A	RefSeq	1719	chrX	-	78615880	78623049		ATACTGACCGGCAAGAGCACCATTTACCGTGGAGAGATGTGCTTTTTTGATTCTGAGGAT	9452	Hs.17109	GO:0005515|GO:0016021	integral membrane protein 2A isoform 2
ASHGA5P007232	133.197	203.874	7.32245	7.40876	P	P	protein_coding	NM_013345	CCDS9997.1	GPR132	RefSeq	3652	chr14	-	105515736	105531754		AAGAATGTGAATGTGCCCAATGCTACTGAAAAACGGTTACAATGGAAACGCCACCCCAGT	29933	Hs.532504	GO:0000082|GO:0004930|GO:0005886|GO:0006950|GO:0016021	probable G-protein coupled receptor 132
ASHGA5P012889	57.7366	86.3318	6.12336	6.16009	P	P	protein_coding	NM_001102575	CCDS43317.1	SNX18	RefSeq	5238	chr5	+	53813592	53842416		CCACGTTCAGAAAGGAGCTCTTACCAAAGTCAAGGAGAGTAGGCGACACGTGGAGGAAGG	112574	Hs.432755	GO:0005515|GO:0006897|GO:0007154|GO:0010008|GO:0012505|GO:0015031|GO:0030136|GO:0031234|GO:0035091|GO:0043547	sorting nexin-18 isoform a
ASHGA5P048101	21.1047	33.5365	4.67174	4.801	A	P	protein_coding	ENST00000279791	CCDS31531.1	OR5M9	GENCODE	933	chr11	-	56229944	56230877		CAGTCTGAGAAATAAGGATGTAAAAGAAGCAGTCAACAAAGCAATCACCAAGACATATGT	390162	Hs.553749	GO:0007186|GO:0016021|GO:0005886|GO:0004930|GO:0004984	olfactory receptor, family 5, subfamily M, member 9 [Source:HGNC Symbol;Acc:15294]
ASHGA5P006751	4339.26	14709.2	12.3067	13.5881	P	P	protein_coding	NM_001071	CCDS11821.1	TYMS	RefSeq	1603	chr18	+	657603	673499		ATGGAATCAGATTATTCAGGACAGGGAGTTGACCAACTGCAAAGAGTGATTGACACCATC	7298	Hs.369762	GO:0000082|GO:0000083|GO:0000278|GO:0004799|GO:0005634|GO:0005654|GO:0005737|GO:0005739|GO:0005743|GO:0005759|GO:0005829|GO:0006139|GO:0006206|GO:0006231|GO:0006235|GO:0006260|GO:0006281|GO:0009157|GO:0044281|GO:0046134|GO:0046683|GO:0048015|GO:0055086	thymidylate synthase
ASHGA5P001993	63.4018	102.081	6.25476	6.40765	P	P	protein_coding	NM_052867	CCDS9498.1	NALCN	RefSeq	6923	chr13	-	101706129	102068813		AGAGAAAAAACCTGGATTTTGGGTGCCCCGTGTTTGGGCGAATCCTCGGAACTTTAATTT	259232	Hs.525146	GO:0005244|GO:0005272|GO:0016021	sodium leak channel non-selective protein
ASHGA5P053457	76.3765	119.34	6.52372	6.63033	P	P	protein_coding	NM_016027	CCDS6208.1	LACTB2	RefSeq	1553	chr8	-	71549500	71581447		CTGGAGTATCCAGATAGGCGACACGCCGGCGGGCGGCTGAGGCGGGAATGGCTGCTGTAC	51110	Hs.118554	GO:0005739|GO:0016787|GO:0046872	beta-lactamase-like protein 2
ASHGA5P001390	91.7351	128.739	6.78247	6.74463	P	P	protein_coding	ENST00000229812	CCDS4822.1	STK38	GENCODE	3576	chr6	-	36461668	36515247		TGGACAGCAAGGGCCATGTGAAACTTTCTGACTTTGGTCTTTGCACAGGACTGAAAAAAG	11329	Hs.409578	GO:0006464|GO:0006468|GO:0007243|GO:0043407|GO:0005634|GO:0005737|GO:0005886|GO:0043231|GO:0070688|GO:0005515|GO:0005524|GO:0004674|GO:0000287|GO:0004672|GO:0004713|GO:0016772|GO:0031435	serine/threonine kinase 38 [Source:HGNC Symbol;Acc:17847]
ASHGA5P012956	129.461	210.288	7.27973	7.45379	P	P	protein_coding	NM_001005340	CCDS34610.1	GPNMB	RefSeq	2775	chr7	+	23286315	23314729		CCTTCTTTAGCAACTACTCTAAAATCTTATGATTCAAACACCCCAGGACCTGCTGGTGAC	10457	Hs.190495	GO:0005178|GO:0005887|GO:0007155|GO:0008201|GO:0008285|GO:0016021|GO:0042470	transmembrane glycoprotein NMB isoform a precursor
ASHGA5P002343	17875.6	20131	14.346	14.0633	P	P	protein_coding	NM_018064	CCDS5013.1	AKIRIN2	RefSeq	1948	chr6	-	88384577	88411985		ATATGGAGAACAGCCTGCTAGCTATGTTTCATGAATCACGTATCCTGCATTTGTGGGCTG	55122	Hs.485915	GO:0005634|GO:0006351|GO:0008284|GO:0009790|GO:0017053|GO:0032496|GO:0032755|GO:0045087|GO:0045892|GO:0045944	akirin-2
ASHGA5P013112	587.913	898.223	9.44906	9.56175	P	P	protein_coding	NM_001174118	CCDS54195.1	MEX3D	RefSeq	2676	chr19	-	1554667	1568057		CAGGCCATTCGCGTGGAGACGGAGACCCCGCAGCCCGGCGGCGCCTCAGCCCTTCAACGA	399664	Hs.436495	GO:0005634|GO:0008270|GO:0010609|GO:0017091|GO:0048471|GO:0061157	RNA-binding protein MEX3D isoform 2
ASHGA5P046388	187.695	310.511	7.8142	8.01936	P	P	protein_coding	NM_001139457	CCDS48191.1	BCAP31	RefSeq	1828	chrX	-	152965946	152989556		ACTGCTCTTCCCGAAGAACGCCTTTCAGTTAAACGGGCGTCGGAAATCTCGGGCTTCCTG	10134	Hs.522817	GO:0000139|GO:0002474|GO:0005102|GO:0005515|GO:0005783|GO:0005789|GO:0005811|GO:0005829|GO:0005887|GO:0006886|GO:0006915|GO:0006921|GO:0006955|GO:0007204|GO:0016192|GO:0032471|GO:0033116|GO:0035584|GO:0043280|GO:0051561|GO:0071556|GO:2001244	B-cell receptor-associated protein 31 isoform a
ASHGA5P006367	202.21	263.342	7.92223	7.77955	P	P	protein_coding	NM_130772	CCDS43333.1	S100Z	RefSeq	1164	chr5	+	76145825	76217056		GAAAATAAAGGAAGTTCGTGAATGCTAATCAAGGGCTAAATAAAGTGGAAAGCAGCATCC	170591	Hs.482563	GO:0005509	protein S100-Z
ASHGA5P013842	350.632	521.201	8.70746	8.77557	P	P	protein_coding	NM_001145412	CCDS46457.1	NFE2L2	RefSeq	2746	chr2	-	178095030	178128617	NM_006164	TGACAATGAGGTTTCTTCGGCTACGTTTCAGTCACTTGTTCCTGATATTCCCGGTCACAT	4780	Hs.731566	GO:0000785|GO:0003677|GO:0003700|GO:0005634|GO:0005737|GO:0005813|GO:0005829|GO:0005886|GO:0006366|GO:0019904|GO:0030194|GO:0030968|GO:0034599|GO:0043565|GO:0045944|GO:0045995|GO:0046983|GO:2000121|GO:2000379	nuclear factor erythroid 2-related factor 2 isoform 2
ASHGA5P003399	304.599	441.658	8.50488	8.5362	P	P	protein_coding	NM_144565	CCDS10119.1	DUOXA1	RefSeq	1923	chr15	-	45409685	45422057		AGGACATTCCCCTGTCAGAGGCTTCCTCCACCAAGGCATACTATCGCCCCAGGAGACTTT	90527	Hs.356664	GO:0005789|GO:0015031|GO:0016021	dual oxidase maturation factor 1
ASHGA5P038559	298.397	335.92	8.47557	8.13289	P	P	protein_coding	NM_001161562	CCDS54675.1	TNIK	RefSeq	5705	chr3	-	170780291	171178197	NM_001161560, NM_001161561, NM_015028	TCCTTCAGCATTAGTGGAGTTCAGCCTGCTCGAACACCCCCCATGCTCAGACCAGTCGAT	23043	Hs.34024	GO:0004674|GO:0005083|GO:0005515|GO:0005524|GO:0005634|GO:0005730|GO:0005737|GO:0005856|GO:0006468|GO:0006950|GO:0007010|GO:0007243|GO:0007256|GO:0007256|GO:0016055|GO:0031532|GO:0046777|GO:0048814|GO:0055037	TRAF2 and NCK-interacting protein kinase isoform 4
ASHGA5P055830	433.317	633.057	9.0086	9.05522	P	P	protein_coding	NM_006260	CCDS9479.1	DNAJC3	RefSeq	5598	chr13	+	96329392	96447243		ATTTAGATTTAAATTCCACTTCAATTAAACCAACTGTTTTTCTGCTCTTCTTAATTTTTT	5611	Hs.59214	GO:0004860|GO:0005737|GO:0005788|GO:0006457|GO:0006469|GO:0006987|GO:0009615|GO:0030968|GO:0031072|GO:0031205|GO:0051082|GO:0051087|GO:0051603|GO:0051787	dnaJ homolog subfamily C member 3 precursor
ASHGA5P028477	58.8934	104.647	6.15183	6.44356	P	P	protein_coding	NM_001136571	CCDS45023.1	ZAR1L	RefSeq	1103	chr13	-	32877907	32886091		TAAAGATTGTAAGACCAGGTGGGAGAGTGCTTACGTGTGGTGCATTTCTGGAACGAACAA	646799	Hs.569254	GO:0005737	ZAR1-like protein
ASHGA5P006590	554.543	1037.16	9.36436	9.77109	P	P	protein_coding	NM_012446	CCDS4056.1	SSBP2	RefSeq	4441	chr5	-	80713178	81047072	NM_001256732	GTTCTTTCAGCCTTTTATGTCACCTCGGTACCCTGGAGGTCCAAGGCCCCCATTGAGGAT	23635	Hs.102735	GO:0003697|GO:0005634|GO:0005737|GO:0006355	single-stranded DNA-binding protein 2 isoform 2
ASHGA5P037645	57.6522	76.4957	6.12087	5.98725	P	P	protein_coding	NM_015370	CCDS13848.1	C22orf31	RefSeq	1070	chr22	-	29454659	29457907		ATTAAAGCACAAGGACGATTCAGTGATGAAAGCCACCCAGCAGGCCAGGAAAAGAAACTT	25770	Hs.50891		uncharacterized protein C22orf31
ASHGA5P043135	556.264	873.873	9.36936	9.52178	P	P	protein_coding	NM_030798	CCDS5577.1	WBSCR16	RefSeq	2386	chr7	-	74456282	74489699		TCGTGTGGGGCTTCAGCTTCTCGGGGGCGCTGGGCGTGCCTTCCTTTGTGGTGCCCAGCT	81554	Hs.723684	GO:0005575|GO:0005739|GO:0008150	Williams-Beuren syndrome chromosomal region 16 protein
ASHGA5P053577	88.5733	152.097	6.73125	6.98394	P	P	protein_coding	ENST00000329397	CCDS6383.1	PTP4A3	GENCODE	1332	chr8	+	142432006	142441620		GGCGCTGGCCCTTATTGAGAGCGGGATGAAGTACGAGGACGCCATCCAGTTCATCCGCCA	11156	Hs.43666	GO:0006470|GO:0016311|GO:0005886|GO:0005769|GO:0004725|GO:0008138|GO:0016791|GO:0004727	protein tyrosine phosphatase type IVA, member 3 [Source:HGNC Symbol;Acc:9636]
ASHGA5P022061	47.8965	183.544	5.85117	7.25675	P	P	protein_coding	NM_001032283	CCDS31879.1	TMPO	RefSeq	4186	chr12	+	98909350	98944157		AAGGAAAAGGGTGGAAACTTCAGAACATTTTCGTATAGATGGTCCAGTAATTTCAGAGAG	7112	Hs.11355	GO:0000785|GO:0003677|GO:0005515|GO:0005521|GO:0005634|GO:0005634|GO:0005635|GO:0005635|GO:0005637|GO:0016021	thymopoietin isoform beta
ASHGA5P054370	131.77	249.638	7.3069	7.70118	P	P	protein_coding	NM_024693	CCDS7084.1	ECHDC3	RefSeq	1674	chr10	+	11784355	11806065		CTAGGAAGATCGCATCGCTGAGCCGTCCGGTGGTGTCCCTGGGCAAAGCCACCTTCTACA	79746	Hs.22242	GO:0003824|GO:0005739	enoyl-CoA hydratase domain-containing protein 3, mitochondrial precursor
ASHGA5P040016	715.447	895.912	9.72798	9.55909	P	P	protein_coding	NM_145715	CCDS3633.1	TIGD2	RefSeq	2101	chr4	+	90033967	90036052		GGATTACTTAAATTACAACTCTTTAATGTTGACTCTAGTCATTGGGCATTGACGTGTAAC	166815	Hs.58924	GO:0003677|GO:0005634	tigger transposable element-derived protein 2
ASHGA5P048612	337.776	503.541	8.65186	8.72452	P	P	protein_coding	NM_022078	CCDS290.1	GPATCH3	RefSeq	2145	chr1	-	27216978	27226962		TGCTGCGTCATCTCGGTAAGGGGGTTGGCTCAAGCTCAGAGGCTTATTCGCATGTACTCG	63906	Hs.10903	GO:0003676|GO:0008150	G patch domain-containing protein 3
ASHGA5P026848	26.3981	30.1501	4.98942	4.64114	P	P	protein_coding	NM_001105659	CCDS41350.1	LRRIQ3	RefSeq	2865	chr1	-	74491701	74663871		ACAGACTGGAGAAGAATGAGGCTGTCCTAAAAGAGAAAAGCCTGATTGTTAAGCAAAAAC	127255	Hs.644625		leucine-rich repeat and IQ domain-containing protein 3
ASHGA5P014437	188.676	332.814	7.82277	8.12003	P	M	protein_coding	NM_015132	CCDS47551.1	SNX13	RefSeq	6371	chr7	-	17830384	17980131		ATTATGCCAGATGAGCTGAAGCACATTATTGGGGCTGAGACAACACGGAAAGGTATTCTT	23161	Hs.487648	GO:0005769|GO:0006886|GO:0007154|GO:0031901|GO:0035091|GO:0038032|GO:0043547	sorting nexin-13
ASHGA5P014473	564.964	1056.79	9.39433	9.79935	P	P	protein_coding	NM_001113397	CCDS46463.1	ZNF385B	RefSeq	2793	chr2	-	180306710	180610769		GGACTTCCTAGCAGAGGCAGTACATGCCACACTACTACCCTTCCTGCTCTTGTGCGCACA	151126	Hs.655005	GO:0003676|GO:0005634|GO:0008270	zinc finger protein 385B isoform 2
ASHGA5P014656	109.169	147.527	7.03493	6.93935	P	P	protein_coding	NM_001102600		CEACAM20	RefSeq	1773	chr19	-	45010210	45033548	NM_001102598	AGTCGAACTGACGAAGCTGCCTTCAGCAAGCCGTAGAGGCAATTCTTTCAGCCCCTGGAA	125931	Hs.689632	GO:0016021	carcinoembryonic antigen-related cell adhesion molecule 20 isoform 5S precursor
ASHGA5P053782	581.954	834.648	9.43532	9.45459	P	P	protein_coding	ENST00000374798	CCDS35085.1	CYLC2	GENCODE	2171	chr9	+	105757592	105780770		GTTTGAACTTACAATACTTAAGTCCTGGCAAGTCATAAGTGGGGAAAATGTCTCTCCCAA	1539	Hs.3232	GO:0007275|GO:0030154|GO:0007283|GO:0033150|GO:0005200	cylicin, basic protein of sperm head cytoskeleton 2 [Source:HGNC Symbol;Acc:2583]
ASHGA5P049488	1056.43	1759.89	10.2878	10.5429	P	P	protein_coding	NM_000987	CCDS11142.1	RPL26	RefSeq	602	chr17	-	8280833	8286565		AACTTACAGAACCGGAAGCAGCGTGTAGTTCTCTTCCCTTTTGCGGCCATCACCGAAGCG	6154	Hs.644794	GO:0000184|GO:0003723|GO:0003735|GO:0005829|GO:0006364|GO:0006412|GO:0006412|GO:0006413|GO:0006414|GO:0006415|GO:0006614|GO:0010467|GO:0016032|GO:0016070|GO:0016071|GO:0019058|GO:0019083|GO:0022625|GO:0042273|GO:0044267	60S ribosomal protein L26
ASHGA5P040228	220.111	175.956	8.04051	7.19517	P	P	protein_coding	NM_001166110	CCDS54820.1	PALLD	RefSeq	4437	chr4	+	169753155	169849608		CTCGCAGCCGCCGCCGGCGGCCGTCAACGCCCTGGGGCTGCCCAAGGGTGTCACCCCCGC	23022	Hs.151220	GO:0001726|GO:0003779|GO:0005515|GO:0005634|GO:0005884|GO:0005925|GO:0007010|GO:0030018|GO:0030027|GO:0051371	palladin isoform 4
ASHGA5P054855	27.8213	49.2405	5.06396	5.35596	P	P	protein_coding	NM_000614	CCDS31554.1	CNTF	RefSeq	1914	chr11	+	58390145	58393205		TAGACAGAAGTAAACCCAGCTGACTTGTTTCCTGGGACAGTTGAGTTAAGGGATGGCTTT	1270	Hs.524920	GO:0005125|GO:0005127|GO:0005138|GO:0005615|GO:0005634|GO:0005829|GO:0007165|GO:0007259|GO:0008083|GO:0008284|GO:0014068|GO:0030307|GO:0030424|GO:0032838|GO:0040007|GO:0042517|GO:0043025|GO:0043231|GO:0043410|GO:0043524|GO:0046533|GO:0046668|GO:0046887|GO:0048143|GO:0048644|GO:0048666|GO:0048680|GO:0060075|GO:0060081|GO:0070120|GO:0097058	ciliary neurotrophic factor
ASHGA5P014481	76.0965	81.2733	6.51867	6.07279	P	P	protein_coding	NM_001128626	CCDS45829.1	SPIRE1	RefSeq	5444	chr18	-	12446510	12657912		TTAGACGTAGCAGATTAGCAATGCGGCCACTTAGCATGTCTTACAGTTTTGACTTGTCAG	56907	Hs.515283	GO:0003779|GO:0005794|GO:0005856|GO:0048193|GO:0048471	protein spire homolog 1 isoform a
ASHGA5P010902	2139.78	2604.19	11.3059	11.1086	P	P	protein_coding	ENST00000368094	CCDS44254.1	IGSF9	GENCODE	4044	chr1	-	159896828	159915386		TCACTGTGCTCTACCCAGCCCAGGTGACAGCTATGCCTCCTGAGACACCCCTGCCCATAG	57549	Hs.591472	GO:0016358|GO:0016021|GO:0005886|GO:0030054|GO:0030425|GO:0045202|GO:0005515	immunoglobulin superfamily, member 9 [Source:HGNC Symbol;Acc:18132]
ASHGA5P011668	341.652	408.222	8.6685	8.41703	P	P	protein_coding	NM_001135654	CCDS44114.1	PABPC4	RefSeq	3143	chr1	-	40026484	40042521		ACTCAGAGAGTCGGCGTTCCCACAGCTGTGCAGAACTTAGCGCCACGCGCTGCTGTTGCT	8761	Hs.169900	GO:0000166|GO:0005515|GO:0005634|GO:0005737|GO:0006396|GO:0006401|GO:0006412|GO:0007596|GO:0008143|GO:0008266|GO:0010494|GO:0017130|GO:0030529	polyadenylate-binding protein 4 isoform 3
ASHGA5P015353	32.1902	53.4867	5.27097	5.47527	P	P	protein_coding	NM_001130860	CCDS48133.1	HEPH	RefSeq	4454	chrX	+	65384078	65487230		TGACATGAATATGGAGTAGTTTTCTCTAGCAAAGAGTAATGTGGGCCATGGAGTCAGGCC	9843	Hs.31720	GO:0005507|GO:0005886|GO:0006825|GO:0006879|GO:0016021|GO:0016491|GO:0055085	hephaestin isoform c precursor
ASHGA5P043500	32.077	54.6241	5.2667	5.50346	P	P	protein_coding	NM_017560		ZNF853	RefSeq	3578	chr7	+	6655526	6663921		AGGATGGAAGTGGGGCCAGCCACCGAGACCTTCGTGCTGGAACTTCAATGTCTTGAGGAT	54753	Hs.592170	GO:0003676|GO:0005622|GO:0008270	zinc finger protein 853
ASHGA5P033182	96.9443	131.419	6.86509	6.77468	P	P	protein_coding	ENST00000460041		HOXB-AS3	GENCODE	728	chr17	+	46673321	46679254	ENST00000474040	GGAACTGCCAGAGCTTCCTCCTACGGCTTGAAAGCCCAAGCTAATCAGTAACCCGTGAGA	404266	Hs.660088		HOXB cluster antisense RNA 3 (non-protein coding) [Source:HGNC Symbol;Acc:40283]
ASHGA5P009917	216.231	511.946	8.01538	8.75034	P	P	protein_coding	NM_001002231	CCDS42597.1	KLK2	RefSeq	2892	chr19	+	51376688	51383823	NR_045762	GAGGGGAAAGGGTGATTCTGGGGGTCCACTTGTCTGTAATGGTGTGCTTCAAGGTATCAC	3817	Hs.515560	GO:0004252|GO:0005576|GO:0006508|GO:0022617|GO:0030198	kallikrein-2 isoform 2 preproprotein
ASHGA5P051921	108.763	193.33	7.02817	7.33082	P	P	protein_coding	NM_015990	CCDS33974.1	KLHL5	RefSeq	7728	chr4	+	39063851	39127853	NM_199039	TTGTGTACAGCAGGGCATATACTTCTCTTGTCTTGGTTGGATGCACAAATCTGTGTGCAG	51088	Hs.272251	GO:0003674|GO:0003779|GO:0005737|GO:0005856|GO:0008150	kelch-like protein 5 isoform 1
ASHGA5P051456	3582.61	3226.28	12.0341	11.422	P	P	protein_coding	NM_006225	CCDS2671.1	PLCD1	RefSeq	2683	chr3	-	38048986	38071154		GTGCCCCTCCCGCCGCGCCGCCCGTCGGGCATGGACTCGGGCCGGGACTTCCTGACCCTG	5333	Hs.80776	GO:0001525|GO:0004435|GO:0004871|GO:0005509|GO:0005543|GO:0005737|GO:0005829|GO:0006644|GO:0016042|GO:0032794|GO:0035556|GO:0042127|GO:0060716	1-phosphatidylinositol 4,5-bisphosphate phosphodiesterase delta-1 isoform 2
ASHGA5P052764	244.077	357.632	8.19053	8.22525	P	P	protein_coding	NM_016571	CCDS4964.1	LGSN	RefSeq	5634	chr6	-	63985855	64029882		ATGTGATACCTTCACTGTGACTGGTGAGCCTCTTTTGACTTCCCCAAGGTACATTGCAAA	51557	Hs.149585	GO:0004356|GO:0006542|GO:0006807	lengsin isoform a
ASHGA5P004231	33.0457	55.7663	5.30972	5.53339	P	P	protein_coding	NM_174944	CCDS9618.1	TSSK4	RefSeq	1300	chr14	+	24674925	24677454		TCGTGCACCGGGACTTAAAGTTGGAGAACCTGTTGCTGGACAAGTGGGAGAATGTGAAGA	283629	Hs.314432	GO:0000287|GO:0000287|GO:0004674|GO:0004674|GO:0005515|GO:0005524|GO:0005524|GO:0006468|GO:0006468|GO:0007275|GO:0007283|GO:0019861|GO:0030154|GO:0032793	testis-specific serine/threonine-protein kinase 4 isoform 2
ASHGA5P011327	61.2079	95.0813	6.20546	6.30511	P	P	protein_coding	NM_001170779	CCDS55501.1	FAM122C	RefSeq	1379	chrX	+	133941222	133988641		CTTGAAACTGGTGAAATGGCATTTCAATATCAACCAAAAAAGATTTTCCAAGGCACAACC	159091	Hs.269127		protein FAM122C isoform 1
ASHGA5P054626	107.161	134.796	7.00733	6.80932	P	P	protein_coding	NM_138384	CCDS31320.1	MTG1	RefSeq	1614	chr10	+	135207620	135234174		TCAGCTGCGGGAGCGTTTCCGGGGACGGTGCCGCCATGAGATTGACCCCGCGCGCGCTGT	92170	Hs.501578	GO:0003924|GO:0005525|GO:0005634|GO:0005730|GO:0005739|GO:0006184|GO:0042254	mitochondrial GTPase 1
ASHGA5P017493	171.256	220.095	7.68187	7.51933	P	P	protein_coding	ENST00000442340	CCDS43975.1	TBX22	GENCODE	2351	chrX	+	79270254	79287268	NM_001109878, NM_016954	TTACTAAAGCGGGCGGATGTTCCCCTCTGTTCGGGTCAAGGTGAAAGGGTTGGATCCAGG	50945	Hs.374253	GO:0006351|GO:0007275|GO:0000122|GO:0045892|GO:0006355|GO:0005634|GO:0003677|GO:0003700	T-box 22 [Source:HGNC Symbol;Acc:11600]
ASHGA5P018129	93.6758	169.936	6.81414	7.14427	P	P	protein_coding	NM_001165036	CCDS55107.1	OGDH	RefSeq	4307	chr7	+	44646120	44748669		TTTGATGATGCTCCAGTAACTGTTTCTTCAAACGTGGGGTTCTATGGCCTGGATGAGTCT	4967	Hs.488181	GO:0004591|GO:0005739|GO:0005759|GO:0006091|GO:0006096|GO:0006099|GO:0006554|GO:0021695|GO:0021756|GO:0021766|GO:0021794|GO:0021860|GO:0022028|GO:0030976|GO:0031966|GO:0034602|GO:0034641|GO:0044281|GO:0061034	2-oxoglutarate dehydrogenase, mitochondrial isoform 3 precursor
ASHGA5P038812	59.5536	47.1827	6.16808	5.29692	P	P	protein_coding	NM_004636		SEMA3B	RefSeq	2989	chr3	+	50305039	50314572	NM_001005914	GCCTGGCCGGCCCCTGTGGAATGGCGAGAGGAGTGCAACTGGGCAGGGAAGGACATTGGT	7869	Hs.82222	GO:0004872|GO:0005576|GO:0005783|GO:0007267|GO:0007411|GO:0016020	semaphorin-3B isoform 1 precursor
ASHGA5P011778	176.241	294.834	7.72208	7.94488	P	P	protein_coding	NM_001190728	CCDS55346.1	RALGPS1	RefSeq	2099	chr9	+	129724503	129979724		ACAGAAAACACGTTTCCATCGTGGGCTGGATGGTGCAGCTGCCCGATGACCCCGAGCACC	9649	Hs.432842	GO:0005085|GO:0005543|GO:0005575|GO:0005737|GO:0005886|GO:0007264|GO:0035556	ras-specific guanine nucleotide-releasing factor RalGPS1 isoform 3
ASHGA5P052705	430.367	680.069	8.99806	9.15695	P	P	protein_coding	ENST00000288065	CCDS4809.1	ARMC12	GENCODE	1169	chr6	+	35704858	35716685		AATGCAAACCACCCCTCTGTAGCAACTCACCCATCTGCATCGCCCGTGAGTGTCCGGGCC	221481	Hs.533066	GO:0005488	armadillo repeat containing 12 [Source:HGNC Symbol;Acc:21099]
ASHGA5P047060	39.0599	81.2906	5.5553	6.07298	P	P	protein_coding	NM_001001412	CCDS7550.1	CALHM1	RefSeq	3056	chr10	-	105213143	105218648		TTTCTGCTTGGCCTGGTCATGAACAACAACGTGTCCATGCTGGCCGAAGAGTGGAAGCGG	255022	Hs.680365	GO:0005262|GO:0005789|GO:0005886|GO:0016021|GO:0042802	calcium homeostasis modulator protein 1
ASHGA5P010054	42.8132	51.5378	5.68996	5.42046	P	P	protein_coding	NM_032578	CCDS7275.1	MYPN	RefSeq	5830	chr10	+	69869189	69971773	NM_001256267, NR_045663	CTCAAGTAAGGTGGTACTGTGAAGGCAAGGAGCTTGAAAATTCCCCAGATATTCACATCG	84665	Hs.55205	GO:0003779|GO:0005515|GO:0005634|GO:0008092|GO:0015630|GO:0017124|GO:0030018|GO:0031674|GO:0045214|GO:0051371	myopalladin isoform a
ASHGA5P020599	1417.95	1358.55	10.7062	10.1707	P	P	protein_coding	NM_006756	CCDS47858.1	TCEA1	RefSeq	2784	chr8	-	54879115	54935008		ATTACTGCAGTCCACAAGAATCGGAATGTCAGTTAATGCTATTCGCAAGCAGAGTACAGA	6917	Hs.491745	GO:0003677|GO:0005515|GO:0005634|GO:0005654|GO:0005730|GO:0006281|GO:0006283|GO:0006289|GO:0006366|GO:0006368|GO:0008270|GO:0010467|GO:0016032|GO:0030218|GO:0032784|GO:0045944|GO:0050434	transcription elongation factor A protein 1 isoform 1
ASHGA5P004133	42.347	56.8944	5.67267	5.56307	P	P	protein_coding	ENST00000284984	CCDS33524.1	ADAMTS1	GENCODE	4651	chr21	-	28208605	28217728		TGAACAAAACCGACAGAAAGCATTTTGATACGCCTTTTCATGGAAGCTGGGGAATGTGGG	9510	Hs.643357	GO:0006508|GO:0008285|GO:0007229|GO:0001822|GO:0001542|GO:0060347|GO:0005604|GO:0031410|GO:0031012|GO:0004222|GO:0008270|GO:0008237|GO:0008201	ADAM metallopeptidase with thrombospondin type 1 motif, 1 [Source:HGNC Symbol;Acc:217]
ASHGA5P044589	39.3497	68.7946	5.56565	5.83528	P	P	protein_coding	NM_201382	CCDS43773.1	PLEC	RefSeq	14720	chr8	-	144989320	145018110		TCACCCTGGCCGCTGTGTGGCACTGGCGCAGGGGACGTCGGTGGGCGCAGGACGAGCAAG	5339	Hs.434248	GO:0003779|GO:0005515|GO:0005737|GO:0005829|GO:0005886|GO:0005925|GO:0006915|GO:0006921|GO:0008307|GO:0008307|GO:0016528|GO:0030056|GO:0030506|GO:0031581|GO:0031581|GO:0034329|GO:0042383|GO:0043034|GO:0045111	plectin isoform 1b
ASHGA5P011849	147.825	207.552	7.46893	7.43381	P	P	protein_coding	NM_021809	CCDS13278.1	TGIF2	RefSeq	3415	chr20	+	35202009	35222355		GCTGGGAAAAGTTTACCCAAGGTCCAGCCTAGCCCCTAGGCACCATGTCGGACAGTGATC	60436	Hs.632264	GO:0000122|GO:0003700|GO:0005634|GO:0005654|GO:0006351|GO:0006355|GO:0006367|GO:0007179|GO:0010467|GO:0043565	homeobox protein TGIF2
ASHGA5P049409	80.8901	80.8093	6.60648	6.06464	P	P	protein_coding	NM_001164407	CCDS45567.1	TLCD2	RefSeq	5901	chr17	-	1606083	1613662		TGTCACCAGCAACAGTTCGACTCTCAGCCTGAAAGACTAGAGAGAAGCCATGGGCCCCTC	727910	Hs.531005	GO:0016021	TLC domain-containing protein 2
ASHGA5P011147	69.128	77.6319	6.37799	6.0084	P	P	protein_coding	NM_004419	CCDS7566.1	DUSP5	RefSeq	2545	chr10	+	112257624	112271302		TTCCTCAAAGGGGGATATGAGACTTTCTACTCGGAATATCCTGAGTGTTGCGTGGATGTA	1847	Hs.2128	GO:0000188|GO:0001706|GO:0004725|GO:0005654|GO:0006470|GO:0017017|GO:0035335|GO:0045892	dual specificity protein phosphatase 5
ASHGA5P010575	12047.8	12994.3	13.8076	13.418	P	P	protein_coding	NM_203458	CCDS909.1	NOTCH2NL	RefSeq	4962	chr1	+	145209110	145285912		CTGCCTTCCAGAAACAGTGAGAAGAGGAACAGAGCTCTGGGAAAGAGACAGGGAAGTCTG	388677	Hs.728902	GO:0005509|GO:0005576|GO:0005737|GO:0007219|GO:0007275|GO:0030154	notch homolog 2 N-terminal-like protein
ASHGA5P053681	499.202	762.534	9.21688	9.32374	P	P	protein_coding	NM_001039592	CCDS43798.1	SPAG8	RefSeq	1715	chr9	-	35809806	35812259		TTGCCCTATGAACCTGAGAATTACCCCTACCAATTGGGAGAAATATCTTCCCTTCCCTGT	26206	Hs.256747	GO:0001669|GO:0003674|GO:0008017|GO:0008150|GO:0016020	sperm-associated antigen 8 isoform 1
ASHGA5P009062	9923.87	20871.9	13.5335	14.1175	P	P	protein_coding	NM_201436	CCDS5497.1	H2AFV	RefSeq	1351	chr7	-	44873212	44887725		CGAGAACATGTTTCCTGTGGGCCGCATCCACAGACACTTGAAGACTCGCACCACAAGCCA	94239	Hs.488189	GO:0000786|GO:0003677|GO:0005634|GO:0006334|GO:0046982	histone H2A.V isoform 3
ASHGA5P032144	26.0621	41.3433	4.96951	5.10392	P	P	protein_coding	ENST00000319144	CCDS11129.1	ALOX12B	GENCODE	2502	chr17	-	7975953	7991021		TTCGTGGAAGAGGCTGAAGGACATTAGGAAAATTTTCCCTGGCAAGAAATCTGTCGTCTC	242	Hs.136574	GO:0055114|GO:0006629|GO:0019370|GO:0008544|GO:0008152|GO:0005515|GO:0046872|GO:0005506|GO:0016702|GO:0016165|GO:0004052|GO:0003824	arachidonate 12-lipoxygenase, 12R type [Source:HGNC Symbol;Acc:430]
ASHGA5P012295	74.0768	112.071	6.47814	6.53994	P	P	protein_coding	NM_001922	CCDS9470.1	DCT	RefSeq	2304	chr13	-	95091840	95131936		CATTTTTGTGGTTCTTCATTCCTTTACTGATGCCATCTTTGATGAGTGGATGAAAAGATT	1638	Hs.301865	GO:0002052|GO:0004167|GO:0005507|GO:0005829|GO:0006583|GO:0008544|GO:0016021|GO:0016491|GO:0021847|GO:0033162|GO:0042470|GO:0048066|GO:0048468	L-dopachrome tautomerase isoform 1 precursor
ASHGA5P002378	95.2705	195.875	6.84052	7.35046	P	P	protein_coding	NM_013241	CCDS10834.1	FHOD1	RefSeq	3865	chr16	-	67263291	67281425		TGAGGGTCAACGCTATCTTGGAAAAGCTGTATAGCTCCAGTGGTCCTGAGCTCCGCCGCT	29109	Hs.95231	GO:0001725|GO:0003779|GO:0005515|GO:0005634|GO:0005737|GO:0030036|GO:0032059|GO:0045944|GO:0051496	FH1/FH2 domain-containing protein 1
ASHGA5P048058	10449.2	9867.15	13.6091	13.0436	P	P	protein_coding	NM_004813	CCDS31472.1	PEX16	RefSeq	1929	chr11	-	45931219	45939674		ACCTGGCAGAAAATCTACTTCTACAGTTGGGGCTGACAGACCTCCCGGAAGGAGGGTGTG	9409	Hs.100915	GO:0005515|GO:0005777|GO:0005778|GO:0005779|GO:0005779|GO:0005783|GO:0005789|GO:0006625|GO:0007031|GO:0008022|GO:0016557|GO:0016558|GO:0032581|GO:0045046|GO:0070972	peroxisomal biogenesis factor 16 isoform 1
ASHGA5P051752	103.359	191.761	6.95698	7.31826	P	P	protein_coding	NM_033168	CCDS3193.1	B3GALNT1	RefSeq	3224	chr3	-	160801670	160823160	NM_001038628, NM_003781, NM_033167, NM_033169	TTCTATATAGAATCCATTTGGATGTCTGTCAACTGAGACGTGTGATTGCAGCCCATGGCT	8706	Hs.418062	GO:0000139|GO:0006486|GO:0008499|GO:0009312|GO:0016021|GO:0047273	UDP-GalNAc:beta-1, 3-N-acetylgalactosaminyltransferase 1
ASHGA5P048690	66.7957	84.6193	6.32542	6.13099	P	P	protein_coding	NM_002009	CCDS10131.1	FGF7	RefSeq	3936	chr15	+	49715374	49779523		ACTGTTCCAGCCCTGAGCGACACACAAGAAGTTATGATTACATGGAAGGAGGGGATATAA	2252	Hs.567268	GO:0001541|GO:0005111|GO:0005576|GO:0005615|GO:0005794|GO:0006656|GO:0007165|GO:0008083|GO:0008201|GO:0008284|GO:0008286|GO:0008543|GO:0008543|GO:0008544|GO:0009611|GO:0010463|GO:0010838|GO:0031069|GO:0031532|GO:0034394|GO:0042056|GO:0042060|GO:0043129|GO:0050679|GO:0050731|GO:0050918|GO:0051549|GO:0051781|GO:0060445|GO:0060501|GO:0060665|GO:0061033	fibroblast growth factor 7 precursor
ASHGA5P019468	285.166	293.043	8.41049	7.93471	P	P	protein_coding	NM_052920	CCDS54335.1	KLHL29	RefSeq	5084	chr2	+	23608297	23931483		GCGGCGCAAGGTCCGGGCTCTGTTTCCCTGTGAGAAGCCGCCTCGGCCCACCGAGATGTC	114818	Hs.130593		kelch-like protein 29
ASHGA5P038816	131.481	180.229	7.30333	7.22901	P	P	protein_coding	NM_004947	CCDS46835.1	DOCK3	RefSeq	8777	chr3	+	50712671	51421629		ACAAAGGGGAAAAGAAACTCTTTGGCTTTGCATTCTCAACCCTGATGCGTGATGATGGCA	1795	Hs.476284	GO:0005085|GO:0005515|GO:0005525|GO:0005737|GO:0017124|GO:0051020	dedicator of cytokinesis protein 3
ASHGA5P007544	37.6479	50.0612	5.50254	5.38042	P	P	protein_coding	NM_016834	CCDS11500.1	MAPT	RefSeq	5637	chr17	+	43971747	44105699	NM_016841	ATGCACCAAGACCAAGAGGGTGACACGGACGCTGGCCTGAAAGCTGAAGAAGCAGGCATT	4137	Hs.101174	GO:0000226|GO:0001764|GO:0005200|GO:0005515|GO:0005829|GO:0005874|GO:0005875|GO:0005886|GO:0006915|GO:0006921|GO:0007628|GO:0008017|GO:0008088|GO:0010506|GO:0017124|GO:0019899|GO:0019901|GO:0030424|GO:0030426|GO:0031113|GO:0031116|GO:0032387|GO:0034185|GO:0034399|GO:0035085|GO:0045298|GO:0045773|GO:0047497|GO:0048676|GO:0048699|GO:0060632|GO:0071813	microtubule-associated protein tau isoform 3
ASHGA5P003401	92.9241	172.05	6.80209	7.16302	P	P	protein_coding	NM_207037	CCDS10160.1	TCF12	RefSeq	4806	chr15	+	57210832	57580714	NM_003205	AGACGGGGCGGCAGGACCTGCTAGAAGTGGCCGAAGATGAATCCCCAGCAACAACGCATG	6938	Hs.511504	GO:0003700|GO:0005515|GO:0005634|GO:0005667|GO:0006351|GO:0006357|GO:0006955|GO:0007517|GO:0044212|GO:0045666|GO:0045893|GO:0046982|GO:0070888	transcription factor 12 isoform a
ASHGA5P008824	936.016	1246.06	10.1042	10.0487	P	P	protein_coding	NM_006932	CCDS13886.1	SMTN	RefSeq	3175	chr22	+	31477281	31500610	NM_001207017	CATCTGCGGAGATGCTGGTGGACTGTGTGCCCCTGGTGGAGGTGGACGACATGATGATCA	6525	Hs.149098	GO:0003779|GO:0005737|GO:0005856|GO:0006939|GO:0007517|GO:0008307|GO:0015629	smoothelin isoform c
ASHGA5P028455	35.6376	46.7981	5.42245	5.28591	P	P	protein_coding	NM_003045	CCDS9333.1	SLC7A1	RefSeq	7357	chr13	-	30083550	30169825		TTTGTGAAAGGATCGGTTAAAAACTGGCAGCTCACGGAGGAGGATTTTGGGAACACATCA	6541	Hs.14846	GO:0005886|GO:0005887|GO:0006810|GO:0006811|GO:0006865|GO:0015181|GO:0032006|GO:0055085	high affinity cationic amino acid transporter 1
ASHGA5P053003	100.601	161.331	6.91737	7.07029	P	P	protein_coding	NM_006735	CCDS5403.1	HOXA2	RefSeq	1791	chr7	-	27139972	27142394		TTACTAAAAACATTAAAGCAAAACAAAGCATCACCAAACAAAAACTCCTTTGACCAGGTG	3199	Hs.592177	GO:0000122|GO:0001709|GO:0002076|GO:0003700|GO:0005634|GO:0005730|GO:0006351|GO:0007379|GO:0008045|GO:0009952|GO:0009953|GO:0021568|GO:0021658|GO:0035284|GO:0042474|GO:0043565|GO:0045665|GO:0045944|GO:0048703	homeobox protein Hox-A2
ASHGA5P001724	217.935	459.49	8.02647	8.59529	P	P	protein_coding	ENST00000243578	CCDS12579.1	B9D2	GENCODE	1031	chr19	-	41860321	41870078		TTTCTCGGAAAGTAGCCTCTTCTGCAAGTGGGGCATTCACACAGGGGCGGCATGGAAGCT	80776	Hs.567596	GO:0000278|GO:0042384|GO:0000087|GO:0000236|GO:0005634|GO:0005829|GO:0005813|GO:0005932|GO:0035085|GO:0036038|GO:0043015|GO:0005515	B9 protein domain 2 [Source:HGNC Symbol;Acc:28636]
ASHGA5P029680	46.084	67.021	5.79247	5.80038	P	P	protein_coding	NM_007365	CCDS177.1	PADI2	RefSeq	4363	chr1	-	17393255	17445948		AGATAGTTCTGTACATTTCCATGTCAGACTCAGACAAAGTGGGCGTGTTCTACGTGGAGA	11240	Hs.33455	GO:0004668|GO:0005509|GO:0005737|GO:0018101	protein-arginine deiminase type-2
ASHGA5P030025	95.6122	143.972	6.84551	6.90428	P	P	protein_coding	NM_207381	CCDS32241.1	TNFAIP8L3	RefSeq	2292	chr15	-	51348798	51397473		CCACGTTACAAACAAGACTCATCCCCTTATCTTTTCATCTTCAGAGGGGAAAGGGACTTG	388121	Hs.306343		tumor necrosis factor alpha-induced protein 8-like protein 3
ASHGA5P050166	2084.73	2922.31	11.2624	11.274	P	P	protein_coding	NM_001126058	CCDS46052.1	DMKN	RefSeq	1471	chr19	-	35994205	36004560	ENST00000447113, NM_001126057, NM_001190349	AGAGAAGCTCTCGCATCCCGTGACCTCCAGACAAGGAGCCACCAGATTGGATGGGAGCCC	93099	Hs.417795	GO:0005615	dermokine isoform 4 precursor
ASHGA5P028057	44.5462	41.1756	5.74538	5.09832	P	P	protein_coding	ENST00000379667	CCDS31819.1	OR6C3	GENCODE	936	chr12	+	55725484	55726420		GCAAGTAAAACAAGCCTTCAAAAATGTGGTCCACAAAGTTGTGTTTTATGCAAATCAATG	254786	Hs.553653	GO:0007186|GO:0007608|GO:0050911|GO:0016021|GO:0005886|GO:0004930|GO:0004984	olfactory receptor, family 6, subfamily C, member 3 [Source:HGNC Symbol;Acc:15437]
ASHGA5P045481	353.984	642.055	8.71868	9.07664	P	P	protein_coding	ENST00000373314	CCDS35144.1	FAM129B	GENCODE	3760	chr9	-	130267617	130341268		AACTGGGCCAGTTCCGGTCCCTTCCTTTTGGGGCTCTCACTCTGGAGGATGGGGTGGATG	64855	Hs.522401	GO:0043066|GO:0005829|GO:0005912|GO:0005515|GO:0005543	family with sequence similarity 129, member B [Source:HGNC Symbol;Acc:25282]
ASHGA5P029005	149.379	285.565	7.48518	7.89509	P	P	protein_coding	ENST00000303532	CCDS32046.1	OR10G3	GENCODE	942	chr14	-	22037933	22038875		TTAGGTGTCAAACCCATCCCATTTGGTGGCTGTGTTGCTCAACTCTATTTCTATCACTTC	26533	Hs.554581	GO:0007186|GO:0016021|GO:0005886|GO:0004930|GO:0004984	olfactory receptor, family 10, subfamily G, member 3 [Source:HGNC Symbol;Acc:8171]
ASHGA5P001721	140.152	195.842	7.39464	7.35004	P	P	protein_coding	NM_018664	CCDS1508.1	BATF3	RefSeq	992	chr1	-	212859758	212873327		CGCAGCCGCAGCAGCAGAGCCCTGAGGATGATGACAGGAAGGTCCGAAGGAGAGAAAAAA	55509	Hs.62919	GO:0003700|GO:0003714|GO:0005634|GO:0006366|GO:0043565|GO:0046983	basic leucine zipper transcriptional factor ATF-like 3
ASHGA5P019568	39.6517	41.9697	5.57796	5.12782	P	P	protein_coding	ENST00000492897		HOXB-AS3	GENCODE	309	chr17	+	46669674	46679697	ENST00000477144	TCGCCGGGTCAGACTTCGCTTGAAAAGATCGAGAATGGAGGAGGGGATCGGCACTCACTT	404266	Hs.660088		HOXB cluster antisense RNA 3 (non-protein coding) [Source:HGNC Symbol;Acc:40283]
ASHGA5P007997	134.123	216.838	7.33155	7.49681	P	P	protein_coding	NM_001135958	CCDS45035.1	TRPC4	RefSeq	3015	chr13	-	38210772	38443939		TTGAACCACAAAAAACCTAGTGGAGAAAAACAGTTTGTTGCCCAGCCCAATTGTCAACAG	7223	Hs.262960	GO:0005515|GO:0005886|GO:0005887|GO:0005901|GO:0005911|GO:0006816|GO:0007411|GO:0008013|GO:0009986|GO:0014051|GO:0015279|GO:0016323|GO:0030863|GO:0034704|GO:0045296|GO:0051924|GO:0070509|GO:0070679	short transient receptor potential channel 4 isoform zeta
ASHGA5P000804	150.018	235.386	7.49192	7.6174	P	P	protein_coding	NM_000302	CCDS142.1	PLOD1	RefSeq	3047	chr1	+	11994723	12035599		TTCATCCACAACCACGAGCAGCACCACAAGGCTCAGGTGGAAGAGTTCCTGGCACAGCAT	5351	Hs.75093	GO:0001666|GO:0005506|GO:0005789|GO:0006464|GO:0008475|GO:0008544|GO:0008544|GO:0016702|GO:0030198|GO:0030867|GO:0031418|GO:0042803|GO:0046947|GO:0055114	procollagen-lysine,2-oxoglutarate 5-dioxygenase 1 precursor
ASHGA5P007497	180.528	290.432	7.75649	7.91933	M	M	protein_coding	ENST00000333681	CCDS11981.1	BCL2	GENCODE	6492	chr18	-	60790578	60986613		CGGAGGCTGGGATGCCTTTGTGGAACTGTACGGCCCCAGCATGCGGCCTCTGTTTGATTT	596	Hs.150749	GO:0032880|GO:0045087|GO:0006915|GO:0042981|GO:0043066|GO:0030308|GO:0000209|GO:0007015|GO:0001952|GO:0043583|GO:0035265|GO:0048538|GO:0001666|GO:0042493|GO:0008584|GO:0009791|GO:0016337|GO:0001541|GO:0048589|GO:0035094|GO:0045471|GO:0030318|GO:0048546|GO:0048709|GO:0001662|GO:0032868|GO:0007565|GO:0009636|GO:0034097|GO:0051412|GO:0031647|GO:0006874|GO:0006470|GO:0001658|GO:0048041|GO:0006974|GO:…	B-cell CLL/lymphoma 2 [Source:HGNC Symbol;Acc:990]
ASHGA5P052752	339.224	456.247	8.6586	8.58493	M	M	protein_coding	NM_181744	CCDS4923.1	OPN5	RefSeq	3496	chr6	+	47749774	47794116		ATCCCTCGTGGTTCGAGAACAGAATGGCGTTAAATCACACTGCCCTGCCTCAGGACGAGC	221391	Hs.213717	GO:0004930|GO:0007601|GO:0007602|GO:0009881|GO:0016021|GO:0018298	opsin-5
ASHGA5P028484	34.935	38.3219	5.39217	4.99342	P	M	protein_coding	NM_178007	CCDS9349.1	STARD13	RefSeq	5836	chr13	-	33677271	33760216	NM_001243466	AGAATGCAAAGACACTGTCTGTGGTGGGAAACAGAAAAGCAGAGTGAACCACACATTCCA	90627	Hs.507704	GO:0005096|GO:0005515|GO:0005811|GO:0005829|GO:0007264|GO:0031966|GO:0051056	stAR-related lipid transfer protein 13 isoform 2
ASHGA5P003578	76.1543	126.581	6.51946	6.72211	P	P	protein_coding	ENST00000319928	CCDS540.1	MOB3C	GENCODE	2822	chr1	-	47073386	47082563	NM_145279	GGAGCCACTGAGGGAGATGACAGAGCGGATCTGCCACTGAGCCCAGGTCTGGACTTTTTT	148932	Hs.632401	GO:0046872	MOB kinase activator 3C [Source:HGNC Symbol;Acc:29800]
ASHGA5P033867	31.5411	50.1558	5.24341	5.38342	P	P	protein_coding	NM_001144967	CCDS45872.1	NEDD4L	RefSeq	8482	chr18	+	55711609	56068772	NM_001243960, NM_015277	GGCGCCGGCTCCATGGCGACCGGGCTCGGGGAGCCGGTCTATGGACTTTCCGAAGACGAG	23327	Hs.185677	GO:0000122|GO:0004842|GO:0004842|GO:0005515|GO:0005622|GO:0005634|GO:0005654|GO:0005737|GO:0005829|GO:0006351|GO:0006367|GO:0006814|GO:0006883|GO:0007179|GO:0007588|GO:0010038|GO:0010467|GO:0010766|GO:0016567|GO:0017080|GO:0019048|GO:0019871|GO:0030104|GO:0030512|GO:0034765|GO:0042176|GO:0042391|GO:0042787|GO:0045807|GO:1901016	E3 ubiquitin-protein ligase NEDD4-like isoform 1
ASHGA5P055959	111.231	95.6777	7.06164	6.31492	P	P	protein_coding	NM_080664	CCDS9643.1	C14orf126	RefSeq	2696	chr14	-	31915242	31926680		GCTGGACACCAACGGACCATTCACACACTTAATTGAGTTTTGAAAATGAAAAACTAGTTT	112487	Hs.116014	GO:0003674|GO:0005575|GO:0005737|GO:0008150|GO:0016788|GO:0019478	probable D-tyrosyl-tRNA(Tyr) deacylase 2
ASHGA5P049170	491.166	565.66	9.1922	8.89921	P	P	protein_coding	NM_033410	CCDS10683.1	ZNF764	RefSeq	2817	chr16	-	30565084	30569642	NM_001172679	CTATGGCTGCGCCGACTGTGGCCGCCGCTTCAGCCAGAGCTCTGCCCTCTACCAGCACCG	92595	Hs.132227	GO:0003677|GO:0005634|GO:0006351|GO:0006355|GO:0008270	zinc finger protein 764 isoform 1
ASHGA5P003175	168.281	343.802	7.65559	8.16638	P	P	protein_coding	ENST00000265113	CCDS3919.1	SLC1A3	GENCODE	4170	chr5	+	36606456	36688436		AACTGAACTTCGGACAAATTATTACAATCAGCATCACAGCCACAGCTGCCAGTATTGGGG	6507	Hs.481918	GO:0055085|GO:0006811|GO:0007605|GO:0009611|GO:0042493|GO:0046677|GO:0006537|GO:0050885|GO:0009416|GO:0007268|GO:0050806|GO:0010035|GO:0015813|GO:0009449|GO:0021545|GO:0031223|GO:0043490|GO:0048667|GO:0051938|GO:0001504|GO:0006835|GO:0070779|GO:0006536|GO:0016021|GO:0005886|GO:0043205|GO:0016020|GO:0005624|GO:0009986|GO:0005743|GO:0016323|GO:0043025|GO:0043197|GO:0045202|GO:0043005|GO:0042995|GO:…	solute carrier family 1 (glial high affinity glutamate transporter), member 3 [Source:HGNC Symbol;Acc:10941]
ASHGA5P047178	358.728	459.12	8.73696	8.59432	P	P	protein_coding	NM_177400	CCDS7670.1	NKX6-2	RefSeq	1019	chr10	-	134598319	134599537		CGGCCGCTGTGGCGCGCGGCTACCCCAAGCCCCTGGCCGAGCTGCCGGGGCGCCCGCCCA	84504	Hs.134013	GO:0000122|GO:0000976|GO:0003700|GO:0005634|GO:0006355|GO:0010454|GO:0010455|GO:0021912|GO:0021913|GO:0022010|GO:0031018|GO:0045686|GO:0045687|GO:0050885	homeobox protein Nkx-6.2
ASHGA5P048746	200.291	284.699	7.90985	7.89142	P	P	protein_coding	NM_152304	CCDS325.1	RAB42	RefSeq	1099	chr1	+	28918711	28921088	NM_001193532	CCAGTGTTGACTCTAGGAGAGAAAGGGTTAAAGCAGTCCCAGCCTTAGCCCACCTGGTGG	115273	Hs.652321	GO:0005525|GO:0007264|GO:0016020	putative Ras-related protein Rab-42 isoform 2
ASHGA5P014433	435.975	310.599	9.0173	8.01973	P	P	protein_coding	NM_017951	CCDS42751.1	SMPD4	RefSeq	3920	chr2	-	130908964	130939330	NR_033231	CTCCAGGCCCTCCACGCCTACCAAGAGTCGTTCACGCCTACTGAGGAGCATGTGTTGGTG	55627	Hs.516450	GO:0000139|GO:0004767|GO:0005783|GO:0005789|GO:0005794|GO:0005802|GO:0006644|GO:0006665|GO:0006685|GO:0006687|GO:0016021|GO:0044281|GO:0046475|GO:0046513|GO:0046872|GO:0050290|GO:0071356	sphingomyelin phosphodiesterase 4 isoform 2
ASHGA5P045043	158.074	99.6326	7.56331	6.37242	P	P	protein_coding	NM_003882	CCDS6371.1	WISP1	RefSeq	5194	chr8	+	134203281	134243932		TACAACAACGGCCAGTCCTTCCAGCCTAACTGCAAGTACAACTGCACGTGCATCGACGGC	8840	Hs.492974	GO:0001558|GO:0005520|GO:0005615|GO:0005737|GO:0007155|GO:0007165|GO:0007267|GO:0016055	WNT1-inducible-signaling pathway protein 1 isoform 1 precursor
ASHGA5P005679	129.808	120.083	7.28394	6.63939	P	P	protein_coding	ENST00000337565	CCDS2092.1	BCL2L11	GENCODE	722	chr2	+	111878490	111886423	NM_001204111, NM_001204112, NM_001204113, NM_006538, NM_138623	GAGCCACAAGACAGGAGCCCAGCACCCATGAGTTGTGACAAATCAACACAAACCCCAAGT	10018	Hs.469658	GO:0006915|GO:0042475|GO:0007283|GO:0006917|GO:0043583|GO:0048538|GO:0007160|GO:0035148|GO:0008584|GO:0001701|GO:0043065|GO:0045787|GO:0048563|GO:0043525|GO:0001822|GO:0008629|GO:0030879|GO:0001782|GO:0043029|GO:0006919|GO:0048536|GO:0001783|GO:0046620|GO:0048066|GO:0048070|GO:0060154|GO:0008624|GO:0048011|GO:0008633|GO:0032464|GO:0090200|GO:2001244|GO:0005886|GO:0005829|GO:0005741|GO:0005874|GO:…	BCL2-like 11 (apoptosis facilitator) [Source:HGNC Symbol;Acc:994]
ASHGA5P003082	439.682	622.441	9.03106	9.03106	P	P	protein_coding	NM_000641	CCDS12923.1	IL11	RefSeq	2381	chr19	-	55875749	55881831		GACATGAACTGTGTTTGCCGCCTGGTCCTGGTCGTGCTGAGCCTGTGGCCAGATACAGCT	3589	Hs.467304	GO:0005125|GO:0005142|GO:0005576|GO:0005615|GO:0005737|GO:0007267|GO:0008083|GO:0008284|GO:0030168|GO:0030183|GO:0030219|GO:0033138|GO:0043410|GO:0045444|GO:0045944|GO:0046888|GO:0050731	interleukin-11 isoform 1 precursor
ASHGA5P007916	50.6207	89.7318	5.93202	6.21848	P	P	protein_coding	NM_173175	CCDS6058.1	PTK2B	RefSeq	3969	chr8	+	27183080	27316908		AAACCAACCTCCTGGCTCCAAAGCTGCAGTTCCAGGAGGAGGACTTCATCCAACCCAGCA	2185	Hs.491322	GO:0001954|GO:0002040|GO:0002315|GO:0004713|GO:0004715|GO:0004871|GO:0005515|GO:0005524|GO:0005634|GO:0005730|GO:0005737|GO:0005829|GO:0005856|GO:0005925|GO:0005938|GO:0006461|GO:0006468|GO:0006915|GO:0006950|GO:0007165|GO:0007166|GO:0007172|GO:0007229|GO:0008284|GO:0008285|GO:0008360|GO:0010758|GO:0010976|GO:0018108|GO:0030027|GO:0030155|GO:0030335|GO:0030502|GO:0030838|GO:0032960|GO:0033209|GO:…	protein-tyrosine kinase 2-beta isoform b
ASHGA5P048709	301.341	612.001	8.48855	9.0079	P	P	protein_coding	NM_004855		PIGB	RefSeq	2227	chr15	+	55611132	55647846		GGGAATGGACAGAGAGACTGAGGAGTTACACTTATCCCTTAATCTTTGCAAGCATTTACA	9488	Hs.612814	GO:0000030|GO:0005789|GO:0005789|GO:0006501|GO:0006506|GO:0016021|GO:0016254|GO:0031227|GO:0043687|GO:0044267	GPI mannosyltransferase 3
ASHGA5P054596	160.996	243.626	7.59336	7.66648	P	P	protein_coding	NM_001001936	CCDS31286.1	AFAP1L2	RefSeq	3997	chr10	-	116054582	116164515		GGGCCTGTGACGTTAGGCACCACCGTGGACACCACCCACCTGGAGAATGTGAGCCCCCGC	84632	Hs.501106	GO:0005543|GO:0005634|GO:0005737|GO:0005886|GO:0006954|GO:0007346|GO:0016235|GO:0017124|GO:0030296|GO:0032675|GO:0032757|GO:0042169|GO:0045742|GO:0045893|GO:0061098	actin filament-associated protein 1-like 2 isoform 1
ASHGA5P012675	656.149	799.696	9.60441	9.39156	P	P	protein_coding	NM_001184836	CCDS55376.1	GPR64	RefSeq	4823	chrX	-	19007424	19140755	NM_001184835	TAATTCCAGTTTGTCACCACCACCTGATGTTACTTTAAGCTTACTCCCTTCAAACGAAAC	10149	Hs.146978	GO:0004930|GO:0005737|GO:0005887|GO:0007186|GO:0007218|GO:0007283|GO:0016021|GO:0016324	G-protein coupled receptor 64 isoform 8 precursor
ASHGA5P042285	90.9312	103.789	6.77069	6.43227	P	P	protein_coding	ENST00000274764	CCDS4563.1	HIST1H2BA	GENCODE	437	chr6	+	25727136	25727573		CTCCAAGTAAGCCTGCTAAGTAAACGTCATTTCTAACCCAAAGGCTCTTTTCAGAGCCAC	255626	Hs.591786	GO:0006954|GO:0006334|GO:0051099|GO:0071229|GO:0071674|GO:0031639|GO:0005634|GO:0005622|GO:0000786|GO:0019897|GO:0003677|GO:0043565	histone cluster 1, H2ba [Source:HGNC Symbol;Acc:18730]
ASHGA5P046354	66.4747	97.1218	6.31971	6.33691	P	P	protein_coding	ENST00000298110	CCDS14662.1	GPR101	GENCODE	1527	chrX	-	136112306	136113833		AGGAAATCCAGGACATGCTGAAGAAGTTCTTCTGCAAGGAAAAGCCCCCGAAAGAAGATA	83550	Hs.350569	GO:0007186|GO:0016021|GO:0005886|GO:0004930	G protein-coupled receptor 101 [Source:HGNC Symbol;Acc:14963]
ASHGA5P001874	2505.21	6000.59	11.5252	12.3263	P	P	protein_coding	NM_006530	CCDS8990.1	YEATS4	RefSeq	1404	chr12	+	69753531	69784576		CATTAGGAGCCTATAAGCATGAAACAGAATTTGCAGAGCTTGAAGTGAAAACCAGAGAAA	8089	Hs.4029	GO:0003677|GO:0003700|GO:0005200|GO:0005515|GO:0005654|GO:0006351|GO:0007067|GO:0008022|GO:0016363|GO:0035267|GO:0040008|GO:0043967|GO:0043968|GO:0045893	YEATS domain-containing protein 4
ASHGA5P008885	458.655	564.732	9.09117	8.89654	P	P	protein_coding	NM_021098	CCDS45375.1	CACNA1H	RefSeq	8097	chr16	+	1203240	1271772		CCCAGCCCAGAGGCCCAGCGCCGGCCCTACTATGCCGACTACTCGCCCACGCGCCGCTCC	8912	Hs.459642	GO:0005891|GO:0006810|GO:0006936|GO:0007411|GO:0007517|GO:0007520|GO:0008016|GO:0008332|GO:0016021|GO:0032342|GO:0032870|GO:0034651|GO:0035865|GO:0042391|GO:0070509|GO:0097110|GO:2000344	voltage-dependent T-type calcium channel subunit alpha-1H isoform a
ASHGA5P010162	16.132	31.6372	4.28418	4.71235	A	P	protein_coding	NM_006240	CCDS14188.1	PPEF1	RefSeq	2873	chrX	+	18709044	18846034		ATGGGAACAGATTATTGATATTCTGTGGAGTGATCCCAGAGGCAAAAATGGCTGTTTTCC	5475	Hs.211589	GO:0004722|GO:0005506|GO:0005509|GO:0005515|GO:0006470|GO:0030145|GO:0050906	serine/threonine-protein phosphatase with EF-hands 1 isoform 1
ASHGA5P006235	133.663	192.582	7.32709	7.32421	P	P	protein_coding	NM_014823	CCDS53731.1	WNK1	RefSeq	9717	chr12	+	862088	1020618	ENST00000315939	CTCAAGTGTGGCACAGGGGCAGAGCCAGGGTCAGCCATCCTCAAGTAGCTTAACAGGGGT	65125	Hs.731621	GO:0004674|GO:0004860|GO:0005515|GO:0005524|GO:0005737|GO:0006468|GO:0006811|GO:0007243|GO:0010923|GO:0019902|GO:0048666|GO:0050794	serine/threonine-protein kinase WNK1 isoform 2
ASHGA5P050785	35.4551	64.6526	5.41403	5.74679	P	P	protein_coding	NM_001178000	CCDS54431.1	PIKFYVE	RefSeq	2421	chr2	+	209130990	209170271	NM_152671	GACCAAAAAGGTAGGAGGTAGTCACCATCTGGAATCCAAACACAGGCTGGACAGCTGGGC	200576	Hs.732047	GO:0000139|GO:0000285|GO:0005515|GO:0005524|GO:0005829|GO:0006644|GO:0006661|GO:0006898|GO:0008270|GO:0010008|GO:0012506|GO:0016308|GO:0031410|GO:0031901|GO:0031901|GO:0031902|GO:0034504|GO:0035556|GO:0036092|GO:0042147|GO:0043813|GO:0044267|GO:0044281|GO:0045121|GO:0048471	1-phosphatidylinositol 3-phosphate 5-kinase isoform 4
ASHGA5P023371	90.9931	119.85	6.77157	6.63689	P	P	protein_coding	NM_025014	CCDS11139.1	ARHGEF15	RefSeq	4156	chr17	+	8214139	8225834		GGATTCAAGGGGGATGACTCCAGCAGAGCACCTCACTCCTTTGAAGAGCACAGAGGAAGA	22899	Hs.443109	GO:0005089|GO:0005089|GO:0005096|GO:0005515|GO:0005737|GO:0030425|GO:0035023|GO:0050790|GO:0051496|GO:2000297	rho guanine nucleotide exchange factor 15
ASHGA5P006393	109.968	179.341	7.04541	7.22234	P	P	protein_coding	NM_001184996	CCDS5944.1	RNF32	RefSeq	1910	chr7	+	156433440	156469820	NM_001184997, NM_030936	ATGGGAGAAAATCCAAGTGCAGGCTCTGCGCCGGGAGACCCACGAGTGCTCCATCTGCCT	140545	Hs.446194	GO:0005515|GO:0005768|GO:0008270|GO:0016235	RING finger protein 32
ASHGA5P003115	13.9334	30.5974	4.08394	4.66292	A	P	protein_coding	NM_001114980	CCDS46978.1	TP63	RefSeq	4697	chr3	+	189507448	189615068	ENST00000264731	TTACTCCATGGATGATCTGGCAAGTCTGAAAATCCCTGAGCAATTTCGACATGCGATCTG	8626	Hs.137569	GO:0000122|GO:0000785|GO:0001077|GO:0001501|GO:0001736|GO:0002039|GO:0002053|GO:0002064|GO:0003677|GO:0003682|GO:0003682|GO:0003684|GO:0003690|GO:0003700|GO:0005515|GO:0005634|GO:0005634|GO:0005654|GO:0005667|GO:0005730|GO:0005737|GO:0005794|GO:0005829|GO:0006338|GO:0006915|GO:0006917|GO:0006978|GO:0007219|GO:0007499|GO:0007569|GO:0009954|GO:0010165|GO:0010259|GO:0010332|GO:0030216|GO:0030326|GO:…	tumor protein 63 isoform 4
ASHGA5P049589	377.669	569.739	8.8093	8.90891	P	P	protein_coding	NM_003593	CCDS11232.1	FOXN1	RefSeq	2697	chr17	+	26850958	26865175		TTTCTTTGAGGCCAGGACTGGGTGATGGTGTCGCTACCCCCGCCGCAGTCTGACGTCACG	8456	Hs.663679	GO:0002260|GO:0003690|GO:0003705|GO:0005634|GO:0005667|GO:0006357|GO:0006366|GO:0006952|GO:0007389|GO:0008134|GO:0008301|GO:0008544|GO:0009790|GO:0009887|GO:0030216|GO:0033081|GO:0043565|GO:0048538|GO:0050673|GO:0051090	forkhead box protein N1
ASHGA5P052189	137.515	260.664	7.36677	7.76542	P	P	protein_coding	NM_002454	CCDS47190.1	MTRR	RefSeq	3317	chr5	+	7869216	7901235	NM_024010	AAGGAAATACAGAACCAAACACTGCCGGTTGATTTCTTTGCTCACCTGCGGTATGGGTTA	4552	Hs.481551	GO:0005506|GO:0005634|GO:0005730|GO:0005737|GO:0005829|GO:0006555|GO:0009086|GO:0010181|GO:0016723|GO:0030586|GO:0045111|GO:0050660|GO:0050660|GO:0050661|GO:0055114	methionine synthase reductase isoform 1
ASHGA5P009651	56.2016	75.1446	6.08505	5.96141	P	P	protein_coding	NM_003501	CCDS3401.1	ACOX3	RefSeq	2890	chr4	-	8368008	8442452		CTCTACCGAGGAGGATACTTCTCCGGTGAGCAGGCGGGAGAAGTGTTGGAGAGCGCCGTC	8310	Hs.479122	GO:0003995|GO:0005102|GO:0005739|GO:0005777|GO:0005782|GO:0016402|GO:0033540|GO:0033540|GO:0044255|GO:0044281|GO:0050660	peroxisomal acyl-coenzyme A oxidase 3 isoform a
ASHGA5P027361	10771.9	26225.3	13.6442	14.4395	P	P	protein_coding	NM_001113202	CCDS31837.1	NACA	RefSeq	1061	chr12	-	57106210	57119326	ENST00000419462, ENST00000521764, NM_001113203, NR_002182, NR_045277	TATCCCAGCAAGCACAACTAGCAGCTGCTGAGAAATTCAAAGTTCAAGGTGAAGCTGTCT	4666	Hs.505735	GO:0003677|GO:0005634|GO:0005737|GO:0005854|GO:0006351|GO:0006412|GO:0015031|GO:0019048	nascent polypeptide-associated complex subunit alpha isoform b
ASHGA5P006612	144.3	390.998	7.43664	8.35503	P	P	protein_coding	ENST00000321149	CCDS10154.1	DYX1C1	GENCODE	1993	chr15	-	55722505	55800432		TATGTAGAAGGCCTACAGGATTATGAAGCGGCACTTAAGATTGATCCATCCAACAAAATT	161582	Hs.126403	GO:0001764|GO:0061136|GO:0033146|GO:0005634|GO:0005737|GO:0005515|GO:0030331	dyslexia susceptibility 1 candidate 1 [Source:HGNC Symbol;Acc:21493]
ASHGA5P012991	33.5017	70.9261	5.32981	5.87898	P	P	protein_coding	NM_001166139	CCDS54749.1	LCORL	RefSeq	5057	chr4	-	17882217	18023483		AAATTCAGTGGCTGGGAGACTACACAGAAACAGAGAGGACTATGTGGAAAGAAGTGCTGA	254251	Hs.446201	GO:0003677|GO:0005634|GO:0006357|GO:0006366	ligand-dependent nuclear receptor corepressor-like protein isoform 1
ASHGA5P005681	147.223	163.355	7.46234	7.0887	P	P	protein_coding	NM_138621	CCDS2089.1	BCL2L11	RefSeq	5106	chr2	+	111878490	111926022	NM_001204106, NM_006538, NM_138624, NM_138625	TGCAAGGAGGGTATTTTTGAATAATTACCAAGCAGCCGAAGACCACCCACGAATGGTTAT	10018	Hs.469658	GO:0001701|GO:0001782|GO:0001783|GO:0001822|GO:0002262|GO:0005515|GO:0005741|GO:0005829|GO:0005829|GO:0005874|GO:0005886|GO:0006915|GO:0006917|GO:0006917|GO:0006919|GO:0007160|GO:0007283|GO:0008017|GO:0008017|GO:0008584|GO:0008624|GO:0008633|GO:0012505|GO:0030879|GO:0032464|GO:0035148|GO:0042475|GO:0043029|GO:0043065|GO:0043525|GO:0043583|GO:0045787|GO:0046620|GO:0048011|GO:0048066|GO:0048070|GO:…	bcl-2-like protein 11 isoform 1
ASHGA5P013183	126.477	201.575	7.2472	7.39149	P	P	protein_coding	NM_001077196	CCDS42786.1	PDE11A	RefSeq	7786	chr2	-	178487976	178753466		CTCTCAACAGGTGGTGAAATTTACCAAATCCTTTGAATTGATGTCCCCAAAGTGCAGTGC	50940	Hs.570273	GO:0004112|GO:0004114|GO:0004118|GO:0005575|GO:0005829|GO:0007165|GO:0007596|GO:0030553|GO:0046872|GO:0047555	dual 3',5'-cyclic-AMP and -GMP phosphodiesterase 11A isoform 1
ASHGA5P010900	1381.04	1873.38	10.6694	10.6368	P	P	protein_coding	NM_001146172	CCDS53392.1	SLAMF9	RefSeq	897	chr1	-	159921281	159924044		AATATATGTGTCTACCATCCTAACTATGCTTCTGAGAAGCCTTCAACAGCCTTCTGCCTC	89886	Hs.661712	GO:0004872|GO:0016021	SLAM family member 9 isoform 2 precursor
ASHGA5P056124	555.873	1269.96	9.36739	10.076	P	P	protein_coding	NM_024037	CCDS266.1	AUNIP	RefSeq	2061	chr1	-	26160496	26185848		GGACTCTGAAGGTAATCAAGTTATCAGACACCAATTCTAAATGTTTGAAGCTTTGTTTCT	79000	Hs.725400	GO:0000922|GO:0005515|GO:0005813|GO:0007051	uncharacterized protein C1orf135
ASHGA5P002333	228.51	333.562	8.09558	8.12376	P	P	protein_coding	NM_016569	CCDS9176.1	TBX3	RefSeq	4814	chr12	-	115108058	115121969		AACATTTCAGACAAACATGGATTTACTTTGGCCTTCCCAAGTGATCACGCTACGTGGCAG	6926	Hs.731585	GO:0001501|GO:0001568|GO:0001701|GO:0001947|GO:0003151|GO:0003167|GO:0003700|GO:0005634|GO:0006351|GO:0006357|GO:0007569|GO:0008284|GO:0008595|GO:0009887|GO:0010159|GO:0019827|GO:0021761|GO:0030539|GO:0030540|GO:0030857|GO:0030879|GO:0032275|GO:0035115|GO:0035136|GO:0042733|GO:0043565|GO:0045662|GO:0045787|GO:0045892|GO:0045893|GO:0046884|GO:0048332|GO:0060021|GO:0060412|GO:0060444|GO:0060596|GO:…	T-box transcription factor TBX3 isoform 2
ASHGA5P010487	989.237	2461.81	10.1898	11.0314	P	P	protein_coding	NM_001010986	CCDS35410.1	ATP11C	RefSeq	6023	chrX	-	138808504	138914447		AAGTGCCAGGAATCCGAATCTTGAACTGCCTATGTTATTGTCCTACAAGCATACTGACAG	286410	Hs.88252	GO:0000287|GO:0004012|GO:0005515|GO:0005524|GO:0005783|GO:0005789|GO:0005886|GO:0005886|GO:0006812|GO:0015662|GO:0016021|GO:0034220|GO:0045332|GO:0055085	probable phospholipid-transporting ATPase IG isoform b
ASHGA5P003929	26.5904	28.2635	4.99922	4.54809	P	P	protein_coding	NM_014822	CCDS3710.1	SEC24D	RefSeq	4077	chr4	-	119643977	119757326		TGCGGGAGCGGGAACAGACTTCTTTTGTAGAATTATCCTATGGAATGATATTTTCATAAT	9871	Hs.189641	GO:0000139|GO:0002474|GO:0003674|GO:0005789|GO:0005829|GO:0006886|GO:0006888|GO:0006888|GO:0008270|GO:0012507|GO:0016044|GO:0018279|GO:0019886|GO:0030127|GO:0043687|GO:0044267|GO:0048208|GO:0048471	protein transport protein Sec24D
ASHGA5P003098	212.127	550.552	7.98698	8.85633	P	P	protein_coding	NM_024091	CCDS3873.1	FASTKD3	RefSeq	2451	chr5	-	7859271	7869150		AAGCCTCTTTTCCTTCAACGGCTGCAAGGTAAAGAATCTCATTTGGACACATTGAGTCGG	79072	Hs.653162	GO:0004672|GO:0005739|GO:0045333	FAST kinase domain-containing protein 3
ASHGA5P054761	81.7117	151.215	6.62173	6.97378	P	P	protein_coding	NM_147199	CCDS7846.1	MRGPRX1	RefSeq	1190	chr11	-	18955359	18956549		AATCAGAGATCATACAGCTGGTGATCACAACTGGTTTCTGTTTCCAGGGTCACCAGACTA	259249	Hs.711459	GO:0004930|GO:0005886|GO:0006953|GO:0016021	mas-related G-protein coupled receptor member X1
ASHGA5P001908	58.7112	108.891	6.14754	6.4981	P	P	protein_coding	NM_021115	CCDS13833.1	SEZ6L	RefSeq	6573	chr22	+	26565439	26779563	NM_001184773	TGGAACGGGCCCCTGCCCGTGTGTAAAGTTAATCAAGACAGTTTTGAACATGCTTTAGAA	23544	Hs.194766	GO:0005789|GO:0016021	seizure 6-like protein isoform 1 precursor
ASHGA5P004942	99.9638	160.589	6.90835	7.06308	P	P	protein_coding	NM_138999	CCDS42444.1	NETO1	RefSeq	1849	chr18	-	70501274	70532934		AGATGCTGGCAGAGCCATTCCCTAAGGTTGTAGCAAGTTTAATCATCCTCCATTTGTCTG	81832	Hs.465407	GO:0005576|GO:0005886|GO:0007613|GO:0008542|GO:0014069|GO:0016021|GO:0030054|GO:0045211|GO:0048169|GO:0060076	neuropilin and tolloid-like protein 1 isoform 1 precursor
ASHGA5P015730	224.553	312.132	8.07088	8.0271	P	P	protein_coding	NM_001144972	CCDS45481.1	SNX20	RefSeq	2197	chr16	-	50700210	50715264		TCTAAGTTTGTGGCTCCGGCTCCTGACGCCACACCCTGATATCAAGACCCTCAGATGGAG	124460	Hs.715778	GO:0005515|GO:0005634|GO:0005886|GO:0007154|GO:0010008|GO:0015031|GO:0035091	sorting nexin-20 isoform 3
ASHGA5P045699	56.16	122.576	6.08424	6.6722	P	P	protein_coding	NM_001216	CCDS6585.1	CA9	RefSeq	1561	chr9	+	35673914	35681154		AAGTTAGAGGATCTACCTACTGTTGAGGCTCCTGGAGATCCTCAAGAACCCCAGAATAAT	768	Hs.63287	GO:0002009|GO:0004089|GO:0005730|GO:0005886|GO:0006730|GO:0008270|GO:0015701|GO:0016021|GO:0031528|GO:0033554|GO:0044281|GO:0046903|GO:0061418|GO:0071456	carbonic anhydrase 9 precursor
ASHGA5P026365	20.7298	32.2959	4.64559	4.74354	A	P	protein_coding	NM_130473	CCDS7932.1	MADD	RefSeq	5914	chr11	+	47291198	47351582	NM_003682, NM_130471, NM_130475	TATTTGGGCTAAATACTCTAATGGAGATTGTTACTGAAGCCGGCCCCGGGAGTGGTGAAG	8567	Hs.82548	GO:0000187|GO:0005123|GO:0005515|GO:0005737|GO:0005886|GO:0006915|GO:0007166|GO:0016021|GO:0017112|GO:0030295|GO:0042981|GO:0051726	MAP kinase-activating death domain protein isoform e
ASHGA5P010263	94.3839	146.859	6.82659	6.93241	P	P	protein_coding	NM_001941	CCDS32810.1	DSC3	RefSeq	6935	chr18	-	28570051	28622781		AGTTTTACTCAACCCCGTCTCGGTGAAAAATTGCATCGATGTAATCAGAATGAAGACCGC	1825	Hs.41690	GO:0001701|GO:0005509|GO:0005576|GO:0005737|GO:0005886|GO:0005911|GO:0007155|GO:0007156|GO:0016020|GO:0016021|GO:0030057|GO:0045295|GO:0050821	desmocollin-3 isoform Dsc3a preproprotein
ASHGA5P009833	32.5985	93.357	5.29014	6.27755	P	P	protein_coding	NM_001040159	CCDS34095.1	SPOCK3	RefSeq	2980	chr4	-	167654535	168155741	NM_001204353, NM_001204356, NM_001204358, NM_016950	AACAAATTCCGAGACGATGATTATTTCCGCACTTGGAGTCCAGGAAAACCCTTCGATCAG	50859	Hs.481133	GO:0005509|GO:0005578|GO:0005615|GO:0007165|GO:0008191|GO:0008191|GO:0010951|GO:0031012	testican-3 isoform 1 precursor
ASHGA5P013090	72.9546	101.486	6.45477	6.39923	P	P	protein_coding	NM_153635	CCDS2574.2	CPNE9	RefSeq	2066	chr3	+	9745509	9771592		CATCGTTCAGTTCGTCCCATTCCGAGACTATGTTGACCGGTCGGGGAACCAGGTGTTGAG	151835	Hs.121335		copine-9
ASHGA5P026410	228.175	381.781	8.09349	8.31952	P	P	protein_coding	ENST00000313472	CCDS31519.1	OR8H3	GENCODE	939	chr11	+	55889848	55890787	ENST00000313503	ACACTTCCCCAATTTTAGCTCTGTCCTGCACTGACACAGACAACACTGAAATGCTGATAT	390152	Hs.553745	GO:0007186|GO:0016021|GO:0005886|GO:0004930|GO:0004984	olfactory receptor, family 8, subfamily H, member 3 [Source:HGNC Symbol;Acc:15309]
ASHGA5P011289	160.735	263.303	7.59077	7.77923	P	P	protein_coding	NM_032417	CCDS14675.1	SPANXD	RefSeq	384	chrX	-	140785567	140786598		CAACGAGATGATGCCGGAGACCTCGAGTGGGTACTCAGACCCGCAACCTGCTCCGAAAAA	64648	Hs.375036	GO:0005634|GO:0005737	sperm protein associated with the nucleus on the X chromosome D
ASHGA5P014325	4463.04	5378.13	12.3484	12.1703	P	P	protein_coding	NM_001098832	CCDS45766.1	FAM104A	RefSeq	2905	chr17	-	71203491	71228533		AGTAAAGAAAACAGACTAAGAGGAAACAAAGCGTTCTGCGCGTCTTCAGGCAGTGACAGT	84923	Hs.103555		protein FAM104A isoform 1
ASHGA5P013199	62.5811	117.017	6.23591	6.60107	P	P	protein_coding	NM_015834	CCDS42970.1	ADARB1	RefSeq	3605	chr21	+	46494492	46646478	NM_001160230	GGCCGCCAAGGTACACTGAGGAGGGGACGGCTCCGTCTTCACATTGTGCACAGATCTGAG	104	Hs.474018	GO:0003723|GO:0003725|GO:0003725|GO:0003726|GO:0003729|GO:0004000|GO:0005634|GO:0005654|GO:0005730|GO:0006382|GO:0006396|GO:0006397|GO:0010467|GO:0016553|GO:0016556|GO:0046872	double-stranded RNA-specific editase 1 isoform 3
ASHGA5P016816	795.648	1043.28	9.8802	9.77794	P	P	protein_coding	NM_001195035	CCDS53441.1	MR1	RefSeq	7479	chr1	+	181002560	181031074		CAAAGAACAGAGCAAAATGGAGCCATCTACCTTCCAACACCAGATCGATGATTGCAGATC	3140	Hs.13500	GO:0002474|GO:0005576|GO:0005783|GO:0006955|GO:0016021|GO:0032393|GO:0042612	major histocompatibility complex class I-related gene protein isoform 4 precursor
ASHGA5P012254	1324.08	2858.38	10.6047	11.2443	P	P	protein_coding	NM_006743	CCDS14301.1	RBM3	RefSeq	4432	chrX	+	48432740	48439553		TGAACGGAGAGTCTCTGGATGGTCGTCAGATCCGTGTGGATCATGCAGGCAAGTCTGCTC	5935	Hs.301404	GO:0000166|GO:0003723|GO:0005634|GO:0005737|GO:0006396|GO:0006412|GO:0006417|GO:0009409|GO:0015934|GO:0030425|GO:0035196|GO:0043023|GO:0045727	putative RNA-binding protein 3
ASHGA5P001116	10.0198	36.1194	3.60891	4.90999	A	P	protein_coding	NM_014650	CCDS12848.1	ZNF432	RefSeq	2593	chr19	-	52536676	52552073		ATCTGTCCAGAAAACAACGAAGTTGATGATCATCTGCAGGATCACTTGGAAAATCAAAGG	9668	Hs.655934	GO:0003677|GO:0005634|GO:0006351|GO:0006355|GO:0008270	zinc finger protein 432
ASHGA5P042051	24.707	29.8595	4.89333	4.62681	P	P	protein_coding	ENST00000367931	CCDS34541.1	TAAR2	GENCODE	1056	chr6	-	132938288	132945414		ATGGCTGTCTCATCAGAGCAACATGAACTTTCACATTTCAAAAGAACACAGACAAAAAAG	9287	Hs.272382	GO:0007186|GO:0016021|GO:0005886|GO:0004930	trace amine associated receptor 2 [Source:HGNC Symbol;Acc:4514]
ASHGA5P002191	473.595	800.165	9.13862	9.39206	P	P	protein_coding	NM_017986	CCDS11066.1	SLC52A1	RefSeq	2395	chr17	-	4935896	4938727	NM_001104577	TGCTGTGCAGGTCCCTGGCAGGGCTGGTTGGTCTTTCTCTGCTGGGCATGCTCTTTGGGG	55065	Hs.632247	GO:0005887|GO:0032217|GO:0032218	solute carrier family 52, riboflavin transporter, member 1 precursor
ASHGA5P047415	16023	28826.3	14.1922	14.584	P	P	protein_coding	NM_018232	CCDS44379.1	FAM21B	RefSeq	4328	chr10	+	51837885	51893269	NM_001005751, NM_001169106, NM_001169107, NM_015262	CGTTCACCCAATGTACTTGGTATTTTTCTGCACTGGTTTAATCATGCTTAATACTACAAA	55747	Hs.449662	GO:0005769|GO:0031901|GO:0042147|GO:0071203	WASH complex subunit FAM21B
ASHGA5P002624	111.288	196.796	7.0625	7.35761	P	P	protein_coding	NM_001033553	CCDS32590.1	SPECC1	RefSeq	3970	chr17	+	19990334	20218072	NM_001033555, NM_001243439	AAGAAGACACAAGGTTATGCGAACATTGACATCACCAATTTCAGCAGCAGCTGGAGCGAT	92521	Hs.431045	GO:0005634	cytospin-B isoform 1
ASHGA5P008605	16.9498	85.6925	4.35749	6.14935	A	P	protein_coding	ENST00000344803	CCDS47986.1	FAM75D1	GENCODE	4833	chr9	+	84603686	84610171		TGGGACATTCAAAGGTTTCCCAGACTGGAAAAGTTTCCAGAGAGAAGAGGAAGAGGAAAG	389763	Hs.209545	GO:0016021	family with sequence similarity 75, member D1 [Source:HGNC Symbol;Acc:37283]
ASHGA5P028150	12.7001	55.9016	3.94952	5.53691	A	P	protein_coding	NM_152779	CCDS9009.1	GLIPR1L1	RefSeq	975	chr12	+	75728462	75764169		TTGCAATGTGTCCTAACCTTGGGGGAGCTTCAACTGCAATATTTGTATGCAACTACGGAC	256710	Hs.567788	GO:0005576	GLIPR1-like protein 1 precursor
ASHGA5P018621	78.4626	135.763	6.56356	6.81943	P	P	protein_coding	NM_183375	CCDS47145.1	PRSS48	RefSeq	987	chr4	+	152198324	152212605		GGGATCTCAGTGTGTGGGCAACCTGTATACTCCAGCCGCGTTGTAGGTGGCCAGGATGCT	345062	Hs.651266	GO:0004252|GO:0005576|GO:0006508	serine protease 48 precursor
ASHGA5P033961	80.1295	154.116	6.59334	7.00292	P	P	protein_coding	NM_003260	CCDS45911.1	TLE2	RefSeq	2722	chr19	-	2997635	3029165		ATATCATCAAGCTCTGGTGGCGCCTGGGGGGCTTTTCGGATCGGCAGGATGTACCCCCAG	7089	Hs.332173	GO:0003714|GO:0005515|GO:0005634|GO:0005654|GO:0006351|GO:0007165|GO:0007219|GO:0009887|GO:0016055|GO:0045892|GO:0090090	transducin-like enhancer protein 2 isoform 1
ASHGA5P034106	125.559	216.21	7.23699	7.49319	P	P	protein_coding	NM_004750	CCDS32962.1	CRLF1	RefSeq	1824	chr19	-	18704034	18717660		AAGTGCGCTGCAACCCCTTTGGCATCTATGGCTCCAAGAAAGCCGGGATCTGGAGTGAGT	9244	Hs.114948	GO:0001657|GO:0004872|GO:0005125|GO:0005127|GO:0005515|GO:0005615|GO:0005737|GO:0005886|GO:0008284|GO:0019955|GO:0042517|GO:0043524|GO:0046982|GO:0097058|GO:2000672	cytokine receptor-like factor 1 precursor
ASHGA5P053583	983.906	1316.04	10.1807	10.1256	P	P	protein_coding	NM_177458	CCDS34952.1	LYNX1	RefSeq	589	chr8	-	143845755	143851246		AGGAGAACATGCAGCTCGGCACTGGGCTCCTGCTGGCCGCCGTCCTGAGCCTGCAGCTGG	66004	Hs.158665	GO:0005576|GO:0005886|GO:0030425|GO:0031225	ly-6/neurotoxin-like protein 1 isoform b precursor
ASHGA5P013438	73.0605	113.499	6.45722	6.55657	P	P	protein_coding	NM_001164160	CCDS53671.1	PPP6R3	RefSeq	5145	chr11	+	68228185	68382801		AGCCTCACTGTAGATGCCAAGACAGAGACTGCGGTCTTCAAAAGAGTGTTGAAATCCTAT	55291	Hs.503022	GO:0005515|GO:0005634|GO:0005737|GO:0019903|GO:0043666	serine/threonine-protein phosphatase 6 regulatory subunit 3 isoform 4
ASHGA5P014976	388.893	575.767	8.85202	8.92158	P	P	protein_coding	NM_153770	CCDS45840.1	CABYR	RefSeq	902	chr18	+	21718954	21741564		CAGATGTTAGAAGATGTAGCTAAAAAAAGTTCAGGATCTGGTGACAAATGTGCTCCCTTT	26256	Hs.511983	GO:0001539|GO:0005509|GO:0005634|GO:0005730|GO:0005737|GO:0005856|GO:0007165|GO:0008603|GO:0017124|GO:0019861|GO:0019899|GO:0019901|GO:0019904|GO:0031514|GO:0035686|GO:0046982|GO:0048240	calcium-binding tyrosine phosphorylation-regulated protein isoform e
ASHGA5P011632	52.8657	76.5653	5.99416	5.9887	P	P	protein_coding	NM_018201	CCDS6911.1	TBC1D13	RefSeq	3879	chr9	+	131549509	131572711		ATAAGGATGTGGAGCTCTACCTGAAACTGCAAGAGCAGAACATCAAGCCTCAGTTCTTTG	54662	Hs.3376	GO:0005097|GO:0005622	TBC1 domain family member 13
ASHGA5P005037	183.692	300.541	7.78177	7.97311	P	P	protein_coding	ENST00000300303	CCDS5713.1	NAT16	GENCODE	2935	chr7	-	100813773	100823557		AAATACCGCCTAATCACCAAGCAGGGCATCCTTTTGGTCCGATTCAACGCGTCCGCGCTG	375607	Hs.213044	GO:0008080	N-acetyltransferase 16 (GCN5-related, putative) [Source:HGNC Symbol;Acc:22030]
ASHGA5P002355	217.613	327.241	8.02442	8.09472	P	P	protein_coding	ENST00000257863	CCDS8858.1	AMHR2	GENCODE	1863	chr12	+	53817638	53825318	NM_001164690	TTGAGGCCTGACAGCAGTCCACCACCCTTCCAACTGGCCTATGAGGCAGAACTGGGCAAT	269	Hs.659889	GO:0007165|GO:0006468|GO:0007179|GO:0001880|GO:0007548|GO:0016020|GO:0005887|GO:0004872|GO:0005524|GO:0046872|GO:0004672|GO:0004713|GO:0016772|GO:0042562|GO:0005024|GO:0004675|GO:0005026	anti-Mullerian hormone receptor, type II [Source:HGNC Symbol;Acc:465]
ASHGA5P002847	28.2042	178.188	5.08296	7.21296	P	M	protein_coding	ENST00000262888	CCDS12630.1	KCNN4	GENCODE	2240	chr19	-	44270684	44285409		AAGCACGTGCACAACTTCATGATGGATATCCAGTATACCAAAGAGATGAAGGAGTCCGCT	3783	Hs.10082	GO:0006813|GO:0006816|GO:0007268|GO:0006952|GO:0050714|GO:0006884|GO:0050862|GO:0045332|GO:0030322|GO:0046541|GO:0071805|GO:0016021|GO:0005886|GO:0008076|GO:0005516|GO:0019903|GO:0016286|GO:0015269|GO:0005267	potassium intermediate/small conductance calcium-activated channel, subfamily N, member 4 [Source:HGNC Symbol;Acc:6293]
ASHGA5P022584	221.228	406.42	8.04819	8.41192	P	P	protein_coding	NM_002044	CCDS42034.1	GALK2	RefSeq	3121	chr15	+	49462421	49622002		AACATCCTAGGTTACTGAAGCTAAAGGAGATGTTTAACTCCAAGTTTGGATCTATTCCCA	2585	Hs.122006	GO:0004335|GO:0005524|GO:0005737|GO:0005975|GO:0006012|GO:0033858	N-acetylgalactosamine kinase isoform 1
ASHGA5P027257	385.486	619.458	8.83889	9.02567	P	P	protein_coding	ENST00000334221	CCDS31793.1	C1QL4	GENCODE	2065	chr12	-	49726199	49730971		TTTACTTGCCCCATGCCAGGCGTCTACTTCTTCGCTTACCACGTGCTCATGCGCGGCGGC	338761	Hs.380386	GO:0005581|GO:0005515	complement component 1, q subcomponent-like 4 [Source:HGNC Symbol;Acc:31416]
ASHGA5P007740	246.33	404.778	8.20262	8.40718	P	P	protein_coding	NM_181272	CCDS10811.1	CMTM1	RefSeq	627	chr16	+	66600293	66613038	NM_181283	CGCAGCCCTGGATCTTACCAACAGTATCATTACAGCTGTGTTCCTTTCAGTAGTTGCCAT	113540	Hs.698621	GO:0005125|GO:0005615|GO:0006935|GO:0016021	CKLF-like MARVEL transmembrane domain-containing protein 1 isoform 4
ASHGA5P012326	207.661	303.549	7.95625	7.98754	P	P	protein_coding	NM_016290	CCDS4408.1	UIMC1	RefSeq	2629	chr5	-	176332005	176433443		CAAGGTTGAGACAAAAGGATGCCACGGAGAAAGAAAAAAGTTAAAGAAGTCTCCGAATCT	51720	Hs.232721	GO:0005515|GO:0005634|GO:0006302|GO:0006351|GO:0010212|GO:0031572|GO:0042393|GO:0045739|GO:0045892|GO:0046965|GO:0070530|GO:0070531|GO:0070537	BRCA1-A complex subunit RAP80
ASHGA5P004792	40.31	68.4748	5.60119	5.82866	P	P	protein_coding	NM_006213	CCDS5525.1	PHKG1	RefSeq	2130	chr7	-	56147975	56160689	NM_001258460	AACACTTTCTTCTTCTTGGTGTTTGACCTGATGAAGAGAGGGGAGCTCTTTGACTACCTC	5260	Hs.730821	GO:0004689|GO:0005516|GO:0005524|GO:0005829|GO:0005964|GO:0005975|GO:0005978|GO:0005980|GO:0006006|GO:0019899|GO:0044281	phosphorylase b kinase gamma catalytic chain, skeletal muscle isoform isoform 2
ASHGA5P010916	2514.53	3346.12	11.5296	11.4785	P	P	protein_coding	NM_001185113	CCDS53388.1	CD1E	RefSeq	1385	chr1	+	158323485	158327343	ENST00000444681, NM_001042584, NM_001042587, NM_001185107, NM_001185112, NM_030893	TAAAAAAACAGAGTTCAAATAAGAACATTCTTTCTCCCCACACACCCAGCCCTGTCTTTC	913	Hs.249217	GO:0000139|GO:0005769|GO:0005770|GO:0005887|GO:0006955|GO:0019882|GO:0043202	T-cell surface glycoprotein CD1e, membrane-associated isoform k precursor
ASHGA5P008581	32.1495	63.2657	5.2695	5.71558	P	P	protein_coding	NM_013235	CCDS47195.1	DROSHA	RefSeq	5424	chr5	-	31400601	31532282		CCTACAAAAAAGAGTATAAGAGATCTGGAAGGAGTTACGGTTTATCGGTTGTTCCTGAAC	29102	Hs.97997	GO:0003725|GO:0004525|GO:0005515|GO:0005654|GO:0005730|GO:0006396|GO:0010467|GO:0016075|GO:0031047|GO:0042254|GO:0046872	ribonuclease 3 isoform 1
ASHGA5P001607	58.2279	93.0194	6.13598	6.27204	P	P	protein_coding	NM_017727	CCDS42664.1	TMEM214	RefSeq	3064	chr2	+	27255773	27264565		AGCATACTCATGATTATCCCTACAGCCTGGTGAGCCGGGAGCTACGTGGGATCATCCGAG	54867	Hs.533934	GO:0016021	transmembrane protein 214 isoform 1
ASHGA5P002071	36.3313	47.828	5.45001	5.3166	P	P	protein_coding	NM_031310	CCDS32952.1	PLVAP	RefSeq	2317	chr19	-	17462263	17488137		ATTCAAGGACATGAACAAGAGCTGCGATGCCTTGCTCTTCATGCTGAATCAGAAGGTGAA	83483	Hs.107125	GO:0005737|GO:0005901|GO:0016021|GO:0042803|GO:0048471	plasmalemma vesicle-associated protein
ASHGA5P010376	195.748	381.603	7.87415	8.31852	P	P	protein_coding	ENST00000361134	CCDS7038.1	SLC34A3	GENCODE	2124	chr9	+	140125384	140131006		AGGAGGGAGGATCTAGACCTGGGCCTGGGTCTGTCCCTGCCCGAAATCCATGCCGAGTTC	142680	Hs.432442	GO:0006814|GO:0055085|GO:0006811|GO:0006817|GO:0030643|GO:0044341|GO:0031667|GO:0032026|GO:0016021|GO:0005886|GO:0016020|GO:0016324|GO:0031410|GO:0031526|GO:0005903|GO:0015321|GO:0005436	solute carrier family 34 (sodium phosphate), member 3 [Source:HGNC Symbol;Acc:20305]
ASHGA5P051197	319.593	488.741	8.56883	8.68105	P	P	protein_coding	NM_024627	CCDS13769.1	C22orf29	RefSeq	6693	chr22	-	19833660	19842371		TTCTCCTGGGTTCTGAACACAGCCCAGGTGGGAACAATGCTGCCCCTCATGATGAAGTGG	79680			uncharacterized protein C22orf29
ASHGA5P001517	143.631	215.701	7.42978	7.49005	P	P	protein_coding	NM_000945	CCDS46310.1	PPP3R1	RefSeq	3111	chr2	-	68405988	68479651		CCGACCCGCCGAGCAAAATGGGAAATGAGGCAAGTTATCCTTTGGAAATGTGCTCACACT	5534	Hs.280604	GO:0004723|GO:0005509|GO:0005516|GO:0005829|GO:0005955|GO:0006915|GO:0008633	calcineurin subunit B type 1
ASHGA5P050083	264.105	313.372	8.30232	8.03329	P	P	protein_coding	NM_006221	CCDS12220.1	PIN1	RefSeq	1138	chr19	+	9945882	9960365	NR_038422	CTGAGTGAGGGTGGGGAGCCCAGGCCTGGCCTCGGGGCAGGGCAGGGCGGCTAGGCCGGC	5300	Hs.465849	GO:0000413|GO:0001934|GO:0003755|GO:0005515|GO:0005634|GO:0005654|GO:0005737|GO:0006457|GO:0007049|GO:0007088|GO:0016607|GO:0019221|GO:0030496|GO:0030512|GO:0031434|GO:0032321|GO:0032465|GO:0032465|GO:0032480|GO:0032794|GO:0042127|GO:0045087|GO:0050815|GO:0050816|GO:0050816|GO:0051443|GO:0060393|GO:0070373|GO:2000146	peptidyl-prolyl cis-trans isomerase NIMA-interacting 1
ASHGA5P004323	328.21	425.967	8.60885	8.48123	P	P	protein_coding	NM_001013842	CCDS34862.1	C8orf58	RefSeq	2062	chr8	+	22457113	22461662		TCCCAGGGACACAAGCGGGATATCTCCCACTGGGACAAGGTCAAGGTCCTGCTCAACCGG	541565	Hs.730863	GO:0005634	uncharacterized protein C8orf58 isoform 1
ASHGA5P002610	479.759	613.476	9.15856	9.01142	P	P	protein_coding	NM_005339	CCDS33976.1	UBE2K	RefSeq	5259	chr4	+	39699663	39784410	NM_001111112	GAGGTGCTGAAGAGCGAGGAGACGAGCAAAAATCAAATTAAAGTAGATCTTGTAGATGAG	3093	Hs.50308	GO:0004842|GO:0005524|GO:0005737|GO:0006511|GO:0031625|GO:0034450|GO:0070936	ubiquitin-conjugating enzyme E2 K isoform 1
ASHGA5P017733	15539.2	19483.2	14.1568	14.0168	P	P	protein_coding	NM_001098783	CCDS2888.1	RPP14	RefSeq	3500	chr3	+	58291971	58305920		CCGGCGCGAGGTGTGATCAGCACTGGAAAAGATGCCTGCCCCTGCTGCCACATATGAAAG	11102	Hs.446320	GO:0003723|GO:0004526|GO:0005634|GO:0008033	ribonuclease P protein subunit p14
ASHGA5P055983	4532.33	4635.78	12.3769	11.9541	P	P	protein_coding	NM_001663	CCDS9695.1	ARF6	RefSeq	3939	chr14	+	50359735	50363772		CAAATCTTAATGAGCATTCTCCACCCATCCCCTGGAAGGAGAGAAATCAAAAACCCATTC	382	Hs.525330	GO:0001726|GO:0001889|GO:0003924|GO:0005515|GO:0005525|GO:0005768|GO:0005768|GO:0005769|GO:0005794|GO:0005886|GO:0005938|GO:0006184|GO:0006915|GO:0006928|GO:0007155|GO:0007264|GO:0010008|GO:0015031|GO:0016020|GO:0016192|GO:0030838|GO:0030866|GO:0031527|GO:0031529|GO:0031996|GO:0034394|GO:0035020|GO:0048261|GO:0051489|GO:0055037|GO:0060998|GO:0090004|GO:0090162	ADP-ribosylation factor 6
ASHGA5P008816	1331.06	1502.68	10.6113	10.3157	P	P	protein_coding	NM_002752	CCDS4453.1	MAPK9	RefSeq	4336	chr5	-	179660594	179719071	NM_139068, NM_139069, NM_139070	TAAAAGATCAGCCTTCAGATGCAGCAGTAAGTAGCAACGCCACTCCTTCTCAGTCTTCAT	5601	Hs.484371	GO:0002224|GO:0002755|GO:0002756|GO:0004705|GO:0005515|GO:0005524|GO:0005654|GO:0005739|GO:0005829|GO:0006950|GO:0007254|GO:0007254|GO:0007258|GO:0008063|GO:0008134|GO:0010628|GO:0010744|GO:0034130|GO:0034134|GO:0034138|GO:0034142|GO:0035666|GO:0045087|GO:0046686|GO:0051090|GO:0051403	mitogen-activated protein kinase 9 isoform JNK2 alpha2
ASHGA5P014002	232.726	395.472	8.12079	8.37399	P	P	protein_coding	NM_018914	CCDS47294.1	PCDHGA11	RefSeq	4872	chr5	+	140800536	140892546		AAATGTGACCCGACAAGTAATCAGCAAGCCCCGCCCAACACGGACTGGCGTTTCTCTCAG	56105		GO:0005509|GO:0005886|GO:0007156|GO:0016021	protocadherin gamma-A11 isoform 1 precursor
ASHGA5P013659	551.614	480.519	9.35633	8.65611	P	P	protein_coding	NM_001024024	CCDS9720.1	GCH1	RefSeq	1995	chr14	-	55308723	55369542		AAGAGTTCCTGACTCTCATTAGGAGCTGAGCTTCATTCAGTGTGTGTCTGCAGAACCATA	2643	Hs.86724	GO:0003934|GO:0003934|GO:0005509|GO:0005515|GO:0005525|GO:0005634|GO:0005730|GO:0005737|GO:0005829|GO:0005829|GO:0006184|GO:0006729|GO:0006729|GO:0006809|GO:0006917|GO:0008217|GO:0008270|GO:0014916|GO:0030742|GO:0031410|GO:0031965|GO:0032496|GO:0032496|GO:0034341|GO:0034612|GO:0035998|GO:0042311|GO:0042416|GO:0042559|GO:0042803|GO:0043234|GO:0044281|GO:0045776|GO:0046209|GO:0046654|GO:0048265|GO:…	GTP cyclohydrolase 1 isoform 1
ASHGA5P005547	90.0857	129.371	6.75738	6.75126	P	P	protein_coding	NM_004655	CCDS11662.1	AXIN2	RefSeq	4241	chr17	-	63524682	63557740		ATGCTGGAGAGTGAGCGGCAGAGCAAGCCCAAGCCCCATAGTGCCCAAAGCACAAAAAAG	8313	Hs.156527	GO:0001934|GO:0001957|GO:0003413|GO:0004871|GO:0005096|GO:0005634|GO:0005737|GO:0005813|GO:0005881|GO:0005886|GO:0005938|GO:0008013|GO:0008013|GO:0008219|GO:0008283|GO:0008285|GO:0009950|GO:0010718|GO:0010942|GO:0014069|GO:0016023|GO:0019899|GO:0019901|GO:0030282|GO:0031625|GO:0032423|GO:0034613|GO:0034747|GO:0034747|GO:0035414|GO:0038032|GO:0042476|GO:0043547|GO:0043570|GO:0045668|GO:0045860|GO:…	axin-2
ASHGA5P049794	108.653	165.013	7.02665	7.10234	P	P	protein_coding	NM_001441	CCDS535.1	FAAH	RefSeq	2105	chr1	+	46859938	46879520		ATGCTGTACAACTGCCTGGACTTCCCTGCAGGGGTGGTGCCTGTCACCACGGTGACTGCT	2166	Hs.720143	GO:0004040|GO:0005543|GO:0005737|GO:0005856|GO:0009062|GO:0012505|GO:0016021|GO:0016884|GO:0017064|GO:0031090|GO:0042803|GO:0047372	fatty-acid amide hydrolase 1
ASHGA5P010335	2305.32	3017.55	11.4037	11.32	P	P	protein_coding	ENST00000360839	CCDS4225.1	ANKHD1	GENCODE	8221	chr5	+	139781398	139919441		TGCCCAGCAGATTTGGCCTGGCACGTGGGCACCTCATATTGGAAACATGCATCTCAAATA	54882	Hs.594084	GO:0005634|GO:0005737|GO:0003723|GO:0005515	ankyrin repeat and KH domain containing 1 [Source:HGNC Symbol;Acc:24714]
ASHGA5P010225	347.645	1083.38	8.69373	9.83308	P	P	protein_coding	NM_016570	CCDS41765.1	ERGIC2	RefSeq	1781	chr12	-	29493578	29534143		AATTTTCACATAACAGTGGGCAAGGCAATTCCACATCCTCGTGGTCATGCACATTTGGCA	51290	Hs.339453	GO:0005634|GO:0005789|GO:0005794|GO:0016021|GO:0016192|GO:0033116	endoplasmic reticulum-Golgi intermediate compartment protein 2
ASHGA5P055628	514.971	1639.82	9.25933	10.4388	P	P	protein_coding	NM_016816	CCDS41838.1	OAS1	RefSeq	1673	chr12	+	113344738	113357712		ATGAGACCGACGATCCCAGGAGGTATCAGAAATATGGTTACATTGGAACACATGAGTACC	4938	Hs.524760	GO:0001730|GO:0003725|GO:0005524|GO:0005576|GO:0005634|GO:0005634|GO:0005737|GO:0005739|GO:0005783|GO:0005829|GO:0006164|GO:0008270|GO:0009615|GO:0019221|GO:0035457|GO:0045071|GO:0046872|GO:0051259|GO:0051607|GO:0060333|GO:0060337|GO:0060700	2'-5'-oligoadenylate synthase 1 isoform 1
ASHGA5P044204	404.335	659.614	8.90387	9.11695	P	P	protein_coding	NM_152413	CCDS47839.1	GOT1L1	RefSeq	1390	chr8	-	37791799	37797647		AACAACATAAATTACATCACTGAGGGCATCAATGAGGCTGTCCTCCTCACAGAGAGCTCA	137362	Hs.380740	GO:0005737|GO:0006520|GO:0008483|GO:0009058|GO:0030170	putative aspartate aminotransferase, cytoplasmic 2
ASHGA5P014160	43.532	73.6937	5.71178	5.93278	P	P	protein_coding	ENST00000400384	CCDS42437.1	MAPK4	GENCODE	4736	chr18	+	48086483	48258196		GATCGTTGATCAGCATTACTCCCACAAGGGTTATCTGTCAGAAGGGTTGGTAACAAAGTG	5596	Hs.433728	GO:0007049|GO:0006468|GO:0000165|GO:0005634|GO:0005737|GO:0005524|GO:0046982|GO:0004672|GO:0042803|GO:0004707|GO:0004713|GO:0019901|GO:0016772	mitogen-activated protein kinase 4 [Source:HGNC Symbol;Acc:6878]
ASHGA5P044679	87.1873	175.13	6.70937	7.188	P	P	protein_coding	NM_001160176	CCDS55205.1	NAT1	RefSeq	1933	chr8	+	18067617	18081198	NM_000662, NM_001160170, NM_001160171, NM_001160172, NM_001160173, NM_001160175, NM_001160179	CAGCAATCTGTCTTCTGGATTAAAACTGAAGATCAACCTACTTTCAACTTACTAAGAAAG	9	Hs.591847	GO:0004060|GO:0005829|GO:0006805|GO:0044281	arylamine N-acetyltransferase 1 isoform b
ASHGA5P050884	2303.24	1675.92	11.4018	10.4707	P	P	protein_coding	NM_001167599	CCDS54441.1	NEU4	RefSeq	2373	chr2	+	242752029	242758739	NM_001167600, NM_001167601, NM_001167602, NM_080741	AGTGGGCCCCGGGAGTCCCCTCCAGCCTCCACTCCTCGGTCCTGGAGTCCACGAACCCCC	129807	Hs.551747	GO:0004308|GO:0005515|GO:0005739|GO:0005764|GO:0005764|GO:0006644|GO:0006665|GO:0006687|GO:0019866|GO:0043202|GO:0044281|GO:0052794|GO:0052795|GO:0052796	sialidase-4 isoform 2
ASHGA5P048790	84.032	138.846	6.65963	6.85107	P	P	protein_coding	NM_020851	CCDS10259.1	ISLR2	RefSeq	4402	chr15	+	74422742	74429143	NM_001130136, NM_001130137, NM_001130138	ACATCGCCCAGGAGATTAATGGCAACTACAGGCAGACGGCAGGCTGAACCTCCGCCCGTC	57611	Hs.254775	GO:0005886|GO:0009986|GO:0016021|GO:0045773	immunoglobulin superfamily containing leucine-rich repeat protein 2 precursor
ASHGA5P005775	98.3381	128.149	6.88514	6.73842	P	P	protein_coding	NM_181453	CCDS33268.1	GCC2	RefSeq	6998	chr2	+	109065576	109125854		GAAATCTAAGCTGGAAACATTGCCCAAAGAAGACCTCATCAAGTTTGCCAAGAAACAGAT	9648	Hs.436505	GO:0000042|GO:0005515|GO:0005634|GO:0005737|GO:0005794|GO:0005802|GO:0006622|GO:0016020|GO:0031023|GO:0034067|GO:0034453|GO:0034499|GO:0042147|GO:0042802|GO:0043001|GO:0070861|GO:0071955|GO:0090161	GRIP and coiled-coil domain-containing protein 2
ASHGA5P007703	85.9544	114.296	6.68898	6.56718	P	P	protein_coding	NM_014037	CCDS42590.1	SLC6A16	RefSeq	2945	chr19	-	49792891	49828474		CTCAAGCACCTCAAAAGAGGTGCTTCGACCATACCCACCGTGGGCACTGCTCTTGATGAT	28968	Hs.130949	GO:0005326|GO:0005328|GO:0005622|GO:0006836|GO:0016021	orphan sodium- and chloride-dependent neurotransmitter transporter NTT5
ASHGA5P017735	738.933	702.995	9.77831	9.20553	P	P	protein_coding	ENST00000445202	CCDS44764.1	PATE3	GENCODE	1336	chr11	+	125658005	125661495		TGTTCCTCTTCCTCCTTTACTGCCTCATTGTGGCAGTGACATCACTTCAGTGCATAACAT	100169851	Hs.131278	GO:0005576	prostate and testis expressed 3 [Source:HGNC Symbol;Acc:35426]
ASHGA5P019154	56.0516	56.4235	6.08147	5.54953	P	P	protein_coding	ENST00000470540	CCDS44330.1	C1orf198	GENCODE	3819	chr1	-	230972864	231005335		CGGCTACCACCTGAGCCGGCCCCATGGCCAGGAAGATCATGCAGGACAAGGAGAAGATCC	84886	Hs.520494		chromosome 1 open reading frame 198 [Source:HGNC Symbol;Acc:25900]
ASHGA5P051991	236.998	369.375	8.14657	8.27116	P	P	protein_coding	NM_152545	CCDS34022.1	RASGEF1B	RefSeq	2269	chr4	-	82348218	82393061		ATTTATTTCCTCAATGAGGGTTGTGCCAACCGCCTTCCCAATGGCCATGTCAATTTTGAG	153020	Hs.591696	GO:0005088|GO:0005769|GO:0005770|GO:0007264|GO:0051056	ras-GEF domain-containing family member 1B
ASHGA5P008175	515.207	601.288	9.26001	8.98237	P	P	protein_coding	NM_001146280	CCDS54082.1	SHBG	RefSeq	1069	chr17	+	7533452	7536700		CCAAGATCAAGAGAAGACTCTTCCACCTCTTTTTGCCTGAATGGCCTTTGGGCACAAGGT	6462	Hs.632235	GO:0005497|GO:0005576|GO:0007285|GO:0009914|GO:0042803	sex hormone-binding globulin isoform 3 precursor
ASHGA5P007852	206.37	259.925	7.94789	7.76192	P	P	protein_coding	NM_001174119	CCDS53562.1	ZFYVE27	RefSeq	2938	chr10	+	99496877	99520664		TTGAAGGATGCAGGTGCATGGTACTCAGTAGGTGCCCTGATGATTTCAGTGCCCGCCCTG	118813	Hs.730704	GO:0005515|GO:0005783|GO:0005789|GO:0008219|GO:0016021|GO:0030424|GO:0030425|GO:0031175|GO:0032584|GO:0046872|GO:0048011|GO:0055038|GO:0072659	protrudin isoform d
ASHGA5P011506	218.555	440.642	8.03037	8.53218	P	P	protein_coding	NM_001184965	CCDS55482.1	WDR44	RefSeq	4136	chrX	+	117480035	117583923		CAAGTTTCAGTGGTTCAGAAGATAAGTATGTTTATATCTGGAGTACCTACCATGACCTAA	54521	Hs.98510	GO:0005794|GO:0005829|GO:0005874|GO:0010008|GO:0017137|GO:0030334|GO:0048471	WD repeat-containing protein 44 isoform 2
ASHGA5P005476	944.239	2320.88	10.1176	10.9503	P	P	protein_coding	NM_032783	CCDS3812.1	CBR4	RefSeq	3523	chr4	-	169908741	169931468		GTTGCACCAGGATTTGTACACACAGATATGACGAAAGACTTGAAAGAAGAACATTTAAAG	84869	Hs.659311	GO:0003955|GO:0005515|GO:0005759|GO:0005759|GO:0006633|GO:0008753|GO:0008753|GO:0044597|GO:0044598|GO:0048038|GO:0048038|GO:0051289|GO:0070402|GO:0070402	carbonyl reductase family member 4
ASHGA5P005837	5516.44	7926.59	12.6541	12.7237	P	P	protein_coding	NM_181528	CCDS13142.1	NAA20	RefSeq	956	chr20	+	19997933	20014273		TTTCAGAAAGATATGAGGAAAGCACTTTCCAGGGATACTGAGAAGAAATCCATCATACCA	51126	Hs.368783	GO:0004596|GO:0005622|GO:0005634|GO:0005737	N-alpha-acetyltransferase 20 isoform c
ASHGA5P040960	68.4895	109.241	6.36316	6.50266	P	P	protein_coding	NM_139056	CCDS43299.1	ADAMTS16	RefSeq	4974	chr5	+	5140442	5320412		AAGTATGTTTCTGGAAAGTATCGAGAGCTGGCCTCAAAGAAGTGCTCACATTTGCCGAAG	170690	Hs.661915	GO:0004222|GO:0005578|GO:0006508|GO:0008270	A disintegrin and metalloproteinase with thrombospondin motifs 16 preproprotein
ASHGA5P002197	191.165	155.699	7.84078	7.01916	P	P	protein_coding	NM_005652	CCDS10879.1	TERF2	RefSeq	2979	chr16	-	69389463	69419874		GAGGATGAACTGTTTCAAGTTCAGGCAGCACCAGATGAAGACAGTACAACCAATATAACA	7014	Hs.63335	GO:0000723|GO:0000723|GO:0000781|GO:0000783|GO:0001309|GO:0003682|GO:0003691|GO:0005515|GO:0005634|GO:0005654|GO:0005730|GO:0005737|GO:0005794|GO:0007004|GO:0007049|GO:0008022|GO:0010834|GO:0016233|GO:0030870|GO:0031627|GO:0031848|GO:0032205|GO:0032214|GO:0042162|GO:0042803|GO:0070198|GO:0090398	telomeric repeat-binding factor 2
ASHGA5P010897	34.3961	68.3132	5.36909	5.82586	P	P	protein_coding	NM_020335	CCDS30915.1	VANGL2	RefSeq	5355	chr1	+	160370363	160398468		AATTCTGCATCACGCATGACATGACGCCCAAGGCCTTCTTGGAGCGATACTTGGCGGCTG	57216	Hs.99477	GO:0001736|GO:0001843|GO:0001942|GO:0001947|GO:0003149|GO:0003150|GO:0003402|GO:0005911|GO:0007266|GO:0009952|GO:0016021|GO:0016323|GO:0016324|GO:0016328|GO:0022007|GO:0032956|GO:0035019|GO:0035058|GO:0035787|GO:0042060|GO:0043507|GO:0045176|GO:0045197|GO:0048103|GO:0048105|GO:0048546|GO:0060028|GO:0060122|GO:0060187|GO:0060488|GO:0060489|GO:0060490|GO:0090103|GO:0090177|GO:0090179	vang-like protein 2
ASHGA5P008282	259.772	381.921	8.27906	8.32025	P	P	protein_coding	NM_015041	CCDS32381.1	CLUAP1	RefSeq	1681	chr16	+	3550944	3589051		GTCAACAAGTTCAAGTTTGATCTTGGCTCAAAGATTGCAGATTTGAAGGCAGCCAGGCAG	23059	Hs.155995	GO:0005515|GO:0005634	clusterin-associated protein 1 isoform 1
ASHGA5P000925	52.2572	63.9655	5.97794	5.73213	P	P	protein_coding	NM_001097	CCDS14101.1	ACR	RefSeq	1384	chr22	+	51176651	51183727		GAAGAGAAAGCCCCCAGGCCATCATCTATACTGATGGAGGCACGTGTGGATCTCATCGAC	49	Hs.370870	GO:0002077|GO:0003677|GO:0004040|GO:0004252|GO:0005507|GO:0005515|GO:0005537|GO:0005798|GO:0007190|GO:0007338|GO:0007339|GO:0007340|GO:0007341|GO:0008144|GO:0008270|GO:0009607|GO:0042806|GO:0043159|GO:0043234|GO:0048545	acrosin precursor
ASHGA5P027866	59.4232	110.272	6.16489	6.51583	P	P	protein_coding	NM_033328	CCDS8681.1	CAPZA3	RefSeq	1085	chr12	+	18891044	18892122		GTCATTTATTCAAGAAGTGTGTTGTGCAACTGGATAATATAAAGAATTGCTCCTGGTAAC	93661	Hs.131288	GO:0001669|GO:0003779|GO:0007286|GO:0008290|GO:0016020|GO:0030036|GO:0030863|GO:0051693	F-actin-capping protein subunit alpha-3
ASHGA5P046946	292.317	485.455	8.44514	8.67097	P	P	protein_coding	NM_003635	CCDS7335.1	NDST2	RefSeq	4006	chr10	-	75561668	75571589		TTTCAGCCTGGGCTCCATGGGCTTCCTGGCTTATTATGTGTCCACCAGCCCTAAGGCCAA	8509	Hs.654758	GO:0000139|GO:0005975|GO:0006024|GO:0015012|GO:0015016|GO:0016021|GO:0016787|GO:0030203|GO:0030210|GO:0044281	bifunctional heparan sulfate N-deacetylase/N-sulfotransferase 2
ASHGA5P004425	111.91	164.174	7.0699	7.09565	P	P	protein_coding	NM_022103	CCDS12944.1	ZNF667	RefSeq	3877	chr19	-	56950692	56988770	NR_030740	CGGGCTCCTGACTCGGGGTCTAAATGTGAGACCAAGAAGTTACCTCCAAATCAATGCAAC	63934	Hs.676605	GO:0003677|GO:0005634|GO:0006351|GO:0006355|GO:0008270	zinc finger protein 667
ASHGA5P014615	179.065	309.515	7.74539	8.01499	P	P	protein_coding	NM_145887	CCDS44508.1	PIDD	RefSeq	2971	chr11	-	799178	805250		GCTTTGTCTTCTACTCGCACCTGAAGAATGTGAAGGAGGTGTCCTTCTACCGTGGCGCGG	55367	Hs.592290	GO:0005123|GO:0005515|GO:0005634|GO:0005737|GO:0006915|GO:0006974|GO:0006977|GO:0007165|GO:0043066	p53-induced protein with a death domain isoform 3
ASHGA5P002375	33.672	42.1297	5.33681	5.13428	P	P	protein_coding	NM_002076	CCDS8970.1	GNS	RefSeq	5144	chr12	-	65107221	65153226		CGGCGGCATGACACCGCTAAAGAAAACCAAAGCTCTCATCGGAGAGATGGGGATGACTTT	2799	Hs.334534	GO:0005515|GO:0005975|GO:0006027|GO:0008449|GO:0008484|GO:0030203|GO:0042339|GO:0042340|GO:0043202|GO:0044281|GO:0046872	N-acetylglucosamine-6-sulfatase precursor
ASHGA5P013687	28.8463	102.01	5.11447	6.40687	P	P	protein_coding	NM_199170	CCDS13464.1	PMEPA1	RefSeq	4580	chr20	-	56223447	56285670		GCGAAACCAGCGGAGCTGGAGTTTGTTCAGATCATCATCATCGTGGTGGTGATGATGGTG	56937	Hs.517155	GO:0005886|GO:0007179|GO:0016021|GO:0030512|GO:0030521|GO:0031901|GO:0050699	transmembrane prostate androgen-induced protein isoform c precursor
ASHGA5P013291	39.5825	100.259	5.57559	6.38056	P	P	protein_coding	NM_178496	CCDS3302.2	MB21D2	RefSeq	3388	chr3	-	192514604	192635950		TTTTCCATGCTGGGAATGGTGCAAAAGCTGGACCAAAAGCTTCCAGTGGCTAATGAATAC	151963	Hs.151443		protein MB21D2
ASHGA5P010742	708.266	1070.28	9.71397	9.81641	P	P	protein_coding	NM_199462	CCDS1452.1	DSTYK	RefSeq	7791	chr1	-	205111630	205180727		CTTTTCACAGGGGCTCGCCCAGAACGTCTTCCTGTGTTTGATGAGGAGTGCTGGCAGTTG	25778	Hs.6874	GO:0004674|GO:0004712|GO:0004713|GO:0005524|GO:0005634|GO:0005730|GO:0005737|GO:0045111	dual serine/threonine and tyrosine protein kinase isoform 2
ASHGA5P051415	54.1159	65.7121	6.02721	5.77009	P	P	protein_coding	NM_001184958	CCDS54555.1	C3orf20	RefSeq	2952	chr3	+	14716605	14814543	NM_001184957, NM_032137	TGAAAGGGCCACATGGAAAGGGAGGAATATCTCCTACCCCATGATCTTACGAAACTACAA	84077	Hs.661452	GO:0005737|GO:0016021	uncharacterized protein C3orf20 isoform 2
ASHGA5P017898	61.0898	56.5433	6.2025	5.55307	P	P	protein_coding	NM_001128128	CCDS44370.1	ZEB1	RefSeq	6278	chr10	+	31610063	31818742	NM_001174094	CCGCTGTTGCTGATGTGGCTTTATGAAAGTTACAAATTATAATACTGTGGTAGAAACAAA	6935	Hs.124503	GO:0000122|GO:0003682|GO:0003690|GO:0003700|GO:0003713|GO:0003714|GO:0005515|GO:0005634|GO:0005667|GO:0005730|GO:0005737|GO:0006351|GO:0006357|GO:0006955|GO:0007389|GO:0008134|GO:0008270|GO:0008283|GO:0008285|GO:0010464|GO:0014823|GO:0017015|GO:0030857|GO:0030900|GO:0031667|GO:0033081|GO:0043565|GO:0045666|GO:0045892|GO:0045892|GO:0045944|GO:0048596|GO:0048704|GO:0051150|GO:0051216|GO:0070888|GO:…	zinc finger E-box-binding homeobox 1 isoform a
ASHGA5P014111	114.253	159.907	7.10051	7.05684	P	P	protein_coding	NM_001080476	CCDS43225.1	GRXCR1	RefSeq	1003	chr4	+	42895282	43032675		ATCCTAACCAAAATTGAGAGAGTACAGCATCCACATGAGTGTCCCTCTTGTGGAGGCTTT	389207	Hs.162559	GO:0003674|GO:0007605|GO:0009055|GO:0010923|GO:0015035|GO:0032420|GO:0042491|GO:0045454|GO:0048563|GO:0060091|GO:0060118|GO:0060119|GO:0060122	glutaredoxin domain-containing cysteine-rich protein 1
ASHGA5P039666	397.39	557.464	8.88033	8.87753	P	P	protein_coding	NM_001025199	CCDS41367.1	CHI3L2	RefSeq	1516	chr1	+	111772332	111786062	NM_001025197, NM_004000	AGAAGGTGGTCATGGGCATCCCCACATATGGGCACTCCTTCACACTGGCCTCTGCAGAAA	1117	Hs.514840	GO:0004568|GO:0005615|GO:0005975|GO:0006032|GO:0008061|GO:0043169	chitinase-3-like protein 2 isoform c
ASHGA5P013488	18.8595	28.0923	4.51065	4.53908	A	P	protein_coding	NM_001271	CCDS10374.2	CHD2	RefSeq	9374	chr15	+	93443550	93571237		AGAGATTATTATGACAGGCACCATCATGACTCCAAGCGGAGGAGATCCGATGAATTTAGG	1106	Hs.220864	GO:0003677|GO:0004003|GO:0005524|GO:0005634|GO:0006357	chromodomain-helicase-DNA-binding protein 2 isoform 1
ASHGA5P014215	331.411	441.628	8.62587	8.53613	P	P	protein_coding	NM_021096	CCDS46710.1	CACNA1I	RefSeq	10007	chr22	+	39966757	40085740		AAATGATCACTCGGGAAGAGAGCTGTGCCCGCAACATAGCCCCCTGGATGCGACGCCCCA	8911	Hs.125116	GO:0005245|GO:0005515|GO:0005891|GO:0006810|GO:0006816|GO:0007165|GO:0007411|GO:0008332	voltage-dependent T-type calcium channel subunit alpha-1I isoform a
ASHGA5P002424	28.8587	37.4831	5.11516	4.96313	P	P	protein_coding	NM_194301	CCDS32064.1	RALGAPA1	RefSeq	7851	chr14	-	36007557	36278432	ENST00000389698	CATCGTCATCGAGAATGCAGAATCTATTGATCTTAAACAGTTTTTCGACCAACATTTTTC	253959	Hs.113150	GO:0005096|GO:0005634|GO:0005634|GO:0005737|GO:0005737|GO:0005739|GO:0005829|GO:0006355|GO:0017123|GO:0032859|GO:0043547|GO:0046982	ral GTPase-activating protein subunit alpha-1 isoform 2
ASHGA5P009040	208.618	358.247	7.96293	8.22781	P	P	protein_coding	NM_000306	CCDS2919.1	POU1F1	RefSeq	1262	chr3	-	87308782	87325737		ATGTCTACAGCAACAGGACTTCATTATTCTGTTCCTTCCTGTCATTATGGAAACCAGCCA	5449	Hs.591654	GO:0001102|GO:0001105|GO:0003700|GO:0005634|GO:0005730|GO:0005737|GO:0006366|GO:0008285|GO:0043565|GO:0045893|GO:0045944	pituitary-specific positive transcription factor 1 isoform alpha
ASHGA5P052083	574.397	785.255	9.41795	9.36796	P	P	protein_coding	ENST00000368773	CCDS30862.1	KPRP	GENCODE	2523	chr1	+	152730505	152734529		TTATTTTTAAAGGAAAGGTGACTGAGATAACCCTCTCTCCTGCTCTGAAAATGTTGTTCC	448834	Hs.149386	GO:0006464|GO:0005737|GO:0004835	keratinocyte proline-rich protein [Source:HGNC Symbol;Acc:31823]
ASHGA5P021944	62.4416	92.7038	6.23288	6.26759	P	P	protein_coding	ENST00000545201	CCDS54207.1	PNPLA6	GENCODE	4508	chr19	+	7599127	7626653		AAGCAGGAGCTGGCCAAGCTGATGCGGATTGAGGACGTGAGCCTGCACTTCGTGCTCTGG	10908	Hs.631863	GO:0006629|GO:0046470|GO:0008152|GO:0004622	patatin-like phospholipase domain containing 6 [Source:HGNC Symbol;Acc:16268]
ASHGA5P004526	622.005	922.844	9.53039	9.60285	P	P	protein_coding	ENST00000294256	CCDS8097.1	SYVN1	GENCODE	3048	chr11	-	64894750	64902003	NM_172230	CCTCCTTGGGGCCCCCCCGGCCTGCCACTTCAGTCAACTCCACTGAGGAGACTGCCACTA	84447	Hs.731422	GO:0016567|GO:0001701|GO:0030433|GO:0006916|GO:0030968|GO:0006987|GO:0016021|GO:0005634|GO:0005789|GO:0005783|GO:0008270|GO:0005515|GO:0016881	synovial apoptosis inhibitor 1, synoviolin [Source:HGNC Symbol;Acc:20738]
ASHGA5P001423	1257.07	2313.22	10.5334	10.9431	P	P	protein_coding	NM_006696	CCDS34241.1	BRD8	RefSeq	3253	chr5	-	137492572	137514358		CTCTCTCTTTGATGGAGGAACCAGGGGACGCCGCTGTGCCATTGAAGCAGATATGAAGAT	10902	Hs.519337	GO:0003700|GO:0004887|GO:0005634|GO:0005634|GO:0005730|GO:0005739|GO:0006355|GO:0006357|GO:0007165|GO:0007166|GO:0035267|GO:0040008|GO:0043967|GO:0043968	bromodomain-containing protein 8 isoform 1
ASHGA5P042256	13.2729	26.9353	4.01473	4.47746	A	P	protein_coding	NM_002114	CCDS43426.1	HIVEP1	RefSeq	8891	chr6	+	12012723	12165232		CACAGTAGTTGAATTCAGCAATAAAGATGCCTCTGAAATTAACAGTGAGCAAGATAAAGA	3096	Hs.567284	GO:0000122|GO:0003677|GO:0005515|GO:0005634|GO:0005737|GO:0006351|GO:0008270	zinc finger protein 40
ASHGA5P002179	423.274	765.766	8.97448	9.32954	P	P	protein_coding	NM_145644	CCDS1987.1	MRPL35	RefSeq	1511	chr2	+	86426555	86440477		GGCGAAACTGACGGCAAAGCCAACCACTTAGAAGCCTTCCACATCTTTGTCACCTGCCTG	51318	Hs.433439	GO:0003735|GO:0005761|GO:0006412	39S ribosomal protein L35, mitochondrial isoform b
ASHGA5P004165	36.8732	69.0822	5.46982	5.84069	P	P	protein_coding	NM_024773	CCDS10627.1	KDM8	RefSeq	2481	chr16	+	27214806	27233089		CTGAAGAGAGGCACGGGACTGAACCAGCTGGTGGTGGCCCGATGGCTGGAGACACCCACT	79831	Hs.145717	GO:0000086|GO:0003682|GO:0005634|GO:0006351|GO:0016702|GO:0045893|GO:0046872|GO:0051864|GO:0070544	lysine-specific demethylase 8 isoform 2
ASHGA5P007016	963.78	847.718	10.1493	9.48134	P	P	protein_coding	NM_013253	CCDS7808.1	DKK3	RefSeq	2755	chr11	-	11984542	12030917		TCCAGTCGGGGCGGCGGCTGCGGGCGCAGAGCGGAGATGCAGCGGCTTGGGGCCACCCTG	27122	Hs.292156	GO:0005615|GO:0009653|GO:0016055|GO:0030325|GO:0032348|GO:0045892|GO:0090090|GO:2000065	dickkopf-related protein 3 precursor
ASHGA5P011976	37.1504	77.7124	5.48126	6.00951	P	P	protein_coding	ENST00000545260	CCDS53510.1	PARD3	GENCODE	5740	chr10	-	34398487	35104253	NM_001184791	CGACAGGAAGGATGAGGATGGGACAGAAGAGGATAACAGTCGTGTTGAACCTGTTGGACA	56288	Hs.131489	GO:0007049|GO:0007205|GO:0007409|GO:0006461|GO:0007163|GO:0008356|GO:0090162|GO:0006612|GO:0070830|GO:0045216|GO:0034329|GO:0005886|GO:0005829|GO:0005923|GO:0005938|GO:0005819|GO:0012505|GO:0043234|GO:0045177|GO:0005911|GO:0005913|GO:0005515|GO:0032266|GO:0005546|GO:0005080|GO:0005547	par-3 partitioning defective 3 homolog (C. elegans) [Source:HGNC Symbol;Acc:16051]
ASHGA5P008657	22.9492	38.082	4.78727	4.98406	P	P	protein_coding	NM_022645	CCDS42368.1	CSH2	RefSeq	598	chr17	-	61949371	61951089	NM_022561	TGACACCTACCAGGAGTTTAGGCTGGAAGACGGCAGCCGCCGGACTGGGCAGATCCTCAA	1443	Hs.654515		chorionic somatomammotropin hormone 2 isoform 3 precursor
ASHGA5P052969	20.0138	39.858	4.59649	5.04968	A	P	protein_coding	NM_173565	CCDS34598.1	RSPH10B	RefSeq	3122	chr7	+	6793739	6838396		ATGCAGCTCAACGAAGTGAAACCCAAAAAAGACCGCCAAAACGTTCAGCAGAACGAAGAT	222967	Hs.442339		radial spoke head 10 homolog B
ASHGA5P013761	145.783	248.239	7.45068	7.69314	P	M	protein_coding	NM_024318	CCDS42610.1	LILRA6	RefSeq	3930	chr19	-	54740468	54746724		TCCACACCTGCCTCACACGCCAAGGATTACACAGTGGAGAATCTCATCCGCATGGGCATG	79168		GO:0016021	leukocyte immunoglobulin-like receptor subfamily A member 6 precursor
ASHGA5P015983	65.8751	129.618	6.3075	6.75413	P	P	protein_coding	NM_003030	CCDS33884.2	SHOX2	RefSeq	3233	chr3	-	157813799	157823952		GACTGACGGAGGGTAGAAGGAAGCCAACGAAAGCTGAGGTCCAGGCTACGCTGCTTCTCC	6474	Hs.55967	GO:0000976|GO:0001501|GO:0003700|GO:0005634|GO:0007399|GO:0007507	short stature homeobox protein 2 isoform b
ASHGA5P010189	55.9292	82.5934	6.07797	6.0957	P	P	protein_coding	NM_152387	CCDS2330.1	KCTD18	RefSeq	2959	chr2	-	201353683	201374792		TTCGAAAGAGGCGACTGATAACGTTCAATGAAGCGGACGAAAGTGTGAACTATAAGACTG	130535	Hs.605775	GO:0051260	BTB/POZ domain-containing protein KCTD18
ASHGA5P040920	76.7302	137.355	6.52989	6.8359	P	P	protein_coding	NM_139069	CCDS43410.1	MAPK9	RefSeq	4341	chr5	-	179660594	179719071	NM_139070	CTGTCGGGTGCATCATGGCAGAAATGGTCCTCCATAAAGTCCTGTTCCCGGGAAGAGACT	5601	Hs.484371	GO:0002224|GO:0002755|GO:0002756|GO:0004705|GO:0005515|GO:0005524|GO:0005654|GO:0005739|GO:0005829|GO:0006950|GO:0007254|GO:0007254|GO:0007258|GO:0008063|GO:0008134|GO:0010628|GO:0010744|GO:0034130|GO:0034134|GO:0034138|GO:0034142|GO:0035666|GO:0045087|GO:0046686|GO:0051090|GO:0051403	mitogen-activated protein kinase 9 isoform JNK2 beta1
ASHGA5P015059	175.916	360.047	7.71945	8.23409	P	P	protein_coding	NM_001142761	CCDS45226.1	C15orf23	RefSeq	2039	chr15	+	40674921	40686489		GGAGTTACAGATTGCTTGGATGAATCATGGGATATTGCACCAAATGTAGAGGATTTCATC	90417	Hs.525796	GO:0000070|GO:0000090|GO:0000776|GO:0000777|GO:0000922|GO:0005515|GO:0005634|GO:0005737|GO:0007051|GO:0007059|GO:0035371|GO:0051301|GO:0051988|GO:0072686	small kinetochore-associated protein isoform b
ASHGA5P050349	30.3575	54.2619	5.18837	5.49449	P	P	protein_coding	ENST00000423103	CCDS12948.1	PEG3	GENCODE	8683	chr19	-	57321444	57352094	NM_001146186, NM_006210	TTTTCATCAGAGGTTTCGGAACCTAATCTATGTGGAATTTGTTGGGCCTCGGAAGACCCT	5178	Hs.731875	GO:0006915|GO:0006355|GO:0016032|GO:0005634|GO:0005737|GO:0005622|GO:0003700|GO:0008270|GO:0003676	paternally expressed 3 [Source:HGNC Symbol;Acc:8826]
ASHGA5P041262	46.1145	62.8726	5.79355	5.70664	P	P	protein_coding	NM_175920	CCDS43346.1	LNPEP	RefSeq	4262	chr5	+	96294155	96365115	NM_005575	AACACTTCTTCAATGGCGGATAGAAAGCTGGTGACTAAAATCATTGCTCATGAGCTGGCC	4012	Hs.656905	GO:0000209|GO:0002474|GO:0002480|GO:0004177|GO:0004177|GO:0005576|GO:0005622|GO:0005829|GO:0005886|GO:0005887|GO:0006508|GO:0007267|GO:0007565|GO:0008237|GO:0008270|GO:0030163|GO:0031905|GO:0042590|GO:0048471	leucyl-cystinyl aminopeptidase isoform 2
ASHGA5P028076	118.46	182.616	7.15194	7.24856	P	P	protein_coding	NM_144576	CCDS41796.1	COQ10A	RefSeq	1674	chr12	+	56660641	56664750		GGCAGCCGAGCGCTGCTGCCGGCTCTCGCTCAGCCCGGGCGCGCAACCGGCCCCGCCCCC	93058	Hs.4096	GO:0005743	coenzyme Q-binding protein COQ10 homolog A, mitochondrial isoform a
[truncated: 22,719 more rows]
