# Supplementary material for: Histone acetyltransferase inhibitor II induces apoptosis in glioma cell lines via the p53 signaling pathway
Source: J Exp Clin Cancer Res. 2014 Dec 19;33(1):108. doi: 10.1186/s13046-014-0108-3 (PMC4321714; doi:10.1186/s13046-014-0108-3)
Supplement: Additional file 5: Table S3. — Differentially expressed mRNAs in HATi II-treated U251 cells. Sheet 1 represents mRNAs upregulated in HATi II-treated U251 cells and Sheet 2 represents mRNAs downregulated in HATi II-treated U251 cells, compared to DMSO-treated control cells. [file 13046_2014_108_MOESM5_ESM.xls]

## Sheet: U251 HATi II vs U251_up
# Condition pairs: U251 HATi II vs U251 # Fold Change cut-off: 2.0 # Column A: ProbeName, it represents probe name. # Column B: FC (abs), Absolute Fold Change between two samples. # Column C: FC, Fold Change, positive value indicates up-regulation and negative value indicates down-regulation. # Column D: Log FC, Log Fold Change, log2 value of absolute fold change. Positive value indicates up-regu…
U251 HATi II vs U251 2.0 fold up regulated mRNAs
	Fold Change and Regulation				Annotations																Raw Intensities		Normalized Intensities
ProbeName	FC (abs) ([U251 HATi II] vs [U251])	FC ([U251 HATi II] vs [U251])	Log FC ([U251 HATi II] vs [U251])	Regulation ([U251 HATi II] vs [U251])	type	seqname	ccdsID	GeneSymbol	source	RNAlength	chrom	strand	txStart	txEnd	Xhyb	Sequence	EntrezID	Unigene	GO	product	[U251](raw)	[U251 HATi II](raw)	[U251](normalized)	[U251 HATi II](normalized)
ASHGA5P050222	2.11235	2.11235	1.07885	up	protein_coding	ENST00000262890	CCDS12602.1	PAFAH1B3	GENCODE	1076	chr19	-	42801184	42806796		CATCCTGCAGGAGCTGCGGCGCCAAGATGAGTGGAGAGGAGAACCCAGCCAGCAAGCCCA	5050	Hs.466831	GO:0006629|GO:0016042|GO:0007399|GO:0005737|GO:0005515|GO:0003847	platelet-activating factor acetylhydrolase 1b, catalytic subunit 3 (29kDa) [Source:HGNC Symbol;Acc:8576]	452.208	1339.22	9.07194	10.1508
ASHGA5P001190	2.7557	2.7557	1.46242	up	protein_coding	NM_016352	CCDS5818.1	CPA4	RefSeq	2817	chr7	+	129932973	129964020		GGACCTGCAGGCCCTTTTAGACAATGAAGATGATGAAATGCAACACAATGAAGGGCAAGA	51200	Hs.93764	GO:0004181|GO:0005575|GO:0005576|GO:0006508|GO:0008270|GO:0016573	carboxypeptidase A4 preproprotein	25.3699	101.034	4.93024	6.39265
ASHGA5P041370	3.1315	3.1315	1.64685	up	protein_coding	NM_175873	CCDS43361.1	SOWAHA	RefSeq	3473	chr5	+	132149032	132152489		AGGCAGTCTTTCATGGAATGTTTTGATTGAGCAATGAAATAAACAGTCCTCCATTTTGTT	134548	Hs.13308		ankyrin repeat domain-containing protein SOWAHA precursor	234.116	1041.83	8.12969	9.77655
ASHGA5P012721	2.20765	2.20765	1.14251	up	protein_coding	ENST00000380191	CCDS7071.1	GDI2	GENCODE	2412	chr10	-	5807185	5855512		ATGGCTAATGGTCAGCTGGTTAAGATGCTGCTTTATACAGAGGTAACTCGCTATCTGGAT	2665	Hs.299055	GO:0007264|GO:0051056|GO:0015031|GO:0007165|GO:0032851|GO:0005737|GO:0005829|GO:0016020|GO:0009986|GO:0005794|GO:0005515|GO:0005097|GO:0005093	GDP dissociation inhibitor 2 [Source:HGNC Symbol;Acc:4227]	784.737	2414.71	9.86165	11.0042
ASHGA5P045885	2.64088	2.64088	1.40102	up	protein_coding	ENST00000374767	CCDS6760.1	NIPSNAP3A	GENCODE	1633	chr9	+	107509968	107522403		AAGAGAGTGAGATTACTTATCTGGTACCATGGTGCAAATTAGAAAAACCTCCAAAAGAAG	25934	Hs.530275	GO:0005829|GO:0005515	nipsnap homolog 3A (C. elegans) [Source:HGNC Symbol;Acc:23619]	442.214	1641.87	9.03985	10.4409
ASHGA5P013944	2.00869	2.00869	1.00625	up	protein_coding	NM_001004057	CCDS33947.1	GRK4	RefSeq	2183	chr4	+	2965342	3042474		GCAGAATGAGGGCTGCCTGACCATGGTCCCCAGTGAGAAGGAAGTGGAACCCAAGCAATG	2868	Hs.32959	GO:0002031|GO:0004703|GO:0005524|GO:0005829|GO:0005938|GO:0007165|GO:0008277|GO:0030425|GO:0031623|GO:0038032|GO:0043025|GO:0050254	G protein-coupled receptor kinase 4 isoform gamma	128.269	369.587	7.26599	8.27224
ASHGA5P010952	3.67849	3.67849	1.87911	up	protein_coding	NM_001044392	CCDS41408.1	MUC1	RefSeq	878	chr1	-	155158299	155162706	NM_001044391, NM_001204297	TTCTGAAATGGCTGTCTGTCAGTGCCGCCGAAAGAACTACGGGCAGCTGGACATCTTTCC	4582	Hs.89603	GO:0000790|GO:0000978|GO:0002039|GO:0003712|GO:0005515|GO:0005576|GO:0005737|GO:0005796|GO:0005887|GO:0006977|GO:0006978|GO:0009986|GO:0010944|GO:0016266|GO:0016324|GO:0036003|GO:0043618|GO:0043687|GO:0044267|GO:0090240	mucin-1 isoform 7 precursor	82.2397	434.382	6.63042	8.50953
ASHGA5P005436	2.15714	2.15714	1.10912	up	protein_coding	NM_012145	CCDS2552.1	DTYMK	RefSeq	1227	chr2	-	242615156	242626383		ATTTTCTGGTGTGGCCTTCACCGGTGCCAAGGAGAATTTTTCCCTAGATTGGTGTAAACA	1841	Hs.471873	GO:0004798|GO:0005524|GO:0005829|GO:0006233|GO:0006235|GO:0007049|GO:0008283|GO:0015949|GO:0044281|GO:0046940|GO:0050145|GO:0055086	thymidylate kinase isoform 1	3284.27	9719.26	11.9054	13.0145
ASHGA5P054438	2.38244	2.38244	1.25244	up	protein_coding	NM_006963	CCDS7211.1	ZNF22	RefSeq	2204	chr10	+	45496272	45500777		ATTTGGTTATTCACCATGAGGTTAGCAAAGCCTAAAGCGGGTATTTCTCGGAGCTCAAGC	7570	Hs.462693	GO:0003677|GO:0005634|GO:0005634|GO:0005730|GO:0005886|GO:0006351|GO:0006355|GO:0008270|GO:0042476	zinc finger protein 22	95.4579	327.43	6.8431	8.09554
ASHGA5P003058	2.25078	2.25078	1.17043	up	protein_coding	NM_016129	CCDS3600.1	COPS4	RefSeq	1765	chr4	+	83956238	83996971		CATTTTGAAACACGAGAAGCCCTGCCAACGTGGGATAAGCAGATCCAATCACTTTGTTTC	51138	Hs.190384	GO:0005515|GO:0005634|GO:0005730|GO:0005737|GO:0008180|GO:0010388	COP9 signalosome complex subunit 4 isoform 1	1218.89	3799.99	10.4893	11.6598
ASHGA5P032522	2.03351	2.03351	1.02398	up	protein_coding	ENST00000434704	CCDS11556.1	DLX3	GENCODE	2602	chr17	-	48067368	48072588		AATCTCAATGGGCTTGCAGGCACGGGCGCTTACTCGCCCAAGTCGGAATATACCTACGGA	1747	Hs.134194	GO:0006355|GO:0001890|GO:0001568|GO:0005634|GO:0003677|GO:0003700|GO:0043565|GO:0000976	distal-less homeobox 3 [Source:HGNC Symbol;Acc:2916]	35.4493	104.227	5.41379	6.43776
ASHGA5P051753	2.05474	2.05474	1.03896	up	protein_coding	NM_015938	CCDS3194.1	NMD3	RefSeq	2758	chr3	+	160939098	160969795		GGTGAAGAAGGTGCATCAATGCTGACATAATGAGATGTTGTAGACTGTTTCCATACATGG	51068	Hs.598836	GO:0005634|GO:0005654|GO:0005730|GO:0005737|GO:0015031	60S ribosomal export protein NMD3	289.369	841.944	8.43155	9.47051
ASHGA5P053182	2.04167	2.04167	1.02975	up	protein_coding	NM_005751	CCDS5622.1	AKAP9	RefSeq	12463	chr7	+	91570188	91739987		GAGTTCAGAGTAAGAGAACTGGAGCAGGCGCTTCTTGTGAGTGCAGATACTTTTCAAAAG	10142	Hs.651221	GO:0000086|GO:0000278|GO:0005102|GO:0005515|GO:0005794|GO:0005813|GO:0005829|GO:0005856|GO:0006810|GO:0007165|GO:0007268|GO:0043231	A-kinase anchor protein 9 isoform 2	35.1768	103.904	5.4038	6.43356
ASHGA5P052412	2.64723	2.64723	1.40448	up	protein_coding	NM_005733	CCDS4199.1	KIF20A	RefSeq	3471	chr5	+	137514416	137523404		ACAAGTTGTGGAAGCCATGAAGACACTGCTTTTGAAGGAACGACAGGAAAAGCTACAGCT	10112	Hs.718626	GO:0000087|GO:0000278|GO:0000910|GO:0000910|GO:0001578|GO:0003777|GO:0005215|GO:0005524|GO:0005654|GO:0005794|GO:0005819|GO:0005874|GO:0007018|GO:0015031|GO:0016192|GO:0019901	kinesin-like protein KIF20A	497.575	1846.38	9.21215	10.6166
ASHGA5P007306	5.84185	5.84185	2.54642	up	protein_coding	NM_001042367	CCDS45296.1	C15orf60	RefSeq	938	chr15	+	73735498	73852353		GACACTACTGGAAGGGTTTTCACTCATTGGTAGCAAGGACTGGTTGAAGATTGTAAGACG	283677	Hs.730877	GO:0006310|GO:0007126	meiotic recombination protein REC114-like	5	36.0361	2.36009	4.90651
ASHGA5P050160	2.42697	2.42697	1.27916	up	protein_coding	NM_001136012	CCDS12443.1	FXYD3	RefSeq	1460	chr19	+	35606731	35615228	ENST00000406242, NM_021910	TTCTGTGCGCCATGGGCATCATCATCGTCATGAGTGAGTGGAGGAGCTCGGGGGAGCAGG	5349	Hs.301350	GO:0005254|GO:0005789|GO:0005887|GO:0006821|GO:0034707|GO:0050790|GO:0051117	FXYD domain-containing ion transport regulator 3 isoform 2 precursor	37.5269	131.538	5.49712	6.77628
ASHGA5P040899	2.87436	2.87436	1.52324	up	protein_coding	NM_000505	CCDS34302.1	F12	RefSeq	2060	chr5	-	176829138	176836577		TTTTCCACAAGAATGAGATATGGTATAGAACTGAGCAAGCAGCTGTGGCCAGATGCCAGT	2161	Hs.1321	GO:0002353|GO:0002542|GO:0004252|GO:0005515|GO:0005576|GO:0005615|GO:0005886|GO:0006508|GO:0007596|GO:0007597|GO:0007597|GO:0010756|GO:0016485|GO:0016540|GO:0030194|GO:0031638|GO:0042730|GO:0045087|GO:0051787|GO:0051788|GO:0051919	coagulation factor XII precursor	10.3103	43.1732	3.64377	5.16701
ASHGA5P030217	2.04769	2.04769	1.034	up	protein_coding	ENST00000339922		VHLL	GENCODE	1014	chr1	-	156268414	156269428		GTCAGATCACTCTATGACGATCTGGAAGATCATCCAAATGTGATTGAAAGACCTGGAGCG	391104	Hs.532378	GO:0016567|GO:0005634	von Hippel-Lindau tumor suppressor-like [Source:HGNC Symbol;Acc:30666]	8.31015	25.2288	3.34941	4.38341
ASHGA5P016832	2.10367	2.10367	1.07291	up	protein_coding	ENST00000434772	CCDS12635.1	ZNF223	GENCODE	2414	chr19	+	44556163	44572142		ATAGCAACCCAAAGGGAAGGGAATTCAGGAGGCAAGATCCAACCTGAGATGAAGACTTTT	7766	Hs.720813	GO:0008150|GO:0006351|GO:0006355|GO:0005634|GO:0005622|GO:0003677|GO:0008270|GO:0003676	zinc finger protein 223 [Source:HGNC Symbol;Acc:13016]	37.9776	115.832	5.51469	6.5876
ASHGA5P017200	2.13546	2.13546	1.09455	up	protein_coding	NM_015491	CCDS5043.1	PNISR	RefSeq	3142	chr6	-	99847840	99873207		TGTTCCCGAACTAGAGTGGATAGAAAATCAAGTATATTTTAAAAGAAGGGATGTGGGATC	25957	Hs.520287	GO:0016607	arginine/serine-rich protein PNISR	7.92656	25.135	3.28238	4.37693
ASHGA5P008479	3.48272	3.48272	1.80022	up	protein_coding	NM_198947	CCDS7972.1	FAM111B	RefSeq	3574	chr11	+	58874657	58894888		AGTTTCAAAGGATACTGTCATGAAGCAGACACATGCTGACACACCTGTTGATCATTGTCT	374393	Hs.186579	GO:0003824	protein FAM111B isoform a	160.109	795.499	7.58415	9.38437
ASHGA5P001770	2.28436	2.28436	1.19179	up	protein_coding	NM_001134709	CCDS47382.1	DEK	RefSeq	2785	chr6	-	18224399	18264799	NM_003472	TGTAAAAGAGCTAATTTCTTGAGATAGAGGACAGAGAAGATGACTCGTTCCCATAGATTT	7913	Hs.484813	GO:0003677|GO:0005634|GO:0006357|GO:0006366|GO:0007165|GO:0016568|GO:0019079|GO:0042393|GO:2000779	protein DEK isoform 2	1738.56	5419.47	10.9952	12.187
ASHGA5P034579	2.2088	2.2088	1.14326	up	protein_coding	NM_005306	CCDS12461.1	FFAR2	RefSeq	2069	chr19	+	35940616	35942669		CCTCATACAGGGGAAAGCAACCTGGTCTAGCAAATTGAAAATAAAGATGATAAAACTCTG	2867	Hs.248056	GO:0004930|GO:0005886|GO:0005887|GO:0007186|GO:0008289|GO:0042995	free fatty acid receptor 2	14.4338	46.3774	4.12959	5.27285
ASHGA5P010382	2.39435	2.39435	1.25963	up	protein_coding	NM_006136	CCDS5768.1	CAPZA2	RefSeq	2373	chr7	+	116502562	116559313		AGTCTGCACTGTGTATGGCAAAAAAATAGATGGACAGCAAACCATTATTGCATGCATAGA	830	Hs.446123	GO:0003779|GO:0005576|GO:0005737|GO:0005829|GO:0006461|GO:0006928|GO:0007596|GO:0008290|GO:0015629|GO:0016020|GO:0030036|GO:0030863|GO:0045087|GO:0051693	F-actin-capping protein subunit alpha-2	1337.42	4403.26	10.62	11.8797
ASHGA5P011032	2.41009	2.41009	1.26909	up	protein_coding	NM_001634	CCDS5086.1	AMD1	RefSeq	3421	chr6	+	111195986	111216913		CTCAATTCAAAGCTTCTTTTATTCTCGTAAGAATTTCATGAAGCCTTCTCACCAAGGGTA	262	Hs.159118	GO:0004014|GO:0005829|GO:0006557|GO:0006595|GO:0006597|GO:0008295|GO:0034641|GO:0044281	S-adenosylmethionine decarboxylase proenzyme isoform 1 precursor	281.315	958.81	8.38843	9.65752
ASHGA5P013688	3.26318	3.26318	1.70628	up	protein_coding	ENST00000395822	CCDS54477.1	ZBP1	GENCODE	2073	chr20	-	56178901	56195632		TGCTGACCCGGGCAGAGAAGCCGAGAGGCCCCAGCAACATGCAGCTACAATTCCAGAGAC	81030	Hs.302123	GO:0003723|GO:0003726	Z-DNA binding protein 1 [Source:HGNC Symbol;Acc:16176]	870.877	3929.06	10.0073	11.7136
ASHGA5P006751	2.43083	2.43083	1.28145	up	protein_coding	NM_001071	CCDS11821.1	TYMS	RefSeq	1603	chr18	+	657603	673499		ATGGAATCAGATTATTCAGGACAGGGAGTTGACCAACTGCAAAGAGTGATTGACACCATC	7298	Hs.369762	GO:0000082|GO:0000083|GO:0000278|GO:0004799|GO:0005634|GO:0005654|GO:0005737|GO:0005739|GO:0005743|GO:0005759|GO:0005829|GO:0006139|GO:0006206|GO:0006231|GO:0006235|GO:0006260|GO:0006281|GO:0009157|GO:0044281|GO:0046134|GO:0046683|GO:0048015|GO:0055086	thymidylate synthase	4339.26	14709.2	12.3067	13.5881
ASHGA5P022061	2.64924	2.64924	1.40558	up	protein_coding	NM_001032283	CCDS31879.1	TMPO	RefSeq	4186	chr12	+	98909350	98944157		AAGGAAAAGGGTGGAAACTTCAGAACATTTTCGTATAGATGGTCCAGTAATTTCAGAGAG	7112	Hs.11355	GO:0000785|GO:0003677|GO:0005515|GO:0005521|GO:0005634|GO:0005634|GO:0005635|GO:0005635|GO:0005637|GO:0016021	thymopoietin isoform beta	47.8965	183.544	5.85117	7.25675
ASHGA5P001116	2.46413	2.46413	1.30108	up	protein_coding	NM_014650	CCDS12848.1	ZNF432	RefSeq	2593	chr19	-	52536676	52552073		ATCTGTCCAGAAAACAACGAAGTTGATGATCATCTGCAGGATCACTTGGAAAATCAAAGG	9668	Hs.655934	GO:0003677|GO:0005634|GO:0006351|GO:0006355|GO:0008270	zinc finger protein 432	10.0198	36.1194	3.60891	4.90999
ASHGA5P008605	3.46262	3.46262	1.79186	up	protein_coding	ENST00000344803	CCDS47986.1	FAM75D1	GENCODE	4833	chr9	+	84603686	84610171		TGGGACATTCAAAGGTTTCCCAGACTGGAAAAGTTTCCAGAGAGAAGAGGAAGAGGAAAG	389763	Hs.209545	GO:0016021	family with sequence similarity 75, member D1 [Source:HGNC Symbol;Acc:37283]	16.9498	85.6925	4.35749	6.14935
ASHGA5P028150	3.00506	3.00506	1.58739	up	protein_coding	NM_152779	CCDS9009.1	GLIPR1L1	RefSeq	975	chr12	+	75728462	75764169		TTGCAATGTGTCCTAACCTTGGGGGAGCTTCAACTGCAATATTTGTATGCAACTACGGAC	256710	Hs.567788	GO:0005576	GLIPR1-like protein 1 precursor	12.7001	55.9016	3.94952	5.53691
ASHGA5P002847	4.37716	4.37716	2.13	up	protein_coding	ENST00000262888	CCDS12630.1	KCNN4	GENCODE	2240	chr19	-	44270684	44285409		AAGCACGTGCACAACTTCATGATGGATATCCAGTATACCAAAGAGATGAAGGAGTCCGCT	3783	Hs.10082	GO:0006813|GO:0006816|GO:0007268|GO:0006952|GO:0050714|GO:0006884|GO:0050862|GO:0045332|GO:0030322|GO:0046541|GO:0071805|GO:0016021|GO:0005886|GO:0008076|GO:0005516|GO:0019903|GO:0016286|GO:0015269|GO:0005267	potassium intermediate/small conductance calcium-activated channel, subfamily N, member 4 [Source:HGNC Symbol;Acc:6293]	28.2042	178.188	5.08296	7.21296
ASHGA5P010225	2.20282	2.20282	1.13935	up	protein_coding	NM_016570	CCDS41765.1	ERGIC2	RefSeq	1781	chr12	-	29493578	29534143		AATTTTCACATAACAGTGGGCAAGGCAATTCCACATCCTCGTGGTCATGCACATTTGGCA	51290	Hs.339453	GO:0005634|GO:0005789|GO:0005794|GO:0016021|GO:0016192|GO:0033116	endoplasmic reticulum-Golgi intermediate compartment protein 2	347.645	1083.38	8.69373	9.83308
ASHGA5P055628	2.26498	2.26498	1.1795	up	protein_coding	NM_016816	CCDS41838.1	OAS1	RefSeq	1673	chr12	+	113344738	113357712		ATGAGACCGACGATCCCAGGAGGTATCAGAAATATGGTTACATTGGAACACATGAGTACC	4938	Hs.524760	GO:0001730|GO:0003725|GO:0005524|GO:0005576|GO:0005634|GO:0005634|GO:0005737|GO:0005739|GO:0005783|GO:0005829|GO:0006164|GO:0008270|GO:0009615|GO:0019221|GO:0035457|GO:0045071|GO:0046872|GO:0051259|GO:0051607|GO:0060333|GO:0060337|GO:0060700	2'-5'-oligoadenylate synthase 1 isoform 1	514.971	1639.82	9.25933	10.4388
ASHGA5P013687	2.44935	2.44935	1.2924	up	protein_coding	NM_199170	CCDS13464.1	PMEPA1	RefSeq	4580	chr20	-	56223447	56285670		GCGAAACCAGCGGAGCTGGAGTTTGTTCAGATCATCATCATCGTGGTGGTGATGATGGTG	56937	Hs.517155	GO:0005886|GO:0007179|GO:0016021|GO:0030512|GO:0030521|GO:0031901|GO:0050699	transmembrane prostate androgen-induced protein isoform c precursor	28.8463	102.01	5.11447	6.40687
ASHGA5P053542	2.11901	2.11901	1.08339	up	protein_coding	NM_002546	CCDS6326.1	TNFRSF11B	RefSeq	2354	chr8	-	119935795	119964383		AAGAAGACCATCAGGTTCCTTCACAGCTTCACAATGTACAAATTGTATCAGAAGTTATTT	4982	Hs.81791	GO:0001501|GO:0004872|GO:0005125|GO:0005576|GO:0005578|GO:0005615|GO:0006915|GO:0007165|GO:0007584|GO:0030198|GO:0032026|GO:0042489|GO:0042493|GO:0043627|GO:0045779|GO:0046685	tumor necrosis factor receptor superfamily member 11B precursor	74.7686	228.48	6.4925	7.57589
ASHGA5P007558	2.21841	2.21841	1.14952	up	protein_coding	NM_001032410	CCDS13583.1	USP16	RefSeq	3052	chr21	+	30396937	30426807		TATGCCTCAGATTGTTATTTTGTGTCAGTAAGTAATCCATAAAGTGCCAACATGGGAAAG	10600	Hs.99819	GO:0003713|GO:0004197|GO:0004221|GO:0004843|GO:0005634|GO:0005737|GO:0006351|GO:0006511|GO:0006974|GO:0007049|GO:0007067|GO:0008270|GO:0016578|GO:0042393|GO:0043130|GO:0045893|GO:0045901|GO:0051289|GO:0051301|GO:0070537	ubiquitin carboxyl-terminal hydrolase 16 isoform a	144.632	457.483	7.43964	8.58917
ASHGA5P010433	2.26453	2.26453	1.17921	up	protein_coding	NM_014804	CCDS42247.1	KIAA0753	RefSeq	4701	chr17	-	6481644	6544247		TCCAGCAGCAGGTAAAAGAAATCCAGGAAGAATTGGATAAATTGAGTCCACATAAAATTA	9851	Hs.28070	GO:0005737|GO:0005813	uncharacterized protein KIAA0753	9.13407	30.584	3.48298	4.66219
ASHGA5P012575	10.1718	10.1718	3.3465	up	protein_coding	NM_013238	CCDS9388.1	DNAJC15	RefSeq	2792	chr13	+	43597361	43683306		TTTAGGTGTAAGCCCATCTGCTGGCAAGGCTAAGATTAGAACAGCTCATAGGAGAGTCAT	29103	Hs.438830	GO:0005739|GO:0016021|GO:0031072	dnaJ homolog subfamily C member 15	82.981	1201.58	6.643	9.9895
ASHGA5P013563	2.57517	2.57517	1.36467	up	protein_coding	NM_172311	CCDS1840.1	STON1-GTF2A1L	RefSeq	3830	chr2	+	48796158	48906748		GCAACTTTAGAGTCAACCTATTTGATTTCTTGACAAGACCACAATCTGATCCCAAAGATG	286749			STON1-GTF2A1L protein isoform 1	24.1709	90.2447	4.86202	6.22669
ASHGA5P012443	2.10112	2.10112	1.07116	up	protein_coding	NM_001100909	CCDS41653.1	MS4A13	RefSeq	821	chr11	+	60282885	60310191		TCGATCTGGAAAACTTGGGAGGGAAGTATCACGTATTTTACTGTTCTTCTACGGTTTGGA	503497	Hs.523704	GO:0016021	membrane-spanning 4-domains subfamily A member 13 isoform 2 precursor	17.344	52.9745	4.39009	5.46125
ASHGA5P018395	3.11985	3.11985	1.64148	up	protein_coding	NM_001145208	CCDS47214.1	DEPDC1B	RefSeq	2330	chr5	-	59892738	59995993		AAGAGTCCAGTTTCAGAAATCCTATCCTGAAGTCTATCAAGAACGATTTCCTACACCAGA	55789	Hs.482233	GO:0005096|GO:0005829|GO:0007264|GO:0051056	DEP domain-containing protein 1B isoform 2	309.553	1355.12	8.52587	10.1674
ASHGA5P014276	4.13647	4.13647	2.0484	up	protein_coding	NM_003483	CCDS44936.1	HMGA2	RefSeq	4150	chr12	+	66218239	66360071		AACAAGTTGTTCAGAAGAAGCCTGCTCAGGAGGAAACTGAAGAGACATCCTCACAAGAGT	8091	Hs.505924	GO:0000122|GO:0000228|GO:0000975|GO:0000988|GO:0001047|GO:0001071|GO:0001077|GO:0001078|GO:0001837|GO:0002062|GO:0003131|GO:0003677|GO:0003680|GO:0003680|GO:0003906|GO:0004677|GO:0005515|GO:0005634|GO:0006284|GO:0006325|GO:0006355|GO:0007067|GO:0007095|GO:0007275|GO:0008134|GO:0008301|GO:0008301|GO:0009615|GO:0010564|GO:0010628|GO:0030261|GO:0031052|GO:0031492|GO:0031507|GO:0032993|GO:0035497|GO:…	high mobility group protein HMGI-C isoform a	300.003	1743.53	8.48216	10.5306
ASHGA5P007027	2.06127	2.06127	1.04353	up	protein_coding	ENST00000327087	CCDS44807.1	ANO2	GENCODE	3717	chr12	-	5671816	6055398		ATGCGACTGGGCTACTTTTGGGACCTGACTGGCATAGAAGAGGAAGAAGAACGTGCCCAG	57101	Hs.148970	GO:0005634|GO:0005886|GO:0034707|GO:0005254|GO:0005229	anoctamin 2 [Source:HGNC Symbol;Acc:1183]	32.5208	96.5458	5.28576	6.32929
ASHGA5P018185	2.59779	2.59779	1.37729	up	protein_coding	ENST00000450318	CCDS45235.1	NUSAP1	GENCODE	2300	chr15	+	41624925	41673245	NM_001243144	TCTGCTGCTGGAAAGCTAAAACCATGGGGGCAATCTAAAGAAAATAATTATCTAAATCAA	51203	Hs.615092		nucleolar and spindle associated protein 1 [Source:HGNC Symbol;Acc:18538]	343.095	1248.75	8.674	10.0513
ASHGA5P051579	2.1026	2.1026	1.07218	up	protein_coding	NM_006407	CCDS2912.1	ARL6IP5	RefSeq	2135	chr3	+	69134089	69155239		ATCGTTGAGACTTCGGAACCTCAAGAACAAACTGGAGAATAAAATGGAAGGAATAGGTTT	10550	Hs.518060	GO:0005783|GO:0005789|GO:0008022|GO:0015813|GO:0016021|GO:0051051	PRA1 family protein 3	3799.89	11105.3	12.1168	13.189
ASHGA5P014422	2.3946	2.3946	1.25979	up	protein_coding	ENST00000408941	CCDS30719.1	SCP2	GENCODE	1298	chr1	+	53480609	53517289		AAACTTGAAGAGATAAGAAGGCTGACTGCACAATCACAATGGCTGACTCAGACTTCCTGG	6342	Hs.476365	GO:0016747	sterol carrier protein 2 [Source:HGNC Symbol;Acc:10606]	1097.95	3649.05	10.3376	11.5974
ASHGA5P005752	2.39415	2.39415	1.25951	up	protein_coding	NM_134266	CCDS6255.1	SLC26A7	RefSeq	2677	chr8	+	92261515	92406946		TTCAAATAAGGCCAGTTATAAACTGTTGTTTGATAACTTGGATCTTCCAACAATGCCACC	115111	Hs.354013	GO:0001696|GO:0005254|GO:0005737|GO:0005768|GO:0005886|GO:0006811|GO:0006821|GO:0008272|GO:0015106|GO:0015116|GO:0015301|GO:0015701|GO:0016021|GO:0016323|GO:0016323|GO:0019531|GO:0019532|GO:0055038|GO:0055085	anion exchange transporter isoform b	13.6537	47.7587	4.05541	5.31492
ASHGA5P009843	2.53073	2.53073	1.33955	up	protein_coding	NM_015450	CCDS5793.1	POT1	RefSeq	4095	chr7	-	124462439	124570037	NM_001042594, NR_003102, NR_003104	ATCACTATGGATGTAAACAGTGTTCTAGTTTGAGATCCATACAAAATCTAAATTCCCTGG	25913	Hs.31968	GO:0000723|GO:0000781|GO:0000783|GO:0005515|GO:0005654|GO:0007004|GO:0010521|GO:0016233|GO:0016233|GO:0017151|GO:0032203|GO:0032211|GO:0032212|GO:0032508|GO:0043047|GO:0043047|GO:0051096|GO:0051973|GO:0051974|GO:0060383	protection of telomeres protein 1 isoform 1	64.7675	236.262	6.28374	7.6233
ASHGA5P028491	2.07929	2.07929	1.05609	up	protein_coding	NM_004734	CCDS9354.1	DCLK1	RefSeq	8463	chr13	-	36342788	36705514		TGAATTTGCCCCAGGGAGTGAGAACAATCTACACCATTGATGGGCTCAAGAAGATTTCCA	9201	Hs.507755	GO:0001764|GO:0004672|GO:0004674|GO:0005057|GO:0005524|GO:0005622|GO:0005887|GO:0006468|GO:0007399|GO:0007417|GO:0009615|GO:0016197|GO:0021952|GO:0030900|GO:0035556|GO:0048675|GO:0048813	serine/threonine-protein kinase DCLK1 isoform 1	22.7392	68.6355	4.77566	5.83175
ASHGA5P013307	2.35973	2.35973	1.23862	up	protein_coding	NM_177533	CCDS10000.1	NUDT14	RefSeq	867	chr14	-	105639273	105647660		CCACATACTGGTCTGGAGTGGGACTGACTGGCTCCAGACAGACCATGTTCTACACAGAGG	256281	Hs.526432	GO:0005515|GO:0005737|GO:0008768|GO:0046872	uridine diphosphate glucose pyrophosphatase	508.374	1684.94	9.24168	10.4803
ASHGA5P040456	2.69501	2.69501	1.43029	up	protein_coding	NM_018369	CCDS3977.1	DEPDC1B	RefSeq	2516	chr5	-	59892738	59995993		TGGAGGAAGTCATAACAGATGCCAAACTCTCCAACAAAGAGAAAAAGAAGAAACTGAAGC	55789	Hs.482233	GO:0005096|GO:0005829|GO:0007264|GO:0051056	DEP domain-containing protein 1B isoform 1	183.216	705.25	7.77886	9.20916
ASHGA5P051239	2.23556	2.23556	1.16063	up	protein_coding	NM_080740	CCDS13800.1	ZNF280A	RefSeq	2180	chr22	-	22868060	22874613		TTCTAGCTGAAAATATGTTCGACTGACTTCCAGGAGTTCCGAAAGGCAGAAGTGAGGCTA	129025	Hs.178665	GO:0003677|GO:0005634|GO:0006351|GO:0006355|GO:0008270	zinc finger protein 280A	12.9328	42.2274	3.97643	5.13706
ASHGA5P031483	3.78353	3.78353	1.91973	up	protein_coding	NM_012400	CCDS203.1	PLA2G2D	RefSeq	2747	chr1	-	20438433	20446008		ATGACCACCTGAAGACCCAGGGGTGCAGCATCTACAAGGACTATTACAGATACAACTTTT	26279	Hs.189507	GO:0004623|GO:0005509|GO:0005576|GO:0006644|GO:0006654|GO:0006954|GO:0016042|GO:0036148|GO:0036149|GO:0036150|GO:0036151|GO:0036152|GO:0044281|GO:0046474	group IID secretory phospholipase A2 precursor	27.7744	151.923	5.06147	6.98121
ASHGA5P036105	2.06635	2.06635	1.04708	up	protein_coding	NM_006773	CCDS2120.1	DDX18	RefSeq	3790	chr2	+	118572254	118589953		TGCGTAAGAAGATCGAGAAGCGGAACCTCAAATTGCGGCAGCGGAACCTAAAGTTTCAGG	8886	Hs.363492	GO:0003723|GO:0004004|GO:0005515|GO:0005524|GO:0005730	ATP-dependent RNA helicase DDX18	917.704	2631.45	10.0765	11.1236
ASHGA5P003042	2.48766	2.48766	1.31479	up	protein_coding	NM_005783	CCDS2044.1	TXNDC9	RefSeq	1556	chr2	-	99935486	99952860		CTTCTGACATTCTTAATTACAGTGGAAATTTAATGGAGCCACCATTTCAGAACCAAAAGA	10190	Hs.536122	GO:0005515|GO:0005575|GO:0008150|GO:0045454	thioredoxin domain-containing protein 9	875.387	3031.57	10.0135	11.3283
ASHGA5P041636	2.17609	2.17609	1.12174	up	protein_coding	NM_001069	CCDS4484.1	TUBB2A	RefSeq	1621	chr6	-	3153901	3157783		TGGACTCTGTCAGGTCTGGACCCTTCGGCCAGATCTTCAGACCAGACAACTTCGTGTTCG	7280	Hs.654543	GO:0003924|GO:0005198|GO:0005525|GO:0005737|GO:0005874|GO:0005886|GO:0006457|GO:0007018|GO:0007067|GO:0015630|GO:0030182|GO:0042277|GO:0044267|GO:0051084|GO:0051258	tubulin beta-2A chain	273.608	843.454	8.35227	9.47401
ASHGA5P019631	2.21181	2.21181	1.14522	up	protein_coding	NM_001300	CCDS7060.1	KLF6	RefSeq	4679	chr10	-	3818187	3827473		ACGCACACAGGAGAAAAGCCTTACAGATGCTCATGGGAAGGGTGTGAGTGGCGTTTTGCA	1316	Hs.4055	GO:0003690|GO:0003700|GO:0005634|GO:0005737|GO:0006351|GO:0006355|GO:0008270|GO:0019221|GO:0030183|GO:0042060|GO:0045893|GO:0045944	Krueppel-like factor 6 isoform A	340.193	1062.69	8.66273	9.80796
ASHGA5P005475	2.01039	2.01039	1.00747	up	protein_coding	NM_014078	CCDS6332.1	MRPL13	RefSeq	1119	chr8	-	121408082	121457647		CATGCACTGAGTGACTGTGGGGATCATGTTGTTATAATGAACACAAGACACATTGCATTT	28998	Hs.333823	GO:0003735|GO:0005515|GO:0005761|GO:0005762|GO:0005762|GO:0006412	39S ribosomal protein L13, mitochondrial	6105.26	17205.8	12.8116	13.8191
ASHGA5P025191	2.29791	2.29791	1.20032	up	protein_coding	NM_001134395	CCDS5320.1	C7orf50	RefSeq	1301	chr7	-	1036622	1177893	NM_032350	TCACGCTTAGGTGGGCGACGTGGGCGCAGGATGGCAAAACAGAAGAGAAAAGTTCCTGAA	84310	Hs.653258		uncharacterized protein C7orf50	116.805	385.262	7.13268	8.333
ASHGA5P051355	3.22306	3.22306	1.68843	up	protein_coding	NM_001135862	CCDS46727.1	PHF21B	RefSeq	3500	chr22	-	45277042	45405809	NM_138415	CTTCCCGGGAGCCCGGGCCAAAGTGAGCGCAAAGTGCTGCCCAAGTTGCCGGGATGGAGC	112885	Hs.254097	GO:0008270	PHD finger protein 21B isoform 2	68.5315	317.754	6.36438	8.05281
ASHGA5P016079	2.34143	2.34143	1.22739	up	protein_coding	NM_001145454	CCDS44090.1	STMN1	RefSeq	2265	chr1	-	26210676	26232993		ATGGCTGCCAAACTGGAACGTTTGCGAGAGAAGATGTACTTCTGGACTCACGGGCCTGGG	3925	Hs.209983	GO:0004871|GO:0005622|GO:0005829|GO:0005874|GO:0007019|GO:0007052|GO:0007165|GO:0007409|GO:0009615|GO:0015631|GO:0031115|GO:0035556|GO:0051272	stathmin isoform b	12093.3	39376.7	13.8133	15.0407
ASHGA5P049506	2.05059	2.05059	1.03604	up	protein_coding	NM_145301	CCDS11170.1	FAM18B2	RefSeq	1632	chr17	-	15405577	15466945		GTTTCATCAGGTAGACATTAATTCTTTCACGAGGATCACGGATCGAGCTCTTTACTGGAA	201158		GO:0016021	protein FAM18B2 isoform 1	9.47442	28.7249	3.53534	4.57138
ASHGA5P008900	2.2059	2.2059	1.14137	up	protein_coding	NM_006785	CCDS11967.1	MALT1	RefSeq	5029	chr18	+	56338617	56417370		CAAGATAGCAAGAAGGTAGAAATCATCATAGGAAGAACAGATGAGGCAGTGGAGTGCACT	10892	Hs.601217	GO:0001923|GO:0002020|GO:0002237|GO:0002726|GO:0004197|GO:0004842|GO:0004871|GO:0005515|GO:0005634|GO:0005730|GO:0005737|GO:0005829|GO:0005886|GO:0006508|GO:0006952|GO:0007250|GO:0008233|GO:0009620|GO:0016567|GO:0019209|GO:0031398|GO:0032449|GO:0032743|GO:0042098|GO:0042981|GO:0043123|GO:0043234|GO:0043621|GO:0045087|GO:0048471|GO:0050852|GO:0050852|GO:0050856|GO:0050870|GO:0051092|GO:0051168|GO:…	mucosa-associated lymphoid tissue lymphoma translocation protein 1 isoform a	48.1508	153.764	5.85866	7.00002
ASHGA5P052132	2.96508	2.96508	1.56807	up	protein_coding	NM_001130689	CCDS3816.1	HMGB2	RefSeq	1454	chr4	-	174252526	174254920		TCGGCCCCGTCAGGTGGACGCGGATCTGTCAACATGGGTAAAGGAGACCCCAACAAGCCG	3148	Hs.434953	GO:0000793|GO:0001938|GO:0003677|GO:0003684|GO:0003690|GO:0003697|GO:0003700|GO:0005515|GO:0005615|GO:0005634|GO:0005654|GO:0005737|GO:0006265|GO:0006288|GO:0006309|GO:0006325|GO:0006334|GO:0006357|GO:0006915|GO:0006921|GO:0007289|GO:0008301|GO:0008584|GO:0019904|GO:0032075|GO:0033151|GO:0042056|GO:0043234|GO:0043388|GO:0044212|GO:0045648|GO:0045654|GO:0045892|GO:0045893|GO:0045944|GO:0048015|GO:…	high mobility group protein B2	741.176	3078.27	9.78285	11.3509
ASHGA5P003882	2.01431	2.01431	1.01028	up	protein_coding	NM_144765	CCDS8393.1	MPZL2	RefSeq	1396	chr11	-	118127627	118135251	NM_005797	AGATAAAATCAAAAGAAGAGGAAAGGCTCAACCAAGAGAAAAAGGTCTCTGTTTATTTAG	10205	Hs.116651	GO:0005515|GO:0005856|GO:0005886|GO:0007156|GO:0009653|GO:0016021|GO:0033077	myelin protein zero-like protein 2 precursor	129.008	372.751	7.2747	8.28499
ASHGA5P054640	2.55978	2.55978	1.35602	up	protein_coding	NM_003641	CCDS41584.1	IFITM1	RefSeq	733	chr11	+	313990	315272		CAACACTTCCTTCCCCAAAGCCAGAAGATGCACAAGGAGGAACATGAGGTGGCTGTGCTG	8519	Hs.458414	GO:0001503|GO:0005057|GO:0005515|GO:0005886|GO:0007166|GO:0008285|GO:0009615|GO:0016021|GO:0019221|GO:0030336|GO:0034341|GO:0035455|GO:0035456|GO:0045071|GO:0045071|GO:0045669|GO:0046597|GO:0050776|GO:0060337	interferon-induced transmembrane protein 1	3939.36	14026	12.1659	13.5219
ASHGA5P048600	2.13393	2.13393	1.09351	up	protein_coding	NM_014783	CCDS10028.1	ARHGAP11A	RefSeq	5616	chr15	+	32907690	32931868		CTTGGACAGGACCTAATAATTCAAGTTTTCAAGAAGTAGATGCAAATGAAGCTTCTTCAA	9824	Hs.591130	GO:0005096|GO:0005829|GO:0007264|GO:0051056	rho GTPase-activating protein 11A isoform 1	14.2998	44.4828	4.1177	5.21121
ASHGA5P013884	2.24474	2.24474	1.16655	up	protein_coding	NM_001025238	CCDS7721.1	TSPAN4	RefSeq	1329	chr11	+	842823	867116		GGCGGCGCAGAACTGAAGCGCTGCGGCATGGCGCGCGCCTGCCTCCAGGCCGTCAAGTAC	7106	Hs.654836	GO:0005886|GO:0005887|GO:0006461	tetraspanin-4 isoform a	82.6726	267.89	6.63737	7.80392
ASHGA5P002405	2.74573	2.74573	1.45719	up	protein_coding	NM_001098525	CCDS41893.1	CKAP2	RefSeq	3736	chr13	+	53029494	53050763	NM_018204	AGGGGCTCAGCCTATTGAAGAGATGCGACACACGATTGTAGATATTCTAACAATGAAGAG	26586	Hs.444028	GO:0000281|GO:0000922|GO:0005737|GO:0005813|GO:0005881|GO:0006915|GO:0007026|GO:0015630|GO:0045944	cytoskeleton-associated protein 2 isoform 2	150.364	589.472	7.49575	8.95294
ASHGA5P055050	2.25614	2.25614	1.17386	up	protein_coding	NM_145018	CCDS8263.1	C11orf82	RefSeq	3577	chr11	+	82612736	82645699		GTCACCTGAATTGTTTTCATAAAAAGTCACCTGAACCCAATTCCTGAACTTTTAAATCTG	220042	Hs.165607	GO:0005634|GO:0005737|GO:0006915|GO:0007286|GO:0030097|GO:0033554|GO:0071850|GO:2000270	nitric oxide-inducible gene protein	382.123	1208.9	8.82533	9.99919
ASHGA5P006917	2.00896	2.00896	1.00645	up	protein_coding	NM_004221	CCDS32377.1	IL32	RefSeq	1090	chr16	+	3115312	3119668	NM_001012631, NM_001012632, NM_001012633, NM_001012718	TTATGATAAAATGCAAAATGCAGAATCAGGACGTGGACAGGTGATGTCGAGCCTGGCAGA	9235	Hs.943	GO:0005125|GO:0005615|GO:0006952|GO:0006955|GO:0007155	interleukin-32 isoform B	52.7727	153.612	5.99203	6.99848
ASHGA5P016547	3.64749	3.64749	1.8669	up	protein_coding	NM_001220491		CDH13	RefSeq	955	chr16	+	82660398	83214630		TGTTGGCAAGAGAACCCACAATCCTATTAACAGCGAACTTCTCTTGAATGAAGGCATTAC	1012	Hs.654386	GO:0001938|GO:0001954|GO:0002040|GO:0005509|GO:0005615|GO:0005737|GO:0005886|GO:0005886|GO:0005901|GO:0007156|GO:0007162|GO:0007266|GO:0008285|GO:0016339|GO:0016601|GO:0030032|GO:0030100|GO:0030169|GO:0030335|GO:0031225|GO:0034329|GO:0034332|GO:0042058|GO:0043005|GO:0043542|GO:0043616|GO:0045216|GO:0045296|GO:0048661|GO:0050850|GO:0050927|GO:0051668|GO:0055096|GO:0055100|GO:0071813	cadherin-13 isoform 5 precursor	125.296	652.522	7.23413	9.10103
ASHGA5P050665	2.11488	2.11488	1.08058	up	protein_coding	NM_001508	CCDS2170.1	GPR39	RefSeq	2821	chr2	+	133174146	133404169		TAAAGAGCTGTTAAATAGACTTATTTACATTTTAAGTCAGAGTTCACACTGTGTACAAGA	2863	Hs.733562	GO:0004930|GO:0005886|GO:0005887|GO:0007186|GO:0046872	G-protein coupled receptor 39	45.4239	139.104	5.77308	6.85366
ASHGA5P005795	3.0095	3.0095	1.58952	up	protein_coding	NM_197954	CCDS8617.1	CLEC7A	RefSeq	519	chr12	-	10279921	10282868		GGTACCATGGCTGGTTTCAAAGCTGTGGAATTCAAAGGATAAATTAATGAAGAAAACAAG	64581	Hs.143929	GO:0001846|GO:0001872|GO:0001874|GO:0001879|GO:0002238|GO:0002752|GO:0005737|GO:0006910|GO:0006911|GO:0006954|GO:0008037|GO:0008329|GO:0009756|GO:0009897|GO:0016021|GO:0016337|GO:0030246|GO:0032760|GO:0042110|GO:0042287|GO:0042832|GO:0045087|GO:0046872|GO:0050766	C-type lectin domain family 7 member A isoform f	42.2357	183.778	5.669	7.25853
ASHGA5P039498	2.03063	2.03063	1.02192	up	protein_coding	NM_014883	CCDS34029.1	FAM13A	RefSeq	5882	chr4	-	89647104	89978346		AGAAAAGCCTGCTTGGAAGACATGAATTCAGCAGAGGGTGCTATTAGTGCCAAGTTGGTA	10144	Hs.97270	GO:0005096|GO:0005829|GO:0007264|GO:0051056	protein FAM13A isoform a	17.2043	50.8581	4.37906	5.40099
ASHGA5P013497	2.02492	2.02492	1.01786	up	protein_coding	NM_003981	CCDS32334.1	PRC1	RefSeq	3207	chr15	-	91509267	91537881		TGGGCTTCAGCGAGAACTTTCAAAGGCTTCCAAATCTGATGCTACTTCTGGAATCCTCAA	9055	Hs.366401	GO:0000022|GO:0000910|GO:0000922|GO:0005515|GO:0005634|GO:0005730|GO:0005737|GO:0005819|GO:0005876|GO:0005886|GO:0015630|GO:0019901|GO:0042802	protein regulator of cytokinesis 1 isoform 1	672.404	1904.47	9.64142	10.6593
ASHGA5P008925	7.25895	7.25895	2.85976	up	protein_coding	NM_175038	CCDS8738.1	CNTN1	RefSeq	5480	chr12	+	41302158	41466213		TGTTTAGCAGTTTCTGAGGAAGACAAAGGATTTGGACCAATTTTTGAAGAGCAGCCAATC	1272	Hs.143434	GO:0001948|GO:0005886|GO:0007155|GO:0007219|GO:0007411|GO:0010628|GO:0016020|GO:0030246|GO:0031225	contactin-1 isoform 2 precursor	10.1822	108.052	3.62788	6.48764
ASHGA5P001296	2.12276	2.12276	1.08594	up	protein_coding	NM_021970	CCDS3652.1	LAMTOR3	RefSeq	4280	chr4	-	100799494	100815703	NM_001243736	GAGAAGGGGGTTCATCATGGCGGATGACCTAAAGCGATTCTTGTATAAAAAGTTACCAAG	8649	Hs.740366	GO:0005085|GO:0005515|GO:0032008|GO:0032947|GO:0034613|GO:0071230|GO:0071986	ragulator complex protein LAMTOR3 isoform 1	277.041	834.363	8.36801	9.45395
ASHGA5P007307	4.08042	4.08042	2.02872	up	protein_coding	NM_000774	CCDS12572.1	CYP2F1	RefSeq	1826	chr19	+	41620352	41634281		TTCCTGGCACTCATGAAGTACCCAAAAGTTCAAGCCCGCGTGCAGGAGGAGATCGACCTC	1572	Hs.558318	GO:0004497|GO:0005506|GO:0005789|GO:0006805|GO:0009055|GO:0009636|GO:0016712|GO:0018931|GO:0019825|GO:0020037|GO:0043231|GO:0044281|GO:0070330	cytochrome P450 2F1 precursor	24.1628	142.56	4.86118	6.8899
ASHGA5P010617	2.29582	2.29582	1.19901	up	protein_coding	NM_001104548		MIR205HG	RefSeq	899	chr1	+	209602167	209605892		CCACATGAGGATTTCAGTGGAGTGAAGTTCAGGAGGCATGGAGCTGACAACCATGAGGCC	642587	Hs.510543		uncharacterized protein LOC642587	38.5907	127.977	5.53797	6.73698
ASHGA5P002574	2.25508	2.25508	1.17318	up	protein_coding	NM_019844	CCDS8684.1	SLCO1B3	RefSeq	3014	chr12	+	20963637	21069843		TATTTTTTGGAAGGGTCTACTTGGGCTTATCTATAGCTTTAAGATTCCCAGCACTTGTTT	28234	Hs.504966	GO:0005737|GO:0005886|GO:0005887|GO:0008206|GO:0008514|GO:0015711|GO:0015721|GO:0016323|GO:0043252|GO:0044281|GO:0055085	solute carrier organic anion transporter family member 1B3	137.405	442.302	7.36548	8.53866
ASHGA5P018459	2.49661	2.49661	1.31997	up	protein_coding	NM_153201	CCDS44754.1	HSPA8	RefSeq	1872	chr11	-	122928199	122932901		AAGTTTGAACTCACAGGCATGCCAGGAGGAATGCCTGGGGGATTTCCTGGTGGTGGAGCT	3312	Hs.180414	GO:0000974|GO:0005102|GO:0005515|GO:0005524|GO:0005622|GO:0005634|GO:0005681|GO:0005730|GO:0005829|GO:0005886|GO:0006351|GO:0006397|GO:0006457|GO:0006892|GO:0006986|GO:0007268|GO:0007269|GO:0008021|GO:0008380|GO:0009986|GO:0010467|GO:0016044|GO:0016070|GO:0016071|GO:0019048|GO:0030529|GO:0042470|GO:0042623|GO:0043005|GO:0043025|GO:0043531|GO:0045892|GO:0051082|GO:0051085|GO:0051726|GO:0061202|GO:…	heat shock cognate 71 kDa protein isoform 2	8936.88	30894.9	13.3734	14.6934
ASHGA5P004163	2.1146	2.1146	1.08039	up	protein_coding	NM_018186	CCDS1285.1	C1orf112	RefSeq	3363	chr1	+	169764549	169822229		AAGAAGCAAAGAGGTCATCTTTACAGCCTTATGCAAAAAGAGCTCGTCAGGAGTTCCCCT	55732	Hs.443551		uncharacterized protein C1orf112	113.3	344.054	7.08678	8.16716
ASHGA5P008565	2.49582	2.49582	1.31951	up	protein_coding	NM_016648	CCDS3701.2	LARP7	RefSeq	2292	chr4	+	113558119	113578748	NR_049768	TGACCCTGTATTTTGGGAGTCGAACGGAGAATGGAAACTGAAAGTGGAAATCAGGAAAAG	51574	Hs.713663	GO:0000166|GO:0003723|GO:0005634|GO:0005654|GO:0005737|GO:0006396|GO:0030529	la-related protein 7 isoform 1	667.063	2320.32	9.63046	10.95
ASHGA5P053232	2.10187	2.10187	1.07167	up	protein_coding	NM_001128852	CCDS47666.1	SRRT	RefSeq	3029	chr7	+	100472700	100486285	NM_001128853, NM_001128854, NM_015908	AGAATGACAGTTCTAATGATGACAAAACAAAGAAGTCGGAGGGTGATGGGGACAAGGAAG	51593	Hs.111801	GO:0003677|GO:0005515|GO:0005654|GO:0005737|GO:0006351|GO:0006355|GO:0008283|GO:0031053|GO:0046685|GO:0097150	serrate RNA effector molecule homolog isoform c	404.205	1191.28	8.90287	9.97454
ASHGA5P004207	2.10963	2.10963	1.07699	up	protein_coding	NM_194292	CCDS764.1	SASS6	RefSeq	3908	chr1	-	100549101	100598511		AATCCAGTTCACAGAAAGGACTTAGTTATTCGTCTGACTGATGACACGGATCCATTTTTT	163786	Hs.591447	GO:0005515|GO:0005813|GO:0005813|GO:0005814|GO:0007099|GO:0051298	spindle assembly abnormal protein 6 homolog	12.6074	38.9101	3.93753	5.01452
ASHGA5P013038	2.97157	2.97157	1.57123	up	protein_coding	NM_001168243	CCDS54707.1	C4orf48	RefSeq	433	chr4	+	2043719	2045697	NM_001141936	CTGAACCGCGGGCGGCCCCGCTCCCTCTGCTGGCCATGGCCCCCCCGCCCGCGTGCCGGT	401115	Hs.446474	GO:0005576	neuropeptide-like protein C4orf48 isoform 1	11400.5	46268.1	13.7293	15.3006
ASHGA5P041001	2.49595	2.49595	1.31959	up	protein_coding	NM_019018	CCDS3884.1	FAM105A	RefSeq	7064	chr5	+	14581890	14616287		TCCTTTGAGCTTCATGATGAATCACCTGAATTCTGTAGGCGACACATGTGGACTAGAGCA	54491	Hs.155085		protein FAM105A	57.7454	208.817	6.12347	7.44306
ASHGA5P001131	2.15766	2.15766	1.10946	up	protein_coding	ENST00000221486	CCDS12282.1	RNASEH2A	GENCODE	1142	chr19	+	12917427	12924462		AAACTGCAGGACTTGGATACTGATTATGGCTCAGGCTACCCCAATGATCCCAAGACAAAA	10535	Hs.532851	GO:0016070|GO:0006260|GO:0006401|GO:0005634|GO:0032299|GO:0003723|GO:0003676|GO:0046872|GO:0004540|GO:0004523	ribonuclease H2, subunit A [Source:HGNC Symbol;Acc:18518]	6061.44	18166.9	12.7969	13.9063
ASHGA5P011788	3.57702	3.57702	1.83876	up	protein_coding	ENST00000373484	CCDS53294.1	SYNC	GENCODE	3413	chr1	-	33145506	33168361		CTACTTATAAGGGCTGTTTAGAAATATATGGCCAAATCTGTAACCCGGAAACAGCAAAAA	81493	Hs.712631	GO:0045103|GO:0005829|GO:0048471|GO:0005882|GO:0042383|GO:0031594|GO:0030018|GO:0005198	syncoilin, intermediate filament protein [Source:HGNC Symbol;Acc:28897]	225.241	1145.14	8.0752	9.91395
ASHGA5P004329	2.94813	2.94813	1.5598	up	protein_coding	NM_013329	CCDS33541.1	GCFC1	RefSeq	2836	chr21	-	34113649	34144169	ENST00000331923, NR_027873	CAGTGAAAAGGTGCCACTGATTAATGAACTTGAATCAGCAATACATCAGCTGTACAAACA	94104	Hs.644004	GO:0003677|GO:0003700|GO:0005634|GO:0005829|GO:0006351|GO:0006355	GC-rich sequence DNA-binding factor 1 isoform 2	40.7234	173.478	5.61563	7.17543
ASHGA5P011446	2.53073	2.53073	1.33955	up	protein_coding	NM_001007099	CCDS44149.1	SCP2	RefSeq	1428	chr1	+	53480609	53517289	NM_001007100, NM_001193599, NM_001193600, NM_001193617, NM_002979	ACTTGAAGAGGAAGGGGAACAGTTTGTGAAGAAAATCGGTGGTATTTTTGCCTTCAAGGT	6342	Hs.476365	GO:0005102|GO:0005515|GO:0005634|GO:0005730|GO:0005737|GO:0005739|GO:0005777|GO:0005782|GO:0006694|GO:0006699|GO:0006701|GO:0006869|GO:0008206|GO:0008526|GO:0015914|GO:0032385|GO:0032385|GO:0032934|GO:0032959|GO:0033540|GO:0033559|GO:0033814|GO:0036042|GO:0036109|GO:0043231|GO:0043234|GO:0044255|GO:0044281|GO:0045940|GO:0072659|GO:1901373	non-specific lipid-transfer protein isoform 5 proprotein	444.31	1577.43	9.04678	10.3863
ASHGA5P029663	2.02961	2.02961	1.0212	up	protein_coding	NM_006399	CCDS9843.1	BATF	RefSeq	953	chr14	+	75988783	76013334		ATCAAGCAGCTCACAGAGGAACTGAAGTACTTCACGTCGGTGCTGAACAGCCACGAGCCC	10538	Hs.509964	GO:0003700|GO:0005515|GO:0005634|GO:0006351|GO:0043565|GO:0046983	basic leucine zipper transcriptional factor ATF-like	8.72801	26.2803	3.42088	4.44209
ASHGA5P005372	2.491	2.491	1.31672	up	protein_coding	NM_001034	CCDS1669.1	RRM2	RefSeq	3284	chr2	+	10262862	10271546		TTTTAGCAAGGTTTTCAGAGTAGAGAACCCATTTGACTTTATGGAGAATATTTCACTGGA	6241	Hs.226390	GO:0000082|GO:0000083|GO:0000278|GO:0004748|GO:0004748|GO:0005515|GO:0005654|GO:0005737|GO:0005829|GO:0005971|GO:0006260|GO:0006260|GO:0009186|GO:0009263|GO:0015949|GO:0044281|GO:0046914|GO:0051290|GO:0055086	ribonucleoside-diphosphate reductase subunit M2 isoform 2	4428.62	15334.3	12.3358	13.6525
ASHGA5P043858	2.16621	2.16621	1.11518	up	protein_coding	NM_001753	CCDS5767.1	CAV1	RefSeq	2723	chr7	+	116164838	116201239	NM_001172895	ACCTCCTCACAGTTTTCATCCAGCCACGGGCCAGCATGTCTGGGGGCAAATACGTAGACT	857	Hs.74034	GO:0000122|GO:0000139|GO:0000139|GO:0000165|GO:0000188|GO:0001570|GO:0001666|GO:0001937|GO:0001960|GO:0002080|GO:0005102|GO:0005113|GO:0005198|GO:0005515|GO:0005622|GO:0005739|GO:0005768|GO:0005783|GO:0005811|GO:0005829|GO:0005886|GO:0005886|GO:0005887|GO:0005901|GO:0005901|GO:0005925|GO:0005938|GO:0006641|GO:0006816|GO:0006874|GO:0006940|GO:0007519|GO:0007584|GO:0007595|GO:0007596|GO:0008104|GO:…	caveolin-1 isoform alpha	309.208	947.238	8.52466	9.63984
ASHGA5P045150	2.03028	2.03028	1.02168	up	protein_coding	NM_021068	CCDS6498.1	IFNA4	RefSeq	982	chr9	-	21186617	21187598		GTGAAGAAGCTTGGTGTATACCTGTGCAGGCACTAGTCCTTTACAGATGACAATGCTGAT	3441	Hs.1510	GO:0005125|GO:0005132|GO:0005576|GO:0005615|GO:0007596|GO:0009615|GO:0019221|GO:0045087|GO:0060337|GO:0060338	interferon alpha-4 precursor	9.80538	29.3663	3.5817	4.60338
ASHGA5P011925	2.16498	2.16498	1.11436	up	protein_coding	NM_173064	CCDS249.1	IL28RA	RefSeq	4476	chr1	-	24480646	24513765		ACGGGCCCTGGAACTGACCAGAGGGGTCAGGCCGACGCCTCGAGTCAGGGCCCCAGCCAC	163702	Hs.221375	GO:0004896|GO:0005515|GO:0008285|GO:0016021|GO:0019221|GO:0032002|GO:0050691|GO:0051607	interleukin-28 receptor subunit alpha isoform 2	40.9605	128.148	5.62404	6.7384
ASHGA5P030781	10.8001	10.8001	3.43297	up	protein_coding	NM_001145155	CCDS45358.1	NR2F2	RefSeq	3869	chr15	+	96869156	96883492		TATTCCAGTTTAGGAGGAAGATGCAAGCGGTTTGGGACCTTGAACAAGGCAAATATGGTT	7026	Hs.347991	GO:0000122|GO:0001764|GO:0001937|GO:0001972|GO:0003700|GO:0003700|GO:0003707|GO:0003714|GO:0004879|GO:0005515|GO:0005634|GO:0006357|GO:0006629|GO:0007165|GO:0007519|GO:0008270|GO:0009952|GO:0009956|GO:0010596|GO:0030522|GO:0030522|GO:0030900|GO:0032355|GO:0042803|GO:0043565|GO:0045736|GO:0045892|GO:0045893|GO:0045893|GO:0048514|GO:0060173|GO:0060849	COUP transcription factor 2 isoform b	5	66.6852	2.36009	5.79306
ASHGA5P002330	2.1618	2.1618	1.11223	up	protein_coding	NM_006843	CCDS9169.1	SDS	RefSeq	1620	chr12	-	113830250	113841692		ATCTCGGACCAGGAGGCTGTGGCCGCCATTGAGAAGTTCGTGGATGATGAGAAGATCCTG	10993	Hs.439023	GO:0003941|GO:0004794|GO:0005575|GO:0005737|GO:0005739|GO:0006094|GO:0006565|GO:0030170|GO:0042803|GO:0042866	L-serine dehydratase/L-threonine deaminase	8.97375	28.7174	3.45889	4.57112
ASHGA5P044408	2.58632	2.58632	1.3709	up	protein_coding	NM_012415	CCDS6262.1	RAD54B	RefSeq	3074	chr8	-	95384187	95487343	NM_001205263	CAGATTGTGTTACTCATGATCTGCTTGACTGTGAGTGTACAGGAGAAGAAGTTCATACAG	25788	Hs.30561	GO:0000724|GO:0003678|GO:0003724|GO:0005524|GO:0005634|GO:0006312|GO:0007131|GO:0015616|GO:0032508	DNA repair and recombination protein RAD54B isoform 1	247.699	910.769	8.21017	9.58107
ASHGA5P051200	2.14158	2.14158	1.09867	up	protein_coding	NM_002882	CCDS13775.1	RANBP1	RefSeq	884	chr22	+	20105023	20114704		AAGGAGGATGCTGAGGAGAAGCAATAAATCGTCTTATTTTATTTTCTTTTCCTCTCTTTC	5902	Hs.24763	GO:0005092|GO:0005096|GO:0005634|GO:0005635|GO:0005737|GO:0005813|GO:0007051|GO:0007165|GO:0008536|GO:0016032|GO:0046604|GO:0046907	ran-specific GTPase-activating protein	25034.1	69271.1	14.8342	15.9329
ASHGA5P046635	3.70345	3.70345	1.88887	up	protein_coding	NM_001105576	CCDS43984.1	SOWAHD	RefSeq	1607	chrX	+	118892575	118894165		CAGCCTTACTGGTACTTTTTCTCATGTATCACAGGTTACTTCTTATGTATATTAAAGTGG	347454	Hs.355223		ankyrin repeat domain-containing protein SOWAHD	609.851	3147.49	9.49926	11.3881
ASHGA5P033660	3.48327	3.48327	1.80044	up	protein_coding	NM_001044369	CCDS42445.2	FAM69C	RefSeq	2048	chr18	-	72102962	72124503		ATCAGTGACATCGCACTCAGCTTCTTGGACATGGTGAACCATTTTGACAGTGACTTTTCC	125704	Hs.371690	GO:0005789|GO:0016021	protein FAM69C	32.9074	165.195	5.30341	7.10385
ASHGA5P012908	2.98484	2.98484	1.57765	up	protein_coding	NM_006065	CCDS13019.1	SIRPB1	RefSeq	2469	chr20	-	1545028	1600689		TATCACCCATGAAGCAGCGCTGGCTCCTACTGCTCCACTCCTCGTAGCTCTCCTCCTGGG	10326	Hs.664861	GO:0005515|GO:0005886|GO:0005887|GO:0007165|GO:0007166|GO:0016021	signal-regulatory protein beta-1 isoform 1 precursor	1401	5758.79	10.6887	12.2663
ASHGA5P012584	2.00497	2.00497	1.00358	up	protein_coding	NM_002970	CCDS14207.1	SAT1	RefSeq	1089	chrX	+	23801274	23804327		ACTGGACTCCGGAAGGACACAGCATTGTTGGTTTTGCCATGTACTATTTTACCTATGACC	6303	Hs.28491	GO:0001525|GO:0004145|GO:0005515|GO:0005622|GO:0005829|GO:0006595|GO:0006596|GO:0009447|GO:0019809|GO:0034641|GO:0042127|GO:0044281	diamine acetyltransferase 1	5714.41	15980	12.7031	13.7066
ASHGA5P034072	2.3035	2.3035	1.20383	up	protein_coding	NM_005101	CCDS6.1	ISG15	RefSeq	685	chr1	+	948846	949919		ACTCATCTTTGCCAGTACAGGAGCTTGTGCCGTGGCCCACAGCCCACAGCCCACAGCCAT	9636	Hs.458485	GO:0005615|GO:0005737|GO:0005829|GO:0007267|GO:0009615|GO:0019048|GO:0019221|GO:0019941|GO:0031386|GO:0032020|GO:0032480|GO:0045087|GO:0060337	ubiquitin-like protein ISG15 precursor	28243.1	82230.3	15.0061	16.21
ASHGA5P031613	2.10857	2.10857	1.07627	up	protein_coding	NM_001039	CCDS10608.1	SCNN1G	RefSeq	3516	chr16	+	23194039	23228200		ATCATTCACAAGGCTTCAAATGTCATGCACATCGAGTCCAAGCAAGTGGTGGGATTCCAA	6340	Hs.371727	GO:0001666|GO:0005272|GO:0005515|GO:0005887|GO:0006814|GO:0007588|GO:0009897|GO:0015280|GO:0016324|GO:0034706|GO:0035313|GO:0050699|GO:0050909	amiloride-sensitive sodium channel subunit gamma	49.7398	151.968	5.90552	6.98179
ASHGA5P001167	2.15988	2.15988	1.11095	up	protein_coding	NM_001352	CCDS12728.1	DBP	RefSeq	1658	chr19	-	49133816	49140639		AATCATGAAGAAGGCAAGAAAAATCCAGGTGCCGGAGGAGCAGAAGGATGAGAAATACTG	1628	Hs.414480	GO:0000977|GO:0001077|GO:0005634|GO:0006357|GO:0042127|GO:0045944|GO:0046983|GO:0048511	D site-binding protein	171.256	526.87	7.68196	8.79291
ASHGA5P001077	2.41366	2.41366	1.27122	up	protein_coding	NM_170675	CCDS10044.1	MEIS2	RefSeq	3277	chr15	-	37183221	37392341	NM_170677, NM_172315	TCAAATCGAGCAGGTTTTCTTCTTGATCCTTCAGTGAGCCAAGGAGCAGCATATAGTCCA	4212	Hs.510989	GO:0000122|GO:0001654|GO:0003700|GO:0003714|GO:0005634|GO:0006366|GO:0009612|GO:0031016|GO:0043565|GO:0043565|GO:0045944	homeobox protein Meis2 isoform c	51.1889	179	5.9488	7.22002
ASHGA5P007700	4.27743	4.27743	2.09674	up	protein_coding	NM_001037967	CCDS35303.1	ALAS2	RefSeq	1933	chrX	-	55035487	55057497	NM_001037968	TTCAAGACAGGAAACTATGTCTTCAGTTATGACCAGTTTTTCAGGGACAAGATCATGGAG	212	Hs.522666	GO:0001666|GO:0003870|GO:0005515|GO:0005739|GO:0005743|GO:0005759|GO:0006778|GO:0006782|GO:0006783|GO:0006783|GO:0006783|GO:0006879|GO:0016594|GO:0030170|GO:0030218|GO:0030218|GO:0032364|GO:0042541|GO:0044281|GO:0050662	5-aminolevulinate synthase, erythroid-specific, mitochondrial isoform b precursor	7.25331	45.7933	3.15643	5.25318
ASHGA5P044972	2.05591	2.05591	1.03978	up	protein_coding	NM_006542	CCDS1576.1	SPHAR	RefSeq	1135	chr1	+	229440128	229441250		AAACCACAGACACCATATATCCTTCTGCATCCTTTGGCCAATAAAAGTTGCTGGAGAACC	10638		GO:0006260	protein SPHAR	1481.54	4198.64	10.7675	11.8073
ASHGA5P011361	2.38691	2.38691	1.25514	up	protein_coding	NM_017779	CCDS644.1	DEPDC1	RefSeq	4504	chr1	-	68939834	68962799		AACATTTTGGGCTTGCTGCAACCTCATTTAGAGAGGGTTGCCATCGATGCTCTACAGTTA	55635	Hs.445098	GO:0005096|GO:0005515|GO:0005634|GO:0006351|GO:0017053|GO:0035556|GO:0045892	DEP domain-containing protein 1A isoform b	75.4216	259.838	6.50605	7.76119
ASHGA5P034393	2.25781	2.25781	1.17493	up	protein_coding	NM_003249	CCDS12095.1	THOP1	RefSeq	2568	chr19	+	2785505	2813599		AGCTCTCTGAGTTCGACGTGGAGATGAGCATGAGGGAGGACGTGTACCAGAGGATCGTGT	7064	Hs.78769	GO:0004222|GO:0005737|GO:0006508|GO:0006518|GO:0007243|GO:0042277|GO:0046872	thimet oligopeptidase	15.1827	49.8411	4.19935	5.37427
ASHGA5P005683	2.12138	2.12138	1.085	up	protein_coding	NM_001681	CCDS9143.1	ATP2A2	RefSeq	4359	chr12	+	110719031	110788897		CTGGAACCTGCAATACTGGAGTAACCGCTTCCTAAACCATTTTGCAGAAATGTAAGGGTG	488	Hs.506759	GO:0002026|GO:0005388|GO:0005509|GO:0005524|GO:0005789|GO:0005789|GO:0005887|GO:0006754|GO:0006810|GO:0006874|GO:0006984|GO:0007155|GO:0007596|GO:0008022|GO:0008544|GO:0016020|GO:0016529|GO:0031095|GO:0031775|GO:0033017|GO:0034220|GO:0043231|GO:0043234|GO:0043434|GO:0044548|GO:0045822|GO:0055085|GO:0070296	sarcoplasmic/endoplasmic reticulum calcium ATPase 2 isoform a	1177.87	3470.34	10.4425	11.5275
ASHGA5P013694	3.11222	3.11222	1.63795	up	protein_coding	NM_001166660	CCDS55442.1	NLGN3	RefSeq	3875	chrX	+	70364680	70391051		TATGTGCCGACGGAGGATGACATCCGGGACAGTGGTGCTAAACCCGTCATGGTCTACATC	54413	Hs.438877	GO:0002087|GO:0004091|GO:0004872|GO:0004872|GO:0005515|GO:0005737|GO:0005887|GO:0005887|GO:0006898|GO:0007158|GO:0007416|GO:0007416|GO:0008542|GO:0009986|GO:0030054|GO:0030139|GO:0035176|GO:0042043|GO:0042043|GO:0045202|GO:0045202|GO:0048675|GO:0050808|GO:0050839|GO:0051965|GO:0051968|GO:0060024|GO:0060076|GO:0060080|GO:0061001|GO:0097104|GO:0097105|GO:1900271|GO:2000310|GO:2000331|GO:2000463|GO:…	neuroligin-3 isoform 3 precursor	8.49441	39.0523	3.38255	5.0205
ASHGA5P043174	2.47982	2.47982	1.31024	up	protein_coding	ENST00000265362	CCDS5599.1	SEMA3A	GENCODE	5659	chr7	-	83587658	83824217		AGCTCGTCTGATTTGCTCAGTGCCAGGTCCAAATGGCATTGACACTCATTTTGATGAACT	10371	Hs.252451	GO:0007275|GO:0007411|GO:0006915|GO:0002027|GO:0048485|GO:0071526|GO:0007413|GO:0010633|GO:0048843|GO:0060666|GO:0050919|GO:0048880|GO:0048841|GO:0030517|GO:0048813|GO:0005576|GO:0030424|GO:0016020|GO:0030425|GO:0004872|GO:0005515|GO:0045499	sema domain, immunoglobulin domain (Ig), short basic domain, secreted, (semaphorin) 3A [Source:HGNC Symbol;Acc:10723]	113.826	403.97	7.09404	8.40428
ASHGA5P050097	2.40058	2.40058	1.26338	up	protein_coding	ENST00000359227	CCDS32912.1	ELAVL3	GENCODE	4682	chr19	-	11562142	11591803		TCATCGCCAGGTTCTCGCCGATCGCCATCGATGGTATGAGCGGCCTGGCGGGCGTGGGCC	1995	Hs.1701	GO:0030154|GO:0007399|GO:0000166|GO:0003723|GO:0003676|GO:0017091	ELAV (embryonic lethal, abnormal vision, Drosophila)-like 3 (Hu antigen C) [Source:HGNC Symbol;Acc:3314]	15.2391	53.2609	4.20627	5.46966
ASHGA5P020025	2.09466	2.09466	1.06672	up	protein_coding	NM_201592	CCDS54822.1	GPM6A	RefSeq	3156	chr4	-	176554087	176923842		CGGGCCATGGGGTGTTTTGAATGCTGTATCAAATGCCTGGGGGGCATTCCCTATGCCTCT	2823	Hs.727073	GO:0001764|GO:0003407|GO:0005262|GO:0005886|GO:0007416|GO:0009986|GO:0016021|GO:0030175|GO:0043005|GO:0043025|GO:0043197|GO:0044295|GO:0048812|GO:0048863|GO:0051491	neuronal membrane glycoprotein M6-a isoform 3	214.061	639.159	8.00134	9.06806
ASHGA5P053096	2.10521	2.10521	1.07397	up	protein_coding	NM_001130022	CCDS47594.1	ZNF680	RefSeq	2288	chr7	-	63985033	64023505		GAGGTATTGAGAAGGCTGTTTATCATTATGTTGTTGAGTGTTCTTTATGCCTCTGTTATT	340252	Hs.520886	GO:0003677|GO:0005634|GO:0005730|GO:0006351|GO:0006355|GO:0008270	zinc finger protein 680 isoform 2	230.032	690.492	8.10544	9.1794
ASHGA5P055630	2.29007	2.29007	1.19539	up	protein_coding	NM_002535	CCDS41839.1	OAS2	RefSeq	3647	chr12	+	113416273	113448503		TTGGAAAGTGCCGGTAAAAGTCATCTAAAGGAGGCGTTGTCTGGAAATAGCCCTGTAACA	4939	Hs.414332	GO:0001730|GO:0001730|GO:0003725|GO:0003725|GO:0005524|GO:0005634|GO:0005737|GO:0005739|GO:0005783|GO:0005829|GO:0006139|GO:0006164|GO:0006401|GO:0006486|GO:0008270|GO:0009615|GO:0016020|GO:0018377|GO:0019221|GO:0043231|GO:0046872|GO:0048471|GO:0060333|GO:0060337	2'-5'-oligoadenylate synthase 2 isoform 2	803.619	2567.53	9.89519	11.0906
ASHGA5P015917	2.08383	2.08383	1.05924	up	protein_coding	ENST00000538775	CCDS54682.1	NCEH1	GENCODE	4315	chr3	-	172348434	172429008		CCTTCAGATGAAATCAGGTATTATGATGAGCTGTGTACAGCAATGGCTGAGGAATTGAAT	57552	Hs.444099	GO:0006470|GO:0006805|GO:0008152|GO:0016021|GO:0016787|GO:0004091|GO:0017171|GO:0042301	neutral cholesterol ester hydrolase 1 [Source:HGNC Symbol;Acc:29260]	17.122	51.9481	4.37259	5.43183
ASHGA5P031146	3.46976	3.46976	1.79484	up	protein_coding	NM_024745	CCDS10720.1	SHCBP1	RefSeq	3249	chr16	-	46614467	46655311		AGTCACAGTGCGGACATCAGCAGAGTTTCTAATGAAGAACTCGGATTTATATGGCGCCAA	79801	Hs.123253		SHC SH2 domain-binding protein 1	128.041	634.436	7.26328	9.05811
ASHGA5P055550	2.00835	2.00835	1.00601	up	protein_coding	NM_001145026		PTPRQ	RefSeq	8066	chr12	+	80838125	81073968		CACTATGTAAATATTCAGACCAAAGGATACAATTGGAAGAGATTTTTAAATCCCAGGGGC	374462	Hs.539284	GO:0004725|GO:0016021|GO:0042472|GO:0045598	phosphotidylinositol phosphatase PTPRQ precursor	12.2667	36.0408	3.90077	4.90678
ASHGA5P004245	2.0538	2.0538	1.03829	up	protein_coding	NM_004701	CCDS10170.1	CCNB2	RefSeq	1566	chr15	+	59397283	59417244		ATCAAAAGCCGGGGAGGTTGATGTTGAACAGCACACTTTAGCCAAGTATTTGATGGAGCT	9133	Hs.194698	GO:0000075|GO:0000079|GO:0000086|GO:0000278|GO:0001701|GO:0005634|GO:0005813|GO:0005829|GO:0007067|GO:0015630|GO:0019901|GO:0040007|GO:0043029|GO:0048538|GO:0051301	G2/mitotic-specific cyclin-B2	2077.57	5883.68	11.2594	12.2977
ASHGA5P047590	2.03838	2.03838	1.02742	up	protein_coding	NM_004523	CCDS7422.1	KIF11	RefSeq	5101	chr10	+	94352824	94415152		TCAAGAGCCATCTGTAGATGCTGGTGTGGATTGTTCATCAATTGGCGGGGTTCCATTTTT	3832	Hs.8878	GO:0000922|GO:0003777|GO:0005524|GO:0005737|GO:0005819|GO:0005829|GO:0005871|GO:0005874|GO:0005876|GO:0007018|GO:0007051|GO:0007052|GO:0007067|GO:0007100|GO:0007596|GO:0008017|GO:0016585|GO:0019886|GO:0019901|GO:0051301|GO:0090307	kinesin-like protein KIF11	167.055	485.99	7.64572	8.67315
ASHGA5P033330	3.26315	3.26315	1.70627	up	protein_coding	NM_002758	CCDS11686.1	MAP2K6	RefSeq	1879	chr17	+	67410837	67538470		ATCCTTCGATTTCCCTATGATTCATGGGGAACTCCATTTCAGCAGCTCAAACAGGTGGTA	5608	Hs.463978	GO:0000187|GO:0002224|GO:0002755|GO:0002756|GO:0004674|GO:0004708|GO:0004713|GO:0005524|GO:0005654|GO:0005829|GO:0005856|GO:0006351|GO:0006355|GO:0006915|GO:0006975|GO:0007050|GO:0007165|GO:0008063|GO:0019901|GO:0034130|GO:0034134|GO:0034138|GO:0034142|GO:0035666|GO:0035872|GO:0042493|GO:0042692|GO:0043065|GO:0045087|GO:0051149|GO:0051403|GO:0060048|GO:0070423	dual specificity mitogen-activated protein kinase kinase 6	93.2107	435.715	6.8076	8.51387
ASHGA5P002553	2.41176	2.41176	1.27009	up	protein_coding	NM_000465	CCDS2397.1	BARD1	RefSeq	2610	chr2	-	215593274	215674428		CGAAATTTGCTACATGACAATGAGCTGTCAGATTTGAAAGAAGATAAACCTAGGAAAAGT	580	Hs.591642	GO:0000151|GO:0001894|GO:0003723|GO:0004842|GO:0004842|GO:0005515|GO:0005634|GO:0005634|GO:0005737|GO:0006281|GO:0006974|GO:0007050|GO:0007283|GO:0008270|GO:0016567|GO:0019900|GO:0031436|GO:0031441|GO:0042325|GO:0042803|GO:0043065|GO:0043066|GO:0045732|GO:0046826|GO:0046982|GO:0070531|GO:0085020	BRCA1-associated RING domain protein 1	461.297	1556.64	9.09836	10.3685
ASHGA5P006233	4.17403	4.17403	2.06144	up	protein_coding	ENST00000315938	CCDS8249.1	GDPD4	GENCODE	2533	chr11	-	76927602	76998463		AATCGAGCAACATCTGATTTTTTGGTTGCCAGCTCATGATAGGCAATACGTCAGGTCCGT	220032	Hs.249795	GO:0006629|GO:0006071|GO:0016021|GO:0046872|GO:0008081|GO:0008889	glycerophosphodiester phosphodiesterase domain containing 4 [Source:HGNC Symbol;Acc:24849]	5	25.9147	2.36009	4.42153
ASHGA5P008534	2.30951	2.30951	1.20759	up	protein_coding	NM_014647	CCDS10562.2	KIAA0430	RefSeq	7760	chr16	-	15688225	15737023	NM_001184998, NM_001184999	TGCTTCAAAATTTGGGTCACCAGAAGTTGCAGTAGCTGGACAGGTGCTAGAAAACTTACC	9665	Hs.173524	GO:0000166|GO:0003674|GO:0003723|GO:0005777|GO:0007143|GO:0010468|GO:0010923|GO:0030154|GO:0048477	meiosis arrest female protein 1 isoform 1	8.36541	28.5937	3.35736	4.56495
ASHGA5P010181	2.82778	2.82778	1.49967	up	protein_coding	ENST00000395882	CCDS35053.1	NTRK2	GENCODE	7111	chr9	+	87284625	87430621		GGCATGAAAGGTTTTGTTTTGTTTCATAAGATCCCACTGGATGGGTAGCTGAAATAAAGG	4915	Hs.494312	GO:0001764|GO:0008284|GO:0007169|GO:0030182|GO:0021987|GO:0050772|GO:0043524|GO:0032314|GO:0046777|GO:0043410|GO:0010628|GO:0010976|GO:0014068|GO:0007612|GO:0007190|GO:0021954|GO:0048011|GO:0031547|GO:0010008|GO:0005887|GO:0005515|GO:0005524|GO:0042803|GO:0043121|GO:0048403|GO:0060175	neurotrophic tyrosine kinase, receptor, type 2 [Source:HGNC Symbol;Acc:8032]	49.3611	202.003	5.89475	7.39442
ASHGA5P010735	3.06958	3.06958	1.61804	up	protein_coding	NM_052934	CCDS30990.1	SLC26A9	RefSeq	4815	chr1	-	205882176	205912588	NM_134325	TCACCCACTGCTTGTAAATGCCCCAGATATGAGCCAGCCCAGGCCCCGCTACGTGGTAGA	115019	Hs.164073	GO:0005886|GO:0006811|GO:0006821|GO:0006885|GO:0008271|GO:0015106|GO:0015301|GO:0016021|GO:0016324|GO:0055085	solute carrier family 26 member 9 isoform a	586.084	2524.05	9.44505	11.0631
ASHGA5P001861	5.52039	5.52039	2.46477	up	protein_coding	NM_014750	CCDS9723.1	DLGAP5	RefSeq	2993	chr14	-	55614833	55658396		TCTTGATTCACCAGGTCTAAACTGCAGTAATCCATTTACTCAGCTGGAGAGGAGACATCA	9787	Hs.77695	GO:0000087|GO:0004721|GO:0005515|GO:0005634|GO:0007079|GO:0007267|GO:0008283|GO:0031616|GO:0045842	disks large-associated protein 5 isoform a	250.999	1951.82	8.22846	10.6932
ASHGA5P051842	2.30811	2.30811	1.20671	up	protein_coding	NM_001098516		MUC20	RefSeq	6462	chr3	+	195451097	195464540		ACCAACACAGGCCCCAGCACCCGCAGAGCAGACACTGCGATGACAACGGACGACACAGAA	200958	Hs.308992	GO:0000187|GO:0005576|GO:0005796|GO:0009925|GO:0016266|GO:0016324|GO:0031528|GO:0043687|GO:0044267|GO:0048012|GO:0051260	mucin-20 isoform S	345.51	1124.69	8.68408	9.89079
ASHGA5P009340	2.25512	2.25512	1.17321	up	protein_coding	NM_005933	CCDS31686.1	MLL	RefSeq	16599	chr11	+	118307204	118397539		AATCTTTCAGATGAGATGTATGAGATTCTATCTAATCTGCCAGAAAGTGTGGCCTACACT	4297	Hs.258855	GO:0003680|GO:0003700|GO:0005515|GO:0005634|GO:0005634|GO:0006366|GO:0006461|GO:0006915|GO:0008270|GO:0032411|GO:0035097|GO:0035162|GO:0042800|GO:0042800|GO:0042802|GO:0042803|GO:0043984|GO:0044212|GO:0045322|GO:0045893|GO:0045944|GO:0051568|GO:0051568|GO:0070577|GO:0071339|GO:0080182|GO:2001040	histone-lysine N-methyltransferase MLL isoform 2 precursor	20.9311	68.734	4.66066	5.83387
ASHGA5P038692	2.09524	2.09524	1.06712	up	protein_coding	ENST00000383807	CCDS33696.1	FANCD2	GENCODE	5102	chr3	+	10068112	10143614		GGAGCAAGATAGTGATGAGAGTTATGATGACTCTGATTAGACCCCAGATAAATTGTTGCC	2177	Hs.208388	GO:0006281|GO:0007129|GO:0010332|GO:0007276|GO:0005654|GO:0000793|GO:0005515|GO:0005488	Fanconi anemia, complementation group D2 [Source:HGNC Symbol;Acc:3585]	236.328	705.905	8.14318	9.21029
ASHGA5P051323	2.82652	2.82652	1.49903	up	protein_coding	NM_016657	CCDS46705.1	KDELR3	RefSeq	929	chr22	+	38864082	38877637		TACTGTGACTTCTTCTACTTGTATGTGACCAAAGGTAGGTCCTGGGATGACAGCAATGCT	11015	Hs.528305	GO:0005789|GO:0006621|GO:0006987|GO:0015031|GO:0016021|GO:0016192|GO:0030968|GO:0046923	ER lumen protein retaining receptor 3 isoform b	2728.9	10642.4	11.6452	13.1443
ASHGA5P004457	2.28876	2.28876	1.19457	up	protein_coding	NM_001913	CCDS5720.1	CUX1	RefSeq	3039	chr7	+	101459183	101927250	NM_001202543, NM_001202544, NM_001202545, NM_181500	ATGTTTCAATATTGGAAGCGCTTTGATTTACAGCAGCTGCAGAGAGAACTCGATGCCACC	1523	Hs.191482	GO:0000122|GO:0000139|GO:0000301|GO:0003682|GO:0003700|GO:0005634|GO:0005730|GO:0005737|GO:0005829|GO:0006351|GO:0006357|GO:0006891|GO:0007275|GO:0030173|GO:0030324|GO:0030674|GO:0042491|GO:0043565	protein CASP isoform b	7.99837	27.1429	3.2936	4.48816
ASHGA5P046442	2.43243	2.43243	1.2824	up	protein_coding	NM_006800	CCDS14149.1	MSL3	RefSeq	2331	chrX	+	11777734	11793872	NM_001193270, NM_078629	TAAAATGTTGTTGGTTCTGTAAGAGCAACTGCTCTGTCTAGTTTGGCGCTCTGGGTTCCA	10943	Hs.655288	GO:0003677|GO:0003700|GO:0005634|GO:0006366|GO:0007275|GO:0035064|GO:0043984|GO:0072487	male-specific lethal 3 homolog isoform c	432.654	1479.57	9.00595	10.2883
ASHGA5P013697	2.17389	2.17389	1.12028	up	protein_coding	NM_198966	CCDS44853.1	PTHLH	RefSeq	1312	chr12	-	28111016	28122894	NM_198965	TCGATTCACGGAGGCATTGAAATTTTCAGCAGAGACCTTCCAAGGACATATTGCAGGATT	5744	Hs.591159	GO:0001501|GO:0001958|GO:0002076|GO:0005179|GO:0005576|GO:0005615|GO:0005634|GO:0005730|GO:0005737|GO:0005794|GO:0007189|GO:0007267|GO:0007492|GO:0007565|GO:0008284|GO:0008285|GO:0008544|GO:0010468|GO:0016485|GO:0030819|GO:0030855|GO:0032331|GO:0043129|GO:0043433|GO:0046058|GO:0048286|GO:0051428|GO:0060649|GO:0060659	parathyroid hormone-related protein isoform 1 preproprotein	4159.16	12552.2	12.2483	13.3686
ASHGA5P010430	2.14576	2.14576	1.10149	up	protein_coding	NM_014881	CCDS7584.1	DCLRE1A	RefSeq	4468	chr10	-	115594483	115613859		AGAAAATACCTGGAACCGGCTTTACAGTTGATGCCTTTCAGTATGGCGTGGTTGAAGGTT	9937	Hs.1560	GO:0005634|GO:0005730|GO:0006289|GO:0007067|GO:0016787|GO:0051301	DNA cross-link repair 1A protein	59.3941	184.662	6.16431	7.2658
ASHGA5P012847	2.09817	2.09817	1.06913	up	protein_coding	NM_000047	CCDS14122.1	ARSE	RefSeq	2220	chrX	-	2852672	2882494		ACCATTCTTGTTTGTGTTTCAGGAGCTGGCTGCCAGCGATGCTCGCTGTACTGCTAAGTT	415	Hs.386975	GO:0001501|GO:0004065|GO:0005788|GO:0005795|GO:0006644|GO:0006665|GO:0006687|GO:0043687|GO:0044267|GO:0044281|GO:0046872	arylsulfatase E precursor	39.5042	120.265	5.57219	6.64132
ASHGA5P027996	2.92436	2.92436	1.54812	up	protein_coding	ENST00000319957	CCDS8814.1	SLC4A8	GENCODE	3834	chr12	+	51818756	51891646		CATAGGAAGGGTCATGTGAAAAGTCAGCATGTCTGGAATCCCGAGGGTTATATTTAGGAG	9498	Hs.370636	GO:0006814|GO:0055085|GO:0006811|GO:0006810|GO:0015701|GO:0006820|GO:0016021|GO:0005886|GO:0016020|GO:0005215|GO:0005452|GO:0008509	solute carrier family 4, sodium bicarbonate cotransporter, member 8 [Source:HGNC Symbol;Acc:11034]	18.3872	78.3607	4.47474	6.02286
ASHGA5P055129	3.20643	3.20643	1.68097	up	protein_coding	NM_002906	CCDS8343.1	RDX	RefSeq	4498	chr11	-	110100165	110167437	NM_001260494	AGCGTATCGATGAGTTTGAAGCAATGTGAGAGCTGTTATTTTGCATATATGTTCTTCATA	5962	Hs.263671	GO:0001726|GO:0003779|GO:0005515|GO:0005737|GO:0005856|GO:0005886|GO:0005925|GO:0019898|GO:0030027|GO:0030033|GO:0030175|GO:0032154|GO:0032420|GO:0045176|GO:0045177|GO:0051693	radixin isoform 2	105.736	485.125	6.98898	8.66995
ASHGA5P056029	2.0873	2.0873	1.06164	up	protein_coding	NM_001123329	CCDS45126.1	ZBTB1	RefSeq	3852	chr14	+	64971291	64991669		CCAAGCATTTGAAAAGAACCTGAGTGATTTTCTACTGTACTAATGTTTAGATGATAGCAG	22890	Hs.605143	GO:0003677|GO:0005634|GO:0006351|GO:0006355|GO:0008270	zinc finger and BTB domain-containing protein 1 isoform 1	767.599	2231.71	9.83231	10.894
ASHGA5P004811	2.12024	2.12024	1.08423	up	protein_coding	NM_015496	CCDS34923.1	KIAA1429	RefSeq	6456	chr8	-	95500004	95565746		TGACACAATTGGATGCTGTGGAGATGATAATGGTCTCATGGAAGTAGAGGGAGCTCATAC	25962	Hs.202238	GO:0005634|GO:0006397|GO:0008380	protein virilizer homolog isoform 1	48.1636	147.984	5.85937	6.9436
ASHGA5P049754	2.09165	2.09165	1.06464	up	protein_coding	NM_016424	CCDS11573.1	LUC7L3	RefSeq	3525	chr17	+	48796925	48830072	NM_006107	AAATCTGAAGGTGACACTCAGTCCAATTAAAACTGATCTGATAAGACCTCAGATCAGACA	51747	Hs.130293	GO:0003677|GO:0003729|GO:0005515|GO:0005634|GO:0005730|GO:0005886|GO:0005925|GO:0006397|GO:0006915|GO:0006950|GO:0008380|GO:0016607	luc7-like protein 3	625.565	1829.54	9.53744	10.6021
ASHGA5P007947	2.73054	2.73054	1.44919	up	protein_coding	NM_170676	CCDS10045.1	MEIS2	RefSeq	3256	chr15	-	37183221	37392341	NM_001220482, NM_170675	CGGCCTGCAGGTTTGCAGAGCATGCCAGGGGACTACGTTTCTCAGGGTGGTCCTATGGGA	4212	Hs.510989	GO:0000122|GO:0001654|GO:0003700|GO:0003714|GO:0005634|GO:0006366|GO:0009612|GO:0031016|GO:0043565|GO:0043565|GO:0045944	homeobox protein Meis2 isoform d	133.249	520.047	7.3228	8.77199
ASHGA5P013719	2.13321	2.13321	1.09303	up	protein_coding	NM_001174097	CCDS8691.1	LDHB	RefSeq	1539	chr12	-	21788274	21810728		CTTGTCCTTGTGCAAAATGGCAACTCTTAAGGAAAAACTCATTGCACCAGTTGCGGAAGA	3945	Hs.446149	GO:0004459|GO:0005737|GO:0005739|GO:0005829|GO:0006089|GO:0006090|GO:0006096|GO:0019674|GO:0042802|GO:0044262|GO:0044281|GO:0051287	L-lactate dehydrogenase B chain	2139.41	6339.91	11.3054	12.3984
ASHGA5P008270	2.65201	2.65201	1.40709	up	protein_coding	ENST00000341469	CCDS6734.1	TRIM14	GENCODE	4454	chr9	-	100846636	100881480	NM_033219, NM_033220	GCACGTGCAGAAACTCAGCCAAGAATGTTTAAAGCAGCTGGCAATCAAGAAGCAGCAGCA	9830	Hs.575631	GO:0008150|GO:0005737|GO:0005622|GO:0003674|GO:0008270|GO:0005515	tripartite motif containing 14 [Source:HGNC Symbol;Acc:16283]	68.4927	261.536	6.36325	7.77034
ASHGA5P044254	3.25023	3.25023	1.70054	up	protein_coding	NM_003068	CCDS6146.1	SNAI2	RefSeq	2112	chr8	-	49830238	49833999		TTCAGCTGTAAATACTGTGACAAGGAATATGTGAGCCTGGGCGCCCTGAAGATGCATATT	6591	Hs.360174	GO:0000122|GO:0000122|GO:0000790|GO:0001078|GO:0001649|GO:0001837|GO:0003198|GO:0003273|GO:0003682|GO:0003705|GO:0005634|GO:0005737|GO:0006933|GO:0007219|GO:0007605|GO:0008270|GO:0010839|GO:0010957|GO:0014032|GO:0030335|GO:0032331|GO:0032642|GO:0033629|GO:0035066|GO:0035414|GO:0035921|GO:0043066|GO:0043473|GO:0043518|GO:0043565|GO:0045600|GO:0045667|GO:0050872|GO:0060021|GO:0060070|GO:0060429|GO:…	zinc finger protein SNAI2	28.6518	134.487	5.106	6.80654
ASHGA5P051770	2.12891	2.12891	1.09012	up	protein_coding	NM_001099645	CCDS46955.1	RPL22L1	RefSeq	1978	chr3	-	170582664	170588045		TATAAATGCAGACCGCGCGGCCGTAGCTTCCTCTCTGCTCTCGCGGCCGACTCGCAAGAT	200916	Hs.380933	GO:0003735|GO:0005840|GO:0006412	60S ribosomal protein L22-like 1	450.206	1343.44	9.06602	10.1561
ASHGA5P038660	3.02911	3.02911	1.5989	up	protein_coding	NM_144573	CCDS41351.1	NEXN	RefSeq	3405	chr1	+	78354199	78409578		TGTACCAAAACTTGGCAAGGGTGATGTAAAGGATAAGTTTGAAGCCATGCAGAGAGCCAG	91624	Hs.612385	GO:0005856|GO:0005924|GO:0008307|GO:0030018|GO:0030334|GO:0051015|GO:0051493	nexilin isoform 1	101.253	439.033	6.92735	8.52625
ASHGA5P010879	2.06942	2.06942	1.04923	up	protein_coding	NM_016406	CCDS1220.1	UFC1	RefSeq	1124	chr1	+	161123533	161128646		AATGTGCCCAAATTTGGACTAGCTCATCTCATGGCTCTGGGGCTGGGTCCATGGCTGGCA	51506	Hs.301412	GO:0005515|GO:0071568|GO:0071569	ubiquitin-fold modifier-conjugating enzyme 1	940.418	2691.52	10.1123	11.1616
ASHGA5P055485	3.21809	3.21809	1.6862	up	protein_coding	NM_000946	CCDS44926.1	PRIM1	RefSeq	1471	chr12	-	57125363	57146146		TCCACTAATGAAGAGGAAAAAGAGGAGAATGAAGCTGAATCTGATGTCAAACATAGAACC	5557	Hs.534339	GO:0000082|GO:0000084|GO:0000216|GO:0000278|GO:0000722|GO:0000723|GO:0003896|GO:0005654|GO:0005658|GO:0006269|GO:0006270|GO:0006271|GO:0032201|GO:0046872	DNA primase small subunit	427.286	1927.63	8.9889	10.6751
ASHGA5P047860	2.31566	2.31566	1.21143	up	protein_coding	NM_000559	CCDS7754.1	HBG1	RefSeq	584	chr11	-	5269501	5271087	NM_000184	CTATCACAAGCCTGTGGGGCAAGGTGAATGTGGAAGATGCTGGAGGAGAAACCCTGGGAA	3047	Hs.702189	GO:0005344|GO:0005506|GO:0005829|GO:0005833|GO:0007596|GO:0019825|GO:0020037	hemoglobin subunit gamma-1	59.7586	200.574	6.17269	7.38412
ASHGA5P002511	2.58702	2.58702	1.37129	up	protein_coding	NM_138555	CCDS32278.1	KIF23	RefSeq	3697	chr15	+	69706626	69740764		TAGAAATAGAAGAGGATCATTGCGGCAGGTTACTCTTTCAACCTGATCAGAACGCACCAC	9493	Hs.270845	GO:0000022|GO:0000087|GO:0000278|GO:0000910|GO:0003777|GO:0005515|GO:0005524|GO:0005634|GO:0005654|GO:0005813|GO:0005819|GO:0005829|GO:0005871|GO:0005874|GO:0007018|GO:0007596|GO:0008017|GO:0019886|GO:0030496|GO:0033205|GO:0045171|GO:0051256|GO:0071777|GO:0072686|GO:0097149	kinesin-like protein KIF23 isoform 1	86.3152	320.687	6.69487	8.06616
ASHGA5P049413	2.13182	2.13182	1.09208	up	protein_coding	NM_002615	CCDS11012.1	SERPINF1	RefSeq	1552	chr17	+	1665258	1680859		TTGTTTGATTCACCAGACTTTAGCAAGATCACAGGCAAACCCATCAAGCTGACTCAGGTG	5176	Hs.532768	GO:0001822|GO:0004867|GO:0005576|GO:0005615|GO:0007275|GO:0007568|GO:0007614|GO:0008283|GO:0010951|GO:0016525|GO:0030162|GO:0031012|GO:0032526|GO:0042470|GO:0050728|GO:0050769|GO:0051384|GO:0060770	pigment epithelium-derived factor precursor	52.4333	161.757	5.98249	7.07457
ASHGA5P026543	2.25444	2.25444	1.17277	up	protein_coding	NM_178864	CCDS8138.1	NPAS4	RefSeq	3302	chr11	+	66188474	66194177		TGTCCTAATCTACCTGGGCTTTGAGCGCAGTGAACTGCTTTGTAAATCATGGTATGGACT	266743	Hs.256036	GO:0003677|GO:0004871|GO:0005667|GO:0006351|GO:0045944|GO:0046982	neuronal PAS domain-containing protein 4	13.6123	44.8747	4.05093	5.2237
ASHGA5P027896	2.60424	2.60424	1.38086	up	protein_coding	ENST00000310791	CCDS31762.1	REP15	GENCODE	1139	chr12	+	27849427	27850566		TTGAAAATGATTACTGGGATCAAAGTACATTCATGTCGCAATTACAGAGAGAGAGAGAAA	387849	Hs.269836	GO:0031901	RAB15 effector protein [Source:HGNC Symbol;Acc:33748]	51.7379	195.083	5.96323	7.34409
ASHGA5P007599	2.09424	2.09424	1.06643	up	protein_coding	NM_014996	CCDS33881.1	PLCH1	RefSeq	6128	chr3	-	155197670	155421997		CATTTTCTGGTGGACAACAGTGTGTTTCATGTTGAAAGATGCATGAGTGTGATGCAGTCC	23007	Hs.567423	GO:0004435|GO:0004871|GO:0005509|GO:0005543|GO:0005737|GO:0005829|GO:0016042|GO:0031965|GO:0043231|GO:0048015|GO:0050429	1-phosphatidylinositol 4,5-bisphosphate phosphodiesterase eta-1 isoform b	10.0281	30.8728	3.60973	4.67615
ASHGA5P006026	2.20157	2.20157	1.13853	up	protein_coding	NM_018046	CCDS4035.1	AGGF1	RefSeq	4514	chr5	+	76326209	76361058		GATTCTTCAGCCGAAAACTAAATGTGACCCTTACGTACTTGAGCATGGAGATGAAGTCAA	55109	Hs.634849	GO:0001525|GO:0001570|GO:0001938|GO:0003676|GO:0005515|GO:0005576|GO:0005737|GO:0006396|GO:0007155|GO:0043499|GO:0045766|GO:0048471	angiogenic factor with G patch and FHA domains 1	666.988	2052.55	9.63025	10.7688
ASHGA5P040583	3.7359	3.7359	1.90146	up	protein_coding	ENST00000237853	CCDS4080.1	ELL2	GENCODE	6046	chr5	-	95220801	95297775		CAGCTGTGGTTGCCCCTGTTCTACACCAATTTCAGTTCAATAAAAATGTTAACTTTGCAA	22936	Hs.192221	GO:0006355|GO:0006368|GO:0005634|GO:0008023	elongation factor, RNA polymerase II, 2 [Source:HGNC Symbol;Acc:17064]	593.742	3102.65	9.46226	11.3637
ASHGA5P006078	2.02101	2.02101	1.01507	up	protein_coding	NM_024670	CCDS7104.1	SUV39H2	RefSeq	3093	chr10	+	14920898	14946304	NR_034181	CGCCGCGGAGGATATGGAATATTATCTTGTAAAATGGAAAGGATGGCCAGATTCTACAAA	79723	Hs.554883	GO:0000775|GO:0000785|GO:0003682|GO:0005515|GO:0005720|GO:0006333|GO:0006338|GO:0006351|GO:0006355|GO:0007140|GO:0008270|GO:0030154|GO:0046974|GO:0051567	histone-lysine N-methyltransferase SUV39H2 isoform 2	31.1051	90.8863	5.22323	6.23831
ASHGA5P048623	2.64381	2.64381	1.40262	up	protein_coding	NM_170677	CCDS45217.1	MEIS2	RefSeq	3373	chr15	-	37183221	37392341	NM_170675, NM_172315	GATCCTTCAGTGAGCCAAGGAGCAGCATATAGTCCAGAGGGTCAGCCCATGGGGAGCTTT	4212	Hs.510989	GO:0000122|GO:0001654|GO:0003700|GO:0003714|GO:0005634|GO:0006366|GO:0009612|GO:0031016|GO:0043565|GO:0043565|GO:0045944	homeobox protein Meis2 isoform a	64.2596	245.128	6.27326	7.67588
ASHGA5P053532	5.62169	5.62169	2.491	up	protein_coding	NM_001099746	CCDS55271.1	SYBU	RefSeq	2801	chr8	-	110586404	110693234	NM_001099743, NM_001099744, NM_001099745, NM_001099747, NM_001099748, NM_001099749, NM_001099750, NM_001099751, NM_001099752, NM_001099753, NM_001099754, NM_001099755, NM_001099756, NM_017786	AAGTGAAATCGTGGAGCTTAAGTCCCAGCTGGCCCGCATGCGAGAGGACTGGATTGAGGA	55638	Hs.390738	GO:0000139|GO:0005515|GO:0005856|GO:0016021|GO:0016023|GO:0017075|GO:0019894	syntabulin isoform d	20.9266	170.708	4.66044	7.15144
ASHGA5P004905	2.96879	2.96879	1.56987	up	protein_coding	ENST00000298943	CCDS31156.1	C1QL3	GENCODE	2493	chr10	-	16555741	16564004		CAAAAACAACCAGGTGCGTGCTAGTGCAATTGCCCAAGATGCTGATCAGAATTACGACTA	389941	Hs.676792	GO:0050807|GO:0005581|GO:0005576|GO:0005515	complement component 1, q subcomponent-like 3 [Source:HGNC Symbol;Acc:19359]	17.1588	74.322	4.37497	5.94484
ASHGA5P038740	2.17195	2.17195	1.11899	up	protein_coding	ENST00000383763	CCDS43060.1	TRIM71	GENCODE	3138	chr3	+	32859509	32933771		AATGGCTTCGTTCCCCGAGACCGATTTCCAGATCTGCTTGCTGTGCAAGGAGATGTGCGG	131405	Hs.567678	GO:0007275|GO:0071310|GO:0001843|GO:0005737|GO:0005622|GO:0008270|GO:0005515	tripartite motif containing 71, E3 ubiquitin protein ligase [Source:HGNC Symbol;Acc:32669]	28.8489	90.6171	5.11458	6.23357
ASHGA5P041700	2.39069	2.39069	1.25743	up	protein_coding	ENST00000377364	CCDS4572.1	HIST1H4B	GENCODE	357	chr6	-	26027123	26027480		GTTAAGCGAATTTCCGGTTTGATTTATGAGGAGACTCGTGGCGTTCTCAAGGTGTTTCTG	8366	Hs.143080	GO:0006352|GO:0048015|GO:0006334|GO:0000723|GO:0006325|GO:0034080|GO:0045653|GO:0005634|GO:0005576|GO:0000786|GO:0005654|GO:0003677|GO:0005515	histone cluster 1, H4b [Source:HGNC Symbol;Acc:4789]	281.424	952.236	8.38904	9.64647
ASHGA5P003618	3.75208	3.75208	1.90769	up	protein_coding	ENST00000272298	CCDS1832.1	CALM2	GENCODE	1302	chr2	-	47387220	47403740		TCTCGGAAACCGGTAGCGCTTGCAGCATGGCTGACCAACTGACTGAAGAGCAGATTGCAG	805	Hs.468442	GO:0044281|GO:0007186|GO:0007165|GO:0005975|GO:0006006|GO:0007268|GO:0030168|GO:0060315|GO:0007596|GO:0050999|GO:0051592|GO:0006936|GO:0007173|GO:0007202|GO:0008543|GO:0002576|GO:0048011|GO:0046209|GO:0005980|GO:0032465|GO:0010880|GO:0060316|GO:0005737|GO:0005886|GO:0005576|GO:0005829|GO:0005813|GO:0005654|GO:0000922|GO:0005876|GO:0005515|GO:0005509|GO:0019904|GO:0016301|GO:0048306|GO:0043274|GO:…	calmodulin 2 (phosphorylase kinase, delta) [Source:HGNC Symbol;Acc:1445]	8884.54	45357.1	13.3634	15.2711
ASHGA5P010383	2.34124	2.34124	1.22727	up	protein_coding	NM_199413	CCDS45352.1	PRC1	RefSeq	3165	chr15	-	91509267	91537881		TGAGTTTGCGCGAGAACTTTCAAAGGCTTCCAAATCTGATGCTACTTCTGGAATCCTCAA	9055	Hs.366401	GO:0000022|GO:0000910|GO:0000922|GO:0005515|GO:0005634|GO:0005730|GO:0005737|GO:0005819|GO:0005876|GO:0005886|GO:0015630|GO:0019901|GO:0042802	protein regulator of cytokinesis 1 isoform 2	640.503	2100.41	9.57254	10.7998
ASHGA5P025240	2.26951	2.26951	1.18238	up	protein_coding	NM_001267716		ZNF728	RefSeq	2632	chr19	-	23157684	23186010		TGAGCTGGTGAAAGAACCGCCAGTTATATGTTCTCATTTTGCTCAAGACCTTTGGCCAGA	388523	Hs.616766		zinc finger protein 43	185.405	599.519	7.79567	8.97805
ASHGA5P011048	2.84466	2.84466	1.50825	up	protein_coding	NM_003649	CCDS5082.1	DDO	RefSeq	1733	chr6	-	110713382	110736753		TCATTTGGTATCAGGTTGGCAGATATTTCAGAGCACTCCGACTGAAGAAGTGCCATTCTG	8528	Hs.591348	GO:0000166|GO:0003884|GO:0005102|GO:0005515|GO:0005777|GO:0006531|GO:0006533|GO:0007320|GO:0007625|GO:0008445|GO:0019478|GO:0042445|GO:0048037	D-aspartate oxidase isoform a	17.4942	72.5041	4.40208	5.91033
ASHGA5P008063	2.03498	2.03498	1.02501	up	protein_coding	NM_006186	CCDS2201.1	NR4A2	RefSeq	3546	chr2	-	157180943	157189287		TCGAAAACGCCTGTAACTCGGCTGAAGCCATGCCTTGTGTTCAGGCGCAGTATGGGTCCT	4929	Hs.563344	GO:0003707|GO:0004879|GO:0005515|GO:0005634|GO:0005654|GO:0006351|GO:0006367|GO:0007165|GO:0008270|GO:0010467|GO:0030522|GO:0031668|GO:0043565|GO:0071542	nuclear receptor subfamily 4 group A member 2	15.0366	44.4426	4.18523	5.21025
ASHGA5P017062	2.03254	2.03254	1.02328	up	protein_coding	ENST00000437219	CCDS54061.1	WDR81	GENCODE	3184	chr17	+	1619816	1641893		TTCCCAGAACCCAGCGCGCTCTATACAGCCTGCAAGATGGTCCGCTGGCTGTCTGCCAAG	124997	Hs.234572	GO:0010923|GO:0005515	WD repeat domain 81 [Source:HGNC Symbol;Acc:26600]	137.783	400.548	7.36982	8.39311
ASHGA5P041132	2.88147	2.88147	1.52681	up	protein_coding	NM_001098728	CCDS43325.1	GTF2H2C	RefSeq	2106	chr5	+	68856050	68888729	NM_001515, NR_033417	AAGTTAAGTCTGAATGTAAATTCAGTGTAAGATGAAAATTTATCAATACTTATGAAATTA	728340	Hs.422901		general transcription factor IIH subunit 2-like protein	5.92874	25.5353	2.87435	4.40116
ASHGA5P052128	2.47692	2.47692	1.30854	up	protein_coding	NM_020672	CCDS1046.1	S100A14	RefSeq	1075	chr1	-	153586731	153588808		TTCAGGAGTTTCTGGGAGCTGATTGGAGAAGCGGCCAAGAGTGTGAAGCTGGAGAGGCCT	57402	Hs.288998	GO:0005509|GO:0005737|GO:0005886|GO:0015630|GO:0030054|GO:0032496|GO:0034142|GO:0042379|GO:0042742|GO:0048471|GO:0055074|GO:0071624|GO:0090026	protein S100-A14	7.83446	28.7576	3.26452	4.57307
ASHGA5P032507	2.1068	2.1068	1.07506	up	protein_coding	NM_004502	CCDS11532.1	HOXB7	RefSeq	1377	chr17	-	46684594	46688383		TTTCTAAATATCCAGCCTCAAGTTCGGTTTTCGCTACCGGAGCCTTCCCAGAACAAACTT	3217	Hs.436181	GO:0003700|GO:0005515|GO:0005634|GO:0005634|GO:0005730|GO:0005737|GO:0006351|GO:0006355|GO:0007275|GO:0009952|GO:0030099|GO:0043565|GO:0048704|GO:0090190	homeobox protein Hox-B7	318.834	948.558	8.5663	9.64136
ASHGA5P012397	2.32648	2.32648	1.21815	up	protein_coding	NM_024808	CCDS9446.1	BORA	RefSeq	2803	chr13	+	73302041	73330328		TAATATGAAGCAAGACCACACAACACAGAGGTGTTGGATGAAAACAGCAAGCCCTTTTCA	79866	Hs.643464	GO:0005515|GO:0007067|GO:0007088|GO:0019901|GO:0032880|GO:0051301|GO:0060236	protein aurora borealis	355.62	1168.4	8.72545	9.9436
ASHGA5P036578	2.49897	2.49897	1.32133	up	protein_coding	NM_024772	CCDS41302.1	ZMYM1	RefSeq	4172	chr1	+	35544971	35581455		CATCTGAAAGAAATGACGTATACTTTAAAACAATCTGGGATGGAACAGAGGAAATATGTC	79830	Hs.471243	GO:0003676|GO:0005634|GO:0008270|GO:0046983	zinc finger MYM-type protein 1	22.1507	80.6419	4.74006	6.06139
ASHGA5P052042	2.34127	2.34127	1.22729	up	protein_coding	NM_024590	CCDS43264.1	ARSJ	RefSeq	4689	chr4	-	114821439	114900878		GCAGTCTCAGGTTCAACTTGCCATTCAGGTGTTACTTGTGGATAAGCACAAATATTTCCT	79642	Hs.22895	GO:0004065|GO:0005576|GO:0005788|GO:0006644|GO:0006665|GO:0006687|GO:0043687|GO:0044267|GO:0044281|GO:0046872	arylsulfatase J precursor	408.396	1337.87	8.92158	10.1489
ASHGA5P001812	2.12854	2.12854	1.08986	up	protein_coding	NM_015585	CCDS33447.1	C20orf26	RefSeq	4120	chr20	+	20033157	20341346		CCAGTGCTCTATGTTCTTCAGCTTCTGTGAGAAGAATGTGGATTATGAAACGTTTAAAGC	26074	Hs.729168		uncharacterized protein C20orf26 isoform 1	13.5546	42.1449	4.0448	5.13466
ASHGA5P003029	2.00694	2.00694	1.005	up	protein_coding	NM_001190882	CCDS54405.1	ORC4	RefSeq	6472	chr2	-	148687965	148778306	NM_001190879, NM_002552, NM_181741, NM_181742	CCCGAGGATCAGGAAAAACTATGTTAATAAATCATGCTTTGAAAGAACTCATGGAAATAG	5000	Hs.558364	GO:0000075|GO:0000082|GO:0000084|GO:0000166|GO:0000216|GO:0000278|GO:0000808|GO:0003688|GO:0005515|GO:0005524|GO:0005634|GO:0005654|GO:0005664|GO:0006260|GO:0006270|GO:0017111	origin recognition complex subunit 4 isoform 3	120.966	348.927	7.18216	8.18716
ASHGA5P015486	2.1762	2.1762	1.12181	up	protein_coding	NM_138419	CCDS5176.1	FAM54A	RefSeq	1523	chr6	-	136552167	136571449	NM_001099286	TGTAGAACAGGTTTTGCTGATTTGGGAAAATAAAGACTATGGATCAACTAGGAGTATTGT	113115	Hs.121536	GO:0000266|GO:0005739|GO:0007005|GO:0009060	protein FAM54A	230.473	716.308	8.10821	9.23002
ASHGA5P043746	2.26416	2.26416	1.17898	up	protein_coding	NM_003094	CCDS30979.1	SNRPE	RefSeq	1593	chr1	+	203830739	203840280		AAATTCCACCATGGCGTACCGTGGCCAGGGTCAGAAAGTGCAGAAGGTTATGGTGCAGCC	6635	Hs.334612	GO:0000245|GO:0000387|GO:0000398|GO:0000398|GO:0003723|GO:0005515|GO:0005654|GO:0005681|GO:0005683|GO:0005689|GO:0005829|GO:0006366|GO:0006369|GO:0006397|GO:0008334|GO:0008380|GO:0010467|GO:0016070|GO:0030532|GO:0034660|GO:0071013	small nuclear ribonucleoprotein E	2390.37	7400.58	11.4535	12.6324
ASHGA5P002680	2.94529	2.94529	1.55841	up	protein_coding	NM_014701	CCDS32234.1	SECISBP2L	RefSeq	7055	chr15	-	49280834	49338760		CTAGAGGTGGAAGGCAAACTGAACAAAGAAATAATTCACAGGATGAAGATGGGTTTCAAG	9728	Hs.9997		selenocysteine insertion sequence-binding protein 2-like isoform 2	29.4537	124.932	5.14382	6.70223
ASHGA5P010405	2.05277	2.05277	1.03757	up	protein_coding	ENST00000378714	CCDS7095.1	MCM10	GENCODE	4547	chr10	+	13203553	13253104	NM_182751	AATGCTAAAGGAAAAGACTGGTCCAAAGATAGGAGGAGAAACTCTGTTACCAAGAGGAGA	55388	Hs.198363	GO:0000278|GO:0000075|GO:0000216|GO:0006260|GO:0000082|GO:0005634|GO:0005737|GO:0005730|GO:0005654|GO:0005515|GO:0046872	minichromosome maintenance complex component 10 [Source:HGNC Symbol;Acc:18043]	107.519	316.941	7.01206	8.04963
ASHGA5P013135	2.04482	2.04482	1.03197	up	protein_coding	NM_002318	CCDS34864.1	LOXL2	RefSeq	3810	chr8	-	23154409	23261722		ATACAATACCAAAGTGTACAAAATGTTTGCCTCACGGAGGAAGCAGCGCTACTGGCCATT	4017	Hs.626637	GO:0001666|GO:0001837|GO:0001935|GO:0002040|GO:0003682|GO:0003714|GO:0004720|GO:0005044|GO:0005507|GO:0005515|GO:0005604|GO:0005615|GO:0005634|GO:0005634|GO:0005694|GO:0006351|GO:0006464|GO:0007155|GO:0007568|GO:0009055|GO:0016020|GO:0016570|GO:0018277|GO:0030199|GO:0032332|GO:0035064|GO:0043542|GO:0045892|GO:0055114	lysyl oxidase homolog 2 precursor	94.9681	279.906	6.83514	7.86711
ASHGA5P052256	4.08793	4.08793	2.03137	up	protein_coding	NM_006622	CCDS3974.1	PLK2	RefSeq	2850	chr5	-	57749809	57755966	NM_001252226	TCTCACCTACATCAATGAGGATAGGATATCTACAACTTTCAGGCTGACAACTCTGCTGAT	10769	Hs.398157	GO:0000082|GO:0004674|GO:0004871|GO:0005515|GO:0005524|GO:0005622|GO:0005813|GO:0005814|GO:0006468|GO:0007052|GO:0007093|GO:0007265|GO:0007613|GO:0030425|GO:0032486|GO:0043066|GO:0043123|GO:0046599|GO:0046599|GO:0048167|GO:0060291|GO:0060292	serine/threonine-protein kinase PLK2 isoform 1	1834.25	10325.7	11.0764	13.1078
ASHGA5P049276	2.1853	2.1853	1.12783	up	protein_coding	NM_001193523	CCDS54026.1	FAM65A	RefSeq	4249	chr16	+	67563539	67580691		GGCCTGCCGCATTCGGCCAACGCACAGCATCTGAGGAGGGTTATGACCATCTGGCAGATG	79567	Hs.152717	GO:0005737	protein FAM65A isoform 3	13.9873	44.7028	4.08994	5.21777
ASHGA5P033141	3.50833	3.50833	1.81078	up	protein_coding	NM_001466	CCDS11484.1	FZD2	RefSeq	3834	chr17	+	42634811	42638630		TGAATACAAGTATGCCACATAACTCAGTTTTCGCCATCTTCCATTTCTTAACAGTGTAAA	2535	Hs.142912	GO:0001775|GO:0001944|GO:0003149|GO:0003150|GO:0003151|GO:0004930|GO:0005737|GO:0005886|GO:0007199|GO:0007204|GO:0007223|GO:0007267|GO:0007409|GO:0007420|GO:0007608|GO:0008406|GO:0009790|GO:0016021|GO:0017147|GO:0030165|GO:0030182|GO:0030825|GO:0030855|GO:0032589|GO:0042813|GO:0045177|GO:0045893|GO:0046982|GO:0051091|GO:0060022|GO:0060070|GO:0060119|GO:0071305|GO:0071363|GO:0071375|GO:0090103|GO:…	frizzled-2 precursor	10521	50698.8	13.6164	15.4272
ASHGA5P035367	6.77219	6.77219	2.75962	up	protein_coding	ENST00000325926	CCDS2198.1	RPRM	GENCODE	1471	chr2	-	154333851	154335322		CGGTTTACGCCACAAAAGTGCTCTTGACATCCGTGACACCGTTTTGACTTTTTGTTTTTT	56475	Hs.100890	GO:0007346|GO:0007050|GO:0016021|GO:0005737	reprimo, TP53 dependent G2 arrest mediator candidate [Source:HGNC Symbol;Acc:24201]	8196.28	72426.2	13.2461	16.0057
ASHGA5P004793	2.09851	2.09851	1.06937	up	protein_coding	NM_198123	CCDS6315.1	CSMD3	RefSeq	13150	chr8	-	113235158	114449242	NM_198124	TTTAGTGCTCCCTATCAAGGTTCTTCTACATTGACCCACACTACCTCCACTGGTGAGTTA	114788	Hs.91381	GO:0005886|GO:0016021	CUB and sushi domain-containing protein 3 isoform 1	497.87	1476.21	9.21311	10.2825
ASHGA5P034087	2.22993	2.22993	1.157	up	protein_coding	NM_033417	CCDS32948.1	HAUS8	RefSeq	1468	chr19	-	17160570	17186343	NM_001011699	ACTTGATGTTGGTGATTCGGAAGAAAATGTGCAGGTGCTGGACTTACTGAGCGAACTCAA	93323	Hs.404088	GO:0000922|GO:0003674|GO:0005813|GO:0005874|GO:0007067|GO:0051225|GO:0051297|GO:0051301|GO:0070652	HAUS augmin-like complex subunit 8 isoform a	517.536	1624.34	9.26644	10.4234
ASHGA5P005898	6.9367	6.9367	2.79425	up	protein_coding	ENST00000311160	CCDS5506.2	TNS3	GENCODE	7618	chr7	-	47314751	47621742		TGAACAAGAAAGCTGGAGATTTGGCCAATGAACTCGTCCGGCACTTTTTGATCGAGTGTA	64759	Hs.520814	GO:0008284|GO:0016477|GO:0048286|GO:0016311|GO:0005925|GO:0005515|GO:0016791	tensin 3 [Source:HGNC Symbol;Acc:21616]	10.1954	103.152	3.62921	6.42346
ASHGA5P050621	2.38357	2.38357	1.25313	up	protein_coding	NM_152515	CCDS2100.1	CKAP2L	RefSeq	3273	chr2	-	113495443	113522254		AACAATAATGGCTTTCAGCAAAAAGCACAGACTTTGGACTCCAAGTTGAAAAAGGCTGTT	150468	Hs.434250	GO:0005813	cytoskeleton-associated protein 2-like	82.0026	282.514	6.62709	7.88021
ASHGA5P049663	2.2497	2.2497	1.16973	up	protein_coding	NM_152219		GJD3	RefSeq	4042	chr17	-	38516904	38520945		GGCCATCTAGGGGCGGGCACCGCCTCGCGCGGACTGGACGGCGAGGGCCGGACCCCGCCA	125111	Hs.444663	GO:0005216|GO:0005515|GO:0005887|GO:0005922|GO:0007154|GO:0009986|GO:0016264	gap junction delta-3 protein	7.80949	26.0889	3.26156	4.43129
ASHGA5P043251	3.31651	3.31651	1.72967	up	protein_coding	NM_006989	CCDS5725.1	RASA4	RefSeq	5606	chr7	-	102220092	102257205	NM_001079877	GTGACTTACAGCAACCAATTGCAACAAAACAAAATGTTAAGAAATGATCTTTTTATGAGG	10156	Hs.696339	GO:0005096|GO:0005099|GO:0005543|GO:0005737|GO:0005829|GO:0031235|GO:0032320|GO:0035556|GO:0046580|GO:0046872	ras GTPase-activating protein 4 isoform 1	34.6613	165.881	5.38049	7.11015
ASHGA5P033909	3.65055	3.65055	1.86811	up	protein_coding	NM_001004693	CCDS31121.1	OR2T10	RefSeq	939	chr1	-	248756130	248757069		CCTGTCTTGAATCCTATCATTTACAGTTTCAGGAATAAGGATGTCACAAGGGCTTTGAAA	127069	Hs.553585	GO:0004930|GO:0004984|GO:0005886|GO:0016021	olfactory receptor 2T10	9.41569	50.5785	3.52642	5.39454
ASHGA5P035142	2.6097	2.6097	1.38388	up	protein_coding	NM_001135649		FOXI3	RefSeq	1263	chr2	-	88747725	88752053		TATTGGACTCTTGATCCGAACTGCGAGAAAATGTTTGACAATGGGAACTTCCGTCGGAAG	344167	Hs.716722	GO:0003690|GO:0003705|GO:0005667|GO:0007389|GO:0008134|GO:0008301|GO:0009957|GO:0043049|GO:0043565|GO:0051090	forkhead box protein I3	7.34743	28.4632	3.17509	4.55897
ASHGA5P009426	2.46155	2.46155	1.29957	up	protein_coding	NM_005863	CCDS7067.1	NET1	RefSeq	3297	chr10	+	5488513	5501019	NM_001047160	ATCAGACGGCAGGAGGCAATATATGAAATGTCCCGAGGTGAACAGGATTTAATTGAGGAT	10276	Hs.25155	GO:0001558|GO:0005085|GO:0005089|GO:0005543|GO:0005634|GO:0005829|GO:0006915|GO:0007165|GO:0007264|GO:0008624|GO:0032321|GO:0043065|GO:0048011|GO:0051056|GO:0070301|GO:0071479	neuroepithelial cell-transforming gene 1 protein isoform 2	24.5334	87.6149	4.88302	6.18258
ASHGA5P005745	2.22901	2.22901	1.1564	up	protein_coding	NM_003709	CCDS2373.1	KLF7	RefSeq	1639	chr2	-	207945528	208030614		ACTCACACAGGTGAGAAGCCTTATAAGTGCTCATGGGAGGGATGTGAGTGGCGTTTTGCA	8609	Hs.471221	GO:0003677|GO:0003700|GO:0003713|GO:0005634|GO:0006351|GO:0006357|GO:0007411|GO:0008270|GO:0045893|GO:0048813	Krueppel-like factor 7	95.1656	305.35	6.83805	7.99445
ASHGA5P010757	3.03035	3.03035	1.59948	up	protein_coding	NM_001114309	CCDS1419.1	ELF3	RefSeq	3263	chr1	+	201979689	201986315		GAGCAAGAGCGTAGCCTCATGGCTGCAACCTGTGAGATTAGCAACATTTTTAGCAACTAC	1999	Hs.730618	GO:0001824|GO:0003700|GO:0003713|GO:0005515|GO:0005634|GO:0005634|GO:0005730|GO:0005737|GO:0005794|GO:0006366|GO:0006954|GO:0007275|GO:0008544|GO:0030198|GO:0030855|GO:0043565|GO:0045892|GO:0045893|GO:0045944|GO:0060056	ETS-related transcription factor Elf-3	6.57535	29.6476	3.01777	4.61725
ASHGA5P020039	294.838	294.838	8.20378	up	protein_coding	NM_000900	CCDS8669.1	MGP	RefSeq	1398	chr12	-	15034114	15038853		CCTTAGCGGTAGTAACTTTGTGTTATGAATCACATGAAAGCATGGAATCTTATGAACTTA	4256	Hs.365706	GO:0001502|GO:0001503|GO:0005201|GO:0005509|GO:0005578|GO:0005615|GO:0005783|GO:0007584|GO:0008147|GO:0009612|GO:0009725|GO:0030154|GO:0030324|GO:0030500|GO:0031012|GO:0043234|GO:0048306|GO:0048754|GO:0051592	matrix Gla protein isoform 2 precursor	5.85945	2527.84	2.86095	11.0647
ASHGA5P001807	2.08129	2.08129	1.05748	up	protein_coding	NM_000064	CCDS32883.1	C3	RefSeq	5101	chr19	-	6677845	6720662		TCTTCTTAACAAATTTCTGACCACAGCCAAAGATAAGAACCGCTGGGAGGACCCTGGTAA	718	Hs.529053	GO:0001798|GO:0001934|GO:0001970|GO:0004866|GO:0005102|GO:0005515|GO:0005576|GO:0005615|GO:0005886|GO:0006954|GO:0006955|GO:0006956|GO:0006957|GO:0006958|GO:0007165|GO:0007186|GO:0010575|GO:0010828|GO:0010866|GO:0010884|GO:0030449|GO:0031715|GO:0045087|GO:0045745|GO:0045766|GO:0050766|GO:0050776	complement C3 precursor	32.5093	97.5189	5.28531	6.34278
ASHGA5P018218	2.02727	2.02727	1.01954	up	protein_coding	ENST00000450764	CCDS45991.1	TNPO2	GENCODE	4949	chr19	-	12810007	12833462		CCGGGGCCGGCTTGCCTTGCGCCATGGACTGGCAGCCAGACGAGCAGGGCCTGCAGCAGG	30000	Hs.416049	GO:0006886|GO:0005634|GO:0005737|GO:0005515|GO:0005488|GO:0008565|GO:0008139	transportin 2 [Source:HGNC Symbol;Acc:19998]	13.2115	39.2361	4.00722	5.02676
ASHGA5P048613	2.00397	2.00397	1.00286	up	protein_coding	NM_005159	CCDS10041.1	ACTC1	RefSeq	3693	chr15	-	35080296	35087927		ATTGCTGATCGTATGCAGAAGGAAATCACTGCTCTGGCTCCTAGCACCATGAAGATTAAG	70	Hs.118127	GO:0005524|GO:0005737|GO:0005829|GO:0005884|GO:0006200|GO:0006915|GO:0016887|GO:0017022|GO:0017022|GO:0030017|GO:0030048|GO:0030049|GO:0030240|GO:0031032|GO:0031674|GO:0033275|GO:0042493|GO:0042643|GO:0045471|GO:0055003|GO:0055008|GO:0060047|GO:0060048	actin, alpha cardiac muscle 1 proprotein	1749.8	4823.11	11.0069	12.0097
ASHGA5P005716	2.06648	2.06648	1.04718	up	protein_coding	ENST00000309052	CCDS1772.1	LCLAT1	GENCODE	5060	chr2	+	30670122	30867091		AAAGCTTTGGAATCATGGTGTCATGGAAAGGGATTTACTTTATACTGACTCTGTTTTGGG	253558	Hs.468048	GO:0007275|GO:0008152|GO:0016024|GO:0016021|GO:0005789|GO:0005783|GO:0016746|GO:0003841	lysocardiolipin acyltransferase 1 [Source:HGNC Symbol;Acc:26756]	15.2631	45.8644	4.20824	5.25542
ASHGA5P003968	2.38961	2.38961	1.25678	up	protein_coding	NM_024629	CCDS3838.1	MLF1IP	RefSeq	2554	chr4	-	185615218	185655286		AGGAAGAATGCTAAGATGATTTCAGATATCGAAAAGAAAAGGCAGCGTATGATTGAAGTC	79682	Hs.575032	GO:0000087|GO:0000236|GO:0000278|GO:0000777|GO:0005634|GO:0005654|GO:0005737|GO:0005813|GO:0005829|GO:0006334|GO:0006351|GO:0006355|GO:0019048|GO:0034080	centromere protein U	183.45	625.011	7.78009	9.03687
ASHGA5P008331	2.86359	2.86359	1.51783	up	protein_coding	NM_000534	CCDS2302.1	PMS1	RefSeq	3538	chr2	+	190648810	190742355	NM_001128143	CAGAGCCACTGGAAAAGCCAATTATGTTAACAGAGAGTCTTTTTAATGGATCTCATTATT	5378	Hs.111749	GO:0003677|GO:0003697|GO:0005524|GO:0005634|GO:0006200|GO:0006298|GO:0007131|GO:0016887|GO:0030983|GO:0032300|GO:0032389|GO:0032407	PMS1 protein homolog 1 isoform a	103.787	425.996	6.96355	8.48138
ASHGA5P034549	2.3716	2.3716	1.24586	up	protein_coding	NM_203282	CCDS32983.1	ZNF254	RefSeq	3986	chr19	+	24269975	24312654		GTACTGACATCTCTAGCAATCTTTTTTGCCAGTGGCTTTAAATTGCCAATAAGTTAAAGA	9534	Hs.729302	GO:0000122|GO:0003677|GO:0005634|GO:0006351|GO:0008270	zinc finger protein 254	309.395	1037.13	8.52518	9.77105
ASHGA5P021978	3.35242	3.35242	1.7452	up	protein_coding	NM_001190726	CCDS53753.1	RERG	RefSeq	2268	chr12	-	15260715	15374411		GGCAAGTCAGAATCAACCTACCGACACCAAGCAACCATCGATGATGAAGTTGTTTCCATG	85004	Hs.199487	GO:0003924|GO:0005525|GO:0005634|GO:0005737|GO:0005829|GO:0007264|GO:0008285|GO:0009725|GO:0016020|GO:0019003|GO:0030308|GO:0030331	ras-related and estrogen-regulated growth inhibitor isoform 2	6.73312	33.418	3.05036	4.79556
ASHGA5P007721	2.35431	2.35431	1.2353	up	protein_coding	NM_033082	CCDS8892.1	SARNP	RefSeq	941	chr12	-	56151053	56211540	NR_026723	AGATGAAACAGAGGAAGAAGAAACAAAGCCCATTGAGCTCCCTGTCAAAGAGGAAGAACC	84324	Hs.505676	GO:0003676|GO:0003677|GO:0003723|GO:0005634|GO:0005634|GO:0005730|GO:0006351|GO:0006355|GO:0006417|GO:0043231	SAP domain-containing ribonucleoprotein	835.424	2741.07	9.95224	11.1875
ASHGA5P008191	2.36558	2.36558	1.24219	up	protein_coding	ENST00000371776	CCDS6992.1	OBP2A	GENCODE	689	chr9	+	138437984	138441815	NM_014581	AAATTCAGCGCCTATGGGGGCAGGAAGCTCATATACCTGCAGGAGCTGCCCGGGACGGAC	29991	Hs.567489	GO:0006810|GO:0050896|GO:0007608|GO:0007606|GO:0005575|GO:0005576|GO:0005549	odorant binding protein 2A [Source:HGNC Symbol;Acc:23380]	11.0197	38.0732	3.74162	4.98381
ASHGA5P008901	2.65408	2.65408	1.40821	up	protein_coding	NM_001144924	CCDS45437.1	LOC81691	RefSeq	2698	chr16	+	20817766	20860990		TCTTGAAACCCGTCAGGTGCAGAGGCCTGTGACAGAGCTCACGCTTGATTGTGACACCCT	81691	Hs.177926	GO:0000166|GO:0003723|GO:0004527|GO:0005730	putative RNA exonuclease NEF-sp isoform 2	31.3738	120.442	5.23583	6.64404
ASHGA5P023217	3.15104	3.15104	1.65583	up	protein_coding	NM_001002017	CCDS32375.1	HCFC1R1	RefSeq	943	chr16	-	3072625	3074287		TGGACGCCAGGGAGCCTCTGCGCAAGCAGTTTCTGTCTGAGGAGAACATGGCCACCCACT	54985	Hs.740530	GO:0005634|GO:0005737	host cell factor C1 regulator 1 isoform 2	616.928	2711.07	9.51765	11.1735
ASHGA5P050236	2.64237	2.64237	1.40183	up	protein_coding	NM_000041	CCDS12647.1	APOE	RefSeq	1223	chr19	+	45409038	45412650		CAGCCGGACCCGCGACCGCCTGGACGAGGTGAAGGAGCAGGTGGCGGAGGTGCGCGCCAA	348	Hs.654439	GO:0000302|GO:0001540|GO:0001937|GO:0005319|GO:0005515|GO:0005543|GO:0005576|GO:0005615|GO:0005737|GO:0005737|GO:0005886|GO:0006629|GO:0006641|GO:0006641|GO:0006898|GO:0006917|GO:0007010|GO:0007186|GO:0007263|GO:0007271|GO:0008201|GO:0008203|GO:0008203|GO:0008219|GO:0008289|GO:0010544|GO:0010873|GO:0010875|GO:0010875|GO:0016209|GO:0019934|GO:0030195|GO:0030425|GO:0030516|GO:0030828|GO:0032488|GO:…	apolipoprotein E precursor	38.3008	146.473	5.52709	6.92892
ASHGA5P013115	2.29649	2.29649	1.19943	up	protein_coding	NM_004236	CCDS32235.1	COPS2	RefSeq	4103	chr15	-	49417470	49447854		TTCTAAACAGATGGATTTACTGCAGGAATTCTATGAAACAACACTGGAAGCTTTGAAAGA	9318	Hs.369614	GO:0003714|GO:0004871|GO:0005515|GO:0005737|GO:0006366|GO:0007165|GO:0008180|GO:0008283|GO:0010388|GO:0030182|GO:0045892	COP9 signalosome complex subunit 2 isoform 1	301.202	978.654	8.48758	9.68702
ASHGA5P050704	3.14177	3.14177	1.65158	up	protein_coding	NM_000210	CCDS2249.1	ITGA6	RefSeq	5810	chr2	+	173292313	173371181		ATGCCACATATCACAAGGCTGAGATCCATGCTCAGCCATCTGATAAAGAGAGGCTTACTT	3655	Hs.133397	GO:0005178|GO:0005515|GO:0005604|GO:0005886|GO:0005886|GO:0005913|GO:0007044|GO:0007160|GO:0007229|GO:0007596|GO:0009897|GO:0009925|GO:0010811|GO:0016337|GO:0022409|GO:0030175|GO:0031581|GO:0031668|GO:0033627|GO:0034329|GO:0034676|GO:0042327|GO:0042475|GO:0043065|GO:0043066|GO:0043236|GO:0045944|GO:0046847|GO:0050873|GO:0050900|GO:0071407	integrin alpha-6 isoform b precursor	26.5212	120.641	4.99536	6.64694
ASHGA5P002532	4.73382	4.73382	2.24301	up	protein_coding	ENST00000260637	CCDS33182.1	SULT6B1	GENCODE	934	chr2	-	37394962	37415690		GAAAGGACAAGTTTCTTGGGGAAGGTATTTTGATTTTGCAATCAATTGGAACAAACATCT	391365	Hs.631892	GO:0005737|GO:0008146	sulfotransferase family, cytosolic, 6B, member 1 [Source:HGNC Symbol;Acc:33433]	5	29.3587	2.36009	4.60309
ASHGA5P004482	2.93799	2.93799	1.55483	up	protein_coding	NM_145654	CCDS11301.1	RDM1	RefSeq	1166	chr17	-	34245084	34257780	NM_001034836, NM_001163130	GTGGAGGAAGGACCATTATCATTCCTTATGAAAAGGAAGACAGCCCAGAAGCTTGCTATT	201299	Hs.194411	GO:0000166|GO:0003677|GO:0003723|GO:0005730|GO:0005737|GO:0006281|GO:0006310|GO:0015030|GO:0016605	RAD52 motif-containing protein 1 isoform 1	156.365	653.236	7.54842	9.10325
ASHGA5P011126	2.19819	2.19819	1.13631	up	protein_coding	NM_001779	CCDS888.1	CD58	RefSeq	1153	chr1	-	117057155	117113715	NR_026665	GACAGAACCAACTCCAATTGATTGGTAACAGAAGATGAAGACAACAGCATAACTAAATTA	965	Hs.34341	GO:0005515|GO:0005886|GO:0005887|GO:0007155|GO:0007596|GO:0016337|GO:0031225|GO:0050900	lymphocyte function-associated antigen 3 isoform 1	4768.11	14687.5	12.4504	13.5867
ASHGA5P011012	2.20501	2.20501	1.14078	up	protein_coding	ENST00000368799	CCDS30860.1	FLG	GENCODE	12747	chr1	-	152274650	152297679		AATCCTGAAGAATCCAGATGACCCAGATATGGTTGATGTCTTCATGGATCACTTGGATAT	2312	Hs.654510	GO:0007275|GO:0030216|GO:0005882|GO:0016023|GO:0001533|GO:0005509|GO:0005198|GO:0017111	filaggrin [Source:HGNC Symbol;Acc:3748]	7.64317	25.0581	3.23158	4.37236
ASHGA5P054144	2.06107	2.06107	1.04339	up	protein_coding	NM_145662	CCDS44007.1	SPANXA2	RefSeq	420	chrX	-	140671795	140672860		AAGCTACATCTCTCAACCTTGGGCAATGAAAATAAAGTTTGAGAAGCTGATGGCTGTGTA	728712	Hs.711784	GO:0005634|GO:0005737|GO:0007283	sperm protein associated with the nucleus on the X chromosome A	317.078	922.287	8.55863	9.60202
ASHGA5P002578	2.89826	2.89826	1.53519	up	protein_coding	NM_002595	CCDS9061.1	CDK17	RefSeq	4194	chr12	-	96672038	96794366		CCAGAGACAGGACATGGGAAGAACAGAAGACAGAGCATGCTCTTTTAAGTCTGATAACAT	5128	Hs.506415	GO:0004672|GO:0004693|GO:0005524|GO:0006468	cyclin-dependent kinase 17 isoform 1	12.8351	54.5125	3.96569	5.50088
ASHGA5P009017	2.34974	2.34974	1.2325	up	protein_coding	NM_139352	CCDS1532.1	TAF1A	RefSeq	1796	chr1	-	222731243	222763275	NM_001201536, NM_005681	TATCTTAATGGGAAACCACCTTGCGTGGGTTCAAGAAGAGTGGAACTCCAGGAAAAACTG	9015	Hs.153088	GO:0000120|GO:0003677|GO:0005654|GO:0006355|GO:0006360|GO:0006361|GO:0006362|GO:0006363|GO:0006366|GO:0010467	TATA box-binding protein-associated factor RNA polymerase I subunit A isoform 2	49.3909	168.123	5.89573	7.12823
ASHGA5P011183	3.78232	3.78232	1.91927	up	protein_coding	ENST00000369849	CCDS7545.1	INA	GENCODE	3231	chr10	+	105036919	105050108		TCAATGTCAAAATGGCTCTTGACATTGAGATAGCAGCTTACAGGAAACTGCTGGAAGGCG	9118	Hs.500916	GO:0030154|GO:0007399|GO:0042246|GO:0060052|GO:0045104|GO:0005882|GO:0005883|GO:0005200	internexin neuronal intermediate filament protein, alpha [Source:HGNC Symbol;Acc:6057]	637.14	3360.2	9.5644	11.4837
ASHGA5P044663	3.34386	3.34386	1.74151	up	protein_coding	NM_001007090	CCDS47809.1	C8orf48	RefSeq	1463	chr8	+	13424351	13425797		GATGTAAGAGAAACTTAAAAAGTAATAACTGTCTTTGGCGATCAAATGGCTATGGGGAAT	157773	Hs.104941	GO:0005515	uncharacterized protein C8orf48	133.625	639.266	7.32678	9.06829
ASHGA5P046712	6.79339	6.79339	2.76413	up	protein_coding	NM_018558	CCDS14707.1	GABRQ	RefSeq	2000	chrX	+	151806636	151821825		TACTTTCTGAACAGCAAGGATGCTTTCGTGCATGATGTGACTGTGGAGAATCGCGTGTTT	55879	Hs.283081	GO:0004888|GO:0004890|GO:0005230|GO:0005254|GO:0005326|GO:0005887|GO:0006836|GO:0007165|GO:0030054|GO:0034707|GO:0045211	gamma-aminobutyric acid receptor subunit theta precursor	5	41.885	2.36009	5.12422
ASHGA5P009834	2.2434	2.2434	1.16569	up	protein_coding	NM_001144915	CCDS53584.1	FGFR2	RefSeq	3708	chr10	-	123237843	123356159		AAGACTTGGATCGAATTCTCACTCTCACAACCAATGAGGAGGAGAAGAAGGTTTCTGGAG	2263	Hs.533683	GO:0000122|GO:0001525|GO:0001657|GO:0001701|GO:0002053|GO:0003148|GO:0003149|GO:0004713|GO:0005007|GO:0005007|GO:0005007|GO:0005515|GO:0005524|GO:0005576|GO:0005634|GO:0005737|GO:0005794|GO:0005886|GO:0005886|GO:0005887|GO:0005938|GO:0006915|GO:0007267|GO:0007409|GO:0007528|GO:0008201|GO:0008284|GO:0008284|GO:0008284|GO:0008285|GO:0008286|GO:0008543|GO:0008543|GO:0008543|GO:0008543|GO:0008589|GO:…	fibroblast growth factor receptor 2 isoform 5 precursor	45.6204	148.176	5.77952	6.9452
ASHGA5P027044	3.06509	3.06509	1.61593	up	protein_coding	NM_000014	CCDS44827.1	A2M	RefSeq	4678	chr12	-	9220303	9268558		ATCCAGTCTTCAGGGACATTTTCCAGCAAATTCCAAGTGGACAACAACAACCGCCTGTTA	2	Hs.212838	GO:0001869|GO:0002576|GO:0004867|GO:0005515|GO:0005576|GO:0005576|GO:0005615|GO:0005829|GO:0007264|GO:0007596|GO:0007597|GO:0019838|GO:0019899|GO:0019959|GO:0019966|GO:0030168|GO:0031093|GO:0043120|GO:0051056	alpha-2-macroglobulin precursor	60.4464	268.039	6.18853	7.80446
ASHGA5P038676	2.07598	2.07598	1.05379	up	protein_coding	NM_014583	CCDS33688.1	LMCD1	RefSeq	1754	chr3	+	8543510	8609806		TTTGTGTGTGCCAAGTGCTCCGAGCCGCTGGTGGACCTCATCTACTTCTGGAAGGATGGT	29995	Hs.475353	GO:0000122|GO:0003714|GO:0005615|GO:0005634|GO:0005737|GO:0006351|GO:0008270|GO:0010611|GO:0031012|GO:0070886	LIM and cysteine-rich domains protein 1	239.995	710.381	8.16571	9.2195
ASHGA5P004910	2.37499	2.37499	1.24792	up	protein_coding	NM_018206	CCDS10721.1	VPS35	RefSeq	3298	chr16	-	46693588	46723144		AAATGATGCGGTAACAATTCAGGTTTTAAACCAGCTTATCCAAAAGATTCGAGAAGACCT	55737	Hs.454528	GO:0005515|GO:0005768|GO:0005829|GO:0008219|GO:0015031|GO:0016020|GO:0042147|GO:0043231	vacuolar protein sorting-associated protein 35	2045.57	6680.55	11.233	12.481
ASHGA5P032657	2.24756	2.24756	1.16836	up	protein_coding	NM_005324	CCDS11729.1	H3F3B	RefSeq	2753	chr17	-	73772514	73775860		CAGCTGATGCAGGTATCCTATGCCCTTGATGGATGAGACTAAAATAAAATTTTTGAAGTT	3021	Hs.180877	GO:0000786|GO:0003677|GO:0005576|GO:0005654|GO:0006334|GO:0007596|GO:0046982	histone H3.3	8435.27	26638.8	13.2893	14.4577
ASHGA5P004621	3.56733	3.56733	1.83485	up	protein_coding	ENST00000295645	CCDS47059.1	PDCL2	GENCODE	861	chr4	-	56422691	56458379		AAGCTGGAAGAACTTGAATGGAAGCTAGCAGAAGTTGGAGCAATACAGACTGATTTGGAA	132954	Hs.223712		phosducin-like 2 [Source:HGNC Symbol;Acc:29524]	20.1187	104.247	4.60309	6.43794
ASHGA5P006004	2.02167	2.02167	1.01555	up	protein_coding	NM_004464	CCDS34021.1	FGF5	RefSeq	5399	chr4	+	81187741	81212171		CCATGCAAGTGCCAAGTTCACAGATGACTGCAAGTTCAGGGAGCGTTTTCAAGAAAATAG	2250	Hs.37055	GO:0005104|GO:0005576|GO:0005615|GO:0007267|GO:0007399|GO:0008083|GO:0008283|GO:0008284|GO:0008284|GO:0008286|GO:0008543|GO:0008543|GO:0008543|GO:0010001|GO:0023019|GO:0051781	fibroblast growth factor 5 isoform 1 precursor	64.1663	187.545	6.27137	7.28692
ASHGA5P051783	2.13662	2.13662	1.09533	up	protein_coding	NM_016331	CCDS3227.1	ZNF639	RefSeq	3013	chr3	+	179041550	179053320		GATCACCTCTATTGGTGTGAACAGTGTGATGTACAGTTCTCCTCAAGCAGTGAACTCTAC	51193	Hs.632578	GO:0003700|GO:0005515|GO:0005634|GO:0006351|GO:0008270|GO:0030307|GO:0043621|GO:0043922|GO:0043923|GO:0044212|GO:0045892|GO:0046718	zinc finger protein 639	790.244	2346.03	9.87099	10.9663
ASHGA5P007154	2.33837	2.33837	1.22551	up	protein_coding	NM_152626	CCDS34646.1	ZNF92	RefSeq	3125	chr7	+	64838767	64865998	NM_007139	CAAAACCCCAGTTATGTGTTCTCATTTTGCCCAAGATGTTTGGCCAGAGCACAGCATAAA	168374	Hs.9521	GO:0003677|GO:0003700|GO:0005634|GO:0005634|GO:0005730|GO:0006351|GO:0006355|GO:0008270	zinc finger protein 92 isoform 2	1209.98	3913.47	10.4794	11.7049
ASHGA5P006424	2.2361	2.2361	1.16099	up	protein_coding	NM_152703	CCDS34681.1	SAMD9L	RefSeq	7133	chr7	-	92759367	92777680		GCCCAGTGAGGAAGAAGTTGAAGCTTTGATATGAGTAAACAAGTATCTCTACCTGAAATG	219285	Hs.489118		sterile alpha motif domain-containing protein 9-like	184.56	588.087	7.78867	8.94965
ASHGA5P004857	2.04462	2.04462	1.03183	up	protein_coding	NM_001001	CCDS9689.1	RPL36AL	RefSeq	549	chr14	-	50085406	50087349		CTGTTTCTCGTTTTCATCATATAGACAAAACAGCCCTGCTGCAAAGATGGTCAACGTACC	6166	Hs.444749	GO:0003735|GO:0005840|GO:0006412	60S ribosomal protein L36a-like	4161.05	11786.4	12.249	13.2809
ASHGA5P018811	2.49318	2.49318	1.31799	up	protein_coding	NM_001162916	CCDS53334.1	TYW3	RefSeq	3353	chr1	+	75198835	75232360		AAGATGATGTGCATTCCATGGCAATAGATTCTGGTTTCAGGAACTCTGGCATAACGGTGG	127253	Hs.348411	GO:0008033|GO:0008168	tRNA wybutosine-synthesizing protein 3 homolog isoform 2	350.664	1228.19	8.70762	10.0256
ASHGA5P011349	2.84202	2.84202	1.50691	up	protein_coding	NM_001134759	CCDS44163.1	CRYZ	RefSeq	1990	chr1	-	75171171	75199092		AGATAATGCATCTGCTTTCAAGTGCCTGTGTGAAAGCTGGAGAGAGTGTTCTGGTTCATG	1429	Hs.83114	GO:0003730|GO:0003960|GO:0005737|GO:0005794|GO:0005829|GO:0007601|GO:0008270|GO:0042178|GO:0043231|GO:0051289|GO:0070402|GO:0070404	quinone oxidoreductase isoform c	145.583	590.573	7.44866	8.95557
ASHGA5P006461	2.75754	2.75754	1.46338	up	protein_coding	NM_015151	CCDS46655.1	DIP2A	RefSeq	7290	chr21	+	47878861	47989926	NM_001146116	TGGACATGCGGGCACTGCGCCATGACAGGGTTCGTTTGGTAGAACGGGGTTCTCCGCACA	23181	Hs.189585	GO:0003824|GO:0005515|GO:0005634|GO:0007275|GO:0008134	disco-interacting protein 2 homolog A isoform a	83.7708	332.612	6.65539	8.11877
ASHGA5P006120	2.08776	2.08776	1.06195	up	protein_coding	ENST00000314136	CCDS946.1	ANP32E	GENCODE	3453	chr1	-	150190716	150208504	NM_001136479	CCCAGCTTAAATAAACTTCGAAAATTGGAGCTTAGTGATAATATAATTTCTGGAGGCTTG	81611	Hs.656466	GO:0005634|GO:0016023|GO:0005737|GO:0005515|GO:0019212	acidic (leucine-rich) nuclear phosphoprotein 32 family, member E [Source:HGNC Symbol;Acc:16673]	71.41	214.897	6.42318	7.48513
ASHGA5P005401	4.78596	4.78596	2.25881	up	protein_coding	ENST00000305135	CCDS43175.1	YEATS2	GENCODE	6506	chr3	+	183415605	183530413		AGCCGCTGAGTGGCAAAGAGCAATGACAATGCGAAAAGTCTTACAAGAAATCCTGGAGAA	55689	Hs.632575	GO:0000122|GO:0045892|GO:0006355|GO:0043966|GO:0005634|GO:0005671|GO:0005515|GO:0017025	YEATS domain containing 2 [Source:HGNC Symbol;Acc:25489]	5	29.6922	2.36009	4.61889
ASHGA5P009262	2.01012	2.01012	1.00728	up	protein_coding	NM_012485	CCDS4363.1	HMMR	RefSeq	3096	chr5	+	162887516	162918953		CAGCTAGAAAAGTTAAGTCTTCGGAATCAAAGATTCGTGTTCTTCTACAGGAACGTGGTG	3161	Hs.740467	GO:0005540|GO:0005737|GO:0005886|GO:0005975|GO:0009986|GO:0030203|GO:0030212|GO:0030214|GO:0044281	hyaluronan mediated motility receptor isoform c	18.9041	55.2884	4.51393	5.52122
ASHGA5P014135	2.32388	2.32388	1.21654	up	protein_coding	ENST00000400078		ZNF705G	GENCODE	925	chr8	-	7215497	7220490	ENST00000525199, NM_001004328, NM_001039615, NM_001193630	GCATTCACTAAAGAAACTGACTTTTGAAGATGTAGCTATTGACTTCACCCAGGAAGAGTG	100131980	Hs.528391	GO:0006351|GO:0006355|GO:0005634|GO:0005622|GO:0003677|GO:0008270|GO:0003676	zinc finger protein 705G [Source:HGNC Symbol;Acc:37134]	16.0617	54.2884	4.27857	5.4951
ASHGA5P028621	4.96737	4.96737	2.31248	up	protein_coding	NM_052910	CCDS9464.1	SLITRK1	RefSeq	5201	chr13	-	84451342	84456528		ATCTAGAACTCATATTCTAAAGGGAAGTGATTTCTCAGAACAGTGATGTTCTGGAATATG	114798	Hs.415478	GO:0007409|GO:0016021	SLIT and NTRK-like protein 1 precursor	5	30.806	2.36009	4.67257
ASHGA5P054424	2.13596	2.13596	1.09489	up	protein_coding	NM_006974	CCDS31182.1	ZNF33A	RefSeq	6127	chr10	+	38299577	38348995	NM_006954	AGCTACTCTAAAAAATGAAGTGTATCAAGTAAATAAATAACCAACCAACCAACCCTGAGG	7581	Hs.435774	GO:0003677|GO:0003700|GO:0005634|GO:0006351|GO:0006355|GO:0008270	zinc finger protein 33A isoform b	213.545	649.117	7.9978	9.09269
ASHGA5P009006	2.16668	2.16668	1.11549	up	protein_coding	ENST00000349841	CCDS3207.1	MYNN	GENCODE	5300	chr3	+	169490852	169507504	NR_033702, NR_033703	GTTGCTATCGATCAAGGGTAAAATTCCATTCTGATATCAAAATGCAGTATTCGCACCACT	55892	Hs.507025	GO:0006351|GO:0006355|GO:0005634|GO:0005622|GO:0003677|GO:0003700|GO:0008270|GO:0005515	myoneurin [Source:HGNC Symbol;Acc:14955]	28.3563	88.9954	5.09039	6.20588
ASHGA5P050062	4.87878	4.87878	2.28652	up	protein_coding	NM_004058	CCDS12156.1	CAPS	RefSeq	1613	chr19	+	5914192	5916222		CCACCCCAAGGTGCGCAGTGGGGAGTGGACCGAGGACGAGGTGCTGCGCCGCTTCCTGGA	828	Hs.584744	GO:0005509|GO:0005634|GO:0005737|GO:0005886|GO:0035556	calcyphosin isoform a	487.243	3321.99	9.18101	11.4675
ASHGA5P004780	3.04405	3.04405	1.60599	up	protein_coding	NM_012159	CCDS54903.1	FBXL21	RefSeq	1794	chr5	+	135266005	135277367		TTCATCTGATGGAATTCTTTGTGTAGCTGACCGTTGTCAAGGCCTTAGAGAACTGGCGTT	26223	Hs.591275	GO:0000151|GO:0004842|GO:0016567|GO:0048511	F-box/LRR-repeat protein 21	8.29341	37.2398	3.3474	4.95339
ASHGA5P012650	5.0329	5.0329	2.33139	up	protein_coding	NM_001135956	CCDS45036.1	TRPC4	RefSeq	3087	chr13	-	38210772	38443939		TCTTACCAACTGATTGCTAGGCGAGCTGCTGATAACTTGAGAAGACATCACCAATACCAA	7223	Hs.262960	GO:0005515|GO:0005886|GO:0005887|GO:0005901|GO:0005911|GO:0006816|GO:0007411|GO:0008013|GO:0009986|GO:0014051|GO:0015279|GO:0016323|GO:0030863|GO:0034704|GO:0045296|GO:0051924|GO:0070509|GO:0070679	short transient receptor potential channel 4 isoform gamma	5	31.1874	2.36009	4.69148
ASHGA5P001323	2.41532	2.41532	1.27221	up	protein_coding	NM_001080855	CCDS44997.1	PXN	RefSeq	3793	chr12	-	120648241	120703574		TTCGCTGTCGGATTTCAAGATCCAGGGCCTGGAGCAAAGAGCGGATGGGGAGCGGTGCTG	5829	Hs.446336	GO:0005515|GO:0005875|GO:0005886|GO:0005886|GO:0005925|GO:0005938|GO:0006936|GO:0007155|GO:0007160|GO:0007165|GO:0007172|GO:0007173|GO:0008013|GO:0008270|GO:0017166|GO:0030027|GO:0034329|GO:0034614|GO:0060396	paxillin isoform 2	14.8088	52.1609	4.16545	5.43766
ASHGA5P012821	19.8927	19.8927	4.31417	up	protein_coding	NM_018695	CCDS3990.1	ERBB2IP	RefSeq	6919	chr5	+	65222381	65376851	NM_001253698, NM_001253701	TCGACATATTGAAGCCAAAAAGTTAGAAAAGATGCCTTTGAGTAATGGACAGATGGGCCA	55914	Hs.740465	GO:0005176|GO:0005178|GO:0005200|GO:0005515|GO:0005604|GO:0005634|GO:0005737|GO:0005886|GO:0005886|GO:0007049|GO:0007155|GO:0007165|GO:0007173|GO:0007229|GO:0009925|GO:0016049|GO:0030056|GO:0031965|GO:0045104|GO:0045175|GO:0045197	protein LAP2 isoform 2	5	122.728	2.36009	6.67426
ASHGA5P002386	2.56797	2.56797	1.36063	up	protein_coding	NM_172071	CCDS30940.1	RC3H1	RefSeq	10996	chr1	-	173900351	173962210		TACGTGGACTAGAGGCTGTTAGTAACAGGCTGGTGTTGCAGAGGGAGGCAAACACCCTGG	149041	Hs.30258	GO:0000932|GO:0000956|GO:0002634|GO:0002635|GO:0003730|GO:0004842|GO:0008270|GO:0010494|GO:0010608|GO:0016567|GO:0030889|GO:0033962|GO:0043488|GO:0045623|GO:0046007|GO:0050856	roquin	8.67388	32.9266	3.41149	4.77211
ASHGA5P001673	4.08599	4.08599	2.03068	up	protein_coding	NM_003467	CCDS46420.1	CXCR4	RefSeq	1691	chr2	-	136871918	136875725		ACCAGCGGTTACCATGGAGGGGATCAGTATATACACTTCAGATAACTACACCGAGGAAAT	7852	Hs.593413	GO:0000187|GO:0001569|GO:0001666|GO:0001667|GO:0001764|GO:0002407|GO:0003779|GO:0004930|GO:0005515|GO:0005737|GO:0005886|GO:0006915|GO:0006954|GO:0007186|GO:0007204|GO:0007281|GO:0007420|GO:0008045|GO:0008354|GO:0009615|GO:0009897|GO:0009986|GO:0015026|GO:0016021|GO:0016023|GO:0016032|GO:0016494|GO:0019048|GO:0019722|GO:0030260|GO:0030334|GO:0030426|GO:0031252|GO:0031410|GO:0031625|GO:0032027|GO:…	C-X-C chemokine receptor type 4 isoform b	5	25.3641	2.36009	4.39077
ASHGA5P008272	2.38573	2.38573	1.25443	up	protein_coding	NM_198990	CCDS5729.1	NAPEPLD	RefSeq	5062	chr7	-	102740022	102789569		TTTAATAAATAATTTCCTGAGGTGAAAAACCGATATTGAAGATTCATTTTTCTTTTTTCC	222236	Hs.324271	GO:0008270|GO:0009395|GO:0016020|GO:0070290	N-acyl-phosphatidylethanolamine-hydrolyzing phospholipase D	112.592	385.167	7.07819	8.33262
ASHGA5P046695	2.16556	2.16556	1.11474	up	protein_coding	NM_016153	CCDS44011.1	HSFX1	RefSeq	1955	chrX	+	148855725	148858517		TTTGGGCAGAATATGTGCTGGTCAATAAATGTGTCAGAAAATGAGTAATTTTCTGACTGC	100506164	Hs.709146	GO:0003700|GO:0005515|GO:0005634|GO:0005737|GO:0006351|GO:0043565	heat shock transcription factor, X-linked	334.464	1024.5	8.63869	9.75343
ASHGA5P055318	2.64066	2.64066	1.4009	up	protein_coding	NM_018948	CCDS94.1	ERRFI1	RefSeq	3144	chr1	-	8071778	8086393		AGGTTAGTTCAACACATTATTACCTACTACCTGAACGACCACCATACCTGGACAAATATG	54206	Hs.605445	GO:0005100|GO:0005515|GO:0005634|GO:0005737|GO:0005737|GO:0006950|GO:0007175|GO:0007175|GO:0019901|GO:0031234|GO:0031953|GO:0032321|GO:0043589|GO:0045616|GO:0048286|GO:0060426|GO:0060428	ERBB receptor feedback inhibitor 1	893.256	3263.82	10.0399	11.4408
ASHGA5P034787	3.24597	3.24597	1.69865	up	protein_coding	ENST00000389623	CCDS46196.1	SSC5D	GENCODE	4910	chr19	+	55999869	56030466		AGGGGAGACGTGTGACCCTCTCCAGGATTTGAGGGGCTTAAGACACCCCCAACCAAAAAA	284297	Hs.554182	GO:0005576|GO:0016020|GO:0005044	scavenger receptor cysteine rich domain containing (5 domains) [Source:HGNC Symbol;Acc:26641]	473.465	2154.32	9.13774	10.8364
ASHGA5P014453	5.02486	5.02486	2.32908	up	protein_coding	ENST00000409178	CCDS53541.1	C10orf55	GENCODE	2513	chr10	-	75669726	75682535		AGATCTGTGGGCATGTTGCACCAGTGAATGTTGGAGAAGTACTTGTTGGACACACATGTT	414236	Hs.585453		chromosome 10 open reading frame 55 [Source:HGNC Symbol;Acc:31008]	29.4888	213.221	5.1457	7.47478
ASHGA5P056129	2.82237	2.82237	1.49691	up	protein_coding	ENST00000329597	CCDS9928.1	SERPINA5	GENCODE	2312	chr14	+	95047730	95059457		TCACTTTCAGGTCGGCCCGCCTGAACTCTCAGAGGCTAGTGTTCAACAGGCCCTTTCTGA	5104	Hs.159628	GO:0007283|GO:0030162|GO:0007342|GO:0010951|GO:0006869|GO:0045861|GO:0005576|GO:0005615|GO:0016020|GO:0043234|GO:0009897|GO:0002080|GO:0031091|GO:0031094|GO:0036024|GO:0036025|GO:0036026|GO:0036027|GO:0036028|GO:0036029|GO:0036030|GO:0097181|GO:0097182|GO:0097183|GO:0005539|GO:0004867|GO:0002020|GO:0008201|GO:0001972|GO:0031210|GO:0032190	serpin peptidase inhibitor, clade A (alpha-1 antiproteinase, antitrypsin), member 5 [Source:HGNC Symbol;Acc:8723]	34.6465	141.396	5.37993	6.87684
ASHGA5P014319	2.60995	2.60995	1.38402	up	protein_coding	NM_014707	CCDS47557.1	HDAC9	RefSeq	4238	chr7	+	18535368	18708465	NM_001204145, NM_178423	TCTAAGCCAGATGGGGTGGCTGGACGAGAGCAGCTCTTGGCTCAGCAAAGAATGCACAGT	9734	Hs.196054	GO:0000118|GO:0000122|GO:0003714|GO:0004407|GO:0004407|GO:0005080|GO:0005515|GO:0005634|GO:0005634|GO:0005667|GO:0005737|GO:0005737|GO:0006351|GO:0006954|GO:0007219|GO:0007507|GO:0008134|GO:0008134|GO:0016575|GO:0030183|GO:0032041|GO:0032869|GO:0033558|GO:0034983|GO:0035097|GO:0042113|GO:0042826|GO:0042826|GO:0045892|GO:0046872|GO:0046969|GO:0046970|GO:0048742|GO:0051153|GO:0070491|GO:0070491|GO:…	histone deacetylase 9 isoform 3	24.2772	91.8238	4.86879	6.25281
ASHGA5P039759	2.34058	2.34058	1.22687	up	protein_coding	NM_018704	CCDS845.1	CTTNBP2NL	RefSeq	5901	chr1	+	112938799	113003786		TCATATGCAAAAACCAATGGCCATTGTGACCCAGAGATACAAACTACCAGGGAGCTGACT	55917	Hs.731817	GO:0005515|GO:0015629	CTTNBP2 N-terminal-like protein	11.1486	38.071	3.75682	4.98369
ASHGA5P039433	2.63025	2.63025	1.3952	up	protein_coding	NM_001812	CCDS47063.1	CENPC1	RefSeq	3349	chr4	-	68337988	68411256		CGGAATGAGGAAAGTGTTCTTCTTTTTACTCAGATAAAAAGATGAAAGATCAACCAACCT	1060	Hs.479867	GO:0000087|GO:0000236|GO:0000278|GO:0000278|GO:0000776|GO:0000777|GO:0000780|GO:0003677|GO:0005634|GO:0005721|GO:0005737|GO:0005829|GO:0007059|GO:0051301|GO:0051382	centromere protein C 1	538.327	1983.13	9.32251	10.7177
ASHGA5P002304	2.01969	2.01969	1.01413	up	protein_coding	NM_000107	CCDS7927.1	DDB2	RefSeq	1870	chr11	+	47236492	47260769		ACATGGACGGCAAAGAGCTTTGGAATCTCAGAATGCACAAAAAGAAAGTGACGCATGTGG	1643	Hs.700338	GO:0000209|GO:0000718|GO:0003677|GO:0003684|GO:0004842|GO:0005515|GO:0005654|GO:0006281|GO:0006289|GO:0006290|GO:0009411|GO:0043234|GO:0051865	DNA damage-binding protein 2	136.333	394.002	7.35387	8.36801
ASHGA5P007969	2.64895	2.64895	1.40542	up	protein_coding	NM_015271	CCDS3781.2	TRIM2	RefSeq	6757	chr4	+	154125597	154260474		TCGATGCACAGGAGTGGCCGTTATGGAACGCAGCAGCAGCGTGCAGGGTCAAAGACAGCC	23321	Hs.435711	GO:0004842|GO:0005515|GO:0005737|GO:0008270|GO:0043523	tripartite motif-containing protein 2 isoform 1	44.6289	170.921	5.74799	7.15341
ASHGA5P005888	2.10903	2.10903	1.07658	up	protein_coding	NM_001321	CCDS9015.1	CSRP2	RefSeq	901	chr12	-	77252495	77272799		AACCAGAGAGTGTTCAGCCTCACAGGCCTACAACAAATCCAAACACTTCTAAATTTGCTC	1466	Hs.530904	GO:0003674|GO:0005634|GO:0007275|GO:0008270|GO:0030154|GO:0045445	cysteine and glycine-rich protein 2	3943.8	11507.9	12.1689	13.2454
ASHGA5P021718	2.47339	2.47339	1.30649	up	protein_coding	ENST00000539125	CCDS53558.1	ENTPD1	GENCODE	12471	chr10	+	97515672	97637023		AAGCATTGCCAGAAAACGTTAAGGATGGAAAGTGAAGAGTTGGCAGACAGGGTTCTGGAT	953	Hs.740368	GO:0007186|GO:0006200|GO:0030168|GO:0009181|GO:0005605|GO:0016787|GO:0017111|GO:0017110	ectonucleoside triphosphate diphosphohydrolase 1 [Source:HGNC Symbol;Acc:3363]	10.9195	39.4861	3.72967	5.03616
ASHGA5P033535	4.55797	4.55797	2.18839	up	protein_coding	NM_001821	CCDS31073.1	CHML	RefSeq	7082	chr1	-	241792166	241799232		CCAACGATTGGAAATGGTTAAGTAAATTTTGGTGTATTGCTAGTGCTATCACAGAATGTT	1122	Hs.654545	GO:0004663|GO:0005096|GO:0005968|GO:0006886|GO:0007601	rab proteins geranylgeranyltransferase component A 2	120.014	780.119	7.1703	9.35869
ASHGA5P023247	2.46382	2.46382	1.3009	up	protein_coding	NM_032530	CCDS42241.1	ZNF594	RefSeq	4877	chr17	-	5082830	5095178		TTGGGGGTAGCCTGGAGATTCTGAAGACAGGAATAAGATGAAGGAATGGAAATCAAAGAT	84622	Hs.658402	GO:0003677|GO:0005634|GO:0006351|GO:0006355|GO:0008270	zinc finger protein 594	8.31139	30.3513	3.34983	4.65073
ASHGA5P006593	2.08298	2.08298	1.05865	up	protein_coding	NM_001161619	CCDS54202.1	DUS3L	RefSeq	1401	chr19	-	5785152	5791249		AAAGGGCAGGAGAAGACTTGCCGGGAAACCGAGCTGGACATCCGTGGCAAACTTTACCTG	56931	Hs.284297	GO:0003676|GO:0008033|GO:0008270|GO:0017150|GO:0050660	tRNA-dihydrouridine(47) synthase [NAD(P)(+)]-like isoform 2	15.8838	47.9913	4.26252	5.32117
ASHGA5P009218	2.78761	2.78761	1.47903	up	protein_coding	NM_033295	CCDS8332.1	CASP1	RefSeq	443	chr11	-	104896236	104905884		ATGGGTGAAGATAATGTTTCTTGGAGACATCCCACAATGGGCTCTGTTTTTATTGGAAGA	834	Hs.2490	GO:0001666|GO:0001774|GO:0004197|GO:0005515|GO:0005576|GO:0005634|GO:0005829|GO:0006508|GO:0006915|GO:0006917|GO:0006919|GO:0007165|GO:0007494|GO:0007520|GO:0007613|GO:0008656|GO:0009636|GO:0014070|GO:0016485|GO:0030324|GO:0032496|GO:0032611|GO:0033198|GO:0035872|GO:0042493|GO:0043123|GO:0045087|GO:0046010|GO:0050717|GO:0050718|GO:0071260|GO:0071310|GO:0072557	caspase-1 isoform epsilon	155.279	616.089	7.53886	9.01789
ASHGA5P008537	2.07357	2.07357	1.05211	up	protein_coding	NM_024110	CCDS11768.1	CARD14	RefSeq	4186	chr17	+	78152306	78183130	NR_047566	TTTGTCCTTTGACAGGGGCCAGTTGGACCCCAGCAGGATGGAGGGCTCCAGCACGTGCTT	79092	Hs.696253	GO:0001934|GO:0005737|GO:0005886|GO:0007250|GO:0016235|GO:0042981|GO:0050700	caspase recruitment domain-containing protein 14 isoform 1	21.5748	65.0315	4.70299	5.75511
ASHGA5P004426	2.10508	2.10508	1.07387	up	protein_coding	ENST00000292079	CCDS8386.1	FXYD2	GENCODE	571	chr11	-	117690789	117695459		CTGGGTTGTCGATGGACGGTGGCGGCAGCCCCAAGGGGGACGTGGACCCGTTCTACTATG	486	Hs.731865	GO:0055085|GO:0006811|GO:0006810|GO:0034220|GO:0005886|GO:0016020|GO:0005890|GO:0005216|GO:0005215|GO:0005391	FXYD domain containing ion transport regulator 2 [Source:HGNC Symbol;Acc:4026]	11.7547	36.1815	3.83916	4.91304
ASHGA5P002939	2.77269	2.77269	1.47128	up	protein_coding	NM_018084	CCDS33203.1	CCDC88A	RefSeq	9746	chr2	-	55514977	55647057		TTCAAACTCTTTAGAAGATGGCCAGACCTTGGGGACCAAGAAAAGCAGCACCATGAATGA	55704	Hs.292925	GO:0000226|GO:0001932|GO:0003779|GO:0005783|GO:0005794|GO:0005829|GO:0005886|GO:0006260|GO:0006275|GO:0008017|GO:0010975|GO:0016020|GO:0016023|GO:0016044|GO:0016477|GO:0030027|GO:0030032|GO:0031410|GO:0031929|GO:0032148|GO:0032956|GO:0035091|GO:0042127|GO:0042803|GO:0043422	girdin isoform 2	11.9544	48.4625	3.86411	5.33539
ASHGA5P045708	3.0516	3.0516	1.60957	up	protein_coding	ENST00000354323	CCDS35012.1	HRCT1	GENCODE	950	chr9	+	35906188	35907138		GCTGCACAGTCAATTCATCGGTGCCTTAGTCCAAGAAAATAAAAACCACTAAGAAGCTTT	646962	Hs.208081	GO:0016021	histidine rich carboxyl terminus 1 [Source:HGNC Symbol;Acc:33872]	33213.9	125418	15.2158	16.8254
ASHGA5P053558	2.30137	2.30137	1.20249	up	protein_coding	NM_174911	CCDS6358.1	FAM84B	RefSeq	5503	chr8	-	127564682	127570711		CCGCAGCGTGATGGGCAACCAGGTGGAGAAATTGACCCACCTAAGTTACAAGGAAGTTCC	157638	Hs.124951	GO:0005515|GO:0005737|GO:0005886	protein FAM84B	8.97627	30.5816	3.45931	4.6618
ASHGA5P012538	2.19526	2.19526	1.13439	up	protein_coding	ENST00000378895	CCDS11246.2	DHRS13	GENCODE	1921	chr17	-	27224798	27230089		GTGGTCACGGGCGCCAACAGCGGCATCGGAAAGATGACGGCGCTGGAGCTGGCGCGCCGG	147015	Hs.631760	GO:0044237|GO:0008152|GO:0005576|GO:0000166|GO:0016491|GO:0003824|GO:0050662	dehydrogenase/reductase (SDR family) member 13 [Source:HGNC Symbol;Acc:28326]	10.4005	33.2889	3.65526	4.78965
ASHGA5P051750	2.53397	2.53397	1.3414	up	protein_coding	NM_173084	CCDS3190.1	TRIM59	RefSeq	3886	chr3	-	160153290	160167626		GGAATTTGTGTGGAAAATAGTTTCCCATTGAAAATGTCAACCTGAATTGTTTAAATGGGC	286827	Hs.212957	GO:0005622|GO:0008270|GO:0016021	tripartite motif-containing protein 59	9.65719	35.9341	3.56061	4.90201
ASHGA5P012643	2.14914	2.14914	1.10376	up	protein_coding	ENST00000379618	CCDS34211.1	TRIM36	GENCODE	693	chr5	-	114506798	114516243		ATTTGGCTACATCATGGAATTGATAGCTAAAGGCAAGATGCCGGATTGGAGACGAGGCTA	55521	Hs.519514	GO:0007340|GO:0005856|GO:0001669|GO:0008270|GO:0016874	tripartite motif containing 36 [Source:HGNC Symbol;Acc:16280]	94.2556	291.946	6.82475	7.92851
ASHGA5P054099	2.15856	2.15856	1.11007	up	protein_coding	NM_133265	CCDS14563.1	AMOT	RefSeq	6514	chrX	-	112018104	112084043	ENST00000371959	TCTCATCTAAACGGCCAAATCAAGAGCTGCAGATTATCAGCAAAAATGCTTTTAATCATT	154796	Hs.528051	GO:0001570|GO:0001701|GO:0001702|GO:0001725|GO:0001726|GO:0003365|GO:0004872|GO:0005515|GO:0005737|GO:0005829|GO:0005884|GO:0005923|GO:0005923|GO:0006935|GO:0007043|GO:0008180|GO:0009897|GO:0009986|GO:0016021|GO:0016525|GO:0030027|GO:0030036|GO:0030139|GO:0030334|GO:0034260|GO:0034613|GO:0035329|GO:0035329|GO:0040019|GO:0042074|GO:0043116|GO:0043532|GO:0043534|GO:0043536|GO:0045793|GO:0051056|GO:…	angiomotin isoform 2	9.584	30.566	3.55081	4.66088
ASHGA5P000619	3.40494	3.40494	1.76763	up	protein_coding	NM_006072	CCDS5578.1	CCL26	RefSeq	562	chr7	-	75398841	75419064		GGGCTGTGATATTCACTACCAAAAGAGGCAAGAAAGTCTGTACCCATCCAAGGAAAAAAT	10344	Hs.131342	GO:0001938|GO:0005615|GO:0006935|GO:0006954|GO:0006955|GO:0007165|GO:0007267|GO:0008009|GO:0030335|GO:0030838|GO:0032855	C-C motif chemokine 26 precursor	509.831	2429.7	9.24544	11.0131
ASHGA5P011320	2.60918	2.60918	1.3836	up	protein_coding	NM_006417	CCDS688.1	IFI44	RefSeq	1742	chr1	+	79115476	79129763		GAGGTCCAAGCTAGAGGAAGTCCAAAGAAAACTTGGATTTGCTCTTTCTGACATCTCGGT	10561	Hs.82316	GO:0005737|GO:0009615	interferon-induced protein 44	1145.13	4136.6	10.4018	11.7854
ASHGA5P013610	2.05742	2.05742	1.04083	up	protein_coding	NM_032753	CCDS12112.1	RAX2	RefSeq	2190	chr19	-	3769088	3772219		GCCGTGGGCGGTGGGAGCCATGTTCCTGAGCCCGGGCGAGGGGCCGGCAACCGAGGGTGG	84839	Hs.532691	GO:0003700|GO:0005634|GO:0006351|GO:0007601|GO:0043565|GO:0050896	retina and anterior neural fold homeobox protein 2	15.0492	44.9855	4.18645	5.22728
ASHGA5P043089	2.21629	2.21629	1.14815	up	protein_coding	NM_178558	CCDS34644.1	ZNF680	RefSeq	3050	chr7	-	63980254	64023505		GCTTATTAAACATAAGGGAATTCATATGGGAGAGAAACCCTACAAATGTGAGGAATGTGG	340252	Hs.520886	GO:0003677|GO:0005634|GO:0005730|GO:0006351|GO:0006355|GO:0008270	zinc finger protein 680 isoform 1	28.7473	92.1418	5.10987	6.25802
ASHGA5P043847	2.9736	2.9736	1.57221	up	protein_coding	NM_000108	CCDS5749.1	DLD	RefSeq	3579	chr7	+	107531585	107561643		TTTGCTGCTAACAGCAGAGCTAAGACAAATGCTGACACAGATGGCATGGTGAAGATCCTT	1738	Hs.131711	GO:0004148|GO:0005634|GO:0005730|GO:0005739|GO:0005759|GO:0006086|GO:0006090|GO:0006099|GO:0006103|GO:0006120|GO:0006508|GO:0006554|GO:0007369|GO:0007568|GO:0009083|GO:0009106|GO:0010510|GO:0019861|GO:0034641|GO:0042391|GO:0043159|GO:0043544|GO:0044281|GO:0045252|GO:0045254|GO:0045454|GO:0048240|GO:0050660|GO:0051068|GO:0051287	dihydrolipoyl dehydrogenase, mitochondrial precursor	612.803	2544.87	9.50569	11.0779
ASHGA5P045500	2.49508	2.49508	1.31909	up	protein_coding	NM_203434	CCDS43888.1	IER5L	RefSeq	2724	chr9	-	131937830	131940540		TCATTACCCTGTATTTTTGTGCATACTGAATTGTATATCACCGGGTAAAACTGTTCAGAT	389792	Hs.529857		immediate early response gene 5-like protein	16242.7	54004.4	14.2052	15.5242
ASHGA5P053938	2.28069	2.28069	1.18947	up	protein_coding	NM_005391	CCDS14212.1	PDK3	RefSeq	1803	chrX	+	24483343	24552542		CCAGGGATGCTTCAAAATACAAAGCAAAACAGTAATATACCACCTTGATTTCCATTACAA	5165	Hs.296031	GO:0004672|GO:0004740|GO:0005515|GO:0005524|GO:0005739|GO:0005759|GO:0006006|GO:0006090|GO:0006468|GO:0006468|GO:0010510|GO:0044281	pyruvate dehydrogenase kinase, isozyme 3 isoform 2	1772.49	5548.41	11.0256	12.2151
ASHGA5P049906	2.86958	2.86958	1.52084	up	protein_coding	NM_178493	CCDS32771.2	NOTUM	RefSeq	2281	chr17	-	79910382	79919057		TTCGTGGTGCAGTGGCTGTTTGACGAGGCACAGCTGACGGTGGACAACGTGCACCTGACG	147111	Hs.106137	GO:0005576|GO:0016787	protein notum homolog precursor	7.2457	30.8717	3.15526	4.6761
ASHGA5P012679	2.19311	2.19311	1.13298	up	protein_coding	NM_022350	CCDS4086.1	ERAP2	RefSeq	5691	chr5	+	96211643	96255406	NM_001130140	CCCAGTGGATGGAATCCAGTGGAAAATTAAATATACCAACAGATGTTTTAAAGATTGTGT	64167	Hs.482910	GO:0002474|GO:0004177|GO:0005788|GO:0005789|GO:0006508|GO:0008217|GO:0008237|GO:0008270|GO:0016021|GO:0019885	endoplasmic reticulum aminopeptidase 2	35.3782	112.422	5.41069	6.54367
ASHGA5P008364	2.33455	2.33455	1.22314	up	protein_coding	NM_001172304	CCDS53503.1	MASTL	RefSeq	3509	chr10	+	27443752	27475848		AGGGCCCATGATATCCCTTGGCCAGAAGGTGAAGAAAAGTTATCTGATAATGCTCAAAGT	84930	Hs.276905	GO:0000086|GO:0004674|GO:0005524|GO:0005634|GO:0005813|GO:0006974|GO:0007067|GO:0016301|GO:0032154|GO:0034048|GO:0051301|GO:0051721|GO:0051726	serine/threonine-protein kinase greatwall isoform 3	334.648	1103.52	8.63922	9.86236
ASHGA5P011729	2.11116	2.11116	1.07804	up	protein_coding	NM_021998	CCDS35344.1	ZNF711	RefSeq	4182	chrX	+	84498996	84528368		TCATATAAAGATATTGGTGAATGAACTTTGCTAAGTATGGATTCAGGCGGTGGAAGTCTT	7552	Hs.326801	GO:0005515|GO:0005634|GO:0006351|GO:0008270|GO:0043565|GO:0045893	zinc finger protein 711	10.5626	32.5893	3.6792	4.75723
ASHGA5P050625	2.10581	2.10581	1.07437	up	protein_coding	NM_173842	CCDS46396.1	IL1RN	RefSeq	1794	chr2	+	113885137	113891593		TTTATAAACCACAACTCTGGGCCCGCAATGGCAGTCCACTGCCTTGCTGCAGTCACAGAA	3557	Hs.81134	GO:0001960|GO:0002439|GO:0005149|GO:0005150|GO:0005151|GO:0005152|GO:0005152|GO:0005615|GO:0005622|GO:0005634|GO:0005737|GO:0005813|GO:0005886|GO:0006629|GO:0006953|GO:0006955|GO:0007565|GO:0007613|GO:0010243|GO:0014050|GO:0014070|GO:0030073|GO:0031982|GO:0034115|GO:0042493|GO:0043066|GO:0043507|GO:0045352|GO:0045353|GO:0051384|GO:2000660	interleukin-1 receptor antagonist protein isoform 1 precursor	20.7673	63.6145	4.64865	5.72302
ASHGA5P008440	4.11757	4.11757	2.04179	up	protein_coding	ENST00000343200	CCDS54876.1	VCAN	GENCODE	9455	chr5	+	82767492	82878122		TGCTTTAAACGTCGAATGAGTGATTTGAGTGTAATTGGTCATCCAATAGATTCAGAATCT	1462	Hs.643801	GO:0007275|GO:0007507|GO:0007155|GO:0008347|GO:0031103|GO:0008037|GO:0005615|GO:0005578|GO:0031012|GO:0005515|GO:0005509|GO:0030246|GO:0005540|GO:0005539	versican [Source:HGNC Symbol;Acc:2464]	480.331	2768.29	9.16036	11.2022
ASHGA5P013387	4.52518	4.52518	2.17797	up	protein_coding	NM_001146213	CCDS53814.1	TBC1D15	RefSeq	5760	chr12	+	72233486	72320629	NM_022771, NR_027449	GGTGTTGTGAGCGGGAAGATTATATATGAACAAGAAGGAGTATATATTCACTCATCTTGT	64786	Hs.284630	GO:0005097|GO:0005515|GO:0005576|GO:0005737|GO:0005739|GO:0032313	TBC1 domain family member 15 isoform 3	5	28.0675	2.36009	4.53806
ASHGA5P012551	2.24319	2.24319	1.16555	up	protein_coding	NM_019593	CCDS13090.1	GPCPD1	RefSeq	5478	chr20	-	5525079	5591672		CAACCACGATCAATAACCCCTTTAGAAAGCGAAATTATTATTGACGATGGACAATTTGGA	56261	Hs.636359	GO:0005829|GO:0006071|GO:0006644|GO:0008889|GO:0044281|GO:0046474|GO:0047389|GO:2001070	glycerophosphocholine phosphodiesterase GPCPD1	156.319	499.973	7.54799	8.71354
ASHGA5P019539	4.01804	4.01804	2.00649	up	protein_coding	NM_001146334	CCDS47582.1	NACAD	RefSeq	4778	chr7	-	45120035	45128493		AGAAGAAGGCCCGAAAGGCAATGTCAAAGCTGGGCTTGCGGCAGATTCAGGGAGTCACCA	23148	Hs.96633	GO:0005634|GO:0005737|GO:0015031	NAC-alpha domain-containing protein 1	229.833	1301.16	8.10415	10.1106
ASHGA5P052051	3.42137	3.42137	1.77457	up	protein_coding	NM_002358	CCDS3715.1	MAD2L1	RefSeq	1453	chr4	-	120980578	120988013		GTAGATGGAAAAACTTGTGCTATAAAGCTAGATGCTTTCCTAAATCAGATGTTTTGGTCA	4085	Hs.591697	GO:0000070|GO:0000075|GO:0000087|GO:0000236|GO:0000278|GO:0000776|GO:0000776|GO:0000777|GO:0000922|GO:0005515|GO:0005634|GO:0005643|GO:0005829|GO:0005829|GO:0007093|GO:0007094|GO:0031145|GO:0042177|GO:0042803|GO:0043066|GO:0048471|GO:0051301|GO:0051436|GO:0051439|GO:0060564|GO:0090267	mitotic spindle assembly checkpoint protein MAD2A	3953.14	18499.9	12.1709	13.9455
ASHGA5P001330	2.71944	2.71944	1.44331	up	protein_coding	NM_005127	CCDS8605.1	CLEC2B	RefSeq	2052	chr12	-	10004967	10022458		AGAAGAAATGAATTTTCTTAGGCGGTATAAATGCAGTTCTGATCACTGGATTGGACTGAA	9976	Hs.85201	GO:0005887|GO:0030246	C-type lectin domain family 2 member B	2076.91	7775.48	11.2591	12.7024
ASHGA5P038899	2.34452	2.34452	1.22929	up	protein_coding	ENST00000354565	CCDS33797.1	OR5H1	GENCODE	942	chr3	+	97851541	97852483	ENST00000356526	CCTTTGTTAAATCCTATCATCTACAGTCTGAGAAATAAGCAAGTCACAGTTTCATTCACA	26341	Hs.537383	GO:0007186|GO:0016021|GO:0005886|GO:0004930|GO:0004984	olfactory receptor, family 5, subfamily H, member 1 [Source:HGNC Symbol;Acc:8346]	9.82543	33.8135	3.58345	4.81275
ASHGA5P011748	2.3893	2.3893	1.25659	up	protein_coding	NM_021129	CCDS7299.1	PPA1	RefSeq	1316	chr10	-	71962585	71993190		CCAACAGACGTGGATAAGTGGTTCCATCACCAGAAAAACTAATGAGATTTCTCTGGAATA	5464	Hs.437403	GO:0000287|GO:0004427|GO:0005737|GO:0005829|GO:0006418|GO:0006796|GO:0010467|GO:0071344	inorganic pyrophosphatase	21313.6	66779.1	14.6158	15.8724
ASHGA5P050359	2.3883	2.3883	1.25599	up	protein_coding	NM_001018069	CCDS30747.1	SERBP1	RefSeq	6719	chr1	-	67873492	67896123	NM_001018067, NM_001018068, NM_015640	TGGTAGGCACATCGTGTCAAGTGAAGTAGTTTTATAGGTATGGGTTTTTTCTCCCCCTTC	26135	Hs.530412	GO:0003730|GO:0005515|GO:0005634|GO:0005737|GO:0005886|GO:0043488|GO:0048471	plasminogen activator inhibitor 1 RNA-binding protein isoform 3	2174.64	7170.56	11.3246	12.5806
ASHGA5P010685	2.23217	2.23217	1.15844	up	protein_coding	NM_004562	CCDS5281.1	PARK2	RefSeq	4073	chr6	-	161768589	163148834		CTTGACCCAGGGTCCATCTTGCTGGGATGATGTTTTAATTCCAAACCGGATGAGTGGTGA	5071	Hs.132954	GO:0000209|GO:0000422|GO:0001933|GO:0004842|GO:0005515|GO:0005634|GO:0005737|GO:0005739|GO:0005739|GO:0005783|GO:0005794|GO:0005829|GO:0006511|GO:0006513|GO:0007417|GO:0008219|GO:0008270|GO:0010506|GO:0016235|GO:0019900|GO:0019901|GO:0030165|GO:0031625|GO:0032232|GO:0042787|GO:0043123|GO:0043524|GO:0048471|GO:0051087|GO:0051865|GO:0060548|GO:0070534|GO:0070842|GO:0070936|GO:0070997|GO:0090201|GO:…	E3 ubiquitin-protein ligase parkin isoform 1	14.2993	46.4759	4.11763	5.27607
ASHGA5P001928	2.72608	2.72608	1.44683	up	protein_coding	NM_005824	CCDS5727.1	LRRC17	RefSeq	2303	chr7	+	102553343	102585556		ATCGATCCTGGGTCTTTGAGATGAAACCCTGCAAGTAGACTTACGTGAATGATTTTTGCT	10234	Hs.567412	GO:0001649|GO:0005615|GO:0033687|GO:0045671|GO:0048539	leucine-rich repeat-containing protein 17 isoform 2 precursor	12.7502	50.8923	3.9553	5.40214
ASHGA5P018574	2.88815	2.88815	1.53014	up	protein_coding	NM_001135241	CCDS44350.1	AKR1C2	RefSeq	1098	chr10	-	5042102	5046206		GTCTGTAAAGGAGGACATAGGGATTTTAACATGGAAGAAGAGCCCTAAACATAACTCCTA	1646	Hs.567256	GO:0004032|GO:0004958|GO:0005737|GO:0006693|GO:0007186|GO:0007586|GO:0008202|GO:0008284|GO:0016655|GO:0018636|GO:0031406|GO:0032052|GO:0034694|GO:0042448|GO:0044597|GO:0044598|GO:0047026|GO:0047086|GO:0047115|GO:0051897|GO:0055114|GO:0071395	aldo-keto reductase family 1 member C2 isoform 2	6.94667	29.799	3.09388	4.62402
ASHGA5P009476	4.38661	4.38661	2.13311	up	protein_coding	NM_001149	CCDS7259.1	ANK3	RefSeq	7218	chr10	-	61786055	61900774		ACATTTGATCATCCAAGCCTAGTGGAAATGGCTTTACCGCAGAGTGAAGATGCAATGACC	288	Hs.499725	GO:0000281|GO:0005200|GO:0005515|GO:0005886|GO:0005923|GO:0007009|GO:0007165|GO:0007409|GO:0008092|GO:0009925|GO:0009986|GO:0010628|GO:0010765|GO:0014704|GO:0014731|GO:0016323|GO:0016328|GO:0019228|GO:0030315|GO:0030507|GO:0030674|GO:0033268|GO:0042383|GO:0043001|GO:0043034|GO:0043194|GO:0043266|GO:0044325|GO:0045184|GO:0045296|GO:0045838|GO:0071709|GO:0072659|GO:0072659|GO:0072660|GO:0072661|GO:…	ankyrin-3 isoform 2	5	27.2518	2.36009	4.49319
ASHGA5P053365	2.11656	2.11656	1.08172	up	protein_coding	NM_207336	CCDS5899.1	ZNF467	RefSeq	2295	chr7	-	149461452	149470295		TTCTTCTGAGCCTAGTTCTCACGAGGACCCTTTCTTGCCCACAGTTTCGAGAGGCCCGTG	168544	Hs.726477	GO:0003677|GO:0005634|GO:0006351|GO:0006355|GO:0008270	zinc finger protein 467	486.847	1452.35	9.1794	10.2611
ASHGA5P012739	2.04631	2.04631	1.03303	up	protein_coding	NM_001025203	CCDS33574.1	U2AF1	RefSeq	971	chr21	-	44513065	44527688		GGCTCACACTGTGCCGTGAGCGATGTGGAGATGCAGGAACACTATGATGAGTTTTTTGAG	7307	Hs.365116	GO:0000166|GO:0000398|GO:0000398|GO:0003723|GO:0005515|GO:0005634|GO:0005654|GO:0005681|GO:0005730|GO:0006366|GO:0006369|GO:0006397|GO:0006406|GO:0008270|GO:0008380|GO:0010467|GO:0015030|GO:0016607|GO:0031124|GO:0050733|GO:0071013	splicing factor U2AF 35 kDa subunit isoform b	2019.88	5690.89	11.2152	12.2482
ASHGA5P002953	2.10575	2.10575	1.07433	up	protein_coding	NM_014280	CCDS41292.1	DNAJC8	RefSeq	1765	chr1	-	28526789	28559542		CCTGGATGTAATTCAGGCAGGAAAAGAATACGTGGAACACACTGTGAAAGAGCGAAAAAA	22826	Hs.433540	GO:0000398|GO:0005654|GO:0006457|GO:0008380|GO:0010467|GO:0031072|GO:0051082	dnaJ homolog subfamily C member 8	1924.11	5559.48	11.1438	12.2181
ASHGA5P047752	2.40554	2.40554	1.26636	up	protein_coding	ENST00000339992	CCDS31305.1	HMX2	GENCODE	1628	chr10	+	124907637	124910188		AAGGGAGTTCTTGGTTTCCTTCGATTTCTTATGAACCCAGGATGGGCAGCAAAGAAGATG	3167	Hs.444756	GO:0006351|GO:0030154|GO:0007420|GO:0006355|GO:0008284|GO:0042472|GO:0005634|GO:0003677|GO:0003700|GO:0043565	H6 family homeobox 2 [Source:HGNC Symbol;Acc:5018]	12.1106	42.592	3.88224	5.14861
ASHGA5P027367	2.06666	2.06666	1.0473	up	protein_coding	NM_145064	CCDS8936.1	STAC3	RefSeq	1643	chr12	-	57637241	57644969		AACCAACATCCATGAACACTGTCAGTCCTATGTGGAAATGCAGAGATGCTTCGGCAAGAT	246329	Hs.417595	GO:0005622|GO:0035556|GO:0042802|GO:0046872	SH3 and cysteine-rich domain-containing protein 3	11.4611	34.6217	3.79807	4.84537
ASHGA5P053294	2.11626	2.11626	1.08152	up	protein_coding	NM_033418	CCDS1284.1	METTL18	RefSeq	1487	chr1	-	169761669	169764061		AAGTTTCCTGGTTAATTAACATTCACTGAGTATCCAAAATGAAATAAACAGAAGGACCAA	92342	Hs.33922	GO:0005737|GO:0008276	histidine protein methyltransferase 1 homolog	858.916	2533.14	9.98705	11.0686
ASHGA5P005213	2.86721	2.86721	1.51965	up	protein_coding	NM_153692	CCDS6110.1	HTRA4	RefSeq	2130	chr8	+	38831667	38846181		TGGTGAACTTGGATGGTGATGTGATTGGCGTCAATTCATTGAGGGTGACTGATGGAATCT	203100	Hs.661014	GO:0001558|GO:0004252|GO:0005520|GO:0005576|GO:0006508|GO:0030512	serine protease HTRA4 precursor	5.78787	24.923	2.84483	4.36448
ASHGA5P006572	2.20528	2.20528	1.14096	up	protein_coding	NM_006751	CCDS2284.1	SSFA2	RefSeq	5188	chr2	+	182756471	182795464		CATACGGGAGGTTGGCATGGATCCTATTAGCTGTGTAATACTGGAATTATCAATGATATG	6744	Hs.196983	GO:0003779|GO:0005737|GO:0005886	sperm-specific antigen 2 isoform 2	478.467	1486.12	9.15439	10.2954
ASHGA5P012082	2.52826	2.52826	1.33815	up	protein_coding	NM_001012267	CCDS35063.1	CENPP	RefSeq	3428	chr9	+	95087740	95377437		CCCGAGTCCAAAAATCTTTTCAAGCCATACACCAATTCAATTTGGAAGGATGGAAGTCTT	401541	Hs.713775	GO:0000087|GO:0000236|GO:0000278|GO:0000775|GO:0005654|GO:0005829|GO:0006334|GO:0034080	centromere protein P	145.412	524.437	7.44718	8.78532
ASHGA5P041712	3.247	3.247	1.69911	up	protein_coding	ENST00000305910	CCDS4602.1	HIST1H3G	GENCODE	467	chr6	-	26271145	26271612		GTAGAGGTTTCCGGGCAGTAATTCTATCCAACTTAAAAAGGCTCTTTTAAGAGCCGCCTA	8355	Hs.247813	GO:0006334|GO:0007596|GO:0060968|GO:0051320|GO:0005634|GO:0005576|GO:0000786|GO:0005654|GO:0003677|GO:0005515	histone cluster 1, H3g [Source:HGNC Symbol;Acc:4772]	168.799	780.487	7.66022	9.35933
ASHGA5P051736	3.73036	3.73036	1.89932	up	protein_coding	NM_001167916	CCDS54661.1	VEPH1	RefSeq	1402	chr3	-	157177409	157221415	NM_001167915	GTGGGAAGCAAGACCTAGAGTATTAGAAGCAAATTAATTTCTCTGTTTTGCTGCCAGTTG	79674	Hs.658046	GO:0005543|GO:0005886	ventricular zone-expressed PH domain-containing protein homolog 1 isoform 3	32.6573	175.638	5.29325	7.19257
ASHGA5P037992	2.6504	2.6504	1.40621	up	protein_coding	NM_181773	CCDS13985.1	APOBEC3H	RefSeq	1070	chr22	+	39493228	39500072	ENST00000348946, NM_001166003	ATGTTAGAGGAGCTAGATAAAAACAGTCGAGCCATAAAGCGACGGCTTGAGAGGATAAAG	164668	Hs.440515	GO:0004126|GO:0005634|GO:0005737|GO:0008270|GO:0009615|GO:0009972|GO:0010529|GO:0010529|GO:0045869|GO:0048525|GO:0070383	DNA dC->dU-editing enzyme APOBEC-3H isoform 2	18.9255	73.1419	4.51617	5.92238
ASHGA5P036729	50.7085	50.7085	5.66416	up	protein_coding	ENST00000375978	CCDS13192.1	FOXS1	GENCODE	1318	chr20	-	30432102	30433420		GGGCCTCTTGGGATTTACTCTGTGGCTCTCAGGGCCAATAAAGCCATGTGATGATGAGGG	2307	Hs.516971	GO:0007275|GO:0001974|GO:0045892|GO:0006355|GO:0043010|GO:0043433|GO:0035050|GO:0045944|GO:0050885|GO:0001756|GO:0030199|GO:0007219|GO:0008286|GO:0050880|GO:0006916|GO:0055010|GO:0060038|GO:0001569|GO:0001503|GO:0001568|GO:0001570|GO:0048844|GO:0040018|GO:0046620|GO:0001946|GO:0048010|GO:0014034|GO:0048343|GO:0005634|GO:0005667|GO:0003677|GO:0003700|GO:0003690|GO:0043565|GO:0008134|GO:0003705|GO:…	forkhead box S1 [Source:HGNC Symbol;Acc:3735]	90.7751	6477.65	6.76848	12.4326
ASHGA5P004471	3.71503	3.71503	1.89337	up	protein_coding	ENST00000292852	CCDS12526.1	FBXO17	GENCODE	2215	chr19	-	39432041	39466380		AGCCCGCCAGGACTCTGGCTACTGGAGATGGGCGCCCGGCTATCGCGGCGACGGCTGCCG	115290	Hs.531770	GO:0030163|GO:0019005|GO:0005515|GO:0001948	F-box protein 17 [Source:HGNC Symbol;Acc:18754]	7.03814	38.6577	3.11201	5.00539
ASHGA5P019561	2.16354	2.16354	1.11339	up	protein_coding	NM_001142426	CCDS14512.1	MORF4L2	RefSeq	1845	chrX	-	102930425	102941746	NM_001142420	AGAATCTTGGTGGTTGGAATAAAAACAGGGTTGAATGAGTTCCAGAAAGCAGGGTTCTCA	9643	Hs.326387	GO:0001558|GO:0005515|GO:0005730|GO:0006281|GO:0006351|GO:0006355|GO:0016568	mortality factor 4-like protein 2	657.291	1989.52	9.60768	10.7211
ASHGA5P012823	3.67483	3.67483	1.87768	up	protein_coding	NM_002460	CCDS4469.1	IRF4	RefSeq	5332	chr6	+	391738	411443	NM_001195286	CACAGCTCACGTAGAACCTCTGCTAGCCAGACAACTATATTATTTTGCTCAACAAAACAG	3662	Hs.401013	GO:0000788|GO:0000975|GO:0003700|GO:0005634|GO:0005634|GO:0005730|GO:0005737|GO:0005829|GO:0006351|GO:0008134|GO:0019221|GO:0034122|GO:0042110|GO:0043011|GO:0043388|GO:0043966|GO:0043967|GO:0045082|GO:0045086|GO:0045368|GO:0045404|GO:0045622|GO:0045893|GO:0045944|GO:0060333|GO:0060337	interferon regulatory factor 4 isoform 1	48.3782	256.776	5.86574	7.74342
ASHGA5P050016	2.0479	2.0479	1.03415	up	protein_coding	NM_032160	CCDS11995.1	DSEL	RefSeq	9281	chr18	-	65173818	65183967		TAACCAGATGGGAAACACATTGAGCATCATATCTGACATGTATGCCTAAGGGAGGAGCTC	92126	Hs.124673	GO:0008146|GO:0016021|GO:0016853	dermatan-sulfate epimerase-like protein precursor	8.89701	26.978	3.44573	4.47988
ASHGA5P034221	4.22493	4.22493	2.07893	up	protein_coding	NM_001184825	CCDS54275.1	PSG1	RefSeq	2071	chr19	-	43370612	43383871	NM_001184826, NM_001206650, NM_002780, NM_002783, NM_213633, NR_033888	TCTTGCCGTTTCCTAAGAGATACATTGTAAAACGTGACAGTAAGACATTCTAGCAGAATA	5669	Hs.709192	GO:0005576|GO:0007565	pregnancy-specific beta-1-glycoprotein 1 isoform 2 precursor	58.87	358.948	6.15138	8.23031
ASHGA5P040389	2.67556	2.67556	1.41984	up	protein_coding	NM_016180	CCDS3901.1	SLC45A2	RefSeq	1734	chr5	-	33944720	33984780		TGTCGCTCTCTTTGTTAGATATGTGGATTAGGTCAATAAAGAGACAATGACCCTAACCTC	51151	Hs.278962	GO:0007601|GO:0016021|GO:0033162|GO:0042438|GO:0048066|GO:0050896	membrane-associated transporter protein isoform a	9.23026	36.3189	3.49808	4.91792
ASHGA5P003591	2.29607	2.29607	1.19916	up	protein_coding	NM_000396	CCDS969.1	CTSK	RefSeq	1825	chr1	-	150768683	150780917		TTGACTCTGAAGATGCCTACCCATATGTGGGACAGGAAGAGAGTTGTATGTACAACCCAA	1513	Hs.632466	GO:0001957|GO:0004197|GO:0005615|GO:0006508|GO:0008234|GO:0036021|GO:0045087|GO:0045453	cathepsin K preproprotein	19.233	64.2078	4.53846	5.73763
ASHGA5P008406	2.56327	2.56327	1.35799	up	protein_coding	NM_006947	CCDS3506.1	SRP72	RefSeq	3893	chr4	+	57333761	57369847	NM_001267722	ATAGTCAACCAAAGGAACAAGGACAGGGAGATTTGAAAAAGAAGAAAAAGAAAAAGAAGG	6731	Hs.237825	GO:0005047|GO:0005730|GO:0005737|GO:0005783|GO:0005786|GO:0005829|GO:0005886|GO:0006412|GO:0006614|GO:0008312|GO:0010467|GO:0042493|GO:0044267	signal recognition particle 72 kDa protein isoform 1	1511.23	5331.58	10.7983	12.1563
ASHGA5P011359	2.44703	2.44703	1.29103	up	protein_coding	NM_017768	CCDS646.1	LRRC40	RefSeq	2958	chr1	-	70610484	70671361		AAGATCAAAGATGATGGACCTAGCCAAAGTGAGTCTGCTACTGAGACTGCCATGACACTA	55631	Hs.147836		leucine-rich repeat-containing protein 40	85.2001	299.46	6.67724	7.96827
ASHGA5P025210	2.18364	2.18364	1.12674	up	protein_coding	NM_001193621		PINLYP	RefSeq	938	chr19	+	44080951	44086256		ACATGTGTGCTCCTGGTCGGGAAGGCTACTTCAAAGGGCAAGGAGTTGGTGCACACCTAC	390940	Hs.22049	GO:0004859|GO:0005576	uncharacterized protein ENSP00000244321 isoform 1	532.66	1633.58	9.30527	10.432
ASHGA5P026237	2.38486	2.38486	1.2539	up	protein_coding	NM_199161	CCDS7835.1	SAA1	RefSeq	531	chr11	+	18287807	18291523	NM_000331, NM_001178006	GGGATACAAAGCGGGGAGAGGGTACACAATGGGTATCTAATAAATACTTAAGAGGTGGAA	6288	Hs.632144	GO:0001664|GO:0005576|GO:0006953|GO:0007204|GO:0007204|GO:0030168|GO:0030593|GO:0034364|GO:0045785|GO:0045785|GO:0048246|GO:0048247|GO:0050708|GO:0050715|GO:0050716|GO:0050728	serum amyloid A-1 protein preproprotein	25.9969	89.7937	4.9656	6.21951
ASHGA5P038798	2.76296	2.76296	1.46622	up	protein_coding	ENST00000296438	CCDS2764.1	FBXW12	GENCODE	1647	chr3	+	48413708	48436190	NM_001159927	AATGGAGATCCGATTGCCTGACTTAGCTTTGAAGCGAATCTTCTCTTTCCTGGACCTGTT	285231	Hs.288793	GO:0005515	F-box and WD repeat domain containing 12 [Source:HGNC Symbol;Acc:20729]	31.8201	126.573	5.25568	6.7219
ASHGA5P053280	3.89041	3.89041	1.95992	up	protein_coding	NM_001172895	CCDS55156.1	CAV1	RefSeq	3212	chr7	+	116165062	116201239	NM_001172896, NM_001172897, NM_001753	CTGTTGGGAAAATATTCAGCAATGTCCGCATCAACTTGCAGAAAGAAATATAAATGACAT	857	Hs.74034	GO:0000122|GO:0000139|GO:0000139|GO:0000165|GO:0000188|GO:0001570|GO:0001666|GO:0001937|GO:0001960|GO:0002080|GO:0005102|GO:0005113|GO:0005198|GO:0005515|GO:0005622|GO:0005739|GO:0005768|GO:0005783|GO:0005811|GO:0005829|GO:0005886|GO:0005886|GO:0005887|GO:0005901|GO:0005901|GO:0005925|GO:0005938|GO:0006641|GO:0006816|GO:0006874|GO:0006940|GO:0007519|GO:0007584|GO:0007595|GO:0007596|GO:0008104|GO:…	caveolin-1 isoform beta	9448.41	50938.8	13.4717	15.4316
ASHGA5P041371	2.01843	2.01843	1.01324	up	protein_coding	NM_002154	CCDS4166.1	HSPA4	RefSeq	3385	chr5	+	132387661	132440709		AGTGGAGGTTCACAAGTCTGAGGAAAATGAGGAGCCAATGGAAACAGATCAGAATGCAAA	3308	Hs.90093	GO:0005524|GO:0005634|GO:0005730|GO:0005737|GO:0005737|GO:0005811|GO:0005829|GO:0006986|GO:0009408|GO:0032092|GO:0045040|GO:0051131	heat shock 70 kDa protein 4	194.75	558.851	7.86722	8.88046
ASHGA5P001654	2.74683	2.74683	1.45777	up	protein_coding	NM_032117	CCDS3782.1	MND1	RefSeq	945	chr4	+	154265800	154336247	NR_045605	TAAAATTGGCCGATGTGAAACGGAAGAGCGAACCAGGCTAGCAAAAGAGCTTTCTTCACT	84057	Hs.294088	GO:0003677|GO:0005634|GO:0006310|GO:0007126	meiotic nuclear division protein 1 homolog isoform 1	663.434	2547.14	9.62186	11.0796
ASHGA5P012555	2.23751	2.23751	1.1619	up	protein_coding	ENST00000379033	CCDS44359.1	SEC61A2	GENCODE	2462	chr10	+	12171639	12207403		GGAAAGGAAAATCCCACTGTTTGGAATCATGTCATCAGATTCTGCAGATCCTTTCTACTG	55176	Hs.112955	GO:0015031|GO:0016021|GO:0016020|GO:0015450	Sec61 alpha 2 subunit (S. cerevisiae) [Source:HGNC Symbol;Acc:17702]	143.248	457.037	7.42564	8.58754
ASHGA5P042311	2.15412	2.15412	1.1071	up	protein_coding	ENST00000369163	CCDS4627.1	HIST1H3H	GENCODE	473	chr6	+	27777841	27778314		AGGGCTTGAGTCTCAAGGACTCACTGATTACATACCCAAAGGCTCTTTTCAGAGCCACCC	8357	Hs.591778	GO:0006334|GO:0007596|GO:0060968|GO:0051320|GO:0005634|GO:0005576|GO:0000786|GO:0005654|GO:0003677|GO:0005515	histone cluster 1, H3h [Source:HGNC Symbol;Acc:4775]	167.28	513.699	7.6474	8.7545
ASHGA5P028729	4.06485	4.06485	2.0232	up	protein_coding	NM_178540	CCDS9306.1	C1QTNF9	RefSeq	1849	chr13	+	24883715	24896669		CACCATTTTACCCAACAAATCATTGTTCGATCATTATTTGCCAGACTTGAATCTCTATGT	338872	Hs.362854	GO:0005179|GO:0005581	complement C1q and tumor necrosis factor-related protein 9A precursor	5	25.2287	2.36009	4.38329
ASHGA5P054692	3.122	3.122	1.64247	up	protein_coding	NM_033092	CCDS31394.1	TRIM5	RefSeq	3659	chr11	-	5684424	5706339		CGCTACTGGGGTAAGGAGAAGTCACATTATCATAAGCCACCCTGCGGCTTATCATTATTA	85363	Hs.370515	GO:0000932|GO:0000932|GO:0005515|GO:0005634|GO:0005730|GO:0005737|GO:0005794|GO:0008270|GO:0009615|GO:0016567|GO:0016874|GO:0019048|GO:0042802|GO:0042803|GO:0070206	tripartite motif-containing protein 5 isoform gamma	124.421	553.942	7.22364	8.86611
ASHGA5P049597	4.23909	4.23909	2.08376	up	protein_coding	NM_016518	CCDS11248.1	PIPOX	RefSeq	2412	chr17	+	27369917	27384236		TATGAATTAAGCATGAAATTAACACCATCTTATGACTTGGCACCTTTTCGAATCAGCCGT	51268	Hs.462585	GO:0005102|GO:0005777|GO:0008115|GO:0033514|GO:0046653|GO:0050031|GO:0050031|GO:0055114	peroxisomal sarcosine oxidase	111.607	676.592	7.06596	9.14972
ASHGA5P046260	2.29007	2.29007	1.19539	up	protein_coding	NM_021992	CCDS14498.1	TMSB15A	RefSeq	666	chrX	-	101768609	101771699		TCCATTGCTTCATAATCTTCATGAAGTTGCATGCTTTTGCAGCTTTTCACAGTTTATTTG	11013	Hs.56145	GO:0003779|GO:0005737|GO:0005856|GO:0030036|GO:0042989	thymosin beta-15A	2145.98	6779.74	11.3099	12.5053
ASHGA5P006164	2.63614	2.63614	1.39843	up	protein_coding	NM_153816	CCDS5004.1	SNX14	RefSeq	3505	chr6	-	86215214	86303629		AGAATCACCAACACGCAATTCAAAATTGAACAGAGGTAGCCTAAGTTTGGATGATTTTCG	57231	Hs.485871	GO:0007154|GO:0015031|GO:0016021|GO:0035091|GO:0038032	sorting nexin-14 isoform a	104.644	395.501	6.9761	8.37453
ASHGA5P001274	6.60425	6.60425	2.72339	up	protein_coding	NM_002982	CCDS11277.1	CCL2	RefSeq	760	chr17	+	32582295	32584220		ATAGAAGAATCACCAGCAGCAAGTGTCCCAAAGAAGCTGTGATCTTCAAGACCATTGTGG	6347	Hs.303649	GO:0000165|GO:0001525|GO:0001666|GO:0001938|GO:0002548|GO:0004672|GO:0005102|GO:0005576|GO:0005576|GO:0005615|GO:0005737|GO:0006468|GO:0006874|GO:0006935|GO:0006954|GO:0006959|GO:0006987|GO:0007010|GO:0007155|GO:0007165|GO:0007166|GO:0007179|GO:0007186|GO:0007187|GO:0007259|GO:0007568|GO:0008009|GO:0008201|GO:0008360|GO:0009408|GO:0009612|GO:0009617|GO:0009887|GO:0010332|GO:0010574|GO:0010759|GO:…	C-C motif chemokine 2 precursor	108.212	1018.17	7.02129	9.74468
ASHGA5P046443	2.18344	2.18344	1.1266	up	protein_coding	NM_021109	CCDS35202.1	TMSB4X	RefSeq	657	chrX	+	12993225	12995346		ATCTGTCTATCTATCTGGCTGGCAGGGAAGGAAAGAACTTGCATGTTGGTGAAGGAAGAA	7114	Hs.437277	GO:0002576|GO:0003779|GO:0005515|GO:0005576|GO:0005856|GO:0007596|GO:0030036|GO:0030168|GO:0031093|GO:0042989	thymosin beta-4	44049.8	118305	15.6042	16.7308
ASHGA5P002010	2.96985	2.96985	1.57039	up	protein_coding	NM_022346	CCDS3424.1	NCAPG	RefSeq	4682	chr4	+	17812524	17846487		AAGGAGGAAGAAAAAAACTGCTGGCTGTTTTACAGGAGATTCTTATTTTACCCACAATCC	64151	Hs.567567	GO:0000796|GO:0005515|GO:0005634|GO:0005737|GO:0005813|GO:0007076|GO:0007076|GO:0015629|GO:0051301	condensin complex subunit 3	83.8157	357.967	6.65636	8.22674
ASHGA5P005600	2.26613	2.26613	1.18023	up	protein_coding	NM_015891	CCDS5081.1	CDC40	RefSeq	3866	chr6	+	110501623	110553422		CAGACATGAGTTATGTGATTTCAGGAGATGGAAATGGAAAATTAAACATTTGGGACTGGA	51362	Hs.428147	GO:0000398|GO:0000398|GO:0005654|GO:0005681|GO:0006366|GO:0006369|GO:0006406|GO:0008380|GO:0010467|GO:0031124|GO:0071013	pre-mRNA-processing factor 17	141.843	458.08	7.41108	8.59131
ASHGA5P001421	2.16771	2.16771	1.11617	up	protein_coding	NM_000163	CCDS3940.1	GHR	RefSeq	4563	chr5	+	42423876	42721980		ATCAGAGGCGAAGCTCGGAGGTCCTACAGGTATGGATCTCTGGCAGCTGCTGTTGACCTT	2690	Hs.125180	GO:0000187|GO:0000255|GO:0004903|GO:0005515|GO:0005576|GO:0005615|GO:0005615|GO:0005634|GO:0005739|GO:0005886|GO:0005887|GO:0006101|GO:0006103|GO:0006105|GO:0006107|GO:0006549|GO:0006573|GO:0006600|GO:0006631|GO:0006897|GO:0007259|GO:0009755|GO:0009986|GO:0016021|GO:0017046|GO:0019530|GO:0019838|GO:0019898|GO:0019901|GO:0019903|GO:0031623|GO:0031623|GO:0032094|GO:0032355|GO:0032869|GO:0032870|GO:…	growth hormone receptor isoform 1 precursor	12.0417	38.2324	3.87353	4.9897
ASHGA5P050434	2.77223	2.77223	1.47105	up	protein_coding	NM_002709	CCDS33169.1	PPP1CB	RefSeq	4991	chr2	+	28974625	29025806	NM_206876	CGCCGAAGAAAAGGTGAAGAAAGGAATTCTGTAAAGAAACCATCAGATTTGTTAAGGACA	5500	Hs.702907	GO:0000164|GO:0005515|GO:0005730|GO:0005977|GO:0005979|GO:0005981|GO:0006470|GO:0006629|GO:0007049|GO:0007179|GO:0017018|GO:0019433|GO:0019901|GO:0030155|GO:0030512|GO:0042587|GO:0044281|GO:0046872|GO:0050115|GO:0051301|GO:0070688|GO:0072357	serine/threonine-protein phosphatase PP1-beta catalytic subunit isoform 1	77.5749	310.115	6.54662	8.01767
ASHGA5P004182	2.33497	2.33497	1.2234	up	protein_coding	NM_000788	CCDS3548.1	DCK	RefSeq	2618	chr4	+	71859264	71896629		CACTCCAGAGACATGCTTACATAGAATATATTTACGGGGAAGAAATGAAGAGCAAGGCAT	1633	Hs.709	GO:0000287|GO:0004137|GO:0005524|GO:0005634|GO:0005829|GO:0006144|GO:0006206|GO:0006220|GO:0008144|GO:0009165|GO:0016773|GO:0017144|GO:0019206|GO:0032548|GO:0042803|GO:0043097|GO:0043101|GO:0044281|GO:0046092|GO:0055086	deoxycytidine kinase	421.48	1381.42	8.9682	10.1916
ASHGA5P008967	2.037	2.037	1.02644	up	protein_coding	NM_145640	CCDS13922.1	APOL3	RefSeq	2145	chr22	-	36536370	36556977	NM_145641, NM_145642	AAGCTTCCTTGAAAAGAAACGCTTTACTGAAGAGGCCACCAAATACTTCCGGGAGAGAGT	80833	Hs.474737	GO:0004871|GO:0005319|GO:0005575|GO:0005576|GO:0005737|GO:0006954|GO:0007165|GO:0008289|GO:0042157|GO:0043123	apolipoprotein L3 isoform 1	12.8305	38.281	3.96536	4.99181
ASHGA5P026515	2.11115	2.11115	1.07803	up	protein_coding	NM_032223	CCDS44650.1	PCNXL3	RefSeq	6584	chr11	+	65383782	65404910		TTTGCTACTATCAAGACTGTCAATTATCGGCTTCATGCCATGTTTGACCAGGGCGAGATC	399909	Hs.380801	GO:0016021	pecanex-like protein 3	9.78805	30.4859	3.57889	4.65692
ASHGA5P016780	2.54277	2.54277	1.3464	up	protein_coding	NM_001143983	CCDS48148.2	CHRDL1	RefSeq	3879	chrX	-	109917083	110039286		CGCTGCCCAGGAGATGGAGAACTGTCATGGGAACATTCTGATGGTGATATCTTCCGGCAA	91851	Hs.496587	GO:0001503|GO:0001654|GO:0005576|GO:0007399|GO:0030154|GO:0030509|GO:0048749	chordin-like protein 1 isoform 4 precursor	13.127	48.8258	3.9985	5.3449
ASHGA5P009490	2.91585	2.91585	1.54392	up	protein_coding	NM_001170696	CCDS54066.1	SPATA22	RefSeq	1288	chr17	-	3343305	3375142		AAATGAAAATTCAGCTCGAAGTACAGCAGATTGGGCCTGGGAAGCTGTGAATCCAGAGTT	84690	Hs.351068		spermatogenesis-associated protein 22 isoform 3	7.30846	31.6447	3.16907	4.71298
ASHGA5P027206	2.031	2.031	1.02219	up	protein_coding	ENST00000395510	CCDS31780.1	TWF1	GENCODE	3045	chr12	-	44187525	44200178	NM_001242397	CCCAGCGGAAACTGAAGCTACTACTGATTAAAGTCATCACATTAAACATTGTAATACTAG	5756	Hs.189075	GO:0030837|GO:0042989|GO:0043538|GO:0005737|GO:0005622|GO:0048471|GO:0015629|GO:0032587|GO:0005911|GO:0030175|GO:0030016|GO:0005524|GO:0003779|GO:0005546|GO:0003785	twinfilin, actin-binding protein, homolog 1 (Drosophila) [Source:HGNC Symbol;Acc:9620]	162.837	472.836	7.60934	8.63153
ASHGA5P011928	4.38389	4.38389	2.13221	up	protein_coding	NM_001191006	CCDS53283.1	SRSF10	RefSeq	2224	chr1	-	24292936	24306953		TTCCGACAATGATAGCCAAGTAAGCAAGAAGAAAAATGAGAGATAATGCTTCAGTGAGAG	10772	Hs.3530	GO:0000166|GO:0000244|GO:0000375|GO:0000398|GO:0003723|GO:0005515|GO:0005634|GO:0005654|GO:0005737|GO:0006355|GO:0006376|GO:0006406|GO:0016482|GO:0016607|GO:0048025|GO:0050733|GO:0051082	serine/arginine-rich splicing factor 10 isoform 4	5	27.2329	2.36009	4.4923
ASHGA5P010064	2.48958	2.48958	1.3159	up	protein_coding	NM_024626	CCDS894.1	VTCN1	RefSeq	2652	chr1	-	117686208	117753582	NM_001253849, NR_045603	TTGAGTATAAAACTGGAGCCTTCAGCATGCCGGAAGTGAATGTGGACTATAATGCCAGCT	79679	Hs.546434	GO:0005886|GO:0016021	V-set domain-containing T-cell activation inhibitor 1 isoform 1 precursor	9.6096	35.2081	3.55435	4.87025
ASHGA5P030128	2.30425	2.30425	1.2043	up	protein_coding	NM_001008224	CCDS32280.1	UACA	RefSeq	7096	chr15	-	70946892	70994620		GCAACAAGAAACTAAATCCTGTCTATGATGAACTGTTGGTTTTCTTGTACTCCTAAGAAC	55075	Hs.108049	GO:0003674|GO:0005515|GO:0005576|GO:0005634|GO:0005635|GO:0005737|GO:0005739|GO:0005856|GO:0008150|GO:0008630|GO:0008631|GO:0009411|GO:0042307|GO:0042347|GO:0043065|GO:0043280|GO:0043293|GO:0048471|GO:0050728	uveal autoantigen with coiled-coil domains and ankyrin repeats isoform 2	62.7699	208.848	6.23927	7.44357
ASHGA5P011837	2.34192	2.34192	1.22769	up	protein_coding	ENST00000373789	CCDS7263.1	RTKN2	GENCODE	6641	chr10	-	63952952	64028466		CATTAACAAGGAAACCAGAATCCGGGCAATGGATAAGGATGCCAAGAAAAGAATCCATAA	219790	Hs.58559	GO:0008284|GO:0007165|GO:0030097|GO:0005886|GO:0005622|GO:0005515|GO:0005543	rhotekin 2 [Source:HGNC Symbol;Acc:19364]	27.0849	91.9515	5.02676	6.25445
ASHGA5P011347	2.19775	2.19775	1.13603	up	protein_coding	NM_001130042	CCDS665.1	CRYZ	RefSeq	2317	chr1	-	75171171	75199092		TATGATGATCCCGTGGATAGTATCTAGATCACCATGGCGACTGGACAGAAGTTGATGAGA	1429	Hs.83114	GO:0003730|GO:0003960|GO:0005737|GO:0005794|GO:0005829|GO:0007601|GO:0008270|GO:0042178|GO:0043231|GO:0051289|GO:0070402|GO:0070404	quinone oxidoreductase isoform a	57.3541	182.748	6.11358	7.24961
ASHGA5P055619	2.12111	2.12111	1.08482	up	protein_coding	NM_002710	CCDS9150.1	PPP1CC	RefSeq	2526	chr12	-	111157612	111180783		CCTCCAAGGGGTATGATCACAAAGCAAGCAAAGAAATAGATGTCGTTTTGACACTGCCTA	5501	Hs.79081	GO:0000087|GO:0000236|GO:0000278|GO:0000777|GO:0004721|GO:0004722|GO:0005515|GO:0005634|GO:0005730|GO:0005737|GO:0005739|GO:0005741|GO:0005829|GO:0005977|GO:0006470|GO:0006629|GO:0007179|GO:0016607|GO:0019433|GO:0019901|GO:0030496|GO:0030512|GO:0032154|GO:0043234|GO:0044281|GO:0046822|GO:0046872|GO:0051301|GO:0070688|GO:0072357	serine/threonine-protein phosphatase PP1-gamma catalytic subunit isoform 1	1453.73	4244.37	10.7408	11.8256
ASHGA5P014417	3.15842	3.15842	1.6592	up	protein_coding	NM_001438	CCDS41468.1	ESRRG	RefSeq	5260	chr1	-	216676587	216896814		ACGAGGAAGAGCTTCTCTGCAGAATGTCAAACAAAGATCGACACATTGATTCCAGCTGTT	2104	Hs.444225	GO:0003707|GO:0003708|GO:0005496|GO:0005515|GO:0005654|GO:0006367|GO:0008270|GO:0010467|GO:0043565|GO:0045893|GO:0050682	estrogen-related receptor gamma isoform 1	8.46816	39.4913	3.37716	5.03636
ASHGA5P010379	2.24547	2.24547	1.16702	up	protein_coding	NM_002038	CCDS306.1	IFI6	RefSeq	836	chr1	-	27992571	27998724	NM_022872	TGCTCTTCACTTGCAGTGGGGTGGAGGCAGGTAAGAAAAAGTGCTCGGAGAGCTCGGACA	2537	Hs.523847	GO:0001836|GO:0005515|GO:0005739|GO:0005886|GO:0006955|GO:0016021|GO:0019221|GO:0043154|GO:0051902|GO:0060337	interferon alpha-inducible protein 6 isoform a precursor	774.84	2423.11	9.84283	11.0098
ASHGA5P011862	6.22043	6.22043	2.63701	up	protein_coding	NM_001142773	CCDS44401.1	PCDH15	RefSeq	6952	chr10	-	55580859	56561051	NM_001142768	TTTGAAATCTGCTTGGGCCAGTATGATGATGGTACAATTCTGGTGGACAACATGCTGATC	65217	Hs.280209	GO:0001750|GO:0005509|GO:0005576|GO:0005615|GO:0005886|GO:0007156|GO:0007605|GO:0016021|GO:0032420|GO:0045202|GO:0045494|GO:0050953|GO:0050957	protocadherin-15 isoform CD1-10 precursor	5	38.4079	2.36009	4.9971
ASHGA5P006803	2.0416	2.0416	1.0297	up	protein_coding	NM_014289	CCDS14555.1	CAPN6	RefSeq	3604	chrX	-	110488326	110513774		CTTATGCAAAGCTGCTAGGCTGTTATGAGGCCCTGGATGGTTTGACCATCACTGATATTA	827	Hs.496593	GO:0001578|GO:0004198|GO:0005876|GO:0006508|GO:0008017|GO:0048471|GO:0051493	calpain-6	22.9582	67.9	4.78812	5.81783
ASHGA5P009862	4.95098	4.95098	2.30771	up	protein_coding	NM_001145414	CCDS48139.1	CHM	RefSeq	2855	chrX	-	85224098	85302566	ENST00000357749	ATGTTGATTCAAGAAGCTACTATGGAGGAAACTGGGCCAGTTTTAGCTTTTCAGGACTAT	1121	Hs.496449	GO:0001568|GO:0004663|GO:0005096|GO:0005968|GO:0006886|GO:0007601|GO:0017137|GO:0018344|GO:0050896	rab proteins geranylgeranyltransferase component A 1 isoform b	5	30.6838	2.36009	4.6678
ASHGA5P011889	2.09478	2.09478	1.0668	up	protein_coding	NM_001018071	CCDS31195.1	FRMPD2	RefSeq	5024	chr10	-	49364601	49482941		ATGAGCAGCCTGATGCATCTCAGATGCATGTCTATTCTTTAGGAATGACCCTCTACTGGT	143162	Hs.664786	GO:0005515|GO:0005545|GO:0005737|GO:0005856|GO:0005923|GO:0016323|GO:0070830	FERM and PDZ domain-containing protein 2 isoform 3	18.3031	55.8062	4.46815	5.53495
ASHGA5P013960	2.74184	2.74184	1.45514	up	protein_coding	NM_152730	CCDS43501.1	C6orf170	RefSeq	5132	chr6	-	121400626	121655644		AAGATTCGTTCTTTATTCAACTATGAACAATCACATATCTTTGGTCTAAGGGACTTTATA	221322	Hs.121396	GO:0005097|GO:0005737|GO:0005929|GO:0007275	protein broad-minded	7.77442	31.5854	3.25423	4.70937
ASHGA5P013171	2.13566	2.13566	1.09468	up	protein_coding	NM_006593	CCDS33310.1	TBR1	RefSeq	3186	chr2	+	162272619	162281573		AACAGGGAAGGCGCATGTTTCCTTTTTTAAGTTTTAACATTTCTGGTCTCGATCCCACGG	10716	Hs.210862	GO:0003677|GO:0003700|GO:0005634|GO:0006351|GO:0007420	T-box brain protein 1	62.5591	193.242	6.23539	7.33008
ASHGA5P026461	2.34404	2.34404	1.229	up	protein_coding	NM_001145077	CCDS44621.1	LRRC10B	RefSeq	2230	chr11	+	61276271	61278490		CCCCACATGGTAATGTTTTCTTTAGAGAGAAGAAAAAACAACTGGCTGTAAACGTAAATT	390205	Hs.441122		leucine-rich repeat-containing protein 10B	37.0893	125.452	5.47892	6.70792
ASHGA5P007191	2.02215	2.02215	1.01589	up	protein_coding	NM_001204080		ANKS1B	RefSeq	3127	chr12	-	99137751	99288674	NM_001204068, NM_001204081, NM_152788	TCAAAACTGGAGAGGCAGATGGCTCAGACAGGAGACTGGGGAGAACCTTCCATTACCTTG	56899	Hs.506458	GO:0005737|GO:0005886|GO:0014069|GO:0015030|GO:0030054|GO:0045211|GO:0046875	ankyrin repeat and sterile alpha motif domain-containing protein 1B isoform k	23.8122	69.8587	4.84153	5.85742
ASHGA5P008627	3.84166	3.84166	1.94173	up	protein_coding	ENST00000420646	CCDS43252.1	SNCA	GENCODE	3127	chr4	-	90645249	90758127		AGTTGGGCAAGGAAGGGTATCAAGACTACGAACCTGAAGCCTAAGAAATATCTTTGCTCC	6622	Hs.21374	GO:0034341|GO:0055114|GO:0031115|GO:0032496|GO:0042493|GO:0060079|GO:0014048|GO:0060291|GO:0033138|GO:0043154|GO:0006644|GO:0006631|GO:0043524|GO:0006916|GO:0045807|GO:0008344|GO:0031648|GO:0006919|GO:0043206|GO:0031623|GO:0048169|GO:0071902|GO:0048488|GO:0042416|GO:0034599|GO:0001963|GO:0070555|GO:0060732|GO:0001956|GO:0001774|GO:0006638|GO:0007006|GO:0014059|GO:0040012|GO:0042775|GO:0043030|GO:…	synuclein, alpha (non A4 component of amyloid precursor) [Source:HGNC Symbol;Acc:11138]	20.4426	114.377	4.62681	6.56854
ASHGA5P021916	2.38831	2.38831	1.25599	up	protein_coding	NM_001170750	CCDS55400.1	SRPX	RefSeq	1860	chrX	-	38008587	38080177		AGCTTCCCAGATACCCCGTGGTGCTCCCCCATCAAGGTGAAGTATGGGGATGTGTACTGC	8406	Hs.15154	GO:0007155|GO:0009986|GO:0016020	sushi repeat-containing protein SRPX isoform 2 precursor	2251.79	7383.97	11.372	12.628
ASHGA5P004290	2.68443	2.68443	1.42461	up	protein_coding	NM_001136025	CCDS14568.1	PLS3	RefSeq	3327	chrX	+	114827818	114885179	NM_005032	GACGAATTTGTTTATATTTTTCAAGAGGTAAAAAGTAGTGATATTGCCAAGACCTTCCGC	5358	Hs.496622	GO:0003779|GO:0005509|GO:0005737	plastin-3 isoform 1	166.355	637.082	7.63961	9.06423
ASHGA5P050167	2.05613	2.05613	1.03993	up	protein_coding	NM_001166034	CCDS54253.1	SBSN	RefSeq	1998	chr19	-	36014268	36019253		TTCACCATACCCTTGAACAGGCCGGGAAGGAAGCAGACAAAGCGGTCCAAGGGTTCCACA	374897	Hs.433484	GO:0005576	suprabasin isoform 1 precursor	15.1005	45.0941	4.19077	5.2307
ASHGA5P011386	4.66847	4.66847	2.22295	up	protein_coding	NM_002351	CCDS14608.1	SH2D1A	RefSeq	2523	chrX	+	123480131	123507010	NM_001114937	AAGTCCTCAGCTAGAAGTACACAAGGTACTACAGGGATAAGAGAAGATCCTGATGTCTGC	4068	Hs.349094	GO:0005070|GO:0005737|GO:0006959|GO:0006968|GO:0007267|GO:0045954	SH2 domain-containing protein 1A isoform 1	5	28.948	2.36009	4.58304
ASHGA5P053643	2.02658	2.02658	1.01904	up	protein_coding	NM_052866	CCDS6485.1	ADAMTSL1	RefSeq	1889	chr9	+	18474078	18684952		AGGAGCCCTCGTAAGTTGTAAAAGCACAGACTGTTCTATATTTGAAACTGTTTTGTTTAA	92949	Hs.522019	GO:0005578|GO:0008237|GO:0008270	ADAMTS-like protein 1 isoform 2 precursor	362.243	1035.79	8.75015	9.7692
ASHGA5P008911	2.14955	2.14955	1.10403	up	protein_coding	NM_003686	CCDS44336.1	EXO1	RefSeq	3208	chr1	+	242012032	242053241	NM_006027	CATCTGAGAGGTAGTTAATTTGGCACCATGGGGATACAGGGATTGCTACAATTTATCAAA	9156	Hs.498248	GO:0003677|GO:0004523|GO:0004527|GO:0005515|GO:0005634|GO:0006281|GO:0006298|GO:0006298|GO:0006298|GO:0006298|GO:0006310|GO:0007126|GO:0008409|GO:0035312|GO:0045145|GO:0046872|GO:0048256|GO:0051908	exonuclease 1 isoform a	9.40608	29.8946	3.52461	4.62864
ASHGA5P012701	2.48634	2.48634	1.31402	up	protein_coding	ENST00000396855	CCDS31392.1	TRIM5	GENCODE	2029	chr11	-	5684424	5706339	NM_033034, NM_033092	TCATAAAAAGGACGGAGAACGTGACCTTGAAGAAGCCAGAAACTTTTCCAAAAAATCAAA	85363	Hs.370515	GO:0016567|GO:0009615|GO:0044419|GO:0070206|GO:0005737|GO:0005622|GO:0000932|GO:0008270|GO:0005515|GO:0016874|GO:0042803|GO:0042802	tripartite motif containing 5 [Source:HGNC Symbol;Acc:16276]	161.179	570.045	7.59557	8.9096
ASHGA5P018394	4.32035	4.32035	2.11115	up	protein_coding	NM_080590	CCDS45934.1	CAPS	RefSeq	1532	chr19	+	5914192	5916222		CCACCCCAAGGTCACACTGGCGGAATTCCAGGACTACTACAGCGGCGTGAGTGCCTCCAT	828	Hs.584744	GO:0005509|GO:0005634|GO:0005737|GO:0005886|GO:0035556	calcyphosin isoform b	3270.14	19394.7	11.8995	14.0106
ASHGA5P050549	2.05142	2.05142	1.03662	up	protein_coding	NM_032213	CCDS1973.1	ELMOD3	RefSeq	2789	chr2	+	85581842	85618875		TGTCCTCAAAGGTGTGCTCTTTCTTCTGGGGAGGCCTAGGCTGAATGCACAGTGTCCCAG	84173	Hs.269990	GO:0005096|GO:0005856|GO:0006909	ELMO domain-containing protein 3 isoform a	61.3337	182.157	6.20808	7.2447
ASHGA5P037063	2.56127	2.56127	1.35686	up	protein_coding	NM_006275	CCDS13318.1	SRSF6	RefSeq	3755	chr20	+	42086503	42092244	NR_034009	CCTCCCGATTTGTTCACCTATTTTGTGCTTTAAATCTCAATAAAATACTTACTGAGGGAA	6431	Hs.740390	GO:0000166|GO:0000398|GO:0003723|GO:0005634|GO:0005654|GO:0005730|GO:0006366|GO:0006369|GO:0006376|GO:0006406|GO:0008380|GO:0010467|GO:0031124|GO:0048025	serine/arginine-rich splicing factor 6	2214.15	7801.66	11.3496	12.7064
ASHGA5P036225	2.55064	2.55064	1.35086	up	protein_coding	NM_001171631	CCDS54415.1	NOSTRIN	RefSeq	2819	chr2	+	169643048	169721849		TGGTTTGGATATGACATAGTCAAGAGGCTAATCATGAGACTTTGTTCAGTCTGTCTTCAG	115677	Hs.189780	GO:0003677|GO:0005515|GO:0005634|GO:0005856|GO:0005886|GO:0006897|GO:0030666|GO:0044281|GO:0045892|GO:0046209|GO:0050999	nostrin isoform 4	21.9791	81.7193	4.72908	6.07994
ASHGA5P003271	2.01068	2.01068	1.00768	up	protein_coding	NM_001099401	CCDS47643.1	SGCE	RefSeq	1784	chr7	-	94214535	94285521	NM_003919	ATACTTGCTTATATCATGTGCTGCCGACGGGAAGGCGTGGAAAAGAGAAACATGCAAACA	8910	Hs.371199	GO:0005509|GO:0005737|GO:0005856|GO:0005887|GO:0007160|GO:0007517|GO:0016010|GO:0016012|GO:0042383	epsilon-sarcoglycan isoform 1	3213.77	8844.62	11.8736	12.8813
ASHGA5P003587	2.61071	2.61071	1.38444	up	protein_coding	NM_031935	CCDS30956.1	HMCN1	RefSeq	18212	chr1	+	185703682	186160085		ACCCTGCATGGACATTAATGAATGTGAACAAGTGCCTAAACCTTGTGCACATCAGTGCTC	83872	Hs.58877	GO:0005509|GO:0005604|GO:0007601|GO:0031012|GO:0050896	hemicentin-1 precursor	11.2196	42.6473	3.76603	5.15047
ASHGA5P054077	2.24873	2.24873	1.16911	up	protein_coding	NM_153333	CCDS14504.1	TCEAL8	RefSeq	1231	chrX	-	102507922	102510121	NM_001006684	TAGGCCTTGAATTCATTTTTGCCTAATATTAAAATCTGGCCCCAGCTTTCTTTCTGTTAG	90843	Hs.389734	GO:0005634|GO:0006351|GO:0006355	transcription elongation factor A protein-like 8	3435.34	10634.6	11.9739	13.143
ASHGA5P007483	2.17331	2.17331	1.1199	up	protein_coding	NM_003335	CCDS2805.1	UBA7	RefSeq	3330	chr3	-	49842637	49851391		ATTATGGCATCAAACAGCTGCTGAGGCACTTCCCACCTAATAAAGTGCTTGAGGATGGAA	7318	Hs.16695	GO:0005524|GO:0005829|GO:0006464|GO:0016567|GO:0016874|GO:0019221|GO:0019782|GO:0019941|GO:0032020|GO:0032480|GO:0045087	ubiquitin-like modifier-activating enzyme 7	77.7676	244.205	6.55019	7.67009
ASHGA5P053750	2.59271	2.59271	1.37446	up	protein_coding	NM_014057	CCDS6695.1	OGN	RefSeq	2786	chr9	-	95146248	95166937	NM_033014	TAAAATGAAGACTCTGCAGTCTACACTTCTCCTGTTACTGCTTGTGCCTCTGATAAAGCC	4969	Hs.109439	GO:0005515|GO:0005576|GO:0005578|GO:0005615|GO:0005796|GO:0005975|GO:0008083|GO:0018146|GO:0030203|GO:0031012|GO:0042339|GO:0042340|GO:0043202|GO:0044281|GO:0048662	mimecan preproprotein	173.044	640.497	7.69748	9.07194
ASHGA5P045574	2.1979	2.1979	1.13613	up	protein_coding	ENST00000356628	CCDS35188.1	NRARP	GENCODE	2621	chr9	-	140194082	140196703		TGCTAACTGGATAAAGTTTGTGCAGCACATTCCTGAGTGTACGATATTGACCTGTAGCCC	441478	Hs.732282	GO:0001938|GO:0090263|GO:0001569|GO:0022407|GO:0045746|GO:0045581|GO:0002043|GO:0002040|GO:0000122|GO:0005515	NOTCH-regulated ankyrin repeat protein [Source:HGNC Symbol;Acc:33843]	1613.7	4865.93	10.8868	12.0229
ASHGA5P048534	2.57695	2.57695	1.36567	up	protein_coding	NM_001823	CCDS9981.1	CKB	RefSeq	1475	chr14	-	103985994	103989196		TCTCCATGCAGAAGGGGGGCAACATGAAGGAGGTGTTCACCCGCTTCTGCACCGGCCTCA	1152	Hs.173724	GO:0004111|GO:0005515|GO:0005524|GO:0005829|GO:0006600|GO:0034641|GO:0044281	creatine kinase B-type	912.875	3253.27	10.0694	11.435
ASHGA5P009453	2.08116	2.08116	1.05739	up	protein_coding	ENST00000426057	CCDS54905.1	TRPC7	GENCODE	2587	chr5	-	135548998	135701164	ENST00000355180, NM_020389	AGGAACAAGCCTGCGTATTACACCCTCAATGTTGAGGAACAGCACCTTCAAAAACATGCA	57113	Hs.591263	GO:0007411|GO:0055085|GO:0006811|GO:0030168|GO:0007596|GO:0006828|GO:0016021|GO:0005886|GO:0016020|GO:0005635|GO:0005216|GO:0005515|GO:0005488|GO:0005262	transient receptor potential cation channel, subfamily C, member 7 [Source:HGNC Symbol;Acc:20754]	22.0342	66.5812	4.73283	5.79022
ASHGA5P032404	3.9827	3.9827	1.99375	up	protein_coding	NM_031960	CCDS45674.1	KRTAP4-8	RefSeq	1143	chr17	-	39253233	39254375	NM_033059	TACTATTTGTCTGTCAGCCTTTCAGTCATTCTTTTCTTTTGGAAAGGTAGGAGGCTGCCC	728224	Hs.307019	GO:0045095	keratin-associated protein 4-8	19.2457	111.522	4.53943	6.53317
ASHGA5P033846	3.04485	3.04485	1.60637	up	protein_coding	NM_031303	CCDS32828.1	KATNAL2	RefSeq	2850	chr18	+	44526786	44628614		AACATTTCTGCATCCACCATTGTCAGCAAATGGAGAGGGGATTCAGAAAAACTCGTTCGG	83473	Hs.404137	GO:0005524|GO:0005737|GO:0005874|GO:0008568	katanin p60 ATPase-containing subunit A-like 2	6.27734	28.5068	2.95468	4.56105
ASHGA5P001197	2.62717	2.62717	1.39351	up	protein_coding	NM_138635	CCDS5495.1	H2AFV	RefSeq	3755	chr7	-	44866487	44887725		TAGCTGGGGGTGAGAAGAGAAGGTGTTCTTAGATCAGAAGATGCCATTGTATTAGGTGAC	94239	Hs.488189	GO:0000786|GO:0003677|GO:0005634|GO:0006334|GO:0046982	histone H2A.V isoform 2	201.039	753.144	7.91465	9.30815
ASHGA5P003124	2.16321	2.16321	1.11318	up	protein_coding	NM_176895	CCDS34160.1	PPAP2A	RefSeq	1641	chr5	-	54720682	54830873		CATTTCCTCTATTATTCTTGGAGAAACCCTGTCTGTTTACTGTAACCTTTTGCACTCAAA	8611	Hs.696231	GO:0005886|GO:0005887|GO:0006629|GO:0006644|GO:0006665|GO:0007205|GO:0008195|GO:0008195|GO:0008285|GO:0008354|GO:0016020|GO:0019216|GO:0030148|GO:0030518|GO:0030521|GO:0044281|GO:0046839	lipid phosphate phosphohydrolase 1 isoform 2	2468.57	7336.85	11.5028	12.616
ASHGA5P008683	2.98638	2.98638	1.5784	up	protein_coding	NM_173844	CCDS11968.1	MALT1	RefSeq	4996	chr18	+	56338617	56417370		GTCAAGATAGCAAGAAGGTAGAAATCATCATAGATGAATTAAATAATCTTGGTCATCCTG	10892	Hs.601217	GO:0001923|GO:0002020|GO:0002237|GO:0002726|GO:0004197|GO:0004842|GO:0004871|GO:0005515|GO:0005634|GO:0005730|GO:0005737|GO:0005829|GO:0005886|GO:0006508|GO:0006952|GO:0007250|GO:0008233|GO:0009620|GO:0016567|GO:0019209|GO:0031398|GO:0032449|GO:0032743|GO:0042098|GO:0042981|GO:0043123|GO:0043234|GO:0043621|GO:0045087|GO:0048471|GO:0050852|GO:0050852|GO:0050856|GO:0050870|GO:0051092|GO:0051168|GO:…	mucosa-associated lymphoid tissue lymphoma translocation protein 1 isoform b	10.5429	45.8389	3.67629	5.25469
ASHGA5P047045	2.02987	2.02987	1.02139	up	protein_coding	NM_176792	CCDS7502.1	MRPL43	RefSeq	2151	chr10	-	102737578	102747272		AGCGTGAAGGCTGCATAGAAGTGTGTACGGCTTGAGGTTTCAGCATCCAGGCTGCAGACC	84545	Hs.703956	GO:0003735|GO:0005761|GO:0006412	39S ribosomal protein L43, mitochondrial isoform b	28.1164	82.8475	5.07885	6.10024
ASHGA5P045710	4.28709	4.28709	2.1	up	protein_coding	NM_005893	CCDS6599.1	CCIN	RefSeq	1956	chr9	+	36169388	36171331		GCCAAGCTACCTTGCAAGATTCTTCAAAGGATTTAAACATTTTAAGTGGGAGAATAAGTA	881	Hs.115460	GO:0005200|GO:0005856|GO:0007275|GO:0007283|GO:0030154|GO:0033150	calicin	98.675	604.787	6.89028	8.99028
ASHGA5P006459	2.21462	2.21462	1.14706	up	protein_coding	ENST00000318683	CCDS12364.1	B3GNT3	GENCODE	2720	chr19	+	17905918	17924385		TTCAACCTCACGCTCAAGCAGGTCCTGTTCTTACAGTGGCAGGAGACAAGGTGCGCCAAC	10331	Hs.69009	GO:0016266|GO:0006486|GO:0044267|GO:0043687|GO:0000139|GO:0016020|GO:0005887|GO:0008378	UDP-GlcNAc:betaGal beta-1,3-N-acetylglucosaminyltransferase 3 [Source:HGNC Symbol;Acc:13528]	20.0781	64.7199	4.601	5.74806
ASHGA5P021651	2.46251	2.46251	1.30013	up	protein_coding	NM_173806	CCDS10602.2	PDZD9	RefSeq	1090	chr16	-	21995185	22012431		AACAAAAAAGGTGATGTTCTGATTAGTGTTGGCCATGCCAATGTGTTAGGATATACTCTT	255762	Hs.98244		PDZ domain-containing protein 9	10.473	37.595	3.66696	4.96709
ASHGA5P049787	2.24649	2.24649	1.16767	up	protein_coding	NM_001193610	CCDS54154.1	TUBD1	RefSeq	2334	chr17	-	57936840	57970306		TAACTTGGTCATTCTTCGTGGGAAAGATGTGCAAAGTGCAGATGTGGGTAAGAAATTCAG	51174	Hs.463638	GO:0003924|GO:0005198|GO:0005525|GO:0005634|GO:0005730|GO:0005737|GO:0005794|GO:0005814|GO:0005874|GO:0007018|GO:0007275|GO:0007283|GO:0030154|GO:0051258	tubulin delta chain isoform 3	42.6187	138.824	5.6832	6.85087
ASHGA5P005200	5.93732	5.93732	2.56981	up	protein_coding	NM_024688	CCDS31177.1	C10orf68	RefSeq	2730	chr10	+	32856650	33171792		AGTCATGGAGAGACTGATAAGAACTTCTTTGCCTATGCTACTGGAAGAGGTCTAATGAAG	79741			uncharacterized protein C10orf68	5	36.6343	2.36009	4.9299
ASHGA5P009246	2.36427	2.36427	1.24139	up	protein_coding	NM_172083	CCDS5488.1	CAMK2B	RefSeq	4025	chr7	-	44256748	44365230		AAGAAAGCAGATGGAGTCAAGGAGTCTTCTGACAGTGCCAATACCACCATAGAGGATGAA	816	Hs.351887	GO:0000082|GO:0002030|GO:0003779|GO:0004683|GO:0005516|GO:0005524|GO:0005654|GO:0005815|GO:0005829|GO:0005886|GO:0006468|GO:0006816|GO:0007165|GO:0007268|GO:0010976|GO:0014733|GO:0018105|GO:0019221|GO:0030666|GO:0032222|GO:0033017|GO:0046686|GO:0046777|GO:0048169|GO:0050885|GO:0051233|GO:0051823|GO:0051924|GO:0060333|GO:0060466|GO:0060998|GO:0061003|GO:0090129	calcium/calmodulin-dependent protein kinase type II subunit beta isoform 7	13.7071	47.3652	4.06139	5.30279
ASHGA5P005165	3.25492	3.25492	1.70262	up	protein_coding	NM_018492	CCDS6063.1	PBK	RefSeq	1899	chr8	-	27667137	27695349		ATGAAAATATGACTGTGACTGACCCTGAGGCTTGTTACATTGGCACAGAGCCATGGAAAC	55872	Hs.104741	GO:0004674|GO:0005515|GO:0005524|GO:0005575|GO:0006468|GO:0007067	lymphokine-activated killer T-cell-originated protein kinase	579.755	2644.7	9.43028	11.1329
ASHGA5P003575	2.15196	2.15196	1.10565	up	protein_coding	NM_012302	CCDS689.1	LPHN2	RefSeq	5723	chr1	+	82266081	82458107		CTTAATCAAGGACATTCACTGAACAATGCCAGGGATACAAGTGCCATGGATACTCTACCG	23266	Hs.24212	GO:0004930|GO:0005886|GO:0007186|GO:0007218|GO:0007420|GO:0016021|GO:0016524|GO:0030165|GO:0030246	latrophilin-2 precursor	25.3523	79.0713	4.92928	6.03493
ASHGA5P004771	3.20738	3.20738	1.68139	up	protein_coding	NM_001161834	CCDS47585.1	C7orf72	RefSeq	1405	chr7	+	50135681	50198852		AAACACAAGTCGTGCTGCAAATATTCCAGGATATACCGGCAAGGTTCATTTCACAGCCAC	100130988	Hs.99248	GO:0003674|GO:0005575|GO:0008150	uncharacterized protein C7orf72	43.6936	202.523	5.71696	7.39835
ASHGA5P056142	2.19251	2.19251	1.13258	up	protein_coding	NM_000710	CCDS9943.1	BDKRB1	RefSeq	1319	chr14	+	96722546	96731100		CCCATAGGAAAGAAATCTTCCAACTTTTCTGGCGGAATTAAAACAGCATTGAACCAAGAA	623	Hs.525572	GO:0001933|GO:0002687|GO:0004947|GO:0005783|GO:0005886|GO:0005887|GO:0006954|GO:0007204|GO:0007205|GO:0016477|GO:0019233|GO:0030308|GO:0032496|GO:0042277|GO:0043005|GO:0045776|GO:0051281	B1 bradykinin receptor	234.98	733.781	8.13522	9.2678
ASHGA5P003275	4.30667	4.30667	2.10657	up	protein_coding	NM_018685	CCDS5447.1	ANLN	RefSeq	4786	chr7	+	36429431	36493400		AGACCCAAAGGTTGAGCAGAAAATTGAAGTGATACGTGAAATTGAGATGAGTGTGGATGA	54443	Hs.62180	GO:0000910|GO:0000921|GO:0003779|GO:0005543|GO:0005634|GO:0005826|GO:0007067|GO:0007096|GO:0015629	actin-binding protein anillin	17.2727	108.335	4.3845	6.49107
ASHGA5P007101	4.70269	4.70269	2.23349	up	protein_coding	NM_001012981	CCDS32410.1	ZKSCAN2	RefSeq	7142	chr16	-	25247321	25268855		TCAGAATCTCAGTGGCGTGCACTGGGGCTATGAAGAAACCAAGACTTTTCTTGATATCCT	342357	Hs.513451	GO:0003674|GO:0003677|GO:0003682|GO:0003700|GO:0005575|GO:0005634|GO:0006351|GO:0008150|GO:0008270|GO:0016032	zinc finger protein with KRAB and SCAN domains 2	5	29.1703	2.36009	4.59357
ASHGA5P002328	3.9601	3.9601	1.98554	up	protein_coding	ENST00000257527	CCDS4338.1	ADAM19	GENCODE	6481	chr5	-	156904311	157002783		TGCCCCAAAGTTTCCAGAATACAGATCACAGAGGGCTGGAGGGATGATTAGCTCGAAAAT	8728	Hs.483944	GO:0006508|GO:0006509|GO:0007507|GO:0016021|GO:0004222|GO:0008270|GO:0005515|GO:0017124	ADAM metallopeptidase domain 19 [Source:HGNC Symbol;Acc:197]	7.12996	41.6422	3.1301	5.11564
ASHGA5P013266	2.09802	2.09802	1.06903	up	protein_coding	NM_001005781	CCDS2352.1	SUMO1	RefSeq	1078	chr2	-	203070902	203103322		AACAGTTTAGTTTTAAAATTTGAGGGTCTGGACCAAAAGAAGAGGAATATCAGGTTGAAG	7341	Hs.81424	GO:0005515|GO:0005634|GO:0005643|GO:0005654|GO:0005737|GO:0006281|GO:0008134|GO:0016605|GO:0016607|GO:0016925|GO:0019221|GO:0019789|GO:0030425|GO:0031334|GO:0031625|GO:0031965|GO:0032436|GO:0032880|GO:0043392|GO:0043433|GO:0045202|GO:0045892|GO:0045892|GO:0060021|GO:0060333|GO:0060334	small ubiquitin-related modifier 1 isoform a precursor	5682.62	16595.2	12.6966	13.7656
ASHGA5P049997	2.52456	2.52456	1.33603	up	protein_coding	ENST00000436407	CCDS45860.1	SLC14A1	GENCODE	4226	chr18	+	43306917	43332485		TGTCATGTATTGAGAAAAAGTAAGGATGAATGGACGGTCTTTGATTGGCGGCGCTGGTGA	6563	Hs.101307	GO:0055085|GO:0015840|GO:0071918|GO:0016021|GO:0005886|GO:0005887|GO:0015204|GO:0005372	solute carrier family 14 (urea transporter), member 1 (Kidd blood group) [Source:HGNC Symbol;Acc:10918]	10.9303	40.289	3.73128	5.06731
ASHGA5P003851	2.9727	2.9727	1.57177	up	protein_coding	NM_001001392	CCDS31458.1	CD44	RefSeq	3985	chr11	+	35160416	35253949		AAAGCTCTGAGCATCGGATTTGAGACCTGCAGTTTGCATTGCAGTCAACAGTCGAAGAAG	960	Hs.502328	GO:0001658|GO:0002246|GO:0004415|GO:0004888|GO:0005515|GO:0005518|GO:0005540|GO:0005540|GO:0005886|GO:0005887|GO:0005975|GO:0007160|GO:0009897|GO:0009986|GO:0010628|GO:0016055|GO:0016323|GO:0016337|GO:0019221|GO:0030203|GO:0030212|GO:0030214|GO:0030214|GO:0033138|GO:0034116|GO:0043066|GO:0043066|GO:0043154|GO:0043518|GO:0044281|GO:0044344|GO:0050731|GO:0051216|GO:0060333|GO:0060442|GO:0070374|GO:…	CD44 antigen isoform 5 precursor	1363.28	5572.52	10.6484	12.2202
ASHGA5P041721	2.03059	2.03059	1.0219	up	protein_coding	ENST00000331442	CCDS4635.1	HIST1H1B	GENCODE	790	chr6	-	27834569	27835359		TTAGATTTCGAGCTTATTCTCTTCTAGCAGTTTCTTGCCACCATGTCGGAAACCGCTCCT	3009	Hs.131956	GO:0006334|GO:0005634|GO:0000786|GO:0000790|GO:0003677	histone cluster 1, H1b [Source:HGNC Symbol;Acc:4719]	60.4331	177.825	6.18827	7.21017
ASHGA5P028517	2.91253	2.91253	1.54227	up	protein_coding	NM_032138	CCDS9377.1	KBTBD7	RefSeq	3008	chr13	-	41765710	41768702		TTACTGCATAATGATTTCATTTTGATAATGTGCAGAATGGCCTCATAAGCTCACAGAAAG	84078	Hs.63841	GO:0003674|GO:0005515|GO:0005575|GO:0008150	kelch repeat and BTB domain-containing protein 7	1495.95	5988.86	10.7809	12.3231
ASHGA5P009438	2.00257	2.00257	1.00185	up	protein_coding	NM_021249	CCDS9648.1	SNX6	RefSeq	3080	chr14	-	35030617	35099315	NM_152233	AACTGAAGCATGCAAAGGGTAATCTACAGTTGCTGCAGAACTGCCTGGCAGTGTTAAATG	58533	Hs.356647	GO:0005515|GO:0005622|GO:0005634|GO:0005737|GO:0006886|GO:0006886|GO:0007154|GO:0007175|GO:0030512|GO:0030659|GO:0031901|GO:0035091|GO:0042147|GO:0042803|GO:0043231|GO:0045892	sorting nexin-6 isoform a	535.087	1501.99	9.31307	10.3149
ASHGA5P039770	2.11082	2.11082	1.0778	up	protein_coding	NM_001141936	CCDS47000.2	C4orf48	RefSeq	483	chr4	+	2043776	2045697	NM_001168243	GGCCCCGCTCCCTCTGCTGGCCATGGCCCCCCCGCCCGCGTGCCGGTCCCCGATGTCACC	401115	Hs.446474	GO:0005576	neuropeptide-like protein C4orf48 isoform 2 precursor	20091.8	56129.5	14.5207	15.5985
ASHGA5P011838	2.9193	2.9193	1.54562	up	protein_coding	ENST00000373790	CCDS35325.1	TAF1	GENCODE	7629	chrX	+	70586113	70685855		ATTACTGGTGAGAAAGTGGACTTCAGTAGTTCCTCTGACTCAGAATCTGAGATGGGACCT	6872	Hs.158560	GO:0006355|GO:0006352|GO:0016032|GO:0010467|GO:0045944|GO:0006367|GO:0006366|GO:0006974|GO:0018107|GO:0018105|GO:0046777|GO:0032436|GO:0006368|GO:0016573|GO:0044419|GO:0000080|GO:0000117|GO:0060261|GO:0051123|GO:0005634|GO:0005654|GO:0005669|GO:0071339|GO:0003677|GO:0005515|GO:0005524|GO:0004674|GO:0043565|GO:0008134|GO:0002039|GO:0044212|GO:0003713|GO:0004402|GO:0017025|GO:0070577	TAF1 RNA polymerase II, TATA box binding protein (TBP)-associated factor, 250kDa [Source:HGNC Symbol;Acc:11535]	9.48896	40.7271	3.5371	5.08272
ASHGA5P046343	2.72414	2.72414	1.4458	up	protein_coding	NM_001078173	CCDS43996.1	FAM127C	RefSeq	2038	chrX	-	134154533	134156566		CTGGCCTCAAGTTACCAGGTAGCCTGAACTTTGATTTTATTTTACCATTAAATTGCTTTA	441518	Hs.378813		protein FAM127C	5215.09	19583.3	12.5761	14.022
ASHGA5P008626	2.48106	2.48106	1.31096	up	protein_coding	NM_001077427	CCDS46416.1	LYPD1	RefSeq	1974	chr2	-	133402336	133429070	NM_144586	AAGTGATGGAGCAAAGTGCCGGGATCATGTACCGCAAGTCCTGTGCATCATCAGCGGCCT	116372	Hs.432395	GO:0005886|GO:0031225	ly6/PLAUR domain-containing protein 1 isoform b	278.854	978.721	8.37631	9.68727
ASHGA5P004701	2.25761	2.25761	1.1748	up	protein_coding	NM_033316	CCDS3326.1	MFI2	RefSeq	1696	chr3	-	196745823	196756686		AACACGGATGAAAGTCCATCACGAAGGCAAACATGGACCAGATCTGAGGAGGAAGAAGGC	4241	Hs.184727	GO:0005506|GO:0005515|GO:0005576|GO:0005887|GO:0006826|GO:0006879|GO:0008199|GO:0031225	melanotransferrin isoform 2 precursor	24.691	80.991	4.8928	6.0676
ASHGA5P010838	2.8146	2.8146	1.49293	up	protein_coding	NM_197972	CCDS44274.1	NME7	RefSeq	1615	chr1	-	169101772	169337186	NM_013330	CCTATTAGAGGTTCAATACTTCTTCAAGATCTTGGATAATTAGTGGTGTGGAAAGTAAAG	29922	Hs.706952	GO:0004550|GO:0005524|GO:0005813|GO:0006183|GO:0006228|GO:0006241|GO:0046872|GO:0060972	nucleoside diphosphate kinase 7 isoform b	993.462	3871.79	10.197	11.6899
ASHGA5P009647	2.00252	2.00252	1.00181	up	protein_coding	NM_145045	CCDS42501.1	CCDC151	RefSeq	2176	chr19	-	11531271	11545980		TCAGGTGGCTGAGTTACATAAAAAGATACAACTGTTAGAGGGTGACCGGAAGGCTTTTTT	115948	Hs.124010		coiled-coil domain-containing protein 151	28.5364	82.931	5.10011	6.10192
ASHGA5P050690	2.40752	2.40752	1.26755	up	protein_coding	NM_182975	CCDS728.1	ZNF326	RefSeq	1560	chr1	+	90460677	90472000		GTGGGGGTAGCAGGTAAATTGCTTAATCATTTGGCCAAATAATTAGACAACTATAAGATT	284695	Hs.306221	GO:0000993|GO:0003677|GO:0005515|GO:0006351|GO:0006397|GO:0008270|GO:0008380|GO:0016363|GO:0032784|GO:0044609|GO:0045893	DBIRD complex subunit ZNF326 isoform 3	23.0482	80.6203	4.79353	6.06108
ASHGA5P013734	2.51677	2.51677	1.33157	up	protein_coding	NM_005020	CCDS5437.1	PDE1C	RefSeq	2748	chr7	-	31829246	32111045		TCTTGTTGAGCTATGGAGTCGCCAACCAAGGAGATTGAAGAATTTGAGAGCAACTCTCTG	5137	Hs.728862	GO:0004117|GO:0005516|GO:0005829|GO:0007165|GO:0007173|GO:0007202|GO:0008543|GO:0046872|GO:0048011	calcium/calmodulin-dependent 3',5'-cyclic nucleotide phosphodiesterase 1C isoform 1	140.878	506.417	7.40195	8.73353
ASHGA5P054891	2.05761	2.05761	1.04097	up	protein_coding	NM_004265	CCDS8012.1	FADS2	RefSeq	3149	chr11	+	61595712	61634825		GCACCGACAGGTGGCTGGTCATTGACCGCAAGGTTTACAACATCACCAAATGGTCCATCC	9415	Hs.502745	GO:0004768|GO:0005506|GO:0005789|GO:0005887|GO:0006636|GO:0016020|GO:0020037|GO:0022900|GO:0033559|GO:0036109|GO:0043651|GO:0044281	fatty acid desaturase 2	11.924	35.9363	3.8611	4.90207
ASHGA5P004997	2.28831	2.28831	1.19428	up	protein_coding	NM_014736	CCDS10193.1	KIAA0101	RefSeq	1508	chr15	-	64657210	64673702		CACTAATTCGACATCAGTTTCATCGAGGAAAGCTGAAAATAAATATGCAGGAGGGAACCC	9768	Hs.81892	GO:0005634|GO:0005739	PCNA-associated factor isoform 1	2022.12	6388.78	11.2164	12.4107
ASHGA5P003877	7.00972	7.00972	2.80936	up	protein_coding	NM_006138	CCDS31567.1	MS4A3	RefSeq	1665	chr11	+	59824100	59838588		TTTTCTTCACCTTCTACACAGGCTACCCGATTTGGGGTGCTGTGTTTTTCTGTAGTTCAG	932	Hs.99960	GO:0005515|GO:0012505|GO:0016021|GO:0048471	membrane-spanning 4-domains subfamily A member 3 isoform a	19.3939	197.043	4.55012	7.35947
ASHGA5P005423	2.33106	2.33106	1.22098	up	protein_coding	NM_001076675	CCDS42535.1	ZNF626	RefSeq	6088	chr19	-	20802744	20844402	NM_052852	AAACCCTCAGTAATGTGTTCTCATTTTGCCCAAGACCTTTGGCCAGAGCAGAGCATGAAA	199777	Hs.657001	GO:0003677|GO:0005634|GO:0006351|GO:0006355|GO:0008270	zinc finger protein 626 isoform 1	2997.37	9606.81	11.7784	12.9994
ASHGA5P016966	2.58527	2.58527	1.37031	up	protein_coding	NM_014597	CCDS44174.1	DNTTIP2	RefSeq	2725	chr1	-	94335013	94344762		ACAGATCAAGGAGAAAAAGAAAAATGAGCTTCTGCAGAAAGCCGTCATTACACCTGATTT	30836	Hs.85769	GO:0005634|GO:0005730|GO:0006351|GO:0006355	deoxynucleotidyltransferase terminal-interacting protein 2	220.26	811.815	8.04188	9.4122
ASHGA5P031253	2.01867	2.01867	1.0134	up	protein_coding	NM_018667	CCDS10867.1	SMPD3	RefSeq	5269	chr16	-	68392229	68482409		AACAACCTTTTTAACACCCAAGCGCGGGCCAAGGAGATCGGGCAGAGAATCCGCAATGGG	55512	Hs.368421	GO:0000137|GO:0000139|GO:0004767|GO:0005886|GO:0006644|GO:0006665|GO:0006685|GO:0006687|GO:0007049|GO:0007275|GO:0030072|GO:0044281|GO:0046872	sphingomyelin phosphodiesterase 3	12.1817	35.9904	3.89111	4.90451
ASHGA5P008882	2.97331	2.97331	1.57207	up	protein_coding	NM_002825	CCDS5844.1	PTN	RefSeq	1558	chr7	-	136912091	137028546		CAAACTGACCAAGCCCAAACCTCAAGCAGAATCTAAGAAGAAGAAAAAGGAAGGCAAGAA	5764	Hs.371249	GO:0004864|GO:0005615|GO:0005783|GO:0007185|GO:0007399|GO:0007612|GO:0008083|GO:0008201|GO:0008284|GO:0030282|GO:0051781	pleiotrophin precursor	6524.04	26869.5	12.9015	14.4736
ASHGA5P017136	2.1727	2.1727	1.11949	up	protein_coding	NM_207118	CCDS5256.1	GTF2H5	RefSeq	7503	chr6	+	158589378	158620376		TTATAGAATGTGATCCTGCCATGAAGCAGTTTCTGCTGTACTTGGATGAGTCCAATGCCC	404672	Hs.356224	GO:0003677|GO:0005634|GO:0006289|GO:0006351|GO:0006355	general transcription factor IIH subunit 5	2882.94	8628.34	11.7208	12.8403
ASHGA5P005121	2.73721	2.73721	1.4527	up	protein_coding	NM_002178	CCDS8846.1	IGFBP6	RefSeq	980	chr12	+	53491435	53496128		GCGCCTGCTGTTGCAGAGGAGAATCCTAAGGAGAGTAAACCCCAAGCAGGCACTGCCCGC	3489	Hs.274313	GO:0001558|GO:0005576|GO:0005615|GO:0005794|GO:0007165|GO:0008285|GO:0031994	insulin-like growth factor-binding protein 6 precursor	2486.77	9374.82	11.5123	12.965
ASHGA5P051093	2.35198	2.35198	1.23388	up	protein_coding	NM_001001992	CCDS42912.1	USP16	RefSeq	2986	chr21	+	30396937	30426807	NM_001032410, NM_006447	ATCTGACGCCAAGATCTGAACCTCACTGTCTGGTTCTTAGTTTGGACAACTGGAGTGTAT	10600	Hs.99819	GO:0003713|GO:0004197|GO:0004221|GO:0004843|GO:0005634|GO:0005737|GO:0006351|GO:0006511|GO:0006974|GO:0007049|GO:0007067|GO:0008270|GO:0016578|GO:0042393|GO:0043130|GO:0045893|GO:0045901|GO:0051289|GO:0051301|GO:0070537	ubiquitin carboxyl-terminal hydrolase 16 isoform b	1005.47	3279.55	10.2156	11.4495
ASHGA5P003990	2.66902	2.66902	1.41631	up	protein_coding	NM_138443	CCDS11928.1	HAUS1	RefSeq	1145	chr18	+	43684297	43708299	NR_026978	CACTATCAGAGAAACTGGCAAGATTAAAGCAACAGACTATACCTTTGAAGAAAAAATTGG	115106	Hs.436617	GO:0000922|GO:0003674|GO:0005737|GO:0005813|GO:0005874|GO:0007067|GO:0051225|GO:0051297|GO:0051301|GO:0070652	HAUS augmin-like complex subunit 1	898.207	3310.51	10.0455	11.4618
ASHGA5P006067	2.14411	2.14411	1.10038	up	protein_coding	NM_001122631	CCDS44519.1	CDKN1C	RefSeq	1771	chr11	-	2904447	2906995	NM_000076, NM_001122630	GGTGAGCCAAAGCCCAAAGAGCCCCGAGGGAACCTGCCGGGGCAGCGGACGTTGGAAGGG	1028	Hs.106070	GO:0000079|GO:0000080|GO:0000122|GO:0004861|GO:0005515|GO:0005634|GO:0005730|GO:0005737|GO:0007050|GO:0008285|GO:0030511|GO:0033673|GO:0042326|GO:0042551|GO:0045892|GO:0045893|GO:0050680	cyclin-dependent kinase inhibitor 1C isoform b	215.194	655.797	8.00887	9.10925
ASHGA5P048316	3.64482	3.64482	1.86585	up	protein_coding	NM_173582	CCDS8231.1	PGM2L1	RefSeq	8519	chr11	-	74041360	74109502		AGCAGATTGAAAACCTGTTACGGAATGGGATGAACAAGGAGCTGCGAGATCGTCTTTGTT	283209	Hs.26612	GO:0004614|GO:0005829|GO:0006006|GO:0016052|GO:0047933	glucose 1,6-bisphosphate synthase	10.6737	56.805	3.69475	5.5606
ASHGA5P007193	2.20013	2.20013	1.13759	up	protein_coding	NM_003666	CCDS1278.1	BLZF1	RefSeq	2344	chr1	+	169337193	169365780		GATTGCCCTTTAACAGTCAATATGTTGGAGGCATGCTAAGAATAAACAACTAAATAACTG	8548	Hs.130746	GO:0001558|GO:0003677|GO:0003700|GO:0005634|GO:0005634|GO:0005634|GO:0005730|GO:0005737|GO:0005796|GO:0006357|GO:0007030|GO:0008283|GO:0019899|GO:0031625|GO:0043001	Golgin-45	58.2286	185.702	6.13602	7.27361
ASHGA5P003942	2.72519	2.72519	1.44635	up	protein_coding	NM_024422	CCDS11892.1	DSC2	RefSeq	5211	chr18	-	28645941	28682388		TCTTGGTGAAAAAGTGTATCTGTGTAATCAAGATGAAAATCACAAGCATGCCCAAGACTA	1824	Hs.95612	GO:0005509|GO:0005886|GO:0005913|GO:0007155|GO:0007156|GO:0016021|GO:0030057|GO:0086005|GO:0086069|GO:0086091	desmocollin-2 isoform Dsc2a preproprotein	7.22945	29.2647	3.1511	4.59746
ASHGA5P016701	4.55984	4.55984	2.18898	up	protein_coding	ENST00000433154	CCDS45505.1	CCDC79	GENCODE	2446	chr16	-	66788878	66835523		TCTCAATCAAGTGACCATGTTTTTAAACACCCAGTTCACATTGCCAAAAATATAAAGCAG	283847	Hs.376505	GO:0003677|GO:0005488	coiled-coil domain containing 79 [Source:HGNC Symbol;Acc:26675]	5	28.2857	2.36009	4.54907
ASHGA5P053922	3.97913	3.97913	1.99245	up	protein_coding	NM_080873	CCDS14164.1	ASB11	RefSeq	2799	chrX	-	15299830	15333746	NM_001201583	ATAAGCCAAAATGGAAGATGGTCCTGTTTTCTATGGCTTTAAAAACATTTTTATTACAAT	140456	Hs.352183	GO:0005622|GO:0016567|GO:0035556	ankyrin repeat and SOCS box protein 11 isoform a	7.30734	42.9666	3.1685	5.16095
ASHGA5P002341	5.87935	5.87935	2.55566	up	protein_coding	NM_014895	CCDS34494.2	KIAA1009	RefSeq	5155	chr6	-	84833959	84937335		GTTTCAGACTGATTCCTTAGGATACTGTGGTGAGAACAAGGAGAAGAAATTACTTATGTT	22832	Hs.485865	GO:0005634|GO:0005730|GO:0005737|GO:0005813|GO:0005819|GO:0005886|GO:0007067|GO:0051301	protein QN1 homolog	5	36.2499	2.36009	4.91574
ASHGA5P050949	2.7845	2.7845	1.47742	up	protein_coding	NM_004798	CCDS13200.1	KIF3B	RefSeq	6135	chr20	+	30865453	30922811		AAGAGATTGCTCGGCTCAAGGCCCAGCTGGAAAAACGGTCCATTGGTAGGAGGAAGAGGC	9371	Hs.369670	GO:0003777|GO:0005515|GO:0005524|GO:0005813|GO:0005829|GO:0005873|GO:0005876|GO:0007018|GO:0007052|GO:0007100|GO:0007368|GO:0007596|GO:0008089|GO:0008574|GO:0016939|GO:0017048|GO:0019886|GO:0072383|GO:0090307	kinesin-like protein KIF3B	10.7264	43.5325	3.70185	5.17927
ASHGA5P010675	2.75019	2.75019	1.45953	up	protein_coding	NM_003240	CCDS1549.1	LEFTY2	RefSeq	2187	chr1	-	226124297	226129083	ENST00000272134, ENST00000420304	ACCTCAGGGACTATGGAGCTCAGGGCGACTGTGACCCTGAAGCACCAATGACCGAGGGCA	7044	Hs.520187	GO:0002576|GO:0005125|GO:0005160|GO:0005576|GO:0005615|GO:0007179|GO:0007275|GO:0007596|GO:0008083|GO:0016049|GO:0030168|GO:0031093	left-right determination factor 2 isoform 1 preproprotein	10.689	42.8284	3.69665	5.15618
ASHGA5P051240	2.74727	2.74727	1.458	up	protein_coding	NM_199127	CCDS13802.2	GGTLC2	RefSeq	855	chr22	+	22988781	22990368		CATGCCCCAGGCCATCATCTACAACCTCTGGTTCGGCTATGACGTGAAGCGGGCCGTGGA	91227	Hs.632765	GO:0003840|GO:0006749|GO:0019370|GO:0031362	gamma-glutamyltransferase light chain 2 isoform 1	185.793	728.15	7.79886	9.25686
ASHGA5P009616	2.18288	2.18288	1.12623	up	protein_coding	NM_001039844	CCDS31153.1	ACBD7	RefSeq	3383	chr10	-	15117473	15130775		CTCAAAAAAGGGTTGTCGACGGAAGATGCGACGAGTGCCTATATTTCTAAAGCAAAGGAG	414149	Hs.644598	GO:0000062|GO:0008289	acyl-CoA-binding domain-containing protein 7	16.9475	53.803	4.35727	5.4835
ASHGA5P010175	2.15986	2.15986	1.11094	up	protein_coding	NM_147686	CCDS5093.1	TRAF3IP2	RefSeq	6244	chr6	-	111876580	111927477	NM_001164281	TGGATCTAAGAAACTAGAATGAACCGAAGCATTCCTGTGGAGGTTGATGAATCAGAACCA	10758	Hs.561514	GO:0001783|GO:0005515|GO:0005575|GO:0005622|GO:0006959|GO:0035556|GO:0043123|GO:0048305	adapter protein CIKS isoform 2	12.6591	39.9971	3.94512	5.05607
ASHGA5P014563	3.56169	3.56169	1.83256	up	protein_coding	NM_001142704	CCDS44611.1	FAM111B	RefSeq	3362	chr11	+	58874657	58894888		CTCCGGTTCTGATACTGTCATGAAGCAGACACATGCTGACACACCTGTTGATCATTGTCT	374393	Hs.186579	GO:0003824	protein FAM111B isoform b	163.771	831.092	7.61683	9.44939
ASHGA5P000918	7.84714	7.84714	2.97217	up	protein_coding	ENST00000216099	CCDS46709.1	APOBEC3D	GENCODE	2503	chr22	+	39417117	39429256		ATCACAGGCAGGAGGTGTATTTCCGGTTTGAGAACCACGCAGAAATGTGCTTCTTATCTT	140564	Hs.658626	GO:0010529|GO:0008270|GO:0003824|GO:0016814	apolipoprotein B mRNA editing enzyme, catalytic polypeptide-like 3D [Source:HGNC Symbol;Acc:17354]	5	48.3665	2.36009	5.33225
ASHGA5P011321	2.75564	2.75564	1.46239	up	protein_coding	NM_006820	CCDS687.2	IFI44L	RefSeq	5889	chr1	+	79086087	79111830		TAACCCCTAGAAACAGATATAGAACAATGGAAGTGACAACAAGATTGACATGGAATGATG	10964	Hs.389724	GO:0005737|GO:0006955|GO:0009615	interferon-induced protein 44-like	190.141	746.582	7.83235	9.29474
ASHGA5P000952	3.34887	3.34887	1.74367	up	protein_coding	NM_002692	CCDS32073.1	POLE2	RefSeq	1861	chr14	-	50110269	50155098	NM_001197331	ATGAAACTATAGAGCACGTTTTCAATATCATAGGAGCATTTGATATTCCACGCTTTGTGT	5427	Hs.162777	GO:0000082|GO:0000084|GO:0000216|GO:0000278|GO:0000722|GO:0000723|GO:0003677|GO:0003887|GO:0005634|GO:0005654|GO:0005730|GO:0006260|GO:0006270|GO:0006281|GO:0006283|GO:0006289|GO:0006297|GO:0008622|GO:0032201|GO:0043231	DNA polymerase epsilon subunit 2 isoform 1	68.2936	329.109	6.35909	8.10277
ASHGA5P021382	2.25413	2.25413	1.17257	up	protein_coding	NM_001143836	CCDS44695.1	NOX4	RefSeq	4270	chr11	-	89057521	89224653		CATTCAATCTAGAAATTATCCCAAGGATGACTGGAAACCATACAAGCTTAGAAGACTATA	50507	Hs.371036	GO:0000166|GO:0000902|GO:0005634|GO:0005789|GO:0005925|GO:0006954|GO:0007569|GO:0008285|GO:0009055|GO:0016021|GO:0016174|GO:0016175|GO:0019826|GO:0020037|GO:0035051|GO:0042554|GO:0043406|GO:0045453|GO:0048471|GO:0050660|GO:0050667|GO:0051897|GO:0055114|GO:0070374|GO:0071333|GO:0072341|GO:0072593|GO:2000573	NADPH oxidase 4 isoform b	11.3048	37.1802	3.77776	4.95033
ASHGA5P033564	2.28669	2.28669	1.19326	up	protein_coding	NM_001792	CCDS11891.1	CDH2	RefSeq	4380	chr18	-	25530929	25757445		AAGATGTTTACAGTGCAGTCTTATCGAAGGATGTGCATGAAGGACAGCCTCTTCTCAATG	1000	Hs.464829	GO:0005509|GO:0005886|GO:0005911|GO:0005913|GO:0005916|GO:0007155|GO:0007156|GO:0007157|GO:0007416|GO:0008013|GO:0014704|GO:0016021|GO:0016339|GO:0016342|GO:0016477|GO:0019901|GO:0019903|GO:0030027|GO:0031641|GO:0032880|GO:0034329|GO:0034332|GO:0035023|GO:0042692|GO:0043410|GO:0044456|GO:0045216|GO:0045294|GO:0045295|GO:0048514|GO:0050770|GO:0051146|GO:0051149|GO:0090090	cadherin-2 preproprotein	795.157	2537.93	9.87923	11.0725
ASHGA5P009442	9.68555	9.68555	3.27583	up	protein_coding	NM_005278	CCDS14158.1	GPM6B	RefSeq	1679	chrX	-	13792092	13835314	NM_001001994, NM_001001996	CATTGCCCTGCTGATCTACATGATGGCTACTACATATAACTATGCGGTTTTGAAGTTTAA	2824	Hs.495710	GO:0001503|GO:0003674|GO:0005886|GO:0007399|GO:0015031|GO:0016021|GO:0030154|GO:0030501|GO:0032956|GO:0045121|GO:0051612|GO:0051893|GO:0085029|GO:2000009	neuronal membrane glycoprotein M6-b isoform 3	173.21	2360.46	7.69838	10.9742
ASHGA5P013711	2.49541	2.49541	1.31928	up	protein_coding	NM_001136015	CCDS10175.1	ANXA2	RefSeq	1665	chr15	-	60639349	60690185		CACGGCCCAGGGTGAAAATGTTTGCCATTAAACTCACATGAAGTAGGAAATATTTATATG	302	Hs.511605	GO:0001501|GO:0001525|GO:0004859|GO:0005509|GO:0005515|GO:0005544|GO:0005604|GO:0005811|GO:0005886|GO:0008092|GO:0030496|GO:0031012|GO:0031340|GO:0042470	annexin A2 isoform 2	78.0095	281.261	6.55546	7.87474
ASHGA5P045909	2.25363	2.25363	1.17225	up	protein_coding	ENST00000374140	CCDS43869.1	RGS3	GENCODE	4591	chr9	+	116207010	116360018		ATTCAGACAGCACACCTTTGCCCAATTTTCTTTCTGGATCTCACCGTCCTGAGTGTTGTA	5998	Hs.494875	GO:0007165|GO:0038032|GO:0008277|GO:0000188|GO:0043547|GO:0005634|GO:0005737|GO:0005886|GO:0005829|GO:0005515|GO:0005096	regulator of G-protein signaling 3 [Source:HGNC Symbol;Acc:9999]	95.9833	311.33	6.85099	8.02324
ASHGA5P027303	2.40462	2.40462	1.26581	up	protein_coding	NM_057088	CCDS44895.1	KRT3	RefSeq	2327	chr12	-	53183468	53189892		AAACAACCTTGAGCCTCTTTTTGAGAATCACATCAACTACCTGCGGAGCTACCTGGACAA	3850	Hs.680652	GO:0005198|GO:0005198|GO:0005882|GO:0007010|GO:0030855|GO:0045095|GO:0045104	keratin, type II cytoskeletal 3	32.2361	111.997	5.27317	6.53898
ASHGA5P041354	2.2995	2.2995	1.20132	up	protein_coding	NM_005573	CCDS4140.1	LMNB1	RefSeq	3420	chr5	+	126112314	126172712		AGCTCAATGACCGGCTGGCGGTGTACATCGACAAGGTGCGCAGCCTGGAGACGGAGAACA	4001	Hs.89497	GO:0005198|GO:0005635|GO:0005637|GO:0005638|GO:0005654|GO:0006915|GO:0006921|GO:0016363|GO:0043274	lamin-B1 isoform 1	61.1304	203.377	6.2035	7.40482
ASHGA5P013367	2.24715	2.24715	1.16809	up	protein_coding	NM_001112812	CCDS41707.1	GRIA4	RefSeq	3213	chr11	+	105481410	105784231	NM_001077244	CAGAACAGTGGTTGTAACCACAATTATGCCTCTGATGAAGAATCCTATTTTAAGAAATTG	2893	Hs.503743	GO:0004970|GO:0004971|GO:0005234|GO:0005886|GO:0006810|GO:0007215|GO:0007268|GO:0014069|GO:0015277|GO:0030054|GO:0030666|GO:0032281|GO:0032983|GO:0035235|GO:0043025|GO:0043195|GO:0045211|GO:0051968|GO:0060992	glutamate receptor 4 isoform 3 precursor	8.39014	27.9568	3.36298	4.53107
ASHGA5P009280	2.12701	2.12701	1.08883	up	protein_coding	NM_148918	CCDS11197.1	SHMT1	RefSeq	2423	chr17	-	18231186	18266856		TACAGGAAAGGGGTTGCTGTGGCACTGAAGCAAGCTATGACTCTGGAATTTAAAGTTTAT	6470	Hs.513987	GO:0004372|GO:0004372|GO:0005634|GO:0005737|GO:0005739|GO:0005829|GO:0005829|GO:0006565|GO:0006766|GO:0006767|GO:0008732|GO:0009113|GO:0016597|GO:0019264|GO:0030170|GO:0034641|GO:0035999|GO:0042803|GO:0044281|GO:0045329|GO:0046655|GO:0046655|GO:0051262|GO:0051289	serine hydroxymethyltransferase, cytosolic isoform 2	379.124	1135.63	8.81398	9.90281
ASHGA5P050036	4.1463	4.1463	2.05182	up	protein_coding	ENST00000215530	CCDS12037.1	FGF22	GENCODE	513	chr19	+	639925	643604		TCTACACCGTGGACTGCAGGTTCCGGGAGCGCATCGAAGAGAACGGCCACAACACCTACG	27006	Hs.248087	GO:0030154|GO:0008286|GO:0008543|GO:0005576|GO:0005615|GO:0005730|GO:0009986|GO:0005794|GO:0008083|GO:0005515	fibroblast growth factor 22 [Source:HGNC Symbol;Acc:3679]	6.8725	42.0548	3.07957	5.13139
ASHGA5P001033	2.43662	2.43662	1.28488	up	protein_coding	NM_001042750	CCDS43990.1	STAG2	RefSeq	6186	chrX	+	123095555	123236505	NM_001042749	TATGTTAAACTGCGAACTAATCTTCAGCATGCCATTCGGCGTGGCACAAGCCTAATGGAA	10735	Hs.496710	GO:0000087|GO:0000236|GO:0000278|GO:0000775|GO:0000785|GO:0005515|GO:0005634|GO:0005654|GO:0007062|GO:0007091|GO:0007126|GO:0032876|GO:0051301	cohesin subunit SA-2 isoform a	59.094	208.63	6.15684	7.44172
ASHGA5P036883	2.41164	2.41164	1.27001	up	protein_coding	ENST00000370346	CCDS33507.1	BHLHE23	GENCODE	1057	chr20	-	61637330	61638387	NM_152414	AAGATCGCCACGCTGCTGCTCGCCAAGAACTATATCCTCATGCAGGCGCAGGCCCTGGAC	128408	Hs.551230	GO:0006351|GO:0045944|GO:0046671|GO:0048050|GO:0005634|GO:0003677	basic helix-loop-helix family, member e23 [Source:HGNC Symbol;Acc:16093]	264.768	907.81	8.30584	9.57586
ASHGA5P032349	2.01315	2.01315	1.00945	up	protein_coding	NM_006584	CCDS32617.1	CCT6B	RefSeq	1898	chr17	-	33254877	33288528	NM_001193529	GGAGATGGTACTACTTCAAATGTTCTAATTATTGGAGAGTTATTAAAACAAGCTGACCTG	10693	Hs.73072	GO:0005524|GO:0005737|GO:0006457|GO:0007283|GO:0008565|GO:0015031|GO:0051082|GO:0051131	T-complex protein 1 subunit zeta-2 isoform 1	17.6971	51.8276	4.41946	5.42891
ASHGA5P030483	2.03579	2.03579	1.02559	up	protein_coding	NM_016359	CCDS45234.1	NUSAP1	RefSeq	2471	chr15	+	41624891	41673248	NM_001243142, NM_001243143, NM_018454	AACCAGTGTTTGATCTTAAAGCAAGTTTGTCTCGTCCCCTCAACTATGAACCACACAAAG	51203	Hs.615092	GO:0000070|GO:0000281|GO:0003677|GO:0005634|GO:0005694|GO:0005730|GO:0005737|GO:0005876|GO:0007076|GO:0008017|GO:0040001|GO:0045840	nucleolar and spindle-associated protein 1 isoform 1	1566.74	4381.49	10.848	11.8736
ASHGA5P054285	2.14545	2.14545	1.10128	up	protein_coding	NM_006167	CCDS6042.1	NKX3-1	RefSeq	3281	chr8	-	23536205	23540450		GCCCGGGGAGGCGAAAGCGGAGGGGGCCGCGCCGCCGACCCCGTCCAAGCCGCTCACGTC	4824	Hs.55999	GO:0000976|GO:0000983|GO:0000988|GO:0001047|GO:0001656|GO:0001756|GO:0001934|GO:0003700|GO:0003700|GO:0004882|GO:0005515|GO:0005622|GO:0005634|GO:0005634|GO:0005634|GO:0006355|GO:0006919|GO:0007275|GO:0007431|GO:0007507|GO:0008134|GO:0008284|GO:0008285|GO:0008584|GO:0008633|GO:0008656|GO:0010628|GO:0010628|GO:0010628|GO:0010629|GO:0010942|GO:0014068|GO:0030284|GO:0030295|GO:0030331|GO:0030521|GO:…	homeobox protein Nkx-3.1 isoform 1	103.205	318.253	6.95477	8.05606
ASHGA5P004156	2.14433	2.14433	1.10053	up	protein_coding	NM_015465	CCDS4330.1	GEMIN5	RefSeq	5404	chr5	-	154266975	154317776	NM_001252156	CTGCCAAATGCTATTTAGGGGCCACTTGTGCTTATGATGCAGCCAAAGTTTTGGCCAAAA	25929	Hs.483921	GO:0000387|GO:0000398|GO:0005515|GO:0005634|GO:0005654|GO:0005654|GO:0005681|GO:0005737|GO:0005829|GO:0006461|GO:0010467|GO:0015030|GO:0016070|GO:0016604|GO:0017069|GO:0034660	gem-associated protein 5 isoform 1	16.3222	50.9342	4.30267	5.4032
ASHGA5P034619	3.17966	3.17966	1.66887	up	protein_coding	ENST00000392051	CCDS54267.1	LGALS16	GENCODE	600	chr19	+	40146557	40151287		GAGGAGAATTTACACTATGTGCCCTTTGAGGATGGCAAACCATTTGACTTGCGCATCTAC	148003	Hs.667238	GO:0006915|GO:0070234|GO:0005575|GO:0030246|GO:0030395	lectin, galactoside-binding, soluble, 16 [Source:HGNC Symbol;Acc:40039]	13.2819	62.0124	4.01594	5.68481
ASHGA5P001362	2.29624	2.29624	1.19927	up	protein_coding	NM_007043	CCDS9012.1	KRR1	RefSeq	3357	chr12	-	75891418	75905418		TAACATTAAAAGCTTAATGATTAAGAGAGAGTTGGCAAAAGATTCTGAATTACGATCACA	11103	Hs.645517	GO:0003723|GO:0005634|GO:0005730|GO:0005737|GO:0006364|GO:0030529	KRR1 small subunit processome component homolog	663.192	2131.71	9.62135	10.8206
ASHGA5P004974	3.48363	3.48363	1.80059	up	protein_coding	NM_003299	CCDS9094.1	HSP90B1	RefSeq	2780	chr12	+	104324111	104341708		ATTTATGTATGGAGCAGCAAGACTGAAACTGTTGAGGAGCCCATGGAGGAAGAAGAAGCA	7184	Hs.192374	GO:0001666|GO:0003723|GO:0005509|GO:0005515|GO:0005524|GO:0005783|GO:0005783|GO:0005788|GO:0005788|GO:0005789|GO:0005829|GO:0006457|GO:0006987|GO:0015031|GO:0019903|GO:0030433|GO:0030496|GO:0030968|GO:0031247|GO:0042470|GO:0043666|GO:0044459|GO:0045087|GO:0046790|GO:0048471|GO:0050750|GO:0051082|GO:0051208|GO:0071318	endoplasmin precursor	4298.92	20571.4	12.2957	14.0963
ASHGA5P050063	2.89853	2.89853	1.53532	up	protein_coding	NM_001252	CCDS12170.1	CD70	RefSeq	913	chr19	-	6585849	6591163		ATCAGCCTGCTGCGTCTCAGCTTCCACCAAGGTTGTACCATTGCCTCCCAGCGCCTGACG	970	Hs.501497	GO:0002020|GO:0005102|GO:0005125|GO:0005164|GO:0005515|GO:0005615|GO:0005886|GO:0005887|GO:0006917|GO:0006955|GO:0007165|GO:0007267|GO:0008283	CD70 antigen	10732.8	42639.8	13.6348	15.1701
ASHGA5P053213	2.95721	2.95721	1.56424	up	protein_coding	ENST00000485286	CCDS5684.1	MCM7	GENCODE	2900	chr7	-	99690403	99698380	NM_005916	AGGTCATGGAGCAGCAGACCATCTCCATTGCCAAGGCCGGCATTCTCACCACACTCAATG	4176	Hs.438720		minichromosome maintenance complex component 7 [Source:HGNC Symbol;Acc:6950]	758.657	3132.2	9.81467	11.3789
ASHGA5P053269	2.49815	2.49815	1.32086	up	protein_coding	NM_021994	CCDS5755.2	ZNF277	RefSeq	2687	chr7	+	111846642	111983989		TTATTCGGAGGCAAGTTCACCAATGCAGATGTTATGGCTGCCATGTGAAGTTCAAATCCA	11179	Hs.655904	GO:0003677|GO:0003700|GO:0005634|GO:0006351|GO:0006355|GO:0008270	zinc finger protein 277	954.879	3295.12	10.1339	11.4548
ASHGA5P008611	2.22	2.22	1.15056	up	protein_coding	NM_014434	CCDS7036.1	NDOR1	RefSeq	4850	chr9	+	140100118	140113813	ENST00000458322, NM_001144026	AACTGCTGGACCGCCAGGGTGCATACTTCTACCTGGCAGGCAACGCCAAGTCCATGCCAG	27158	Hs.512564	GO:0005506|GO:0005515|GO:0005634|GO:0005737|GO:0005829|GO:0008219|GO:0010181|GO:0016491|GO:0045111|GO:0048471|GO:0050660|GO:0050661|GO:0055114	NADPH-dependent diflavin oxidoreductase 1 isoform b	12.6713	41.1457	3.94686	5.09742
ASHGA5P001109	8.82096	8.82096	3.14094	up	protein_coding	NM_006158		NEFL	RefSeq	3602	chr8	-	24808468	24814131		CAACGTGAAGATGGCTTTGGATATTGAGATTGCAGCTTACAGGAAACTCTTGGAAGGCGA	4747	Hs.521461	GO:0005200|GO:0005515|GO:0005829|GO:0005883|GO:0007268|GO:0008022|GO:0008089|GO:0008090|GO:0019896|GO:0030424|GO:0033596|GO:0033693|GO:0033693|GO:0042802|GO:0045109	neurofilament light polypeptide	301.567	3725.83	8.48949	11.6304
ASHGA5P052850	2.03071	2.03071	1.02198	up	protein_coding	NM_001010876	CCDS34536.1	TMEM244	RefSeq	545	chr6	-	130152388	130182416		GGTGGGCTGCTTTAGGTATATCAAAATTGCTTGTTTAGATTCTCTAATGCACAGAAATAA	253582	Hs.448372	GO:0016021	transmembrane protein 244	68.6003	201.027	6.36564	7.38762
ASHGA5P012298	2.13063	2.13063	1.09128	up	protein_coding	NM_016014	CCDS35042.1	FAM108B1	RefSeq	1614	chr9	-	74477367	74526148		ACAGGAACTGGTGCAGAAACATAAAGAAGGGAAGTGATTTTCTCAAGGTCTACAGTTTTC	51104	Hs.380389	GO:0005576|GO:0016787	abhydrolase domain-containing protein FAM108B1 isoform 1 precursor	69.5549	213.726	6.38629	7.47757
ASHGA5P013824	2.20488	2.20488	1.1407	up	protein_coding	NM_001012633	CCDS32378.1	IL32	RefSeq	919	chr16	+	3115312	3119668		TTTGTGACAAGTCCTACGGAGCCCCACGGGGGGACAAGGAGGAGCTGACACCCCAGAAGT	9235	Hs.943	GO:0005125|GO:0005615|GO:0006952|GO:0006955|GO:0007155	interleukin-32 isoform A	70.371	223.298	6.40229	7.54299
ASHGA5P050132	2.08463	2.08463	1.05979	up	protein_coding	NM_004335	CCDS12358.1	BST2	RefSeq	983	chr19	-	17513754	17516384		CATGGAAGACGGGGATAAGCGCTGTAAGCTTCTGCTGGGGATAGGAATTCTGGTGCTCCT	684	Hs.118110	GO:0002737|GO:0004871|GO:0005515|GO:0005737|GO:0005770|GO:0005794|GO:0005886|GO:0005887|GO:0006959|GO:0007165|GO:0007267|GO:0007275|GO:0008191|GO:0008283|GO:0009615|GO:0009986|GO:0016324|GO:0030308|GO:0030336|GO:0031225|GO:0032956|GO:0034341|GO:0035455|GO:0035456|GO:0042113|GO:0042803|GO:0043123|GO:0044459|GO:0045071|GO:0045087|GO:0045121|GO:0051607|GO:1901253	bone marrow stromal antigen 2	1808.35	5191.4	11.057	12.1168
ASHGA5P051895	3.13798	3.13798	1.64984	up	protein_coding	NM_005114	CCDS3408.1	HS3ST1	RefSeq	1965	chr4	-	11399987	11430537		CTGGCACTGATTTGCAATAAGCTAAGCTCAGAAACTTTCCTACTGTAAGTTCTGGTGTAC	9957	Hs.507348	GO:0005737|GO:0005796|GO:0005975|GO:0006024|GO:0008146|GO:0008467|GO:0016021|GO:0030203|GO:0044281	heparan sulfate glucosamine 3-O-sulfotransferase 1 precursor	326.778	1439.95	8.60189	10.2517
ASHGA5P047640	2.19769	2.19769	1.13599	up	protein_coding	NM_003393	CCDS7494.1	WNT8B	RefSeq	1996	chr10	+	102222811	102243399		TGTACACCCTGACTAGAAACTGCAGCCTTGGAGATTTTGATAACTGTGGCTGTGATGACT	7479	Hs.421281	GO:0001654|GO:0001664|GO:0005578|GO:0005615|GO:0005886|GO:0007165|GO:0007369|GO:0007399|GO:0007492|GO:0009798|GO:0009952|GO:0010628|GO:0010629|GO:0021854|GO:0021881|GO:0022002|GO:0030182|GO:0032355|GO:0032526|GO:0043049|GO:0048263|GO:0060070|GO:0071300	protein Wnt-8b precursor	49.1398	156.274	5.88862	7.02461
ASHGA5P055365	2.24773	2.24773	1.16847	up	protein_coding	NM_181847	CCDS8751.1	AMIGO2	RefSeq	3849	chr12	-	47469489	47473734	NM_001143668	GACACACCTTTTGTGGCGTCCACTTAATTTGTGCCTATATTTGTATGATGTCATAATTTA	347902	Hs.121520	GO:0005515|GO:0005634|GO:0005886|GO:0007156|GO:0007157|GO:0016021|GO:0043069	amphoterin-induced protein 2 precursor	4665.63	14679.9	12.4177	13.5862
ASHGA5P042231	2.09832	2.09832	1.06923	up	protein_coding	ENST00000405617	CCDS47366.1	PPP1R3G	GENCODE	1736	chr6	+	5085719	5087455		TTTATTGTGCGACATTGTGTACAAATGTCCTTTATAAAAGTAAAGGCCACTCGCACCCCC	648791	Hs.653089	GO:2000467|GO:0045725|GO:0042593|GO:0005737|GO:0005515|GO:2001069|GO:0019903	protein phosphatase 1, regulatory subunit 3G [Source:HGNC Symbol;Acc:14945]	290.985	863.783	8.43864	9.50788
ASHGA5P051817	2.07608	2.07608	1.05386	up	protein_coding	NM_001967	CCDS3282.1	EIF4A2	RefSeq	1905	chr3	+	186501360	186507685		CATTTGCTATTTCCATCCTGCAACAGTTGGAGATTGAGTTCAAGGAGACCCAAGCACTAG	1974	Hs.518475	GO:0000288|GO:0000289|GO:0003743|GO:0004386|GO:0005515|GO:0005524|GO:0005829|GO:0006412|GO:0006413|GO:0006446|GO:0008026|GO:0010467|GO:0016070|GO:0016071|GO:0016281|GO:0019048|GO:0019221|GO:0044267	eukaryotic initiation factor 4A-II	1599.03	4553.08	10.8734	11.9272
ASHGA5P013636	2.47272	2.47272	1.3061	up	protein_coding	NM_182926	CCDS9725.1	KTN1	RefSeq	4930	chr14	+	56046924	56151302	NM_001079521	AGTCAGAGAGCTGAAAGATCTGTTGACTGAATTGCAGAAAAAACTTGATGATTCATATTC	3895	Hs.509414	GO:0003674|GO:0005783|GO:0005789|GO:0005887|GO:0007018|GO:0016020|GO:0016021|GO:0019894	kinectin isoform a	496.175	1724.86	9.20757	10.5137
ASHGA5P053919	7.53996	7.53996	2.91456	up	protein_coding	NM_001001995	CCDS35206.1	GPM6B	RefSeq	3219	chrX	-	13789061	13835314		AATGTTTGCCAGAGTGTTTCGGCCGACGTATTTACAGCTCTGACAAATCATCAGACAGCT	2824	Hs.495710	GO:0001503|GO:0003674|GO:0005886|GO:0007399|GO:0015031|GO:0016021|GO:0030154|GO:0030501|GO:0032956|GO:0045121|GO:0051612|GO:0051893|GO:0085029|GO:2000009	neuronal membrane glycoprotein M6-b isoform 1	5	46.4471	2.36009	5.27464
ASHGA5P042192	2.27937	2.27937	1.18863	up	protein_coding	NM_003247	CCDS34574.1	THBS2	RefSeq	5826	chr6	-	169615874	169654137		ATATTTAAACAAGATTTGCTGCATTTCCGGCAATGCCCTGTGCATGCCATGGTCCCTAGA	7058	Hs.371147	GO:0005509|GO:0005515|GO:0005576|GO:0005604|GO:0007155|GO:0008201|GO:0016525|GO:0051965	thrombospondin-2 precursor	166.974	541.771	7.64498	8.83361
ASHGA5P007470	2.12246	2.12246	1.08574	up	protein_coding	NM_198493	CCDS1309.1	ANKRD45	RefSeq	2671	chr1	-	173577474	173639001		AAGGAAGACAAGAATACCATCCTCAGTGCATGCCGTGCAAAAAATGAGTGGTTGGAAACC	339416	Hs.130054	GO:0003674|GO:0005575|GO:0008150	ankyrin repeat domain-containing protein 45	39.6035	121.82	5.5765	6.66224
ASHGA5P001449	2.15904	2.15904	1.11039	up	protein_coding	ENST00000231887	CCDS33901.1	EHHADH	GENCODE	3850	chr3	-	184908411	184971886		ACGCGATCAGTACGACTTTACTCCGTGACATAAAAGAAGGACTACAGAAAGCTGTAATAG	1962	Hs.429879	GO:0055114|GO:0006631|GO:0006635|GO:0008152|GO:0006475|GO:0005634|GO:0005737|GO:0005739|GO:0043231|GO:0005777|GO:0000166|GO:0005102|GO:0016491|GO:0003824|GO:0050662|GO:0019899|GO:0003857|GO:0004300|GO:0004165	enoyl-CoA, hydratase/3-hydroxyacyl CoA dehydrogenase [Source:HGNC Symbol;Acc:3247]	39.4244	123.076	5.56904	6.67943
ASHGA5P008298	2.03436	2.03436	1.02457	up	protein_coding	NM_020182	CCDS13463.1	PMEPA1	RefSeq	4934	chr20	-	56223447	56285031		ATGGAGATCACGGAGCTGGAGTTTGTTCAGATCATCATCATCGTGGTGGTGATGATGGTG	56937	Hs.517155	GO:0005886|GO:0007179|GO:0016021|GO:0030512|GO:0030521|GO:0031901|GO:0050699	transmembrane prostate androgen-induced protein isoform a	61.6612	181.597	6.2155	7.24008
ASHGA5P034225	6.12516	6.12516	2.61475	up	protein_coding	NM_213633	CCDS33039.1	PSG4	RefSeq	1780	chr19	-	43696853	43709790	NM_001206650, NM_002780, NM_002783	TGTGTGGATGGCTCTCACCATTTCCTAAGAGATACAGTGTAAAACGTGACAGTAATACTG	5672	Hs.711363	GO:0005576|GO:0006952|GO:0007565	pregnancy-specific beta-1-glycoprotein 4 isoform 2 precursor	43.4793	383.31	5.71014	8.32489
ASHGA5P003180	2.31574	2.31574	1.21148	up	protein_coding	NM_001226	CCDS3684.1	CASP6	RefSeq	1661	chr4	-	110609784	110624629		CAGGGGGCACCCGGCAGGTGGGGAAGAAAACATGACAGAAACAGATGCCTTCTATAAAAG	839	Hs.654616	GO:0002088|GO:0002525|GO:0004197|GO:0005515|GO:0005634|GO:0005654|GO:0005730|GO:0005737|GO:0005829|GO:0006508|GO:0006915|GO:0006917|GO:0006921|GO:0008234|GO:0009408|GO:0009749|GO:0010039|GO:0010243|GO:0010332|GO:0032355|GO:0033574|GO:0034097|GO:0042542|GO:0043525|GO:0046670	caspase-6 isoform alpha preproprotein	170.533	561.24	7.67547	8.88695
ASHGA5P011381	4.25263	4.25263	2.08835	up	protein_coding	NM_139035	CCDS48164.1	SMARCA1	RefSeq	4066	chrX	-	128580477	128657460		GAAGAAAGAGAGGAAGCAATAGAGGCTTTTAATGCTCCTAATAGTAGCAAATTCATCTTT	6594	Hs.152292	GO:0000733|GO:0003677|GO:0004386|GO:0005515|GO:0005524|GO:0005634|GO:0006338|GO:0006351|GO:0007420|GO:0008094|GO:0016589|GO:0030182|GO:0031491|GO:0036310|GO:0043044|GO:0045893	probable global transcription activator SNF2L1 isoform b	23.6746	145.613	4.83259	6.92094
ASHGA5P007604	2.83457	2.83457	1.50313	up	protein_coding	NM_020193	CCDS8244.1	C11orf30	RefSeq	5518	chr11	+	76156068	76262589		AACTAGTAGCTGAATACATCACTACTGAACGCACTGATGAGGGGACAGAGGTTGCTTTTC	56946	Hs.352588	GO:0005634|GO:0006281|GO:0006351|GO:0006355|GO:0016568	protein EMSY	9.43943	39.3736	3.52916	5.03229
ASHGA5P012025	2.07038	2.07038	1.0499	up	protein_coding	ENST00000375169	CCDS35302.1	WNK3	GENCODE	11172	chrX	-	54219255	54384438		ATGTGGACAATGGCATAGTTGCTACAGATCCACTGTGTGTGGAGAGTAATGCAGCATCAT	65267	Hs.92423	GO:0006468|GO:0010800|GO:0010765|GO:0051928|GO:0046777|GO:0006916|GO:0090004|GO:0007243|GO:2000021|GO:2000651|GO:0032414|GO:2000682|GO:2000688|GO:0005737|GO:0005923|GO:0005912|GO:0005515|GO:0005524|GO:0004674|GO:0016301|GO:0004672|GO:0004713|GO:0016772	WNK lysine deficient protein kinase 3 [Source:HGNC Symbol;Acc:14543]	8.60017	26.4075	3.39991	4.44981
ASHGA5P002498	2.48139	2.48139	1.31115	up	protein_coding	NM_002423	CCDS8317.1	MMP7	RefSeq	1147	chr11	-	102391238	102401478		AGCAGTCTAGGGATTAACTTCCTGTATGCTGCAACTCATGAACTTGGCCATTCTTTGGGT	4316	Hs.2256	GO:0002779|GO:0004222|GO:0005576|GO:0005578|GO:0005615|GO:0006508|GO:0008270|GO:0022617|GO:0030198|GO:0030574|GO:0042127|GO:0042493|GO:0050829|GO:0050830	matrilysin preproprotein	41.6483	149.583	5.64812	6.95926
ASHGA5P010875	6.33623	6.33623	2.66363	up	protein_coding	NM_001077481	CCDS41428.1	NR1I3	RefSeq	1285	chr1	-	161199455	161208000		GGAGCCCGTGCTCCCTATCTTACAGACCGACCTGGAGTTACCCAGAGAGATGAGATTGAT	9970	Hs.349642	GO:0003677|GO:0003700|GO:0003713|GO:0004879|GO:0004882|GO:0004887|GO:0005634|GO:0005654|GO:0005737|GO:0005856|GO:0006367|GO:0007165|GO:0008270|GO:0010467|GO:0030521|GO:0030522|GO:0043565	nuclear receptor subfamily 1 group I member 3 isoform 4	560.225	4940.13	9.38024	12.0439
ASHGA5P052488	2.42987	2.42987	1.28088	up	protein_coding	NM_004060	CCDS4360.1	CCNG1	RefSeq	2484	chr5	+	162864576	162872022	NM_199246	TCAGCCAAAGGTCTGTGGTTTGAGACTAATTGAGTCTGCACACGATAATGGCCTCAGAAT	900	Hs.79101	GO:0000079|GO:0005515|GO:0005634|GO:0006949|GO:0007067|GO:0007095|GO:0007420|GO:0010243|GO:0016049|GO:0019904|GO:0030425|GO:0043025|GO:0043066|GO:0048471|GO:0051301	cyclin-G1	173.566	601.487	7.70178	8.98265
ASHGA5P003738	2.35631	2.35631	1.23653	up	protein_coding	NM_033515	CCDS34535.1	ARHGAP18	RefSeq	3503	chr6	-	129898239	130031370		GAAAAATATGAAAAGCAAGATAAGAGTACAAATGATGCTGACGTTCCTCAGGGAGTGATT	93663	Hs.486458	GO:0005096|GO:0005829|GO:0007264|GO:0051056	rho GTPase-activating protein 18	132.028	444.231	7.30909	8.54562
ASHGA5P028246	2.2384	2.2384	1.16247	up	protein_coding	NM_001008394	CCDS53822.1	EID3	RefSeq	1486	chr12	+	104697509	104698982		GGCAGCTTTTGAAATTTCTGAGGCTATGATTACATACTCCTCATACTAAAGATTTCTTAG	493861	Hs.659857	GO:0000781|GO:0005515|GO:0005634|GO:0005737|GO:0006281|GO:0006310|GO:0006351|GO:0006355|GO:0030915|GO:0042802	EP300-interacting inhibitor of differentiation 3	194.743	621.507	7.86711	9.02958
ASHGA5P000910	2.44946	2.44946	1.29246	up	protein_coding	NM_006855	CCDS13972.1	KDELR3	RefSeq	1705	chr22	+	38864082	38879445		GTGACCAAAGTCCTTAAGGGAAAGAAGTTAAGTCTTCCAATGCCAATCTGAGGACCTTCA	11015	Hs.528305	GO:0005789|GO:0006621|GO:0006987|GO:0015031|GO:0016021|GO:0016192|GO:0030968|GO:0046923	ER lumen protein retaining receptor 3 isoform a	1180.99	4010.53	10.4466	11.7391
ASHGA5P005469	2.18774	2.18774	1.12944	up	protein_coding	NM_015976	CCDS755.2	SNX7	RefSeq	1792	chr1	+	99127235	99226056	NR_033716	TCAAAATTTTTCTCACTGCACAAGCTTGGGAACTCTCTTCTCACAAGAAGCAAGGTCCTG	51375	Hs.197015	GO:0007154|GO:0015031|GO:0030659|GO:0035091	sorting nexin-7 isoform a	483.336	1489.21	9.17011	10.2995
ASHGA5P041724	2.0671	2.0671	1.04761	up	protein_coding	ENST00000359611	CCDS4639.1	HIST1H2AM	GENCODE	487	chr6	-	27860476	27860963		AAGGGCTGAACTTTAAAAATGTAAACTTACAAGACAAAAGGCTCTTTTCAGAGCCACCCA	8336	Hs.134999	GO:0006334|GO:0005634|GO:0005622|GO:0000786|GO:0003677|GO:0043565|GO:0019899	histone cluster 1, H2am [Source:HGNC Symbol;Acc:4735]	109.972	326.87	7.04559	8.0932
ASHGA5P021738	2.05338	2.05338	1.038	up	protein_coding	NM_001177963	CCDS53899.1	MNAT1	RefSeq	1271	chr14	+	61201458	61435398		AGATGAGCTGGGTCAACATATTTCACTGGCACCTATTCACAAGCTTGAAGAAGCTCTGTA	4331	Hs.509523	GO:0000079|GO:0000080|GO:0000082|GO:0000084|GO:0000086|GO:0000278|GO:0000718|GO:0004672|GO:0005515|GO:0005634|GO:0005654|GO:0005675|GO:0005737|GO:0006281|GO:0006283|GO:0006289|GO:0006357|GO:0006360|GO:0006361|GO:0006362|GO:0006363|GO:0006366|GO:0006366|GO:0006367|GO:0006368|GO:0006370|GO:0006461|GO:0006468|GO:0006915|GO:0007512|GO:0008094|GO:0008270|GO:0008283|GO:0008353|GO:0010467|GO:0016032|GO:…	CDK-activating kinase assembly factor MAT1 isoform 2	1064.81	3046.99	10.2974	11.3354
ASHGA5P003020	2.89259	2.89259	1.53236	up	protein_coding	NM_003642	CCDS2245.1	HAT1	RefSeq	1682	chr2	+	172778934	172848600		TTGGGGATGATGAAACTGCTTTTGGTTACAAGGGTCTAAAGATCCTGTTATACTATATTG	8520	Hs.632532	GO:0004402|GO:0005515|GO:0005634|GO:0005654|GO:0005730|GO:0005737|GO:0006323|GO:0006348|GO:0006475|GO:0007584|GO:0016363|GO:0043231	histone acetyltransferase type B catalytic subunit	874.899	3523.14	10.013	11.5454
ASHGA5P027231	2.03033	2.03033	1.02171	up	protein_coding	NM_001146076	CCDS53782.1	RPAP3	RefSeq	3528	chr12	-	48055714	48099844	NM_024604	TCCACACAAAGACAAAATGTGGTAAAACCCATTGATAATCCACCGCATCCTGGATCAACT	79657	Hs.437855		RNA polymerase II-associated protein 3 isoform 3	214.501	619.593	8.00442	9.02613
ASHGA5P048626	2.44164	2.44164	1.28785	up	protein_coding	NM_170674	CCDS45218.1	MEIS2	RefSeq	3352	chr15	-	37183221	37392341	NM_001220482, NM_170675, NM_170676, NM_170677, NR_051953	GGATATTAAATATACGACACATCCAGGAGTTTATTGGAGCGCAGACTGATGGCGCAAAGG	4212	Hs.510989	GO:0000122|GO:0001654|GO:0003700|GO:0003714|GO:0005634|GO:0006366|GO:0009612|GO:0031016|GO:0043565|GO:0043565|GO:0045944	homeobox protein Meis2 isoform b	35.0951	123.795	5.40039	6.68824
ASHGA5P007310	2.30645	2.30645	1.20568	up	protein_coding	NM_001025249	CCDS45256.1	DUT	RefSeq	1830	chr15	+	48623620	48635570	NM_001025248, NM_001948	ACCTGTACAGTGCCTATGATTACACAATACCACCTATGGAGAAAGCTGTTGTGAAAACGG	1854	Hs.527980	GO:0004170|GO:0005515|GO:0005634|GO:0005654|GO:0005739|GO:0006139|GO:0006206|GO:0006226|GO:0006260|GO:0044281|GO:0046080|GO:0046134|GO:0055086	deoxyuridine 5'-triphosphate nucleotidohydrolase, mitochondrial isoform 3	8618.6	27603.7	13.3198	14.5255
ASHGA5P007201	2.9188	2.9188	1.54537	up	protein_coding	NM_001024075	CCDS33296.1	HNMT	RefSeq	907	chr2	+	138721807	138739248		ATCAGAAATTAAGATTCTAAGCATAGGCGGAGGTGCAGATTGTCTCATTCGGGGAAGCTC	3176	Hs.42151	GO:0002347|GO:0005634|GO:0005730|GO:0005737|GO:0006972|GO:0007420|GO:0007585|GO:0014075|GO:0042220|GO:0046539|GO:0051384|GO:0070555	histamine N-methyltransferase isoform 3	101.795	425.777	6.93479	8.48017
ASHGA5P012676	2.36588	2.36588	1.24238	up	protein_coding	NM_014314	CCDS6526.1	DDX58	RefSeq	4759	chr9	-	32455299	32526322		AATTCTACAGATTTGCTCTACTAAGGGGATGATGGCAGGTGCAGAGAAATTGGTGGAATG	23586	Hs.190622	GO:0002230|GO:0003690|GO:0003725|GO:0003725|GO:0003725|GO:0003727|GO:0005515|GO:0005524|GO:0005737|GO:0005829|GO:0005923|GO:0008026|GO:0008270|GO:0009597|GO:0009615|GO:0015629|GO:0019048|GO:0030334|GO:0032480|GO:0032587|GO:0032727|GO:0032727|GO:0032728|GO:0032728|GO:0034344|GO:0039528|GO:0039529|GO:0042802|GO:0042993|GO:0043330|GO:0045087|GO:0045087|GO:0045944|GO:0051091	probable ATP-dependent RNA helicase DDX58	45.6147	156.009	5.77941	7.02179
ASHGA5P003443	2.09967	2.09967	1.07016	up	protein_coding	NM_001257		CDH13	RefSeq	4028	chr16	+	82660398	83830215	NM_001220488, NM_001220490	AATTCCAGAGAATCAGAGACAGCCTTTCCCAAGAGATGTTGGCAAGGTAGTCGATAGTGA	1012	Hs.654386	GO:0001938|GO:0001954|GO:0002040|GO:0005509|GO:0005615|GO:0005737|GO:0005886|GO:0005886|GO:0005901|GO:0007156|GO:0007162|GO:0007266|GO:0008285|GO:0016339|GO:0016601|GO:0030032|GO:0030100|GO:0030169|GO:0030335|GO:0031225|GO:0034329|GO:0034332|GO:0042058|GO:0043005|GO:0043542|GO:0043616|GO:0045216|GO:0045296|GO:0048661|GO:0050850|GO:0050927|GO:0051668|GO:0055096|GO:0055100|GO:0071813	cadherin-13 isoform 1 preproprotein	145.385	436.665	7.44688	8.51704
ASHGA5P012827	2.06021	2.06021	1.04279	up	protein_coding	NM_004116	CCDS1706.1	FKBP1B	RefSeq	971	chr2	+	24272583	24286550		TCATCAAAGGTTTTGAAGAGGGTGCAGCCCAGATGAGCTTGGGGCAGAGGGCGAAGCTGA	2281	Hs.709461	GO:0000413|GO:0003755|GO:0005102|GO:0005219|GO:0005515|GO:0005528|GO:0005829|GO:0006458|GO:0006936|GO:0006939|GO:0009749|GO:0010459|GO:0010881|GO:0014808|GO:0018208|GO:0019227|GO:0022417|GO:0030073|GO:0032513|GO:0033017|GO:0034704|GO:0042026|GO:0042098|GO:0051775|GO:0060314|GO:0060314	peptidyl-prolyl cis-trans isomerase FKBP1B isoform a	251.727	738.046	8.23375	9.27654
ASHGA5P010468	2.00058	2.00058	1.00042	up	protein_coding	NM_018085	CCDS1415.1	IPO9	RefSeq	11416	chr1	+	201798287	201853422		TTTACAAGAAGCTGAGCAAACCAAAAACAGTGGCACTGAGCACTGGTGGAAGATCCATGA	55705	Hs.596014	GO:0005515|GO:0005634|GO:0005737|GO:0006606|GO:0008565|GO:0042393	importin-9	83.3237	240.569	6.64821	7.64863
ASHGA5P014768	2.33926	2.33926	1.22605	up	protein_coding	NM_181833	CCDS54516.1	NF2	RefSeq	4756	chr22	+	29999544	30094589		CCAGGCCAAGCTCACCTTGCAGAGCGCCAAGTCCCGAGTGGCCTTCTTTGAAGAGCTCTA	4771	Hs.187898	GO:0001707|GO:0001953|GO:0005515|GO:0005634|GO:0005730|GO:0005737|GO:0005769|GO:0005856|GO:0005886|GO:0005912|GO:0006469|GO:0007398|GO:0008092|GO:0008156|GO:0008285|GO:0008285|GO:0014010|GO:0019898|GO:0022408|GO:0030027|GO:0030036|GO:0030336|GO:0030864|GO:0031527|GO:0032154|GO:0032587|GO:0035330|GO:0042475|GO:0042518|GO:0042524|GO:0043409|GO:0045216|GO:0046426|GO:0048471|GO:0051496|GO:0070306	merlin isoform 8	463.984	1520.89	9.10602	10.3321
ASHGA5P001989	2.83627	2.83627	1.504	up	protein_coding	NM_024057	CCDS9089.1	NUP37	RefSeq	1228	chr12	-	102467972	102512361		CTCGGTCCAGTTATCCTCAAAATAAGAGACCTGTTCACATGGATCGAGCCTGCTTATTCA	79023	Hs.444276	GO:0000087|GO:0000236|GO:0000278|GO:0000776|GO:0000777|GO:0005515|GO:0005635|GO:0005829|GO:0005975|GO:0007059|GO:0008645|GO:0010827|GO:0015031|GO:0015758|GO:0016032|GO:0019221|GO:0031080|GO:0031080|GO:0044281|GO:0051028|GO:0051301|GO:0055085	nucleoporin Nup37	2100.71	8251.19	11.2757	12.7797
ASHGA5P053161	2.40249	2.40249	1.26453	up	protein_coding	NM_014510	CCDS47631.1	PCLO	RefSeq	17095	chr7	-	82449795	82792197		ATTCAACCAAGTAAAAGACGCAAATAAATTCCTCAGCATGGCAGCTTAATGTTCATCTGT	27445	Hs.12376	GO:0005215|GO:0005509|GO:0005522|GO:0005544|GO:0005856|GO:0007010|GO:0008021|GO:0016020|GO:0016079|GO:0017157|GO:0019933|GO:0030054|GO:0030073|GO:0045202	protein piccolo isoform 2	576.627	1944.32	9.42304	10.6876
ASHGA5P034254	2.09709	2.09709	1.06839	up	protein_coding	NM_001029861	CCDS33056.1	NANOS2	RefSeq	1577	chr19	-	46416472	46418036		ACAGGGTCGGGACCCTGAGTATTGAGCTCTGGTGAATAAAAAGGTTTTCTAGTCGTCTTT	339345	Hs.434218	GO:0000932|GO:0003723|GO:0005737|GO:0006402|GO:0006417|GO:0007275|GO:0007283|GO:0008270|GO:0030718|GO:0045835|GO:0048471	nanos homolog 2	17.479	53.2305	4.40069	5.46908
ASHGA5P029139	2.34687	2.34687	1.23074	up	protein_coding	NM_001146015	CCDS53897.1	DLGAP5	RefSeq	3084	chr14	-	55614833	55658396	NM_014750	ATCACTTGAAAGAAATGAAGGTCGAATTGCTCAGCCCCACCATGGTGTGCCATATTTCAG	9787	Hs.77695	GO:0000087|GO:0004721|GO:0005515|GO:0005634|GO:0007079|GO:0007267|GO:0008283|GO:0031616|GO:0045842	disks large-associated protein 5 isoform b	82.5773	279.889	6.6362	7.86694
ASHGA5P050730	2.42313	2.42313	1.27687	up	protein_coding	NM_001130445	CCDS46467.1	SSFA2	RefSeq	5308	chr2	+	182756471	182795464		ACGGGAAATTGTAAGTGGACTTTTGGCAGCAGTATCTTCAAGTAAAGCGTCTAATTCTAA	6744	Hs.196983	GO:0003779|GO:0005737|GO:0005886	sperm-specific antigen 2 isoform 1	311.784	1066.04	8.53471	9.81159
ASHGA5P005364	2.07861	2.07861	1.05562	up	protein_coding	NM_001290	CCDS3420.1	LDB2	RefSeq	2560	chr4	-	16503164	16900424		CAGTCAGGTACCTGATGTGATGGTGGTAGGAGAGCCAACTCTGATGGGAGGTGAGTTTGG	9079	Hs.714330	GO:0001942|GO:0003712|GO:0005634|GO:0005667|GO:0010669|GO:0019899|GO:0030274|GO:0035019|GO:0044089|GO:0045944	LIM domain-binding protein 2 isoform a	8.08861	24.979	3.3116	4.36721
ASHGA5P055135	15.1533	15.1533	3.92156	up	protein_coding	NM_001885	CCDS8351.1	CRYAB	RefSeq	691	chr11	-	111779349	111782473		CCCAAGAAATAGATGCCCTTTCTTGAATTGCATTTTTTAAAACAAGAAAGTTTCCCCACC	1410	Hs.53454	GO:0001666|GO:0002088|GO:0005212|GO:0005515|GO:0005634|GO:0005737|GO:0005739|GO:0005794|GO:0005829|GO:0005886|GO:0006006|GO:0006457|GO:0006936|GO:0007021|GO:0007517|GO:0007568|GO:0008017|GO:0009986|GO:0010629|GO:0015630|GO:0030018|GO:0030308|GO:0031109|GO:0032355|GO:0032387|GO:0032432|GO:0042542|GO:0042803|GO:0043154|GO:0046872|GO:0051082|GO:0051260|GO:0051403|GO:0060561|GO:2000378	alpha-crystallin B chain	334.858	7047.42	8.64008	12.5616
ASHGA5P008749	2.11758	2.11758	1.08242	up	protein_coding	NM_002002	CCDS12184.1	FCER2	RefSeq	1620	chr19	-	7753642	7767032	NM_001220500	TCCAAGCAGGACCGCCATGGAGGAAGGTCAATATTCAGAGATCGAGGAGCTTCCCAGGAG	2208	Hs.465778	GO:0002925|GO:0005178|GO:0005576|GO:0005887|GO:0009897|GO:0019863|GO:0030246|GO:0046872|GO:0051000|GO:0051712|GO:0051770	low affinity immunoglobulin epsilon Fc receptor isoform a	11.9149	36.9278	3.85952	4.94194
ASHGA5P013369	2.47338	2.47338	1.30649	up	protein_coding	NM_001136469	CCDS33858.1	TMEM108	RefSeq	3804	chr3	+	132757170	133116619	NM_023943	CTACTCCAGGAATCATGAATAAACTGGAGGATAAGCAGGACCAGATGATACCATGAAGAG	66000	Hs.191616	GO:0003674|GO:0005575|GO:0008150|GO:0016021	transmembrane protein 108 precursor	7.89334	28.9482	3.27659	4.58308
ASHGA5P034412	2.45073	2.45073	1.29321	up	protein_coding	NM_001163724		SMIM1	RefSeq	555	chr1	+	3689351	3692546		ATCATCTTCATCCTGGGCTACCTCACAGGCTACTATGTGCACAAGTGCAAATAAATGCTG	388588	Hs.22047	GO:0016021	uncharacterized protein LOC388588	210.782	735.351	7.97772	9.27093
ASHGA5P003918	2.05624	2.05624	1.04001	up	protein_coding	NM_001001664	CCDS33298.1	SPOPL	RefSeq	5741	chr2	+	139259349	139330805		TGCAGACAAATATGCACTGGAACGGCTGAAGGTCATGTGCGAAGAAGCTTTGTGTAGTAA	339745	Hs.333297	GO:0005634|GO:0016567	speckle-type POZ protein-like	30.0085	89.3454	5.17245	6.21246
ASHGA5P041965	2.04473	2.04473	1.03191	up	protein_coding	NM_022361	CCDS5052.1	POPDC3	RefSeq	1848	chr6	-	105605774	105627858		CTGTTATGCCATGCAGGGGAAAACTTCCATTGATAAACTCTCCTTGCTTGTTTCAGGAAG	64208	Hs.458336	GO:0003674|GO:0008150|GO:0016021	popeye domain-containing protein 3	586.202	1682.35	9.4452	10.4771
ASHGA5P001973	2.39577	2.39577	1.26049	up	protein_coding	NM_001801	CCDS4121.1	CDO1	RefSeq	1627	chr5	-	115140429	115152405		TACATCAATGATTCCATTGGCTTACATCGAGTAGAGAACATCAGCCATACGGAACCTGCT	1036	Hs.442378	GO:0000096|GO:0000097|GO:0000098|GO:0005829|GO:0006534|GO:0006954|GO:0007595|GO:0008198|GO:0017172|GO:0017172|GO:0019448|GO:0033762|GO:0034641|GO:0042412|GO:0042412|GO:0043200|GO:0044281|GO:0045471|GO:0051384|GO:0051591|GO:0055114	cysteine dioxygenase type 1	8.62521	30.6242	3.40427	4.66476
ASHGA5P009711	2.01578	2.01578	1.01134	up	protein_coding	NM_001126133	CCDS46185.1	TNNT1	RefSeq	978	chr19	-	55644160	55660606	NM_001126132	AACAGCTCCGGGAGAAAGCCCAGGAGCTGTCGGACTGGATCCACCAGCTGGAGTCTGAGA	7138	Hs.631558	GO:0003009|GO:0005523|GO:0005829|GO:0005861|GO:0005861|GO:0030049|GO:0031014|GO:0031444|GO:0045932	troponin T, slow skeletal muscle isoform c	1514.17	4215.48	10.8024	11.8137
ASHGA5P018505	2.38631	2.38631	1.25478	up	protein_coding	ENST00000454366	CCDS14074.2	GTSE1	GENCODE	3112	chr22	+	46692637	46726707		TGACCCTAAGAAGGAAGACATTCTTCTTTTGGCCGATGAAAAATTTGACTTCGATCTTTC	51512	Hs.386189	GO:0006977|GO:0007017|GO:0000085|GO:0005881|GO:0003674	G-2 and S-phase expressed 1 [Source:HGNC Symbol;Acc:13698]	531.696	1777.29	9.30323	10.558
ASHGA5P034131	2.15704	2.15704	1.10905	up	protein_coding	NM_003430	CCDS42541.1	ZNF91	RefSeq	5403	chr19	-	23540497	23578269		TGGAGAGAAACTCTACAAACCTGAAAGATGTGCCAACGCTTTTGACAAGTCAAACTTTTC	7644	Hs.654471	GO:0003677|GO:0003700|GO:0005634|GO:0006351|GO:0006355|GO:0008270	zinc finger protein 91	64.9057	202.068	6.28597	7.39502
ASHGA5P009564	2.11339	2.11339	1.07956	up	protein_coding	NM_005923	CCDS5179.1	MAP3K5	RefSeq	5215	chr6	-	136878186	137113656		ATGTTACACGTGATGACTTAAAATGCTTGAGACTAAGGGGAGGGATGCTGTGCACACTGT	4217	Hs.186486	GO:0000165|GO:0000186|GO:0000287|GO:0004672|GO:0004709|GO:0005515|GO:0005524|GO:0005783|GO:0006919|GO:0007254|GO:0007257|GO:0008624|GO:0008631|GO:0008656|GO:0010421|GO:0019048|GO:0019901|GO:0019903|GO:0042803|GO:0043065|GO:0043280|GO:0045087|GO:0070301	mitogen-activated protein kinase kinase kinase 5	81.5529	249.133	6.61918	7.69874
ASHGA5P041702	2.77603	2.77603	1.47302	up	protein_coding	ENST00000259791	CCDS4574.1	HIST1H2AB	GENCODE	477	chr6	-	26033319	26033796		GTTTTTCTGTCAGCAGACAAAATCAGCCTAACAGCAAAGGCTCTTTTCAGAGCCACCTAC	8335	Hs.248174	GO:0006334|GO:0005634|GO:0005622|GO:0000786|GO:0003677|GO:0043565	histone cluster 1, H2ab [Source:HGNC Symbol;Acc:4734]	49.0339	196.865	5.88531	7.35833
ASHGA5P044360	2.27884	2.27884	1.1883	up	protein_coding	NM_001010893	CCDS34915.1	SLC10A5	RefSeq	1317	chr8	-	82605890	82607207		CATGTGTTCTGGATGTGAAATGTTACTGATCATTCTAGTTTACAAGGCTAAGAAAAGATG	347051	Hs.683849	GO:0008508|GO:0016021	sodium/bile acid cotransporter 5 precursor	8.20609	27.7009	3.33008	4.51839
ASHGA5P001718	2.19581	2.19581	1.13475	up	protein_coding	NM_004688	CCDS2192.1	NMI	RefSeq	1501	chr2	-	152126981	152146430		AAAGTATCAGATATTTTCAGGAACATCTAAGAGGACAGTGCTTCTGACAGGAATGGAAGG	9111	Hs.54483	GO:0000166|GO:0003712|GO:0005515|GO:0005634|GO:0005730|GO:0005737|GO:0006366|GO:0006954|GO:0007259	N-myc-interactor	1338.45	4051.09	10.6216	11.7564
ASHGA5P014398	2.06635	2.06635	1.04708	up	protein_coding	NM_002381	CCDS46226.1	MATN3	RefSeq	2600	chr2	-	20191812	20212455		TACACCTTGAATGCCGACAAGAAAACGTGTTCAGCTCTTGATAGGTGTGCTCTTAACACC	4148	Hs.656199	GO:0001501|GO:0005201|GO:0005509|GO:0005515|GO:0005578	matrilin-3 precursor	53.2841	159.476	6.00577	7.05285
ASHGA5P015316	7.66404	7.66404	2.9381	up	protein_coding	NM_001001971	CCDS31207.1	FAM13C	RefSeq	3101	chr10	-	61005888	61122352		GAAATACCGGGTAACTAAGCAAGACAAGAACCTCATAAAGCCGCTTTATGACCGATACAG	220965	Hs.607594		protein FAM13C isoform 2	16.0351	178.386	4.2763	7.2144
ASHGA5P012171	2.06351	2.06351	1.0451	up	protein_coding	NM_004753	CCDS146.1	DHRS3	RefSeq	1825	chr1	-	12627938	12677820		TTCCACACCAGCACCGAGATGTTCCAGGGCATGAGAGTCAGGTTTCCCAACCTCTTTCCC	9249	Hs.289347	GO:0000166|GO:0007601|GO:0009055|GO:0016021|GO:0042572|GO:0052650	short-chain dehydrogenase/reductase 3	1125.93	3217.66	10.3731	11.4182
ASHGA5P002419	2.26146	2.26146	1.17725	up	protein_coding	NM_031443	CCDS5500.1	CCM2	RefSeq	1904	chr7	+	45039786	45116069	NM_001167935	GGGCAAGAAGCCTGGAATTGTCTCGCCATTTAAACGAGTATTCCTAAAAGGTGAAAAGAG	83605	Hs.148272	GO:0001570|GO:0005515|GO:0005737|GO:0007229|GO:0051403|GO:0061154	malcavernin isoform 2	219.021	706.254	8.03356	9.21082
ASHGA5P004861	2.82003	2.82003	1.49571	up	protein_coding	NM_004713	CCDS9694.1	NEMF	RefSeq	4121	chr14	-	50250531	50319539		CATTTAATCATTGAGCTCTATGATAGGGGGAACATTGTTCTTACAGATTATGAGTACGTA	9147	Hs.655964	GO:0005634|GO:0005730|GO:0005737|GO:0051168	nuclear export mediator factor NEMF	36.1057	147.278	5.44116	6.93687
ASHGA5P012865	3.1481	3.1481	1.65448	up	protein_coding	ENST00000541685	CCDS45133.1	DPF3	GENCODE	2271	chr14	-	73136659	73360809		ATTCACAACCCCCTGAAAGCGCTCGGGGACCAGTTCTACAAGGAAGCCATTGAGCACTGC	8110	Hs.162868	GO:0008150|GO:0006351|GO:0006355|GO:0007399|GO:0016568|GO:0005634|GO:0005622|GO:0071565|GO:0008270|GO:0003676	D4, zinc and double PHD fingers, family 3 [Source:HGNC Symbol;Acc:17427]	64.8563	293.953	6.28522	7.9397
ASHGA5P026739	2.07588	2.07588	1.05373	up	protein_coding	NM_015640	CCDS639.1	SERBP1	RefSeq	6701	chr1	-	67873492	67896123	NM_001018067, NM_001018068, NM_001018069	CCTTGCTCCTTGCATGGCTCATTAGGTTCAAATTATAACTGATTTACATTTTCAGCTATA	26135	Hs.530412	GO:0003730|GO:0005515|GO:0005634|GO:0005737|GO:0005886|GO:0043488|GO:0048471	plasminogen activator inhibitor 1 RNA-binding protein isoform 4	2268.06	6485	11.3807	12.4345
ASHGA5P054611	2.09715	2.09715	1.06843	up	protein_coding	ENST00000398250	CCDS41573.1	PPAPDC1A	GENCODE	1521	chr10	+	122216465	122349367		TTTCTTTTACCGCTGCTTTCCAGATGGAGTGATGAACTCGGAAATGCATTGCACAGGTGA	196051	Hs.40479	GO:0046839|GO:0016021|GO:0016020|GO:0003824|GO:0008195	phosphatidic acid phosphatase type 2 domain containing 1A [Source:HGNC Symbol;Acc:23531]	146.16	438.017	7.45385	8.52228
ASHGA5P011995	2.66039	2.66039	1.41164	up	protein_coding	NM_001012270	CCDS32751.1	BIRC5	RefSeq	2537	chr17	+	76210276	76221716		ACGACCCCATGCAAAGGAAACCAACAATAAGAAGAAAGAATTTGAGGAAACTGCGGAGAA	332	Hs.740401	GO:0000086|GO:0000087|GO:0000228|GO:0000236|GO:0000278|GO:0000775|GO:0000777|GO:0000910|GO:0004869|GO:0005515|GO:0005634|GO:0005737|GO:0005814|GO:0005819|GO:0005829|GO:0005829|GO:0005874|GO:0005876|GO:0005881|GO:0006351|GO:0006468|GO:0006915|GO:0007059|GO:0007067|GO:0008017|GO:0008017|GO:0008270|GO:0008270|GO:0008284|GO:0008536|GO:0015631|GO:0019899|GO:0030496|GO:0031021|GO:0031503|GO:0031536|GO:…	baculoviral IAP repeat-containing protein 5 isoform 2	724.991	2690.57	9.7491	11.1607
ASHGA5P001575	2.00782	2.00782	1.00563	up	protein_coding	NM_005627	CCDS5170.1	SGK1	RefSeq	2414	chr6	-	134490383	134496034		ATTCTCATCGCTTTCATGAAGCAGAGGAGGATGGGTCTGAACGACTTTATTCAGAAGATT	6446	Hs.510078	GO:0001558|GO:0004674|GO:0005246|GO:0005524|GO:0005634|GO:0005739|GO:0005789|GO:0005886|GO:0006468|GO:0006814|GO:0006915|GO:0006950|GO:0006974|GO:0007616|GO:0008217|GO:0015459|GO:0017080|GO:0017081|GO:0030334|GO:0032411|GO:0042127|GO:0042981|GO:0050790|GO:0051090|GO:0060453|GO:0070294	serine/threonine-protein kinase Sgk1 isoform 1	8.52254	25.3909	3.38693	4.39256
ASHGA5P021318	2.098	2.098	1.06902	up	protein_coding	NM_152238	CCDS756.2	SNX7	RefSeq	1627	chr1	+	99127235	99226056		TCTGATTATTCCAGAACTCTCTTCTCACAAGAAGCAAGGTCCTGGCTTGCTAAGCAGGAT	51375	Hs.197015	GO:0007154|GO:0015031|GO:0030659|GO:0035091	sorting nexin-7 isoform b	284.88	845.98	8.40847	9.47748
ASHGA5P007033	2.49988	2.49988	1.32186	up	protein_coding	NM_002894	CCDS11875.1	RBBP8	RefSeq	3279	chr18	+	20513294	20606449	NM_203291	GTGATGAAAGAGAGACTAGCTTGCAAAATTTTCCTCATATTGAGGTGGTTCGGAAAAAAG	5932	Hs.546282	GO:0000014|GO:0000075|GO:0000122|GO:0000724|GO:0001103|GO:0001106|GO:0003684|GO:0005515|GO:0005634|GO:0006281|GO:0006357|GO:0007067|GO:0007126|GO:0010792|GO:0017053|GO:0031572|GO:0051301	DNA endonuclease RBBP8 isoform a	622.875	2174.77	9.53268	10.8545
ASHGA5P009880	2.0961	2.0961	1.06771	up	protein_coding	NM_203399	CCDS269.1	STMN1	RefSeq	1518	chr1	-	26226606	26233368	NM_005563, NM_203401	TTGCGAGAGAAGGATAAGCACATTGAAGAAGTGCGGAAGAACAAAGAATCCAAAGACCCT	3925	Hs.209983	GO:0004871|GO:0005622|GO:0005829|GO:0005874|GO:0007019|GO:0007052|GO:0007165|GO:0007409|GO:0009615|GO:0015631|GO:0031115|GO:0035556|GO:0051272	stathmin isoform a	15866.5	44632.7	14.1817	15.2494
ASHGA5P017881	2.07398	2.07398	1.0524	up	protein_coding	NM_001193307	CCDS34680.1	SAMD9	RefSeq	6754	chr7	-	92728825	92747336		AGACTACTGGGTATCAGAATGGCAAAGCAACTTAACCTTCCAGAAAATACAGATGATTGG	54809	Hs.65641	GO:0005737|GO:0043231	sterile alpha motif domain-containing protein 9	60.7012	182.405	6.19403	7.24643
ASHGA5P029603	2.00782	2.00782	1.00563	up	protein_coding	NM_020663	CCDS9757.1	RHOJ	RefSeq	3619	chr14	+	63671101	63760230		ACCCCAAGAAAAAGAAGAAACGCTGTTCTGAGGGTCACAGCTGCTGTTCAATTATCTGAG	57381	Hs.656339	GO:0003924|GO:0005525|GO:0005575|GO:0005829|GO:0005886|GO:0006184|GO:0007264|GO:0007266|GO:0008360|GO:0030036|GO:0051056	rho-related GTP-binding protein RhoJ precursor	113.22	326.423	7.0859	8.09153
ASHGA5P054030	2.41859	2.41859	1.27417	up	protein_coding	NM_001166420	CCDS55450.1	HDAC8	RefSeq	1125	chrX	-	71787431	71792953		ATGCAAAGAAGTAAGAAAATGACCTTTCTGTTTTCTGACTCTTTCCTTGAGTCAGTTTCT	55869	Hs.310536	GO:0000118|GO:0000122|GO:0000228|GO:0004407|GO:0005634|GO:0005737|GO:0006333|GO:0006351|GO:0008134|GO:0016568|GO:0032041|GO:0046872|GO:0046969|GO:0046970|GO:0097372	histone deacetylase 8 isoform 4	438.3	1488.48	9.02488	10.299
ASHGA5P017199	2.36865	2.36865	1.24406	up	protein_coding	NM_004986	CCDS41958.1	KTN1	RefSeq	4557	chr14	+	56046924	56151296		GAAAAACAATGAAAGGCAGCAACAGGTGGAAGCTGTTGAGTTGGAGGCTAAAGAAGTTCT	3895	Hs.509414	GO:0003674|GO:0005783|GO:0005789|GO:0005887|GO:0007018|GO:0016020|GO:0016021|GO:0019894	kinectin isoform c	167.589	563.915	7.65022	8.89428
ASHGA5P049304	2.02599	2.02599	1.01863	up	protein_coding	NM_001099642	CCDS10898.1	FTSJD1	RefSeq	4040	chr16	-	71316202	71323315	NM_018348	GAGAGAAGAAATTATCAACAGCCTTCAGTTACAAAACTGAACATATGCTTTCTGAGATTC	55783	Hs.72782	GO:0008168|GO:0016021	ftsJ methyltransferase domain-containing protein 1	36.4189	106.903	5.45369	6.47232
ASHGA5P003491	2.01072	2.01072	1.00771	up	protein_coding	NM_005925	CCDS45846.1	MEP1B	RefSeq	2327	chr18	+	29769986	29800366		AACATGGGCCAGTGCCAAGGTTCTGGTTTCTTCATGCATTTCGATAGCAGCTCTGTAAAT	4225	Hs.194777	GO:0004222|GO:0005615|GO:0005886|GO:0005887|GO:0006508|GO:0007586|GO:0008270	meprin A subunit beta precursor	37.4682	109.244	5.49499	6.5027
ASHGA5P038707	2.09499	2.09499	1.06694	up	protein_coding	NM_032137	CCDS33706.1	C3orf20	RefSeq	3349	chr3	+	14716605	14814543		AAAGGCATCAGAAACATCTTTGAGTTCACTTGGGAAGAGCTCATCAGTGACCCTTCAGTG	84077	Hs.661452	GO:0005737|GO:0016021	uncharacterized protein C3orf20 isoform 1	33.2057	100.402	5.31653	6.38347
ASHGA5P008907	2.06457	2.06457	1.04584	up	protein_coding	ENST00000348518	CCDS32244.1	DYX1C1	GENCODE	1887	chr15	-	55722505	55800432		TTCTTCTAAGGCCTACAGGATTATGAAGCGGCACTTAAGATTGATCCATCCAACAAAATT	161582	Hs.126403	GO:0005515	dyslexia susceptibility 1 candidate 1 [Source:HGNC Symbol;Acc:21493]	136.167	402.06	7.3524	8.39823
ASHGA5P012140	2.16275	2.16275	1.11287	up	protein_coding	ENST00000375946	CCDS7153.1	MASTL	GENCODE	3623	chr10	+	27443752	27475848	NM_001172303	CTGAAAAGAGATATCCCTTGGCCAGAAGGTGAAGAAAAGTTATCTGATAATGCTCAAAGT	84930	Hs.276905	GO:0007067|GO:0051301|GO:0006468|GO:0051726|GO:0000086|GO:0006974|GO:0016310|GO:0034048|GO:0005634|GO:0005813|GO:0032154|GO:0005524|GO:0004674|GO:0016301|GO:0004672|GO:0004713|GO:0016772|GO:0051721	microtubule associated serine/threonine kinase-like [Source:HGNC Symbol;Acc:19042]	438.407	1325.98	9.0253	10.1382
ASHGA5P047856	6.08378	6.08378	2.60497	up	protein_coding	NM_000519	CCDS31376.1	HBD	RefSeq	774	chr11	-	5254058	5255858		TGGGCAATGTGCTGGTGTGTGTGCTGGCCCGCAACTTTGGCAAGGAATTCACCCCACAAA	3045	Hs.699280	GO:0005344|GO:0005506|GO:0005829|GO:0005833|GO:0007596|GO:0019825|GO:0020037	hemoglobin subunit delta	957.836	8039.46	10.1387	12.7437
ASHGA5P004043	2.19079	2.19079	1.13145	up	protein_coding	NM_182943	CCDS3132.1	PLOD2	RefSeq	4072	chr3	-	145787227	145879282		AATGCTCAGCCCCCCAAAGGGTGTATTTATGTACATTTCTAATAGACATGAATTTGGAAG	5352	Hs.477866	GO:0001666|GO:0005506|GO:0005783|GO:0005789|GO:0006464|GO:0008475|GO:0016702|GO:0030198|GO:0030867|GO:0031418|GO:0032870	procollagen-lysine,2-oxoglutarate 5-dioxygenase 2 isoform 1 precursor	133.18	417.688	7.32225	8.4537
ASHGA5P040275	2.6632	2.6632	1.41316	up	protein_coding	NM_178556	CCDS3851.1	TRIML1	RefSeq	1645	chr4	+	189060597	189068649		AGCAAAATGATCGCACAGATTGAGTCCTCAAGTCAAAGCTCGGCTTTCGAATCTCTTGAG	339976	Hs.348618	GO:0007275|GO:0008270|GO:0016567|GO:0016874	probable E3 ubiquitin-protein ligase TRIML1	8.845	34.7807	3.43858	4.85174
ASHGA5P054791	3.00451	3.00451	1.58713	up	protein_coding	NM_001033506	CCDS44564.1	CSTF3	RefSeq	777	chr11	-	33162976	33183037		AGAGGCACAGGTTTAGTGATATAGGATTACATTTCCTTCTCTATGGGTCCAATCACACTA	1479	Hs.44402	GO:0000398|GO:0003723|GO:0005634|GO:0005654|GO:0005730|GO:0006366|GO:0006369|GO:0006378|GO:0006379|GO:0006397|GO:0008380|GO:0010467|GO:0031124	cleavage stimulation factor subunit 3 isoform 3	238.385	1015.65	8.15411	9.74124
ASHGA5P026503	3.91343	3.91343	1.96843	up	protein_coding	NM_002353	CCDS609.1	TACSTD2	RefSeq	2080	chr1	-	59041094	59043166		CTTCAGCTTGCCCTTACTGCCACTGATATTGGTAATGTTCTTTTTTGTAAAATGTTTGTA	4070	Hs.23582	GO:0004872|GO:0005829|GO:0005887|GO:0007166|GO:0007601|GO:0008283|GO:0009925|GO:0010633|GO:0016020|GO:0016328|GO:0050678|GO:0051497|GO:0060675|GO:0090191|GO:1900025|GO:1900028|GO:2000146	tumor-associated calcium signal transducer 2 precursor	147.726	824.121	7.46783	9.43627
ASHGA5P009023	2.01993	2.01993	1.0143	up	protein_coding	NM_001168	CCDS11755.1	BIRC5	RefSeq	2655	chr17	+	76210276	76221716		ACGACCCCATAGAGGAACATAAAAAGCATTCGTCCGGTTGCGCTTTCCTTTCTGTCAAGA	332	Hs.740401	GO:0000086|GO:0000087|GO:0000228|GO:0000236|GO:0000278|GO:0000775|GO:0000777|GO:0000910|GO:0004869|GO:0005515|GO:0005634|GO:0005737|GO:0005814|GO:0005819|GO:0005829|GO:0005829|GO:0005874|GO:0005876|GO:0005881|GO:0006351|GO:0006468|GO:0006915|GO:0007059|GO:0007067|GO:0008017|GO:0008017|GO:0008270|GO:0008270|GO:0008284|GO:0008536|GO:0015631|GO:0019899|GO:0030496|GO:0031021|GO:0031503|GO:0031536|GO:…	baculoviral IAP repeat-containing protein 5 isoform 1	4204.1	11769.6	12.263	13.2773
ASHGA5P021334	6.73874	6.73874	2.75248	up	protein_coding	NM_001206631		TRIM64C	RefSeq	1353	chr11	-	49075265	49080664		GGAGACATACCACATGCCTGACGTGGAGCTGCTCCAGGATGTGGGAAATATATCGGCAAG	646754	Hs.740240	GO:0005622|GO:0008270	putative tripartite motif-containing protein 64C	5	41.5607	2.36009	5.11256
ASHGA5P049785	2.46302	2.46302	1.30043	up	protein_coding	NM_182620	CCDS45747.1	SKA2	RefSeq	2990	chr17	-	57187307	57232800		AGTAAGAGCCGCATTTGTGCTACTGTGAAAAAGACTATGAATATGATACAAAAACTACAG	348235	Hs.463607	GO:0000087|GO:0000090|GO:0000236|GO:0000278|GO:0000940|GO:0005515|GO:0005829|GO:0005876|GO:0007059|GO:0007067|GO:0008017|GO:0031110|GO:0051301	spindle and kinetochore-associated protein 2 isoform 1	1456.72	4944.36	10.7441	12.0445
ASHGA5P031425	2.2973	2.2973	1.19994	up	protein_coding	NM_001003938	CCDS32347.1	HBM	RefSeq	524	chr16	+	215972	216767		GCAGGTCTGGGACCTGATTGCGGGCCACGAGGCGCAATTCGGGGCGGAGCTGCTGCTCAG	3042	Hs.647389	GO:0005344|GO:0005506|GO:0005833|GO:0019825|GO:0020037	hemoglobin subunit mu	14.3995	48.1917	4.127	5.32694
ASHGA5P009710	2.06983	2.06983	1.04951	up	protein_coding	ENST00000356770	CCDS2859.1	PBRM1	GENCODE	7523	chr3	-	52579367	52713730		TTCGAATGAGTAATAAAAGAGCAGTACAAGGAGGTCGTTTATCAGCAATTACAATGGCAC	55193	Hs.189920	GO:0006351|GO:0008285|GO:0007067|GO:0007507|GO:0006355|GO:0006338|GO:0001890|GO:0000776|GO:0000228|GO:0003677|GO:0005515|GO:0003682	polybromo 1 [Source:HGNC Symbol;Acc:30064]	87.328	259.879	6.71184	7.76135
ASHGA5P053629	4.08489	4.08489	2.0303	up	protein_coding	NM_005562	CCDS1352.1	LAMC2	RefSeq	5623	chr1	+	183155173	183214262		AGTGAAGCTGCCATAAATATTTCTCAACTGAGGTTCTTGGGATACAGATCTCAGGGCTCG	3918	Hs.591484	GO:0005576|GO:0005607|GO:0005610|GO:0005615|GO:0005938|GO:0007155|GO:0008201|GO:0008544|GO:0031581|GO:0034329|GO:0048471	laminin subunit gamma-2 isoform a precursor	5.08108	31.3598	2.66953	4.69982
ASHGA5P041407	4.06257	4.06257	2.02239	up	protein_coding	NM_032289	CCDS4216.1	PSD2	RefSeq	4527	chr5	+	139175405	139224048		AAGATGTCCTGTCAGCAATTCATTGCCAACTTGGACCAGCTGAATGATGGCCAAGACTTT	84249	Hs.21963	GO:0005086|GO:0005543|GO:0005802|GO:0016021|GO:0016192|GO:0030054|GO:0030182|GO:0030425|GO:0032012|GO:0043025	PH and SEC7 domain-containing protein 2	5	25.2175	2.36009	4.38248
ASHGA5P010854	3.91202	3.91202	1.96792	up	protein_coding	NM_001113380	CCDS44272.1	RGS4	RefSeq	3055	chr1	+	163041694	163046592		GGTTTCTGAGTGCAAAAGATATGAAACATCGGCTAGGTTTCCTGCTGCAAAAATCTGATT	5999	Hs.386726	GO:0000188|GO:0005096|GO:0005516|GO:0005737|GO:0005829|GO:0005886|GO:0008277|GO:0038032|GO:0043547|GO:0043547	regulator of G-protein signaling 4 isoform 3	74.9439	420.612	6.49592	8.46383
ASHGA5P004748	2.12583	2.12583	1.08802	up	protein_coding	NM_016442	CCDS4085.1	ERAP1	RefSeq	5584	chr5	-	96096513	96143892		AAGCTTGAACATGATCCTGAAGCTGACGCAACAGGATGAAAATCCATCAGAATCTCAGAC	51752	Hs.666524	GO:0001525|GO:0002474|GO:0004177|GO:0005138|GO:0005151|GO:0005164|GO:0005515|GO:0005576|GO:0005783|GO:0005788|GO:0005789|GO:0005829|GO:0006509|GO:0008217|GO:0008217|GO:0008235|GO:0008270|GO:0009617|GO:0016021|GO:0019885|GO:0019885|GO:0045088|GO:0045444|GO:0045766	endoplasmic reticulum aminopeptidase 1 isoform a precursor	9.10882	28.6334	3.47903	4.56705
ASHGA5P005411	2.43228	2.43228	1.28231	up	protein_coding	NM_014220	CCDS3143.1	TM4SF1	RefSeq	1712	chr3	-	149086804	149095568		AACTGTGGCAAACGATGTGCGATGCTTTCTTCTGTATTGGCTGCTCTCATTGGAATTGCA	4071	Hs.740377	GO:0003674|GO:0005887|GO:0008150	transmembrane 4 L6 family member 1	3104.7	10335.1	11.8272	13.1095
ASHGA5P011768	2.0701	2.0701	1.0497	up	protein_coding	NM_138270	CCDS14435.1	ATRX	RefSeq	11088	chrX	-	76760355	77041719	NM_000489	TTAGATCACTTAACAGGTGTGGGCAATAATAGTGAAGGTGGAAGAGGAAAGGCAGGTGCA	546	Hs.533526	GO:0003677|GO:0003678|GO:0003682|GO:0004386|GO:0005515|GO:0005524|GO:0005634|GO:0005720|GO:0006281|GO:0006306|GO:0006310|GO:0006355|GO:0008270|GO:0030900|GO:0032508|GO:0070087	transcriptional regulator ATRX isoform 2	144.324	427.486	7.43702	8.48672
ASHGA5P004243	2.65766	2.65766	1.41016	up	protein_coding	NM_000720	CCDS2872.1	CACNA1D	RefSeq	7771	chr3	+	53529030	53846492		TTAACCTGGTTCTTGGTGTCCTTAGTGGAGAATTCTCAAAGGAAAGAGAGAAGGCAAAAG	776	Hs.476358	GO:0005245|GO:0005886|GO:0005886|GO:0005891|GO:0006112|GO:0006816|GO:0007188|GO:0007411|GO:0007605|GO:0008331|GO:0030506|GO:0044281|GO:0050796|GO:0051393|GO:0051928|GO:0060372|GO:0070509|GO:0086007|GO:0086012|GO:0086046|GO:0086052|GO:0086059|GO:0086091|GO:1901016	voltage-dependent L-type calcium channel subunit alpha-1D isoform a	7.4385	29.381	3.19373	4.60389
ASHGA5P001794	2.07465	2.07465	1.05287	up	protein_coding	NM_024844	CCDS32730.1	NUP85	RefSeq	2311	chr17	+	73201596	73231854		AACAGTCACTTTGATTCCAGGCGTGAATTCCAAGAAGAACCAAATGTATTTTGACTGGGG	79902	Hs.362817	GO:0000087|GO:0000236|GO:0000278|GO:0000776|GO:0000777|GO:0005515|GO:0005635|GO:0005819|GO:0005829|GO:0005975|GO:0008645|GO:0010827|GO:0015031|GO:0015758|GO:0016032|GO:0019221|GO:0031080|GO:0031080|GO:0031965|GO:0044281|GO:0051028|GO:0055085	nuclear pore complex protein Nup85	1742.52	4968.52	10.9977	12.0505
ASHGA5P004848	2.11103	2.11103	1.07795	up	protein_coding	NM_138634	CCDS7236.1	MSMB	RefSeq	397	chr10	+	51549552	51562518		TCAACCAGGATGTTTCTACACCTGTGGGTTATGACAAAGACAACTGCCAAAGAATCTTCA	4477	Hs.255462	GO:0003674|GO:0005615|GO:0005634|GO:0008150	beta-microseminoprotein isoform b precursor	14.6502	45.0357	4.15094	5.22889
ASHGA5P011679	2.56035	2.56035	1.35634	up	protein_coding	NM_006733	CCDS14479.1	CENPI	RefSeq	2571	chrX	+	100354797	100417978		GTTTCCTTTTTGCTACAGGAAAGCCCAGAAGAAAGGACAGTAAATGTGAGCTCTATTCGG	2491	Hs.348920	GO:0000087|GO:0000236|GO:0000278|GO:0000776|GO:0005515|GO:0005654|GO:0005829|GO:0006334|GO:0007548|GO:0034080|GO:0042699	centromere protein I	52.8505	195.819	5.99358	7.34992
ASHGA5P007143	2.45662	2.45662	1.29667	up	protein_coding	NM_019591	CCDS31939.1	ZNF26	RefSeq	3198	chr12	+	133562933	133589154	NM_001256280	TTTCCGGACAGCTTCGTGCTGGGGATTATTGTCATTCAAGGATATATCTATGGAGTTCAC	7574	Hs.489608	GO:0003677|GO:0005634|GO:0006351|GO:0006355|GO:0008270	zinc finger protein 26 isoform 2	7.37017	26.9218	3.18018	4.47685
ASHGA5P009350	3.6383	3.6383	1.86326	up	protein_coding	NM_001042751	CCDS14607.1	STAG2	RefSeq	6075	chrX	+	123095555	123236505	NM_006603	TTGATTATAATCGGCGTGGCACAAGCCTAATGGAAGATGATGAAGAGCCAATTGTGGAAG	10735	Hs.496710	GO:0000087|GO:0000236|GO:0000278|GO:0000775|GO:0000785|GO:0005515|GO:0005634|GO:0005654|GO:0007062|GO:0007091|GO:0007126|GO:0032876|GO:0051301	cohesin subunit SA-2 isoform b	207.359	1070.84	7.95455	9.81782
ASHGA5P034132	3.93263	3.93263	1.9755	up	protein_coding	ENST00000359788	CCDS32981.1	ZNF675	GENCODE	2209	chr19	-	23835707	23870017		GGAGAGAAACTACAGAACTGGAATGTGTGATAATGATTTTGACAACACCTCAAATTTTTC	171392	Hs.264345	GO:0006351|GO:0000122|GO:0006355|GO:0019221|GO:0045671|GO:0045453|GO:0046329|GO:0043508|GO:0032088|GO:0007249|GO:2000678|GO:0010804|GO:2000660|GO:0005634|GO:0005622|GO:0048471|GO:0003677|GO:0008270|GO:0005515|GO:0003676|GO:0031625	zinc finger protein 675 [Source:HGNC Symbol;Acc:30768]	87.0465	489.022	6.70656	8.68206
ASHGA5P016432	2.34991	2.34991	1.23261	up	protein_coding	NM_001007100	CCDS44150.1	SCP2	RefSeq	1419	chr1	+	53480609	53517289		AAGCCGCCAGAACTCATCAAATTGAAGCTGTTCCAACCAGCTCTGCAAGTGATGGATTTA	6342	Hs.476365	GO:0005102|GO:0005515|GO:0005634|GO:0005730|GO:0005737|GO:0005739|GO:0005777|GO:0005782|GO:0006694|GO:0006699|GO:0006701|GO:0006869|GO:0008206|GO:0008526|GO:0015914|GO:0032385|GO:0032385|GO:0032934|GO:0032959|GO:0033540|GO:0033559|GO:0033814|GO:0036042|GO:0036109|GO:0043231|GO:0043234|GO:0044255|GO:0044281|GO:0045940|GO:0072659|GO:1901373	non-specific lipid-transfer protein isoform 4 proprotein	368.724	1217.13	8.77627	10.0089
ASHGA5P053870	2.37221	2.37221	1.24623	up	protein_coding	NM_001048265	CCDS43899.1	C9orf116	RefSeq	731	chr9	-	138387025	138391761		ACAACTTGCAGCGGGTGGAATGTTCCGGAACAATACTCTCAATGTTTACCTGGAGAAAAG	138162	Hs.414028		UPF0691 protein C9orf116 isoform 1	464.076	1538.25	9.10617	10.3524
ASHGA5P041773	2.19192	2.19192	1.13219	up	protein_coding	NM_013974	CCDS4718.1	DDAH2	RefSeq	1351	chr6	-	31694816	31698039		TAAACTGAGGCAACGACTGGGGCTACAGCTGCTAGAACTGCCACCTGAGGAGTCATTGCC	23564	Hs.247362	GO:0000052|GO:0003824|GO:0005515|GO:0005739|GO:0006527|GO:0006809|GO:0007263|GO:0016403|GO:0016597|GO:0045429	N(G),N(G)-dimethylarginine dimethylaminohydrolase 2	404.798	1239.71	8.90636	10.0386
ASHGA5P055387	2.33287	2.33287	1.22211	up	protein_coding	NM_006009	CCDS8781.1	TUBA1A	RefSeq	1930	chr12	-	49578577	49583107	NM_001270399, NM_001270400	GGAATACTAAAGTTAAAACGTCACAAAGGTGCTGCTTTTACAGGGAAGCTTATTCTGTTT	7846	Hs.654422	GO:0000086|GO:0000278|GO:0003924|GO:0005198|GO:0005525|GO:0005829|GO:0005874|GO:0005874|GO:0005881|GO:0006457|GO:0007017|GO:0007018|GO:0015630|GO:0019904|GO:0030705|GO:0044267|GO:0051084|GO:0051258|GO:0051301	tubulin alpha-1A chain isoform 1	69243	185453	16.2021	17.4242
ASHGA5P052115	2.92007	2.92007	1.546	up	protein_coding	NM_016613	CCDS3798.1	FAM198B	RefSeq	4854	chr4	-	159045731	159093718	NM_001128424	TTCTGTTAAGCTCACCTGGGGAACTTATCAGCAGTTGCTGAAACAGAAATGCTGGCAGAA	51313	Hs.567498	GO:0000139|GO:0005794|GO:0016021	protein FAM198B isoform 2	22.3474	94.591	4.75159	6.29759
ASHGA5P039578	2.49098	2.49098	1.31672	up	protein_coding	NM_001237	CCDS3723.1	CCNA2	RefSeq	2811	chr4	-	122737598	122745088		TATTTGCCATCAGTTATTGCTGGAGCTGCCTTTCATTTAGCACTCTACACAGTCACGGGA	890	Hs.58974	GO:0000079|GO:0000086|GO:0000278|GO:0001939|GO:0001940|GO:0005515|GO:0005634|GO:0005654|GO:0005737|GO:0007067|GO:0007095|GO:0007265|GO:0019901|GO:0045893|GO:0051301	cyclin-A2	814.309	2832.78	9.91645	11.2332
ASHGA5P050629	2.01318	2.01318	1.00948	up	protein_coding	NM_172003	CCDS2116.1	CBWD2	RefSeq	1827	chr2	+	114195267	114253781		CACCATTTTATGACATGAAATAAAAGGTTATGACTGTTATTGATGTTGATGTTGACGACC	150472		GO:0005524	COBW domain-containing protein 2	484.117	1369.95	9.17205	10.1815
ASHGA5P003168	4.54633	4.54633	2.1847	up	protein_coding	NM_004385	CCDS4060.1	VCAN	RefSeq	12416	chr5	+	82767492	82878122		AATAAGACAGGTCGAATGAGTGATTTGAGTGTAATTGGTCATCCAATAGATTCAGAATCT	1462	Hs.643801	GO:0005509|GO:0005539|GO:0005540|GO:0005576|GO:0005578|GO:0005615|GO:0005796|GO:0005975|GO:0007155|GO:0007275|GO:0007507|GO:0008037|GO:0008347|GO:0030203|GO:0030204|GO:0030206|GO:0030207|GO:0030208|GO:0031012|GO:0031012|GO:0031103|GO:0043202|GO:0044281	versican core protein isoform 1 precursor	430.546	2734.13	8.99868	11.1834
ASHGA5P013263	2.68835	2.68835	1.42672	up	protein_coding	NM_152671	CCDS33368.1	PIKFYVE	RefSeq	2130	chr2	+	209130990	209170271		TCAGCATTAGGAGACCTCCGAGCTTGCACATATTGTAGAAAAATAGCCTTAAGTTATGCT	200576	Hs.732047	GO:0000139|GO:0000285|GO:0005515|GO:0005524|GO:0005829|GO:0006644|GO:0006661|GO:0006898|GO:0008270|GO:0010008|GO:0012506|GO:0016308|GO:0031410|GO:0031901|GO:0031901|GO:0031902|GO:0034504|GO:0035556|GO:0036092|GO:0042147|GO:0043813|GO:0044267|GO:0044281|GO:0045121|GO:0048471	1-phosphatidylinositol 3-phosphate 5-kinase isoform 3	8.28166	32.9096	3.3446	4.77132
ASHGA5P004729	2.21564	2.21564	1.14772	up	protein_coding	NM_018342	CCDS3799.1	TMEM144	RefSeq	3318	chr4	+	159131400	159176439		ACCGCATAGTGGGCTGCAGTCTTGCAGTGATATCTGGAGTACTCTATGGATCTACATTTG	55314	Hs.176227	GO:0016021	transmembrane protein 144	8.31663	27.3331	3.35098	4.4987
ASHGA5P002637	2.70643	2.70643	1.43639	up	protein_coding	ENST00000261597	CCDS11827.1	NDC80	GENCODE	2172	chr18	+	2571509	2616634		TTCAGCGGGAATACCAACTAGTTGTGCAAACCACGACTGAAGAAAGACGAAAAGTGGGAA	10403	Hs.414407	GO:0007049|GO:0007067|GO:0051301|GO:0000278|GO:0048015|GO:0016192|GO:0007052|GO:0000132|GO:0007059|GO:0000070|GO:0000087|GO:0000236|GO:0007051|GO:0008608|GO:0005634|GO:0005829|GO:0000775|GO:0016020|GO:0000776|GO:0000777|GO:0000942|GO:0031262|GO:0005515	NDC80 kinetochore complex component homolog (S. cerevisiae) [Source:HGNC Symbol;Acc:16909]	1736.72	6459.52	10.9934	12.4298
ASHGA5P003348	2.76972	2.76972	1.46974	up	protein_coding	NM_001135177	CCDS44956.1	NEDD1	RefSeq	3738	chr12	+	97301000	97347469	NM_001135175, NM_001135176, NM_152905	TCAACTCCAAATCCAAAGATAGCATCTTCTGTCACTGCTGGAGTTGCCAGTTCACTCTCA	121441	Hs.740471	GO:0000086|GO:0000278|GO:0005813|GO:0005829|GO:0007067|GO:0051301	protein NEDD1 isoform c	72.6651	290.276	6.44843	7.91817
ASHGA5P001220	2.95618	2.95618	1.56373	up	protein_coding	ENST00000223167	CCDS34713.1	MYL10	GENCODE	1009	chr7	-	101256604	101272576		TGAAGGGAAAGGTTTCGTCAAGGCCGATGTCATCAAAGAAAAACTTATGACCCAGGCAGA	93408	Hs.247831	GO:0005739|GO:0005509	myosin, light chain 10, regulatory [Source:HGNC Symbol;Acc:29825]	12.3025	53.2161	3.90503	5.46876
ASHGA5P001019	2.61269	2.61269	1.38554	up	protein_coding	ENST00000217652	CCDS11830.1	MYL12A	GENCODE	1229	chr18	+	3247527	3256234		GCTGTGCCGGGACTTAACCACCACCATGTCGAGCAAAAGAACAAAGACCAAGACCAAGAA	10627	Hs.190086	GO:0072661|GO:0008360|GO:0016459|GO:0043234|GO:0016460|GO:0001725|GO:0030018|GO:0005509|GO:0035254	myosin, light chain 12A, regulatory, non-sarcomeric [Source:HGNC Symbol;Acc:16701]	6066.78	21764.9	12.7978	14.1834
ASHGA5P010349	2.26148	2.26148	1.17726	up	protein_coding	ENST00000372717	CCDS42881.1	DBNDD2	GENCODE	1207	chr20	+	44035227	44039250	NM_001048223	AGCGCTGCAGGAGCTGACATGGACCCAAATCCTCGGGCCGCCCTGGAGCGCCAGCAGCTC	55861	Hs.730643	GO:0006469|GO:0005737|GO:0005515	dysbindin (dystrobrevin binding protein 1) domain containing 2 [Source:HGNC Symbol;Acc:15881]	244.704	787.033	8.1938	9.37106
ASHGA5P048106	7.4443	7.4443	2.89614	up	protein_coding	ENST00000526538	CCDS53631.1	OR5M1	GENCODE	948	chr11	-	56380030	56380978	NM_001004741	GTAATCCTTGCCATGCAACAAATGATTAGGGGAAAATCCTTTCATAAAATTGCAGTTTAG	390168	Hs.553751	GO:0007186|GO:0016021|GO:0005886|GO:0004930|GO:0004984	olfactory receptor, family 5, subfamily M, member 1 [Source:HGNC Symbol;Acc:8352]	8.08173	89.0423	3.31064	6.20678
ASHGA5P007238	2.08503	2.08503	1.06007	up	protein_coding	NM_001172309	CCDS53335.1	NEXN	RefSeq	3213	chr1	+	78354199	78409578		AAAGGCTGAGATTAAAGAAATGCTTGCTTCTGATGATGAGGAAGATGTATCTTCTAAAGT	91624	Hs.612385	GO:0005856|GO:0005924|GO:0008307|GO:0030018|GO:0030334|GO:0051015|GO:0051493	nexilin isoform 2	100.792	302.127	6.9204	7.98047
ASHGA5P006507	2.71741	2.71741	1.44223	up	protein_coding	NM_004760	CCDS5470.1	STK17A	RefSeq	3949	chr7	+	43622691	43666978		CAGATATGTGGAGCATTGGAGTGTTAACATATGTCATGCTTACAGGAATATCACCTTTCT	9263	Hs.709489	GO:0004674|GO:0005524|GO:0005634|GO:0006468|GO:0006915|GO:0006917|GO:0007243|GO:0043065|GO:2000377	serine/threonine-protein kinase 17A	3324.82	12509.6	11.9222	13.3644
ASHGA5P035084	2.14562	2.14562	1.10139	up	protein_coding	NM_001111101	CCDS46311.1	CNRIP1	RefSeq	1312	chr2	-	68511302	68547183		GAATGTGAAGAATAAGCACATTCTTCAATGTGTGCCATCATGAGGAACAAATGTTCTTTT	25927	Hs.212885		CB1 cannabinoid receptor-interacting protein 1 isoform CRIP1b	264.031	806.55	8.30198	9.40337
ASHGA5P017882	2.03228	2.03228	1.0231	up	protein_coding	NM_006010	CCDS46836.2	MANF	RefSeq	969	chr3	+	51422691	51426828		GACTGCGAAGTTTGTATTTCTTATCTGGGAAGATTTTACCAGGACCTCAAAGACAGAGAT	7873	Hs.436446	GO:0003674|GO:0005575|GO:0005615|GO:0005783|GO:0006986|GO:0008083|GO:0008150|GO:0048471	mesencephalic astrocyte-derived neurotrophic factor precursor	4496.55	12718.8	12.364	13.3871
ASHGA5P011343	2.56859	2.56859	1.36098	up	protein_coding	NM_001130058	CCDS44164.1	SLC44A5	RefSeq	3894	chr1	-	75667815	76076799		ATCTGCTTCTTGGAAGATTTAGAAAGAAATGATGGTTCTACTGCAAGACCTTATTATGTG	204962	Hs.654821	GO:0005886|GO:0006644|GO:0006656|GO:0016021|GO:0044281|GO:0046474|GO:0055085	choline transporter-like protein 5 isoform B	8.58705	32.5893	3.39629	4.75727
ASHGA5P004706	2.5464	2.5464	1.34846	up	protein_coding	NM_002106	CCDS3654.1	H2AFZ	RefSeq	951	chr4	-	100869243	100871512		TTCAGCGGAATTCGAAATGGCTGGCGGTAAGGCTGGAAAGGACTCCGGAAAGGCCAAGAC	3015	Hs.119192	GO:0000786|GO:0001740|GO:0003677|GO:0005634|GO:0006334|GO:0046982	histone H2A.Z	11460.1	40485.6	13.742	15.0905
ASHGA5P007413	2.86774	2.86774	1.51991	up	protein_coding	NM_001002858	CCDS32256.1	ANXA2	RefSeq	1632	chr15	-	60639349	60690185		TGGGAAGAAGGCTTCCTTCAAAATGTCTACTGTTCACGAAATCCTGTGCAAGCTCAGCTT	302	Hs.511605	GO:0001501|GO:0001525|GO:0004859|GO:0005509|GO:0005515|GO:0005544|GO:0005604|GO:0005811|GO:0005886|GO:0008092|GO:0030496|GO:0031012|GO:0031340|GO:0042470	annexin A2 isoform 1	12678	49325.7	13.8772	15.3972
ASHGA5P002025	2.5477	2.5477	1.34919	up	protein_coding	NM_003794	CCDS3032.1	SNX4	RefSeq	2567	chr3	-	125165493	125239058		GTGCAAAAAGGGAATTCAAGTTTGGACCAATGCTAAGGAATGCTTTAGCAAGATGTAATC	8723	Hs.507243	GO:0005515|GO:0005737|GO:0005868|GO:0006897|GO:0007154|GO:0015031|GO:0031901|GO:0032456|GO:0035091	sorting nexin-4	382.511	1364.07	8.82688	10.1761
ASHGA5P003164	3.88871	3.88871	1.95929	up	protein_coding	NM_020741	CCDS46905.1	KIAA1257	RefSeq	1730	chr3	-	128689781	128712986		CCGCTCGCAGGAGCGCCGGCGGCCAGCAGTGCGCTCTGCAGCATGTCGCTACATGCCTGG	57501	Hs.518247		uncharacterized protein KIAA1257	7.28791	41.8598	3.16406	5.12335
ASHGA5P004031	2.25712	2.25712	1.17448	up	protein_coding	NM_181501	CCDS3955.1	ITGA1	RefSeq	4811	chr5	+	52084135	52249485		ATATTTGCCCTGGAAGCCACAGCTGACCAGTCAGCAGCTTCATTTGAAATGGAAATGTCT	3672		GO:0000187|GO:0001669|GO:0005178|GO:0005515|GO:0005518|GO:0005886|GO:0006936|GO:0007160|GO:0007229|GO:0007411|GO:0008305|GO:0009897|GO:0030593|GO:0042311|GO:0043005|GO:0043204|GO:0043525|GO:0045121|GO:0045123|GO:0045178|GO:0046982	integrin alpha-1 precursor	12.1272	40.0777	3.88522	5.0597
ASHGA5P005583	2.87416	2.87416	1.52314	up	protein_coding	NM_032180	CCDS42687.2	FAM161A	RefSeq	3692	chr2	-	62051982	62081278	NR_037710	TCTTCCAGAGGACGAGAACAAGCCGTAAGAAAGAGCGAAAAGGAAAGGATGAGAGAATAC	84140	Hs.440466	GO:0005813|GO:0007601|GO:0050896	protein FAM161A isoform 2	197.728	811.738	7.88898	9.41212
ASHGA5P013849	2.2955	2.2955	1.19881	up	protein_coding	ENST00000397126	CCDS54240.1	ZNF208	GENCODE	9088	chr19	-	22148896	22193745	NM_001267716	GAATCCCCAGTTATATGTTCTCATTTTGCTCAAGATCTTTGGCCAGAGCAGGGCATAGAA	7757	Hs.732975	GO:0006351|GO:0006355|GO:0005634|GO:0005622|GO:0003677|GO:0008270|GO:0003676	zinc finger protein 208 [Source:HGNC Symbol;Acc:12999]	812.979	2612.14	9.91457	11.1134
ASHGA5P020808	2.94554	2.94554	1.55853	up	protein_coding	NM_080805	CCDS44428.2	COL13A1	RefSeq	2816	chr10	+	71561643	71718904		ACCCGGGGACAAGGGAAACCGGGGCGAAGATGGCTTACCAGTCCAAGGCTGCTGGAACAA	1305	Hs.695934	GO:0001763|GO:0001958|GO:0005201|GO:0005515|GO:0005576|GO:0005600|GO:0005788|GO:0005886|GO:0005911|GO:0007160|GO:0008201|GO:0016021|GO:0016337|GO:0030154|GO:0030198	collagen alpha-1(XIII) chain isoform 19	119.188	501.769	7.16083	8.71936
ASHGA5P055732	2.14648	2.14648	1.10197	up	protein_coding	NM_152726	CCDS9297.1	EFHA1	RefSeq	1947	chr13	-	22066827	22178355		CGGCGCCGGGAGAGAAGCGCCGCCTAGCTGCGCTTCCGCAAAGATGGCGGCGGCTGCGGG	221154	Hs.412103	GO:0005509|GO:0005739	EF-hand domain-containing family member A1	9.47083	30.0616	3.53491	4.63688
ASHGA5P039489	2.15188	2.15188	1.1056	up	protein_coding	NM_016245	CCDS3619.1	HSD17B11	RefSeq	1892	chr4	-	88257690	88312455		GCTACACAAGATCCTCAGATTGAAAAGACTTTTGAAGTTAATGTACTTGCACATTTCTGG	51170	Hs.594923	GO:0000166|GO:0004303|GO:0005576|GO:0005737|GO:0005811|GO:0006694|GO:0006710|GO:0016229	estradiol 17-beta-dehydrogenase 11 precursor	216.315	661.807	8.01588	9.12148
ASHGA5P015467	4.76926	4.76926	2.25377	up	protein_coding	NM_001190942	CCDS54680.1	TNFSF10	RefSeq	1805	chr3	-	172223297	172241297		CGTTAGAAAGACTCCAAGAATGAAAAGGCTCTGGGCCGCAAAATAAACTCCTGGGAATCA	8743	Hs.478275	GO:0005102|GO:0005125|GO:0005164|GO:0005515|GO:0005576|GO:0005615|GO:0005887|GO:0006915|GO:0006917|GO:0006919|GO:0006955|GO:0007165|GO:0007267|GO:0008624|GO:0008633|GO:0043065|GO:0043123|GO:0043280|GO:0046872|GO:0090200|GO:2001238	tumor necrosis factor ligand superfamily member 10 isoform 2	252.131	1695.28	8.23556	10.4893
ASHGA5P001826	2.09056	2.09056	1.06389	up	protein_coding	NM_024760	CCDS12100.1	TLE6	RefSeq	1955	chr19	+	2977535	2995182	NM_001143986	ACCAGGCCTGGGGCAGGAAAGCAAGGCACCAGGATCCTGTGACCCAGGAACAGACCCATG	79816	Hs.334507	GO:0005634|GO:0005938|GO:0006355|GO:0043234	transducin-like enhancer protein 6 isoform 2	10.9382	33.4333	3.73246	4.79636
ASHGA5P007353	2.05852	2.05852	1.04161	up	protein_coding	NM_023012	CCDS31920.1	RSRC2	RefSeq	2349	chr12	-	122989189	123011560		CCGGAGCAGAAGCAAAGAGGGAAGAAGACATGAATCCAAAGATAAATCCTCTAAGAAACA	65117	Hs.432996		arginine/serine-rich coiled-coil protein 2	118.481	350.363	7.15219	8.1938
ASHGA5P034558	2.25428	2.25428	1.17267	up	protein_coding	ENST00000334176	CCDS12424.1	RGS9BP	GENCODE	2894	chr19	+	33166312	33169206		TGGGCCATGAACTCATACCTGCCAATGAGTCAAACATAGTATCTTTATGTAGATACTTAG	388531	Hs.528491	GO:0009968|GO:0050908|GO:0016021	regulator of G protein signaling 9 binding protein [Source:HGNC Symbol;Acc:30304]	30.9796	100.89	5.21777	6.39044
ASHGA5P010431	2.87271	2.87271	1.52241	up	protein_coding	NM_033157	CCDS5836.2	CALD1	RefSeq	4551	chr7	+	134464163	134655480	NM_033139	AGAAAATCAGGGAGAAGAGAAGGGAACTAAAGTGCAAGCTAAAAGAGAAAAGCTCCAAGA	800	Hs.490203	GO:0003779|GO:0005516|GO:0005523|GO:0005829|GO:0005856|GO:0005884|GO:0005886|GO:0006928|GO:0006936|GO:0014069|GO:0015629|GO:0017022|GO:0030016|GO:0030478|GO:0032092|GO:0043025|GO:0051017	caldesmon isoform 3	8.60496	36.4594	3.40086	4.92327
ASHGA5P041711	2.61545	2.61545	1.38706	up	protein_coding	ENST00000446824	CCDS4600.1	HIST1H3F	GENCODE	466	chr6	-	26250369	26250835		GGCATAAGTTGTACTGAGGGTGTGCGCCAACTTAAACCAAAGGCTCTTTTCAGAGCCACC	8968	Hs.247814	GO:0006334|GO:0007596|GO:0060968|GO:0051320|GO:0005634|GO:0005576|GO:0000786|GO:0005654|GO:0003677|GO:0005515	histone cluster 1, H3f [Source:HGNC Symbol;Acc:4773]	194.837	727.338	7.86767	9.25473
ASHGA5P004204	2.17675	2.17675	1.12217	up	protein_coding	NM_014109	CCDS6343.1	ATAD2	RefSeq	5580	chr8	-	124332090	124408705		CAAAGCGGGCGATGGGTCATCAGTTAAGGAAGTTGAAACCTACCACCGGACACGTGCTTT	29028	Hs.370834	GO:0005524|GO:0005634|GO:0005730|GO:0006351|GO:0006355|GO:0016887	ATPase family AAA domain-containing protein 2	530.012	1621.55	9.29939	10.4216
ASHGA5P052268	2.66543	2.66543	1.41437	up	protein_coding	NM_022145	CCDS3984.1	CENPK	RefSeq	1753	chr5	-	64813592	64858995	NM_001267038	TTAGTGATTCCTTTTGGCCACCTTATGTTGAGCTGCTGCTGCGTAATGGAATTGCCTTGA	64105	Hs.529778	GO:0000087|GO:0000236|GO:0000278|GO:0000777|GO:0005654|GO:0005829|GO:0006334|GO:0034080	centromere protein K	581.057	2168.56	9.43367	10.848
ASHGA5P001639	2.4697	2.4697	1.30433	up	protein_coding	NM_006166	CCDS9098.1	NFYB	RefSeq	3482	chr12	-	104510857	104532040		CATATCAACAGATTTCTGGTGTTCAGCAAATTCAGTTTTCATGATCTGAAGAAATGATGG	4801	Hs.84928	GO:0003677|GO:0003700|GO:0005515|GO:0005634|GO:0006351|GO:0006355|GO:0016602|GO:0043565|GO:0045893|GO:0046982|GO:0070491	nuclear transcription factor Y subunit beta	854.213	2947.79	9.98071	11.285
ASHGA5P001414	2.64918	2.64918	1.40554	up	protein_coding	NM_001105206	CCDS43491.1	LAMA4	RefSeq	7376	chr6	-	112429133	112575917		CCAACCATAAGCTGTGATAAGTGCGTCTGGGACCTGACTGATGCACTGCGGTTAGCAGCG	3910	Hs.654572	GO:0001568|GO:0005102|GO:0005201|GO:0005604|GO:0005605|GO:0005606|GO:0007155|GO:0030155|GO:0030334|GO:0031012|GO:0045995|GO:0050873	laminin subunit alpha-4 isoform 1 precursor	95.3239	362.865	6.84141	8.24695
ASHGA5P039415	2.068	2.068	1.04823	up	protein_coding	NM_181806	CCDS3504.1	AASDH	RefSeq	3573	chr4	-	57204456	57253638		ACCACAGGACTCATTTACATTGGATCTCATGACCAGCACGCATATGCTTTAGATATTTAT	132949	Hs.104347	GO:0005524|GO:0006631|GO:0016878	acyl-CoA synthetase family member 4	112.349	333.439	7.0749	8.12313
ASHGA5P046489	2.01956	2.01956	1.01404	up	protein_coding	NM_021083	CCDS14241.1	XK	RefSeq	5089	chrX	+	37545132	37591383		TATCACCAAGAAGAGGCAAATGCCAAAAAATGGCCTCTCAGAGGAGATTGAGAAGGAGGT	7504	Hs.78919	GO:0005215|GO:0005515|GO:0006810|GO:0006865|GO:0016021	membrane transport protein XK precursor	12.7807	37.7452	3.95857	4.97261
ASHGA5P050266	2.06833	2.06833	1.04847	up	protein_coding	ENST00000301411	CCDS12754.1	NTF4	GENCODE	999	chr19	-	49564396	49567124		CCGGGCCTGAGACCCATGCCCAGGAAAATAACAGAGCTGGATGCTGAGAGACCTCAGGGA	4909	Hs.266902	GO:0008544|GO:0007616|GO:0008344|GO:0007402|GO:0008052|GO:0042490|GO:0005576|GO:0005788|GO:0005102|GO:0008083	neurotrophin 4 [Source:HGNC Symbol;Acc:8024]	42.6373	127.576	5.68384	6.73231
ASHGA5P010934	2.51655	2.51655	1.33144	up	protein_coding	NM_001878	CCDS1152.1	CRABP2	RefSeq	1088	chr1	-	156669399	156675459	NM_001199723	AACTGACCAACGATGGGGAACTGATCCTGACCATGACGGCGGATGACGTTGTGTGCACCA	1382	Hs.405662	GO:0001972|GO:0005215|GO:0005501|GO:0005634|GO:0005730|GO:0005737|GO:0005783|GO:0006355|GO:0007165|GO:0008544|GO:0016918|GO:0019841|GO:0035115|GO:0042573	cellular retinoic acid-binding protein 2	157.165	561.281	7.55582	8.88727
ASHGA5P004924	2.67508	2.67508	1.41958	up	protein_coding	NM_001143887	CCDS45257.1	COPS2	RefSeq	4124	chr15	-	49417470	49447854		TTCTAAACAGAATTCTGATTTTTTATGTCAGATGGATTTACTGCAGGAATTCTATGAAAC	9318	Hs.369614	GO:0003714|GO:0004871|GO:0005515|GO:0005737|GO:0006366|GO:0007165|GO:0008180|GO:0008283|GO:0010388|GO:0030182|GO:0045892	COP9 signalosome complex subunit 2 isoform 2	73.4753	283.462	6.46599	7.88557
ASHGA5P011337	2.01047	2.01047	1.00753	up	protein_coding	NM_000016	CCDS668.1	ACADM	RefSeq	2615	chr1	+	76190042	76229355		ATGCTGCAGGGTCCTGAGAAGTATTTCTCGTTTTCATTGGAGATCACAGCATACAAAAGC	34	Hs.445040	GO:0003995|GO:0003995|GO:0003995|GO:0005739|GO:0005759|GO:0006635|GO:0006635|GO:0019254|GO:0030424|GO:0033539|GO:0033539|GO:0042802|GO:0044255|GO:0044281|GO:0045329|GO:0050660|GO:0051791|GO:0051793|GO:0055114|GO:0070991	medium-chain specific acyl-CoA dehydrogenase, mitochondrial isoform a precursor	124.174	358.183	7.22002	8.22755
ASHGA5P052608	4.44491	4.44491	2.15215	up	protein_coding	NM_021066	CCDS4628.1	HIST1H2AJ	RefSeq	439	chr6	-	27782079	27782518		CTAAGTAAAGACCGAGTTGAAAAGCGCATAAAAACAAAGGCTCTTTTCAGAGCCACTTCA	8331	Hs.406691		histone cluster 1, H2aj	52.3788	335.888	5.98063	8.13278
ASHGA5P007685	2.21241	2.21241	1.14562	up	protein_coding	NM_005174	CCDS7081.1	ATP5C1	RefSeq	1125	chr10	+	7830092	7849762		CTGCAGCTCTGTAAAGAAGGAAAATTCAGCCAGTTGATTTTGTTTTTAGCTTACTGCTGC	509	Hs.271135	GO:0000275|GO:0005739|GO:0005739|GO:0005743|GO:0005753|GO:0005759|GO:0006119|GO:0006200|GO:0006200|GO:0006754|GO:0016887|GO:0016887|GO:0022857|GO:0022904|GO:0042776|GO:0042776|GO:0044281|GO:0046933|GO:0046961	ATP synthase subunit gamma, mitochondrial isoform H (heart) precursor	30342.9	84480.4	15.0989	16.2445
ASHGA5P001958	2.05073	2.05073	1.03614	up	protein_coding	ENST00000250263	CCDS5972.1	ERI1	GENCODE	4615	chr8	+	8860313	8890849		GTCATATGGAAATTTTTACAAGGTTCCTAGAAGCCAAACCAAACTGACAATAATGCTTGA	90459	Hs.20000	GO:0031047|GO:0031125|GO:0005634|GO:0005737|GO:0005622|GO:0005730|GO:0071204|GO:0003676|GO:0004527|GO:0046872|GO:0019843|GO:0043022|GO:0008408|GO:0071207	exoribonuclease 1 [Source:HGNC Symbol;Acc:23994]	176.624	516.124	7.72552	8.76167
ASHGA5P005784	2.88731	2.88731	1.52973	up	protein_coding	NM_001017920	CCDS33307.1	DAPL1	RefSeq	551	chr2	+	159651828	159672496		ACTGGAGAAGCTCAACTATAAATTTCCAGCAACAGTGCACATGGCGCATCAAAAACCCAC	92196	Hs.59761	GO:0006915|GO:0030154	death-associated protein-like 1	77.4088	322.387	6.54324	8.07297
ASHGA5P007203	2.53402	2.53402	1.34143	up	protein_coding	NM_175900	CCDS10652.1	C16orf54	RefSeq	2686	chr16	-	29753785	29757340		AGAGTGGCTCTAGGAGGGAGAGGAGCCCAGGGACTGACCCAAGATGCCGTTGACTCCAGA	283897	Hs.331095	GO:0016021	transmembrane protein C16orf54	33.1301	121.189	5.31268	6.65411
ASHGA5P043458	2.29385	2.29385	1.19777	up	protein_coding	ENST00000335211	CCDS53455.1	IGFN1	GENCODE	11810	chr1	+	201159952	201198080		AGTTTGGAGGATTCTGGGTACATTTTGTCATGGAATGAGGCAGGTTCTAGGCAAGGCTTT	91156	Hs.519024	GO:0005634|GO:0030018|GO:0005515	immunoglobulin-like and fibronectin type III domain containing 1 [Source:HGNC Symbol;Acc:24607]	14.74	49.2967	4.16002	5.35779
ASHGA5P003617	2.16204	2.16204	1.11239	up	protein_coding	NM_001166264	CCDS54344.1	LTBP1	RefSeq	5182	chr2	+	33359663	33624575	NM_001166266	TTCTCAATCTCTGCAGATGGCCGTACGTGTGAAGATGTGAATGAATGTGAACTGCTCAGT	4052	Hs.619315	GO:0005024|GO:0005509|GO:0005515|GO:0005578|GO:0019838|GO:0031012|GO:0035583	latent-transforming growth factor beta-binding protein 1 isoform 4 precursor	619.091	1872.99	9.52368	10.6361
ASHGA5P010424	2.14646	2.14646	1.10196	up	protein_coding	ENST00000361365	CCDS14795.1	EIF1AY	GENCODE	1390	chrY	+	22737610	22755040		GAGAAAAAAGGTTTGGATAAATACATCAGACATTATATTGGTTGGTCTACGGGACTATCA	9086	Hs.461178	GO:0006413|GO:0005737|GO:0003723|GO:0005515|GO:0003743	eukaryotic translation initiation factor 1A, Y-linked [Source:HGNC Symbol;Acc:3252]	28.4482	88.4617	5.09503	6.19698
ASHGA5P013356	2.21684	2.21684	1.1485	up	protein_coding	NM_001032284	CCDS31880.1	TMPO	RefSeq	3859	chr12	+	98909350	98944157		TCCAGTAACACTCAAGCAAAGAAGAGTTGAGCACAATCAGGTGGGAGAAAAAACAGAGGA	7112	Hs.11355	GO:0000785|GO:0003677|GO:0005515|GO:0005521|GO:0005634|GO:0005634|GO:0005635|GO:0005635|GO:0005637|GO:0016021	thymopoietin isoform gamma	108.333	345.305	7.02311	8.17161
ASHGA5P001789	2.08894	2.08894	1.06277	up	protein_coding	NM_001100112	CCDS11156.1	MYH2	RefSeq	6163	chr17	-	10424464	10452940	NM_017534	ACTGAATCTGGTGAGTTTTCACGCCAGCTTGATGAAAAGGAAGCTCTGGTGTCTCAGTTA	4620	Hs.667534	GO:0000146|GO:0001778|GO:0003779|GO:0005515|GO:0005516|GO:0005524|GO:0005634|GO:0005730|GO:0005794|GO:0005826|GO:0005859|GO:0005859|GO:0005925|GO:0006936|GO:0006936|GO:0008307|GO:0014823|GO:0030016|GO:0030017|GO:0030049|GO:0031672|GO:0032982|GO:0043234	myosin-2	47.7577	144.462	5.84708	6.90985
ASHGA5P003267	2.79599	2.79599	1.48336	up	protein_coding	ENST00000265728	CCDS5611.1	DBF4	GENCODE	3907	chr7	+	87505543	87538856		CATATTGATGACATTAGATACTACATTGAACAAAAGAAAAAAGAGTTGTATTTACTCAAG	10926	Hs.485380	GO:0000278|GO:0000075|GO:0000216|GO:0006260|GO:0043085|GO:0000082|GO:0005654|GO:0005634|GO:0008270|GO:0003676|GO:0008047	DBF4 homolog (S. cerevisiae) [Source:HGNC Symbol;Acc:17364]	49.1837	198.988	5.88972	7.37308
ASHGA5P010997	12.1963	12.1963	3.60837	up	protein_coding	NM_005978	CCDS1044.1	S100A2	RefSeq	970	chr1	-	153533584	153538306		TTCCTGGGTCTGTCTCTGCCACCTGGTCTGCCACAGATCCATGATGTGCAGTTCTCTGGA	6273	Hs.516484	GO:0005509|GO:0005575|GO:0043542	protein S100-A2	3417.95	55513.4	11.9637	15.572
ASHGA5P055305	2.27085	2.27085	1.18324	up	protein_coding	ENST00000332427	CCDS8652.1	GPR19	GENCODE	1743	chr12	-	12813994	12849121		CTCAAATCCACCAAATACTTTTGTCTAAGTTCTCATTCTTTCAATTGTTATGCACCAGAG	2842	Hs.657862	GO:0007186|GO:0016021|GO:0005887|GO:0004930	G protein-coupled receptor 19 [Source:HGNC Symbol;Acc:4473]	598.184	1896.95	9.4717	10.6549
ASHGA5P055337	2.85971	2.85971	1.51587	up	protein_coding	NM_002820	CCDS8715.1	PTHLH	RefSeq	1881	chr12	-	28115253	28124916	NM_198964	TCCACAACGTCGCTGGAGCTCGATTCACGGTAACAGGCTTCTCTGGCCCGTAGCCTCAGC	5744	Hs.591159	GO:0001501|GO:0001958|GO:0002076|GO:0005179|GO:0005576|GO:0005615|GO:0005634|GO:0005730|GO:0005737|GO:0005794|GO:0007189|GO:0007267|GO:0007492|GO:0007565|GO:0008284|GO:0008285|GO:0008544|GO:0010468|GO:0016485|GO:0030819|GO:0030855|GO:0032331|GO:0043129|GO:0043433|GO:0046058|GO:0048286|GO:0051428|GO:0060649|GO:0060659	parathyroid hormone-related protein isoform 2 preproprotein	1349.94	5305.2	10.6342	12.1501
ASHGA5P001999	2.38146	2.38146	1.25184	up	protein_coding	ENST00000251269	CCDS12633.1	ZNF221	GENCODE	2426	chr19	+	44455396	44471752		CTCTCAGTAGGGAATCAACCATTCCACCAAGATACTTTCCACTTCTTAGGGAAGGAAAAG	7638	Hs.631598	GO:0006351|GO:0006355|GO:0005634|GO:0005622|GO:0003677|GO:0008270|GO:0003676	zinc finger protein 221 [Source:HGNC Symbol;Acc:13014]	133.258	453.364	7.32295	8.57479
ASHGA5P003624	2.26231	2.26231	1.1778	up	protein_coding	NM_002398	CCDS46309.1	MEIS1	RefSeq	3198	chr2	+	66662531	66799891		ATGTAACCTTCATCTAGTTAACCAATCGCAAAGCAAGGGGGAAGGCTGCAAAGTATGCCA	4211	Hs.526754	GO:0001525|GO:0002089|GO:0003682|GO:0003705|GO:0005515|GO:0005667|GO:0043565|GO:0045665|GO:0046982|GO:0060216	homeobox protein Meis1	28.7662	94.0047	5.1109	6.2887
ASHGA5P043697	2.18886	2.18886	1.13018	up	protein_coding	NM_007139	CCDS47596.1	ZNF92	RefSeq	2997	chr7	+	64838767	64865998	NM_152626	GGCAAGGCCTTTAACCAGTTCTCGATTCTTAATAAACATAAGAGAATTCATATGGAAGAT	168374	Hs.9521	GO:0003677|GO:0003700|GO:0005634|GO:0005634|GO:0005730|GO:0006351|GO:0006355|GO:0008270	zinc finger protein 92 isoform 1	18.8272	59.9776	4.50763	5.63781
ASHGA5P029550	2.89519	2.89519	1.53366	up	protein_coding	NM_002806	CCDS9710.2	PSMC6	RefSeq	1599	chr14	+	53173895	53194716		GGTCGTCGGTTTTCTGAGGGTACTTCAGCTGACAGAGAGATTCAGAGAACGTTAATGGAG	5706	Hs.156171	GO:0000075|GO:0000082|GO:0000084|GO:0000209|GO:0000216|GO:0000278|GO:0000502|GO:0002474|GO:0002479|GO:0005515|GO:0005524|GO:0005634|GO:0005654|GO:0005730|GO:0005737|GO:0005829|GO:0005886|GO:0006200|GO:0006511|GO:0006521|GO:0006915|GO:0006977|GO:0010467|GO:0016032|GO:0016070|GO:0016071|GO:0016887|GO:0022624|GO:0030674|GO:0031145|GO:0034641|GO:0042590|GO:0042981|GO:0044281|GO:0051436|GO:0051437|GO:…	26S protease regulatory subunit 10B	1371.33	5436.63	10.6564	12.1901
ASHGA5P027702	2.08397	2.08397	1.05934	up	protein_coding	NM_194356	CCDS9270.1	STX2	RefSeq	3477	chr12	-	131274144	131323819		ATTATTGGCTTGTCAGTTGGCAAATGATGGTGTGGATAACGTCAGTGTGCATGCCTCTCT	2054	Hs.437585	GO:0000149|GO:0000920|GO:0005484|GO:0005515|GO:0005911|GO:0006886|GO:0007165|GO:0007340|GO:0007398|GO:0009887|GO:0009986|GO:0016021|GO:0016323|GO:0030033|GO:0030133|GO:0030496|GO:0030855|GO:0043231|GO:0045026|GO:0045121|GO:0048306|GO:0048546	syntaxin-2 isoform 2	24.5866	74.3835	4.88648	5.94582
ASHGA5P007268	2.42418	2.42418	1.2775	up	protein_coding	NM_002266	CCDS32713.1	KPNA2	RefSeq	2011	chr17	+	66031847	66042970		ATCTTTAGCATGTGGCTACTTACGTAATCTTACCTGGACACTTTCTAATCTTTGCCGCAA	3838	Hs.594238	GO:0000018|GO:0000072|GO:0000085|GO:0005515|GO:0005634|GO:0005654|GO:0005737|GO:0005829|GO:0006259|GO:0006607|GO:0008139|GO:0008565|GO:0019048|GO:0019221|GO:0042826	importin subunit alpha-2	3461.93	11617.7	11.9834	13.2609
ASHGA5P006074	2.0345	2.0345	1.02467	up	protein_coding	ENST00000335934	CCDS1708.1	TP53I3	GENCODE	1635	chr2	-	24300302	24308085		CGGGCCAGGAACAATATGTTAGCCGTGCACTTTGACAAGCCGGGAGGACCGGAAAACCTC	9540	Hs.50649	GO:0055114|GO:0008631|GO:0006739|GO:0005575|GO:0008270|GO:0016491|GO:0016747|GO:0042803|GO:0048038|GO:0070402|GO:0003960	tumor protein p53 inducible protein 3 [Source:HGNC Symbol;Acc:19373]	337.532	972.272	8.65028	9.67495
ASHGA5P052144	3.7675	3.7675	1.91361	up	protein_coding	NM_201591	CCDS3824.1	GPM6A	RefSeq	3697	chr4	-	176554087	176734265		GCTTTTGATTAATTCCGTGTACCAGATTCTACTGAAGAAAGGTAGCCATGGAAGAGAATA	2823	Hs.727073	GO:0001764|GO:0003407|GO:0005262|GO:0005886|GO:0007416|GO:0009986|GO:0016021|GO:0030175|GO:0043005|GO:0043025|GO:0043197|GO:0044295|GO:0048812|GO:0048863|GO:0051491	neuronal membrane glycoprotein M6-a isoform 1	25.4635	138.677	4.93567	6.84927
ASHGA5P013540	2.57159	2.57159	1.36266	up	protein_coding	NM_001163125	CCDS54108.1	RDM1	RefSeq	545	chr17	-	34249481	34257303	NR_027996, NR_027997, NR_028000	GATCATCAAGGACCATTATCATTCCTTATGAAAAGGAAGACAGCCCAGAAGCTTGCTATT	201299	Hs.194411	GO:0000166|GO:0003677|GO:0003723|GO:0005730|GO:0005737|GO:0006281|GO:0006310|GO:0015030|GO:0016605	RAD52 motif-containing protein 1 isoform 7	157.933	577.066	7.56189	8.92455
ASHGA5P053117	2.15049	2.15049	1.10467	up	protein_coding	NM_001135211	CCDS47604.1	FKBP6	RefSeq	1544	chr7	+	72742154	72772641		AGGGCCGTTGGCGGCGGTTGGAACGAAACGATGAGTGCCTCCTCGTGGCCCCAGAATGGA	8468	Hs.661266	GO:0000239|GO:0003755|GO:0005528|GO:0006457|GO:0007283|GO:0016020|GO:0018208	peptidyl-prolyl cis-trans isomerase FKBP6 isoform b	823.212	2469.34	9.93117	11.0358
ASHGA5P028421	2.48854	2.48854	1.3153	up	protein_coding	NM_001042414	CCDS41870.1	PSPC1	RefSeq	2031	chr13	-	20277008	20357159		AGGCCCTAATAAGCGTCGTAGATATTAAACATTCGTTCATTCCTGGCTATCTAGAAAAAA	55269	Hs.732043	GO:0000166|GO:0003723|GO:0005515|GO:0005634|GO:0005730|GO:0005730|GO:0005737|GO:0006351|GO:0006355|GO:0016363|GO:0016607|GO:0042382	paraspeckle component 1	5052.16	17480.5	12.5281	13.8434
ASHGA5P043493	2.75293	2.75293	1.46097	up	protein_coding	NM_003088	CCDS5342.1	FSCN1	RefSeq	2812	chr7	+	5632435	5646287		ATCAACTGCGGCAACAAGTACCTGACGGCCGAGGCGTTCGGGTTCAAGGTGAACGCGTCC	6624	Hs.118400	GO:0001725|GO:0003779|GO:0005515|GO:0005737|GO:0008144|GO:0008283|GO:0015629|GO:0016477|GO:0030036|GO:0030054|GO:0030175|GO:0030674|GO:0048870|GO:0051015|GO:0051017|GO:0071437	fascin	79.0353	313.678	6.5736	8.03457
ASHGA5P002349	2.26414	2.26414	1.17897	up	protein_coding	NM_012153	CCDS7894.1	EHF	RefSeq	5466	chr11	+	34642587	34684834	NM_001206615	GGTAAATGAGATCATGATTCTGGAAGGAGGTGGTGTAATGAATCTCAACCCCGGCAACAA	26298	Hs.653859	GO:0003677|GO:0003677|GO:0003700|GO:0005634|GO:0006351|GO:0007275|GO:0008283|GO:0030855|GO:0043565|GO:0045893	ETS homologous factor isoform 2	18.1047	59.693	4.45229	5.63126
ASHGA5P052843	2.49237	2.49237	1.31752	up	protein_coding	NM_001031712	CCDS35496.1	TRMT11	RefSeq	1967	chr6	+	126307575	126360420		AAGCTTTCCAGTCACACATCAAGGCGCTTGATCACAATGGAAAAGGTGAAGAAATTTGAG	60487	Hs.404186	GO:0003676|GO:0008033|GO:0008168	tRNA (guanine(10)-N2)-methyltransferase homolog	621.808	2167.3	9.53003	10.8475
ASHGA5P040269	2.2959	2.2959	1.19906	up	protein_coding	NM_000892	CCDS34120.1	KLKB1	RefSeq	2252	chr4	+	187148671	187179625		TAAAATAACCCAACGGATGGTCTGTGCTGGCTATAAAGAAGGGGGAAAAGATGCTTGTAA	3818	Hs.237642	GO:0002542|GO:0004252|GO:0005515|GO:0005576|GO:0005576|GO:0005615|GO:0005886|GO:0006508|GO:0007596|GO:0007597|GO:0022617|GO:0030198|GO:0031638|GO:0031639|GO:0042730|GO:0051919	plasma kallikrein preproprotein	26.912	89.571	5.0168	6.21586
ASHGA5P003209	11.5491	11.5491	3.52971	up	protein_coding	ENST00000265361	CCDS5596.1	SEMA3C	GENCODE	5174	chr7	-	80371853	80548667		ATCAAAGTTGAAGAATGCAAAATGGCTGGCAAAGATCCCACACACGGCTGTGGGAACTTT	10512	Hs.269109	GO:0007275|GO:0007411|GO:0001974|GO:0006955|GO:0042493|GO:0009791|GO:0001756|GO:0001755|GO:0003151|GO:0021915|GO:0060666|GO:0003215|GO:0060174|GO:0003350|GO:0007507|GO:0005615|GO:0016020|GO:0004872|GO:0005515|GO:0030215	sema domain, immunoglobulin domain (Ig), short basic domain, secreted, (semaphorin) 3C [Source:HGNC Symbol;Acc:10725]	149.434	2435.16	7.48587	11.0156
ASHGA5P021223	2.43334	2.43334	1.28294	up	protein_coding	NM_001114173	CCDS44693.1	CTSC	RefSeq	6099	chr11	-	88053980	88070941		TATATGATTTGCCACATCTGAGGAACAAACTGGCCATGAACAGACGTTGGGGCTAAGAGA	1075	Hs.128065	GO:0005764|GO:0006508|GO:0006955|GO:0008234	dipeptidyl peptidase 1 isoform c precursor	784.706	2662.1	9.86154	11.1445
ASHGA5P047714	2.64813	2.64813	1.40497	up	protein_coding	NM_182601	CCDS53580.1	PLEKHS1	RefSeq	2067	chr10	+	115524577	115537489		ATCGGCATGATGTAGCAAAAAGAGCTTGCATGGAATCAGACTGGTGCAGGGATTCCAAAA	79949	Hs.228320	GO:0005543	PH domain-containing protein C10orf81 isoform 1	17.7993	68.7169	4.42838	5.83335
ASHGA5P041323	8.41412	8.41412	3.07281	up	protein_coding	ENST00000368738	CCDS1036.1	S100A9	GENCODE	577	chr1	+	153330329	153333503		ACCCTGAACCAGGGGGAATTCAAAGAGCTGGTGCGAAAAGATCTGCAAAATTTTCTCAAG	6280	Hs.112405	GO:0006954|GO:0007165|GO:0032496|GO:0045471|GO:0007267|GO:0010043|GO:0031532|GO:0030595|GO:0002544|GO:0045113|GO:0005634|GO:0005737|GO:0005886|GO:0005615|GO:0005856|GO:0005515|GO:0005509|GO:0004871	S100 calcium binding protein A9 [Source:HGNC Symbol;Acc:10499]	11.9782	147.649	3.86783	6.94064
ASHGA5P010546	2.27338	2.27338	1.18484	up	protein_coding	ENST00000361919	CCDS45353.1	PRC1	GENCODE	2987	chr15	-	91509274	91537804	NM_001267580	ATCCTGAGTGCGAGAACTTTCAAAGGCTTCCAAATCTGATGCTACTTCTGGAATCCTCAA	9055	Hs.366401		protein regulator of cytokinesis 1 [Source:HGNC Symbol;Acc:9341]	697.851	2211.37	9.69468	10.8795
ASHGA5P011460	2.29164	2.29164	1.19638	up	protein_coding	ENST00000371564	CCDS33488.1	NFATC2	GENCODE	7525	chr20	-	50003493	50159258	NM_001136021, NM_001258294, NM_001258296	TTGGATGATGAGCTGATAGACACACACCTTAGCTGGATACAAAACATATTATGAAACAGA	4773	Hs.713650	GO:0006351|GO:0045893|GO:0006355|GO:0042493|GO:0045944|GO:0006974|GO:0050853|GO:0030890|GO:0001816|GO:0005634|GO:0005737|GO:0005886|GO:0005829|GO:0015629|GO:0003677|GO:0003700|GO:0005515|GO:0043565|GO:0044212	nuclear factor of activated T-cells, cytoplasmic, calcineurin-dependent 2 [Source:HGNC Symbol;Acc:7776]	8.14259	27.6668	3.31979	4.51617
ASHGA5P004810	2.20382	2.20382	1.14001	up	protein_coding	NM_015420	CCDS34934.1	DCAF13	RefSeq	2657	chr8	+	104426941	104455680	NR_027642	ATTGGGTGTGCTTACATCACGAGAAAAAGCAGCCAAGGATTATAACCAGAAATTGAAGGA	25879	Hs.532265	GO:0005730|GO:0006364|GO:0016567|GO:0016567|GO:0030529|GO:0080008	DDB1- and CUL4-associated factor 13	1757.69	5313.79	11.0122	12.1522
ASHGA5P021073	2.90912	2.90912	1.54058	up	protein_coding	NM_148170	CCDS31654.1	CTSC	RefSeq	6143	chr11	-	88053980	88070941		AACAAACTGGTTATTAAATAGAGCATCTGTTGAGGGACTCTTTTAAAACCACAGCCATGA	1075	Hs.128065	GO:0005764|GO:0006508|GO:0006955|GO:0008234	dipeptidyl peptidase 1 isoform b precursor	869.454	3522.93	10.0046	11.5452
ASHGA5P002325	4.72628	4.72628	2.24071	up	protein_coding	NM_001142477	CCDS4105.1	NREP	RefSeq	2092	chr5	-	111064999	111093793	NM_001142476, NM_001142478, NM_001142479, NM_001142480, NM_001142481, NM_001142482, NM_001142483, NM_004772	GACTGAAGAGAGGGAGAATAGAAGCCCAAGACTAAGATTCTCAAAATGGTTTATTACCCA	9315	Hs.731404	GO:0005634|GO:0005737|GO:0017015|GO:0031103|GO:0045664	neuronal regeneration-related protein isoform a	232.605	1546.47	8.12028	10.361
ASHGA5P003247	9.84282	9.84282	3.29907	up	protein_coding	NM_000940	CCDS5639.1	PON3	RefSeq	1201	chr7	-	94989183	95025687		TTAACTCAACTGAAGGTGATACAGTTGGGCACCTTAGTGGATAACCTGACTGTCGATCCT	5446	Hs.440967	GO:0004063|GO:0004064|GO:0004064|GO:0005576|GO:0005615|GO:0009605|GO:0019439|GO:0042803|GO:0046395|GO:0046872	serum paraoxonase/lactonase 3	5	60.8869	2.36009	5.65916
ASHGA5P018071	2.1862	2.1862	1.12842	up	protein_coding	NM_001193475	CCDS54358.1	PPP1R21	RefSeq	3055	chr2	+	48667907	48742531		CTTTGAGAAAGGTTCAACAGAGTTTGGAAAAGATTTCTAAACTGGAGCAGGAAAAAGAAC	129285	Hs.654619	GO:0019902	protein phosphatase 1 regulatory subunit 21 isoform 5	38.0009	120.44	5.51557	6.64399
ASHGA5P047361	2.34174	2.34174	1.22758	up	protein_coding	NM_006954	CCDS44372.1	ZNF33A	RefSeq	6130	chr10	+	38299577	38348995	NM_006974	GTTAGGAAGTGATATTCTATGTAATATCAGATGGTTAATACGGGCATAACACCTTACAGA	7581	Hs.435774	GO:0003677|GO:0003700|GO:0005634|GO:0006351|GO:0006355|GO:0008270	zinc finger protein 33A isoform a	90.6241	305.063	6.76586	7.99344
ASHGA5P034055	2.1027	2.1027	1.07224	up	protein_coding	NM_001080821	CCDS45989.1	ZNF799	RefSeq	2588	chr19	-	12500827	12512088	NM_005815	CACATGAGAGAGAAACCCTATGAGTGTCAACAATGTGGTAAAGCCTTCACTCATTCCCGT	90576	Hs.546637	GO:0003677|GO:0005634|GO:0006351|GO:0006355|GO:0008270	zinc finger protein 799	175.756	526.299	7.71808	8.79032
ASHGA5P051784	2.54831	2.54831	1.34954	up	protein_coding	NM_178042	CCDS43174.1	ACTL6A	RefSeq	1956	chr3	+	179280707	179306193	NM_004301, NM_177989	CACAATGTTAGGAGTCAGTCATGTTGTCACCACAAGTGTTGGGATGTGTGATATTGACAT	86	Hs.435326	GO:0003407|GO:0003682|GO:0003713|GO:0005515|GO:0005524|GO:0005634|GO:0005886|GO:0006281|GO:0006310|GO:0006338|GO:0006338|GO:0006351|GO:0006357|GO:0007165|GO:0007399|GO:0016514|GO:0031011|GO:0035267|GO:0040008|GO:0043967|GO:0043968|GO:0071564|GO:0071564	actin-like protein 6A isoform 2	2180.88	7658.21	11.3283	12.6778
ASHGA5P008048	3.06776	3.06776	1.61719	up	protein_coding	NM_001031692	CCDS34721.1	LRRC17	RefSeq	2250	chr7	+	102553343	102585556		ATCGATCCTGCCGCTTTTTTAGGGCTCACACATTTAGAAGAATTAGATTTATCAAACAAC	10234	Hs.567412	GO:0001649|GO:0005615|GO:0033687|GO:0045671|GO:0048539	leucine-rich repeat-containing protein 17 isoform 1 precursor	43.4031	192.661	5.70767	7.32485
ASHGA5P048637	3.09897	3.09897	1.63179	up	protein_coding	NM_001211	CCDS10053.1	BUB1B	RefSeq	3749	chr15	+	40453209	40513337		AACAAAGCCTTATGGAAGGTAGGGAAGTTAACTAGTCCTGGGGCTTTGCTCTTTCAGTGA	701		GO:0000075|GO:0000087|GO:0000236|GO:0000278|GO:0000776|GO:0000776|GO:0000776|GO:0000776|GO:0000777|GO:0000940|GO:0004672|GO:0004674|GO:0005515|GO:0005524|GO:0005680|GO:0005737|GO:0005815|GO:0005829|GO:0006915|GO:0007049|GO:0007051|GO:0007067|GO:0007091|GO:0007093|GO:0007094|GO:0008283|GO:0031145|GO:0034501|GO:0048015|GO:0048471|GO:0051233|GO:0051301|GO:0051436|GO:0051439	mitotic checkpoint serine/threonine-protein kinase BUB1 beta	489.552	2131.53	9.18875	10.8205
ASHGA5P051288	2.23606	2.23606	1.16096	up	protein_coding	NM_181825	CCDS13862.1	NF2	RefSeq	3126	chr22	+	29999544	30079904	NM_181832	CCTCAAGCCCAAGGCAGAAGACCTATCTGCATTTGAGCCCTCAAAGTAGGTTGTTCCCAG	4771	Hs.187898	GO:0001707|GO:0001953|GO:0005515|GO:0005634|GO:0005730|GO:0005737|GO:0005769|GO:0005856|GO:0005886|GO:0005912|GO:0006469|GO:0007398|GO:0008092|GO:0008156|GO:0008285|GO:0008285|GO:0014010|GO:0019898|GO:0022408|GO:0030027|GO:0030036|GO:0030336|GO:0030864|GO:0031527|GO:0032154|GO:0032587|GO:0035330|GO:0042475|GO:0042518|GO:0042524|GO:0043409|GO:0045216|GO:0046426|GO:0048471|GO:0051496|GO:0070306	merlin isoform 2	164.368	523.227	7.62149	8.78245
ASHGA5P036058	2.2544	2.2544	1.17274	up	protein_coding	ENST00000283195	CCDS2079.1	RANBP2	GENCODE	11711	chr2	+	109335936	109402267		GAGCAAGGATTCAAATTTGGGCATGTGGATCAAGAAAATTCACCTTCATTTATGTTTCAG	5903	Hs.199561	GO:0055085|GO:0044281|GO:0006457|GO:0000278|GO:0016032|GO:0005975|GO:0051028|GO:0015758|GO:0006606|GO:0019221|GO:0046907|GO:0010827|GO:0000087|GO:0000236|GO:0016925|GO:0008645|GO:0005622|GO:0005829|GO:0005643|GO:0008270|GO:0005515|GO:0016874|GO:0003755|GO:0008536	RAN binding protein 2 [Source:HGNC Symbol;Acc:9848]	195.595	628.775	7.87271	9.04545
ASHGA5P014506	5.88549	5.88549	2.55716	up	protein_coding	NM_001128144	CCDS46473.1	PMS1	RefSeq	3052	chr2	+	190648810	190742355		GAGGAAAAACTGAATCTTTTTAATGGATCTCATTATTTAGACGTTTTATATAAAATGACA	5378	Hs.111749	GO:0003677|GO:0003697|GO:0005524|GO:0005634|GO:0006200|GO:0006298|GO:0007131|GO:0016887|GO:0030983|GO:0032300|GO:0032389|GO:0032407	PMS1 protein homolog 1 isoform c	5	36.2951	2.36009	4.91725
ASHGA5P049574	2.00163	2.00163	1.00117	up	protein_coding	NM_001042500	CCDS43691.1	DEFA1B	RefSeq	498	chr8	-	6835170	6837614		CTGCTCCTTGCTATAGAAGACCTGGGACAGAGGACTGCTGTCTGCCCTCTCTGGTCACCC	728358		GO:0005576|GO:0005615|GO:0005796|GO:0006935|GO:0006955|GO:0009615|GO:0031012|GO:0031640|GO:0035578|GO:0042742|GO:0045087|GO:0050832	neutrophil defensin 1 precursor	1765.56	4864.26	11.0206	12.0218
ASHGA5P014017	2.75244	2.75244	1.46071	up	protein_coding	NM_001145473	CCDS45862.1	LOXHD1	RefSeq	1977	chr18	-	44057216	44099049	NM_001173129	TGAGGCAGTGCTCCCTCTGTTCTCTATGAAATGACGGTGTGGACAGGGGATGTGGTTGGC	125336	Hs.345877	GO:0007605|GO:0032420	lipoxygenase homology domain-containing protein 1 isoform 3	331.686	1281.27	8.62756	10.0883
ASHGA5P007340	2.94963	2.94963	1.56053	up	protein_coding	ENST00000331563	CCDS7695.1	PKP3	GENCODE	2809	chr11	+	394216	404908		AACGCTAGGAACAAGGACGAGATGTCCACGAAGGTGGTGAGCCACCTGATCGAGAAGCTG	11187	Hs.534395	GO:0007155|GO:0005634|GO:0005911|GO:0030057|GO:0005515|GO:0005488	plakophilin 3 [Source:HGNC Symbol;Acc:9025]	12.4096	53.5695	3.9166	5.47713
ASHGA5P010625	2.68337	2.68337	1.42405	up	protein_coding	ENST00000407071	CCDS44342.1	KIF26B	GENCODE	7287	chr1	+	245318286	245866428		AACAGTATCTGATGCTGGATCCCAACAAGTGGCTCAGTGAATTTGACTTGGAGCAGGTTT	55083	Hs.368096	GO:0030010|GO:0007018|GO:0022409|GO:0072092|GO:0005737|GO:0005874|GO:0005524|GO:0003777	kinesin family member 26B [Source:HGNC Symbol;Acc:25484]	39.9165	154.896	5.58754	7.01159
ASHGA5P055269	2.12547	2.12547	1.08778	up	protein_coding	NM_014865	CCDS8548.1	NCAPD2	RefSeq	4806	chr12	+	6603297	6641132		ATAGATGAATTTGAGCAGAAGCTTCGGGCCTGTCATACCAGAGGTTTGGATGGAATCAAG	9918	Hs.5719	GO:0000228|GO:0000793|GO:0000796|GO:0000797|GO:0005515|GO:0005634|GO:0005634|GO:0005730|GO:0005737|GO:0005737|GO:0005737|GO:0007076|GO:0007076|GO:0042393|GO:0042393|GO:0045120|GO:0051301	condensin complex subunit 1	418.761	1244.42	8.95958	10.0474
ASHGA5P048006	2.8402	2.8402	1.50599	up	protein_coding	NM_031217	CCDS7867.1	KIF18A	RefSeq	3463	chr11	-	28042162	28129746		CATGGTGCCATCCTACATGGCAATGACTACTGCTGCCAAAAGGAAACGGAAATTAACAAG	81930	Hs.301052	GO:0000087|GO:0000236|GO:0000278|GO:0001726|GO:0003779|GO:0005515|GO:0005524|GO:0005634|GO:0005737|GO:0005815|GO:0005828|GO:0005829|GO:0005901|GO:0007018|GO:0007019|GO:0007080|GO:0007596|GO:0008017|GO:0008574|GO:0015031|GO:0015630|GO:0019886|GO:0043130|GO:0051010|GO:0070463	kinesin-like protein KIF18A	195.944	793.703	7.8757	9.38169
ASHGA5P007208	3.20528	3.20528	1.68045	up	protein_coding	NM_019893	CCDS7239.2	ASAH2	RefSeq	2432	chr10	-	51946999	52008370	NM_001143974	TTGGACGAGCTGACTGCACAGGACAAGTAGCAGATATCAATTTGATGGGCTATGGCAAAT	56624	Hs.512645	GO:0005739|GO:0005886|GO:0006644|GO:0006665|GO:0006672|GO:0006687|GO:0006915|GO:0007165|GO:0016021|GO:0017040|GO:0044281	neutral ceramidase isoform a	5.22774	25.3377	2.70909	4.38954
ASHGA5P001627	2.98755	2.98755	1.57896	up	protein_coding	NM_005092	CCDS1305.2	TNFSF18	RefSeq	748	chr1	-	173010359	173020103		ATGGCTAAGTTTGGACCATTACCCTCAAAATGGCAAATGGCATCTTCTGAACCTCCTTGC	8995	Hs.248197	GO:0002309|GO:0005102|GO:0005125|GO:0005164|GO:0005615|GO:0005886|GO:0007165|GO:0007267|GO:0009986|GO:0016021|GO:0032813|GO:0033209|GO:0042129|GO:0051092	tumor necrosis factor ligand superfamily member 18	31.6112	136.391	5.24641	6.82537
ASHGA5P035457	2.95979	2.95979	1.5655	up	protein_coding	NM_001135212	CCDS46462.1	FKBP7	RefSeq	2901	chr2	-	179328390	179343355	NM_181342	CTGGAGAAAAGCGAAAAGTAGTTATACCCCCTTCATTTGCATACGGAAAGGAAGGCTATG	51661	Hs.410378	GO:0000413|GO:0003755|GO:0005509|GO:0005528|GO:0005783|GO:0005788|GO:0006457|GO:0016020|GO:0018208	peptidyl-prolyl cis-trans isomerase FKBP7 isoform b precursor	152.348	643.64	7.51458	9.08008
ASHGA5P034019	3.2355	3.2355	1.69399	up	protein_coding	ENST00000397910	CCDS54212.1	MUC16	GENCODE	43816	chr19	-	8959519	9092018		ATCACAAAAATACCCAATGAAGCAGCACACAGAGGTACCATAAGACCAGTCAAAGGCCCT	94025	Hs.432676		mucin 16, cell surface associated [Source:HGNC Symbol;Acc:15582]	8.11194	38.7492	3.31448	5.00847
ASHGA5P005396	2.00751	2.00751	1.0054	up	protein_coding	NM_006507	CCDS1963.1	REG1B	RefSeq	812	chr2	-	79312148	79315150		CTAATGCTGGCTACTGTGCAAGCCTGACTTCATGCTCAGGATTCAAGAAATGGAAGGATG	5968	Hs.4158	GO:0005576|GO:0008283|GO:0030246	lithostathine-1-beta precursor	11.6825	34.3301	3.82869	4.83409
ASHGA5P010446	2.21629	2.21629	1.14815	up	protein_coding	NM_004015	CCDS14234.1	DMD	RefSeq	4623	chrX	-	31137344	31285024	NM_004016, NM_004017, NM_004018, NM_004019	AGCTCAAAGGCCACGAGACTCAAACAACTTGCTGGGACCATCCCAAAATGACAGAGCTCT	1756	Hs.495912	GO:0002162|GO:0003779|GO:0005200|GO:0005515|GO:0005829|GO:0005856|GO:0007517|GO:0008270|GO:0008307|GO:0008307|GO:0009986|GO:0016010|GO:0016010|GO:0016010|GO:0030049|GO:0042383|GO:0043034|GO:0043043|GO:0043234|GO:0050998	dystrophin Dp71 isoform	93.9658	299.352	6.81961	7.96776
ASHGA5P026039	2.06837	2.06837	1.0485	up	protein_coding	NM_001612	CCDS8460.1	ACRV1	RefSeq	1189	chr11	-	125542228	125550793	NM_020069	ATGAGACTTCTTCAGGCCTGAACACTTTAAGTGAGCATGGTTCCAGTGAGCATGGTTCAA	56	Hs.169222	GO:0001669|GO:0007275	acrosomal protein SP-10 isoform a precursor	9.65816	29.4802	3.56074	4.60924
ASHGA5P009850	2.20816	2.20816	1.14285	up	protein_coding	NM_001142551	CCDS44187.1	WDR47	RefSeq	4370	chr1	-	109512837	109584850	NM_001142550, NM_014969	GAGACTTGTAACGCAACAGGACCAGATCTGGAATTTAGTATGCATGATGGAACAATTAGA	22911	Hs.570055	GO:0005737|GO:0005874|GO:0007275	WD repeat-containing protein 47 isoform 3	8.45498	27.6923	3.37465	4.5175
ASHGA5P042274	2.58539	2.58539	1.37038	up	protein_coding	NM_003107	CCDS4547.1	SOX4	RefSeq	4912	chr6	+	21593971	21598849		TGATCTCGGGAGACTGGCTCGAGTCCAGCATCTCCAACCTGGTTTTCACCTACTGAAGGG	6659	Hs.643910	GO:0000976|GO:0001046|GO:0001071|GO:0001077|GO:0001105|GO:0001501|GO:0001841|GO:0002328|GO:0003183|GO:0003211|GO:0003215|GO:0003289|GO:0003357|GO:0003700|GO:0005515|GO:0005634|GO:0005730|GO:0005737|GO:0005739|GO:0006355|GO:0006977|GO:0007507|GO:0008284|GO:0008285|GO:0014009|GO:0021510|GO:0021522|GO:0021782|GO:0030177|GO:0030217|GO:0031018|GO:0031397|GO:0031647|GO:0032024|GO:0035019|GO:0035910|GO:…	transcription factor SOX-4	1661.74	5890.72	10.9303	12.3007
ASHGA5P008415	3.87893	3.87893	1.95566	up	protein_coding	NM_130474	CCDS44590.1	MADD	RefSeq	5655	chr11	+	47291198	47351582	ENST00000342922, NM_001135943, NM_001135944, NM_130472, NM_130476	AGTCTGAAAGGAAACAGGAGGGCGTTAGTGGATCAGAAGTCATCTGTCATTAAACACAGC	8567	Hs.82548	GO:0000187|GO:0005123|GO:0005515|GO:0005737|GO:0005886|GO:0006915|GO:0007166|GO:0016021|GO:0017112|GO:0030295|GO:0042981|GO:0051726	MAP kinase-activating death domain protein isoform f	11.8178	67.1022	3.84684	5.8025
ASHGA5P005481	2.51226	2.51226	1.32899	up	protein_coding	NM_020747	CCDS34219.1	ZNF608	RefSeq	5645	chr5	-	123972609	124080805		GACAAAGAAGAGAATAACAAGATTGGACATGTACATTGTCATGTGACTGGATCACATGGG	57507	Hs.266616	GO:0005622|GO:0008270	zinc finger protein 608	50.0177	181.978	5.91414	7.24313
ASHGA5P003571	2.09296	2.09296	1.06555	up	protein_coding	NM_001190801	CCDS54804.1	PLK4	RefSeq	3693	chr4	+	128802398	128820377	NM_014264	ATCCTTCTATCTTGGAGCTTTATAACTATTTTGAAGATAGCAATTATGTGTATCTGGTAT	10733	Hs.172052	GO:0000086|GO:0000278|GO:0004674|GO:0004674|GO:0004713|GO:0005515|GO:0005524|GO:0005730|GO:0005813|GO:0005814|GO:0005829|GO:0006468|GO:0007099|GO:0032154|GO:0046601|GO:0060707	serine/threonine-protein kinase PLK4 isoform 3	21.9209	66.608	4.7252	5.79074
ASHGA5P008021	2.10631	2.10631	1.07472	up	protein_coding	NM_198042	CCDS34861.1	PDLIM2	RefSeq	1470	chr8	+	22437986	22451810		GAGGAGAGAGGAACCAGGCTGTGCGCATCCAGGAGGGCCGGTACCGCCACCCCGGCTGCT	64236	Hs.632034	GO:0001725|GO:0005634|GO:0005925|GO:0008270|GO:0009986|GO:0015629|GO:0030864|GO:0032036|GO:0051371	PDZ and LIM domain protein 2 isoform 3	1602.01	4627.96	10.8766	11.9513
ASHGA5P049270	2.05923	2.05923	1.0421	up	protein_coding	ENST00000264009	CCDS42175.1	HSF4	GENCODE	2604	chr16	+	67197287	67203848		TGCGTGACAGCCCCCCCGCCACTGCCTGTGGCTGTGGTGCAGGCCATCCTGGAAGGGAAA	3299	Hs.512156	GO:0006351|GO:0000122|GO:0006355|GO:0008284|GO:0043010|GO:0006950|GO:0045944|GO:0048468|GO:0045597|GO:0070207|GO:0033169|GO:0005634|GO:0003700|GO:0003714|GO:0043565	heat shock transcription factor 4 [Source:HGNC Symbol;Acc:5227]	278.276	813.661	8.37376	9.41587
ASHGA5P013631	4.89999	4.89999	2.29278	up	protein_coding	ENST00000395284	CCDS44408.1	CDK1	GENCODE	1913	chr10	+	62538211	62554610		ACTTGTTAAGAGTTATTTATACCAAATCCTACAGGGGATTGTGTTTTGTCACTCTAGAAG	983	Hs.732435	GO:0007049|GO:0045087|GO:0007411|GO:0006915|GO:0007264|GO:0007067|GO:0051301|GO:0031100|GO:0006281|GO:0000278|GO:0014070|GO:0042493|GO:0000075|GO:0031145|GO:0051437|GO:0051439|GO:0000226|GO:0006260|GO:0055015|GO:0060045|GO:0008063|GO:0045995|GO:0006468|GO:0000187|GO:0045471|GO:0009636|GO:0000086|GO:0006461|GO:0008286|GO:0014823|GO:0006916|GO:0002224|GO:0010628|GO:0045740|GO:0016477|GO:0046686|GO:…	cyclin-dependent kinase 1 [Source:HGNC Symbol;Acc:1722]	650.184	4419.34	9.59298	11.8858
ASHGA5P040826	2.87247	2.87247	1.52229	up	protein_coding	ENST00000331380	CCDS937.1	HIST2H2AC	GENCODE	437	chr1	+	149858524	149858961		CAAAAGCAAATAAATGCAGACAAACAAACCAAGACCAAAGGCTCTTTTTAGAGCCACCCA	8338	Hs.408067	GO:0006334|GO:0005634|GO:0005622|GO:0000786|GO:0003677|GO:0043565	histone cluster 2, H2ac [Source:HGNC Symbol;Acc:4738]	1022.23	4057.99	10.2372	11.7595
ASHGA5P034370	2.09237	2.09237	1.06514	up	protein_coding	NM_002579	CCDS32857.1	PALM	RefSeq	2890	chr19	+	708952	748330		TGTACTCGGTTGAGATCACTGTGGAGAAGGACAAGGTGACAGGGGAGACCAGGGTGCTGT	5064	Hs.631841	GO:0005515|GO:0005886|GO:0005887|GO:0006928|GO:0007010|GO:0007194|GO:0008360|GO:0016023|GO:0016323|GO:0016327|GO:0030424|GO:0031527|GO:0031750|GO:0043197|GO:0051491|GO:0060074|GO:0060160|GO:0060999|GO:0071257|GO:0072661	paralemmin-1 isoform 1	24.5988	74.6705	4.88693	5.95207
ASHGA5P036430	2.32741	2.32741	1.21872	up	protein_coding	NM_021141	CCDS2402.1	XRCC5	RefSeq	3448	chr2	+	216974019	217071016		AACACCGTATTTTATGAAGAGCATAGACTGCATCCGAGCCTTCCGGGAAGAAGCCATTAA	7520	Hs.388739	GO:0000723|GO:0000783|GO:0000784|GO:0003677|GO:0003690|GO:0003691|GO:0004003|GO:0005515|GO:0005524|GO:0005634|GO:0005654|GO:0005730|GO:0005737|GO:0005958|GO:0006281|GO:0006302|GO:0006303|GO:0006303|GO:0006310|GO:0006351|GO:0008022|GO:0008283|GO:0016032|GO:0031625|GO:0042162|GO:0043066|GO:0043564|GO:0044212|GO:0045892|GO:0050769|GO:0051575|GO:0060218|GO:0070419	X-ray repair cross-complementing protein 5	3608.19	11627.2	12.0433	13.2621
ASHGA5P004739	2.24711	2.24711	1.16807	up	protein_coding	NM_005711	CCDS4062.1	EDIL3	RefSeq	2974	chr5	-	83238125	83680611		ACCCCAACTGTTCTAGTGTTGTGGAGGTTGCATCAGATGAAGAAGAACCAACTTCAGCAG	10085	Hs.482730	GO:0005178|GO:0005509|GO:0005576|GO:0007155|GO:0007275|GO:0010811	EGF-like repeat and discoidin I-like domain-containing protein 3 precursor	36.7549	119.546	5.46533	6.6334
ASHGA5P048674	2.7237	2.7237	1.44557	up	protein_coding	NM_004048	CCDS10113.1	B2M	RefSeq	987	chr15	+	45003684	45010357		TATAAGTGGAGGCGTCGCGCTGGCGGGCATTCCTGAAGCTGACAGCATTCGGGCCGAGAT	567	Hs.534255	GO:0000139|GO:0001916|GO:0002237|GO:0002474|GO:0002479|GO:0002480|GO:0002481|GO:0005515|GO:0005576|GO:0005615|GO:0005788|GO:0005886|GO:0009897|GO:0012507|GO:0016032|GO:0019221|GO:0030670|GO:0031901|GO:0031905|GO:0033077|GO:0042026|GO:0042493|GO:0042590|GO:0042612|GO:0046686|GO:0050690|GO:0050776|GO:0060333	beta-2-microglobulin precursor	98.6256	385.678	6.88922	8.33479
ASHGA5P038790	3.02638	3.02638	1.59759	up	protein_coding	NM_031440	CCDS2740.1	RTP3	RefSeq	817	chr3	+	46539484	46542439		CGTGGTGATTGTTGTAAAAACTGCTATATGAGCCTTGGAAACATGAAGCTAAGTCAGAAA	83597	Hs.196584	GO:0001580|GO:0005515|GO:0005737|GO:0006612|GO:0016021	receptor-transporting protein 3	26.259	115.241	4.98202	6.57961
ASHGA5P001419	2.78613	2.78613	1.47826	up	protein_coding	NM_031438	CCDS4096.1	NUDT12	RefSeq	3502	chr5	-	102884555	102898490		TTGAGAAAGGGTGTGACAGATCAATTGTCAATAAATCAAGGCAGACTGCACTGGACATTG	83594	Hs.434289	GO:0000210|GO:0005634|GO:0005777|GO:0006742|GO:0019677|GO:0035529|GO:0046872	peroxisomal NADH pyrophosphatase NUDT12	15.4787	62.7933	4.22647	5.70474
ASHGA5P000643	2.27015	2.27015	1.18278	up	protein_coding	NM_001769	CCDS8540.1	CD9	RefSeq	1321	chr12	+	6309481	6347437		CGTGGTCATGATATTTGGCATGATCTTCAGTATGATCTTGTGCTGTGCTATCCGCAGGAA	928	Hs.114286	GO:0002576|GO:0005178|GO:0005515|GO:0005886|GO:0005887|GO:0006928|GO:0007155|GO:0007342|GO:0007420|GO:0007596|GO:0008285|GO:0009414|GO:0009897|GO:0014003|GO:0016324|GO:0030168|GO:0030168|GO:0030913|GO:0031092	CD9 antigen	42291.2	120011	15.5618	16.7445
ASHGA5P020664	3.01935	3.01935	1.59424	up	protein_coding	NM_030583	CCDS55265.1	MATN2	RefSeq	4065	chr8	+	98881310	99048946		CAGCCAACAGTGCAACACAGATATCTGTTTGAAGAAGACAATCTTTTACGGTCTACACAA	4147	Hs.189445	GO:0003674|GO:0005509|GO:0005515|GO:0005578|GO:0008150|GO:0031012|GO:0031012	matrilin-2 isoform b precursor	244.375	1048.94	8.19194	9.78618
ASHGA5P010025	2.28132	2.28132	1.18987	up	protein_coding	ENST00000358716	CCDS41943.1	BAZ1A	GENCODE	5920	chr14	-	35221936	35344853		GAAGAGGAAGTAGCCAAAGAGCAACTAACTGATGCTGACACCAAAGGCTGCAGTTTGAAA	11177	Hs.509140	GO:0006351|GO:0006355|GO:0006338|GO:0006261|GO:0000228|GO:0008623|GO:0016590|GO:0008270|GO:0005515	bromodomain adjacent to zinc finger domain, 1A [Source:HGNC Symbol;Acc:960]	96.8795	317.944	6.86416	8.05403
ASHGA5P010110	2.10808	2.10808	1.07593	up	protein_coding	NM_021245	CCDS7330.1	MYOZ1	RefSeq	1583	chr10	-	75391369	75401515		AAATATAAGTCCTTCAACAGGACGGCAATGCCCTATGGTGGATATGAGAAGGCCTCCAAA	58529	Hs.238756	GO:0005515|GO:0005634|GO:0015629|GO:0030239|GO:0031143|GO:0051373	myozenin-1	13.2809	40.9637	4.01565	5.09158
ASHGA5P001450	2.22768	2.22768	1.15554	up	protein_coding	NM_001173482	CCDS54547.1	CRBN	RefSeq	2593	chr3	-	3191316	3221401	NM_016302	ATATGATGCTGAGACCTTAATGGACAGAATCAAGAAACAGCTACGTGAATGGGATGAAAA	51185	Hs.18925	GO:0004176|GO:0005515|GO:0005634|GO:0005730|GO:0005737|GO:0016020|GO:0016567|GO:0016567|GO:0031464|GO:0032463|GO:0034766|GO:0043161|GO:0090073	protein cereblon isoform 2	246.221	779.437	8.20188	9.35742
ASHGA5P050091	4.87008	4.87008	2.28395	up	protein_coding	NM_023008	CCDS12242.1	KRI1	RefSeq	3023	chr19	-	10663760	10676702		GCAATGGGCCACAGAACCGCCATGCCGGAACCGCGCGGGTCGTCGCAGCTGCGGGTGAAC	65095	Hs.709967		protein KRI1 homolog	6.47818	46.5937	2.99567	5.27962
ASHGA5P042549	4.32719	4.32719	2.11343	up	protein_coding	NM_005604	CCDS5040.1	POU3F2	RefSeq	4108	chr6	+	99282579	99286666		AATACTTTGTTTTGGTACATTTGGTTGTGCTTGTGGGGAAAATAAAAACGCAGAGATCCT	5454	Hs.182505	GO:0001105|GO:0003700|GO:0005515|GO:0005667|GO:0008284|GO:0008544|GO:0014002|GO:0021799|GO:0021869|GO:0021979|GO:0021985|GO:0022011|GO:0030182|GO:0040018|GO:0042802|GO:0043565|GO:0050770|GO:0071310	POU domain, class 3, transcription factor 2	5725.99	33677.4	12.7064	14.8199
ASHGA5P051979	2.41765	2.41765	1.2736	up	protein_coding	NM_001657	CCDS3565.1	AREG	RefSeq	1270	chr4	+	75310852	75320726		AAACTTCGACAAGAGAATGGAAATGTACATGCTATAGCATAACTGAAGATAAAATTACAG	374	Hs.270833		amphiregulin preproprotein	18.4939	65.1128	4.48333	5.75693
ASHGA5P009313	3.19175	3.19175	1.67435	up	protein_coding	NM_019554	CCDS1042.1	S100A4	RefSeq	564	chr1	-	153516094	153518282		ATAGTACGTGTTGATCCTGACTGCTGTCATGGCGTGCCCTCTGGAGAAGGCCCTGGATGT	6275	Hs.654444	GO:0001837|GO:0005509|GO:0005515|GO:0005634|GO:0042802|GO:0043005|GO:0043123|GO:0048306|GO:0048471|GO:0050786	protein S100-A4	968.488	4257.4	10.1555	11.8298
ASHGA5P002115	3.0588	3.0588	1.61296	up	protein_coding	NM_015462	CCDS11671.1	NOL11	RefSeq	2454	chr17	+	65714060	65740266		CAGTGGTCAACTCTGGTATTATGGAGAACATTTGTTTATGCTACATGGAAAATCTCTAAC	25926	Hs.463936	GO:0005730	nucleolar protein 11	64.9478	286.614	6.2868	7.89976
ASHGA5P040903	3.18493	3.18493	1.67126	up	protein_coding	NM_004395	CCDS4420.1	DBN1	RefSeq	2942	chr5	-	176883613	176900694		CCGCCTGGAGCTGCTGGCGGCTTACGAGGAGGTGATCCGAGAGGAGAGCGCGGCCGACTG	1627	Hs.130316	GO:0003779|GO:0005522|GO:0005737|GO:0007015|GO:0015629|GO:0030425|GO:0042641|GO:0048168|GO:0050773|GO:0061351	drebrin isoform a	5.33871	25.6621	2.73626	4.40752
ASHGA5P001668	2.85423	2.85423	1.5131	up	protein_coding	ENST00000241261	CCDS3219.1	TNFSF10	GENCODE	1953	chr3	-	172223297	172241297		ACAGTTCAAGAAAAGCAACAAAATATTTCTCCCCTAGTGAGAGAAAGAGGTCCTCAGAGA	8743	Hs.478275	GO:0006915|GO:0006917|GO:0043123|GO:0006955|GO:0007165|GO:0043065|GO:0007267|GO:0006919|GO:0008624|GO:0043280|GO:0008633|GO:0090200|GO:2001238|GO:0005576|GO:0005615|GO:0016020|GO:0005887|GO:0005625|GO:0005515|GO:0005102|GO:0046872|GO:0005125|GO:0005164	tumor necrosis factor (ligand) superfamily, member 10 [Source:HGNC Symbol;Acc:11925]	297.329	1196.33	8.46953	9.98263
ASHGA5P054691	2.11459	2.11459	1.08038	up	protein_coding	NM_058166	CCDS31390.1	TRIM6	RefSeq	3231	chr11	+	5617330	5634188	NM_001003818, NM_001003819	GCTCAGAGAGGTAGTGTTGGGCCCTGGGAAGCAGCTGAAAGCAGTTCTTTGTGCAGACCA	117854	Hs.729048	GO:0003674|GO:0005737|GO:0008270|GO:0070206	tripartite motif-containing protein 6 isoform 2	12.4765	38.5939	3.92301	5.00338
ASHGA5P054685	5.25543	5.25543	2.39381	up	protein_coding	NM_000518	CCDS7753.1	HBB	RefSeq	626	chr11	-	5246695	5248301		TCACCTGGACAACCTCAAGGGCACCTTTGCCACACTGAGTGAGCTGCACTGTGACAAGCT	3043	Hs.523443	GO:0004601|GO:0005344|GO:0005506|GO:0005515|GO:0005829|GO:0005833|GO:0005833|GO:0005833|GO:0007596|GO:0008217|GO:0010942|GO:0015671|GO:0015671|GO:0015701|GO:0019825|GO:0020037|GO:0030185|GO:0030492|GO:0031720|GO:0031838|GO:0042542|GO:0042744|GO:0044281|GO:0045429|GO:0050880|GO:0051291|GO:0070293	hemoglobin subunit beta	1487.86	10869.9	10.7723	13.1661
ASHGA5P055597	2.05884	2.05884	1.04183	up	protein_coding	NM_003211	CCDS9095.1	TDG	RefSeq	3251	chr12	+	104359592	104382656		TCACTGTGGAACACAAGAACAGGAAGAAGAAAGCCATGCTTAAGAATGGTGCTTCTCAGC	6996	Hs.584809	GO:0000122|GO:0001104|GO:0003684|GO:0005515|GO:0005654|GO:0006281|GO:0006284|GO:0006285|GO:0006298|GO:0008263|GO:0016605|GO:0030983|GO:0032091|GO:0032183|GO:0035562|GO:0045008	G/T mismatch-specific thymine DNA glycosylase	104.692	310.251	6.97646	8.0183
ASHGA5P017285	2.08025	2.08025	1.05676	up	protein_coding	NM_031300	CCDS4416.1	MXD3	RefSeq	1483	chr5	-	176734205	176739292		AGACTCAGACCAAGAGGAGCTGGAGGTGGATGTGGAGAGCCTGGTGTTTGGGGGTGAGGC	83463	Hs.740484	GO:0003677|GO:0005634|GO:0006351|GO:0006355|GO:0046983	max dimerization protein 3 isoform a	553.253	1615.55	9.36057	10.4173
ASHGA5P048655	2.2819	2.2819	1.19023	up	protein_coding	NM_018454	CCDS45236.1	NUSAP1	RefSeq	2468	chr15	+	41624891	41673248	NM_001243142, NM_001243143, NM_016359	CAACGCAGACTCCAGTCTCCAATAAGAAACCAGTGTTTGATCTTAAAGCAAGTTTGTCTC	51203	Hs.615092	GO:0000070|GO:0000281|GO:0003677|GO:0005634|GO:0005694|GO:0005730|GO:0005737|GO:0005876|GO:0007076|GO:0008017|GO:0040001|GO:0045840	nucleolar and spindle-associated protein 1 isoform 2	799.288	2542.25	9.88668	11.0769
ASHGA5P034367	2.18757	2.18757	1.12933	up	protein_coding	NM_198055	CCDS12988.1	MZF1	RefSeq	2938	chr19	-	59073283	59084942	NM_003422	AAGGTGGCTTTGCGCATGCGCTTCTGCTCCCCAGCGATCTGAGGAGTGAACAGGACCCCA	7593	Hs.399810	GO:0003700|GO:0005515|GO:0005634|GO:0006351|GO:0006355|GO:0008270|GO:0016032|GO:0042803|GO:0044212	myeloid zinc finger 1 isoform 1	186.92	582.472	7.80777	8.9371
ASHGA5P047575	2.22281	2.22281	1.15238	up	protein_coding	NM_000314	CCDS31238.1	PTEN	RefSeq	5572	chr10	+	89623194	89728532		CATCCCAATCAGATGTCCATTTGTTATTGTGTTTGTTAACAACCCTTTATCTCTTAGTGT	5728	Hs.500466	GO:0000079|GO:0000287|GO:0001525|GO:0001933|GO:0002902|GO:0004438|GO:0004721|GO:0004722|GO:0004725|GO:0005515|GO:0005634|GO:0005737|GO:0005737|GO:0005829|GO:0005886|GO:0006470|GO:0006470|GO:0006644|GO:0006661|GO:0006915|GO:0006917|GO:0007092|GO:0007173|GO:0007270|GO:0007416|GO:0007417|GO:0007507|GO:0007611|GO:0007626|GO:0008138|GO:0008283|GO:0008284|GO:0008285|GO:0008285|GO:0008289|GO:0008543|GO:…	phosphatidylinositol 3,4,5-trisphosphate 3-phosphatase and dual-specificity protein phosphatase PTEN	1479.99	4519.73	10.7661	11.9185
ASHGA5P001508	2.64477	2.64477	1.40314	up	protein_coding	NM_002166	CCDS1659.1	ID2	RefSeq	1402	chr2	+	8822112	8824583		GGCTGAATAAGCGGTGTTCATGATTTCTTTTATTCTTTGCACAACAACAACAACAACAAA	3398	Hs.180919	GO:0000122|GO:0000785|GO:0001656|GO:0001779|GO:0003166|GO:0005515|GO:0005634|GO:0005730|GO:0005737|GO:0005737|GO:0005829|GO:0007275|GO:0009649|GO:0010628|GO:0010629|GO:0014003|GO:0019216|GO:0021772|GO:0033598|GO:0043234|GO:0043353|GO:0043392|GO:0043433|GO:0044325|GO:0045578|GO:0045600|GO:0045648|GO:0045651|GO:0045665|GO:0045668|GO:0045777|GO:0045787|GO:0045892|GO:0045893|GO:0046983|GO:0048469|GO:…	DNA-binding protein inhibitor ID-2	19106.7	66471.9	14.4648	15.8679
ASHGA5P011974	2.92434	2.92434	1.54811	up	protein_coding	ENST00000374762	CCDS6761.1	NIPSNAP3B	GENCODE	1752	chr9	+	107526450	107536291		TGGAAGTATGATAATTTTGCTCATCGAGCTGAAGTTCGGAAAGCCTTAGCCAACTGTAAG	55335	Hs.429294		nipsnap homolog 3B (C. elegans) [Source:HGNC Symbol;Acc:23641]	242.112	1005.05	8.17951	9.72762
ASHGA5P055802	2.57142	2.57142	1.36257	up	protein_coding	NM_018204	CCDS9435.1	CKAP2	RefSeq	3733	chr13	+	53029494	53050763	NM_001098525	ACAACATAAGAGAAATAAAGCTCTGTTAGGGAATGGGGTTTTTATTATTTGTGGGGTGTT	26586	Hs.444028	GO:0000281|GO:0000922|GO:0005737|GO:0005813|GO:0005881|GO:0006915|GO:0007026|GO:0015630|GO:0045944	cytoskeleton-associated protein 2 isoform 1	202.36	742.553	7.9233	9.28587
ASHGA5P009926	2.21734	2.21734	1.14883	up	protein_coding	NM_206946	CCDS6635.1	TRPM3	RefSeq	6015	chr9	-	73149965	73483974	NM_001007470, NM_206947	TATTCATTTTGGGGTAGTTGCCAGTTAGACTCAGTTGGAATCGGTCAAGGTGTTCCTGTG	80036	Hs.47288	GO:0005261|GO:0005262|GO:0006812|GO:0016021	transient receptor potential cation channel subfamily M member 3 isoform f	14.9151	48.0918	4.1753	5.32413
ASHGA5P055322	2.41737	2.41737	1.27344	up	protein_coding	ENST00000240662	CCDS8692.1	KCNJ8	GENCODE	2389	chr12	-	21917888	21927755		TGGAGAAAAGTGGAATGGAGAAAAGTGGTTTGGAGTCCACTGTGTGTGTGACTAATGTCA	3764	Hs.102308	GO:0006813|GO:0007507|GO:0032496|GO:0007268|GO:0043330|GO:0001822|GO:0051607|GO:0042311|GO:0009268|GO:0010107|GO:0005886|GO:0005739|GO:0008076|GO:0042383|GO:0005792|GO:0030016|GO:0008282|GO:0005624|GO:0005524|GO:0005242|GO:0015272|GO:0005515	potassium inwardly-rectifying channel, subfamily J, member 8 [Source:HGNC Symbol;Acc:6269]	32.3756	113.118	5.27887	6.55231
ASHGA5P010045	2.56463	2.56463	1.35875	up	protein_coding	NM_017948	CCDS47993.1	NOL8	RefSeq	4336	chr9	-	95059639	95087876	NM_001256394	ATAAAGGAAGAGACCTACAGAGTTGAAACAGTGAAACCTGGAAAGATTGTCTGGCAGGAA	55035	Hs.442199	GO:0000166|GO:0003723|GO:0005515|GO:0005634|GO:0005730|GO:0005737|GO:0006260|GO:0006364|GO:0030307	nucleolar protein 8 isoform a	28.5763	105.978	5.10219	6.46094
ASHGA5P041117	2.06352	2.06352	1.04511	up	protein_coding	NM_001029875	CCDS34170.1	RGS7BP	RefSeq	3821	chr5	+	63802451	63908121		AAGAACCAAAGGCTGTGAAATGGCCCGTCAGGCACACCAAAAATTGGCTGCCATCTCAGG	401190	Hs.657133	GO:0005634|GO:0005737|GO:0005886|GO:0007186|GO:0009968	regulator of G-protein signaling 7-binding protein	23.2904	69.6787	4.80837	5.85347
ASHGA5P049740	2.60799	2.60799	1.38294	up	protein_coding	NM_178500	CCDS11547.1	PHOSPHO1	RefSeq	2046	chr17	-	47300731	47308128	ENST00000413580	GTCGTGCTGAGTCTGGCCGCCTGCAGGGGGGTACCCGGGCCAACGGCGGAGGGGGCGGGG	162466	Hs.405607	GO:0005829|GO:0006644|GO:0006646|GO:0006656|GO:0016462|GO:0030500|GO:0044281|GO:0046474|GO:0046872|GO:0052731|GO:0052732	phosphoethanolamine/phosphocholine phosphatase isoform 2	130.794	487.657	7.29561	8.67855
ASHGA5P004411	3.37092	3.37092	1.75314	up	protein_coding	NM_006272	CCDS13736.1	S100B	RefSeq	1135	chr21	-	48018530	48025035		ACGACGCCTGCAGCAAGGAGACCAGGAAGGGGTGAGACAAGGAAGAGGATGTCTGAGCTG	6285	Hs.422181	GO:0001726|GO:0005509|GO:0005515|GO:0005576|GO:0005634|GO:0005737|GO:0005737|GO:0007409|GO:0007417|GO:0007611|GO:0007613|GO:0008270|GO:0008283|GO:0042802|GO:0042803|GO:0042803|GO:0043025|GO:0043123|GO:0044548|GO:0045087|GO:0048156|GO:0048168|GO:0048306|GO:0048471|GO:0050786	protein S100-B	7.68386	38.2948	3.23903	4.99218
ASHGA5P009645	2.01915	2.01915	1.01375	up	protein_coding	NM_007047	CCDS4605.1	BTN3A2	RefSeq	3812	chr6	+	26365397	26378548	NM_001197246, NM_001197247, NM_001197248, NM_001197249	TCTTCGTCCGATACCAATAAGTCAGCCTGATGCTCTAATGGAAAAATGGCCCTCTTCAAG	11118	Hs.376046	GO:0008150|GO:0016021	butyrophilin subfamily 3 member A2 isoform a precursor	776.762	2186.76	9.84678	10.8605
ASHGA5P042219	2.26618	2.26618	1.18026	up	protein_coding	NM_001135750	CCDS47362.1	PSMG4	RefSeq	449	chr6	+	3259161	3264097		CACTCTTTAATGGAACCATGAAGCAAGTCCCTTCGGAAGTAAAGCATCTTTATGCTAAGA	389362	Hs.207069		proteasome assembly chaperone 4 isoform c	95.4887	311.438	6.84355	8.02381
ASHGA5P010962	4.88251	4.88251	2.28762	up	protein_coding	NM_001446	CCDS5127.1	FABP7	RefSeq	1005	chr6	+	123100645	123105218		AATGGTTATGACCCTTACTTTTGGTGATGTGGTTGCTGTTCGCCACTATGAGAAGGCATA	2173	Hs.26770	GO:0005215|GO:0005634|GO:0005737|GO:0007399|GO:0008285|GO:0008289|GO:0021846|GO:0022008|GO:0042995|GO:0043025|GO:0050673|GO:0060134	fatty acid-binding protein, brain	3343.34	22122.2	11.9315	14.2192
ASHGA5P004979	2.05395	2.05395	1.0384	up	protein_coding	NM_139320	CCDS32184.1	CHRFAM7A	RefSeq	2858	chr15	-	30653442	30685864	ENST00000397827	TTGCTAATCCAGCATTTGTGGATAGCTGCAAACTGCGATATTGCTGATGAGCGCTTTGAC	89832	Hs.510853	GO:0005230|GO:0016021|GO:0045211	CHRNA7-FAM7A fusion protein isoform 1	16.4632	49.1356	4.31523	5.35363
ASHGA5P004743	2.2638	2.2638	1.17875	up	protein_coding	NM_139164	CCDS4104.1	STARD4	RefSeq	2264	chr5	-	110834021	110848157		CCCTCAGAAGAATTTAATGGATATCTCTACAAAGCCCAAGGTGTTATAGATGACCTTGTC	134429	Hs.93842	GO:0006869|GO:0008289	stAR-related lipid transfer protein 4	294.062	942.026	8.45211	9.63086
ASHGA5P007010	2.82816	2.82816	1.49987	up	protein_coding	NM_080927	CCDS46878.1	DCBLD2	RefSeq	6093	chr3	-	98514813	98620533		TTTACATTTAAGACAAGTGGATGTTATGGAACACTGGGGATGGAGTCTGGTGTGATCGCG	131566	Hs.203691	GO:0005887|GO:0007155|GO:0009986|GO:0030308|GO:0030522|GO:0042060	discoidin, CUB and LCCL domain-containing protein 2 precursor	4421.01	17375.4	12.3342	13.834
ASHGA5P017206	4.89112	4.89112	2.29017	up	protein_coding	NM_001161658	CCDS55059.1	MYB	RefSeq	3630	chr6	+	135502452	135540311		TCTGGATAATGATTCTTCATCATGGTGTGATCTCAGCAGTTTTGAATTCTTTGAAGAAGC	4602	Hs.606320	GO:0000122|GO:0003677|GO:0003682|GO:0005515|GO:0006338|GO:0006351|GO:0006355|GO:0007596|GO:0016363|GO:0045624|GO:0045892|GO:0045893|GO:0045893|GO:0045944|GO:0045944|GO:0051571|GO:0051574	transcriptional activator Myb isoform 6	5	30.3398	2.36009	4.65025
ASHGA5P056023	2.55975	2.55975	1.356	up	protein_coding	NM_001008726	CCDS9759.1	WDR89	RefSeq	3284	chr14	-	64063756	64108641	NM_001258272, NM_080666	TGCTGTTGACATGGAAAAGATTGAGGAACAATTTGCTAATCTGCACATTGTTAAATGTTC	112840	Hs.655666		WD repeat-containing protein 89	21.6708	80.888	4.70969	6.06569
ASHGA5P036972	2.36624	2.36624	1.2426	up	protein_coding	NM_002196	CCDS13143.1	INSM1	RefSeq	2838	chr20	+	20348764	20351592		AGGGCCCTTGTACAACCGACAGCTCTTACTTTTAAATGCAATCTCTTTTCTACATACATT	3642	Hs.89584	GO:0003323|GO:0003677|GO:0005654|GO:0006351|GO:0006355|GO:0008270|GO:0031018	insulinoma-associated protein 1	71.3312	243.175	6.42157	7.66417
ASHGA5P010837	2.87052	2.87052	1.52131	up	protein_coding	NM_013330	CCDS1277.1	NME7	RefSeq	1646	chr1	-	169101768	169337186		TGAGACAATGAATCATAGTGAAAGATTCGTTTTCATTGCAGAGTGGTATGATCCAAATGC	29922	Hs.706952	GO:0004550|GO:0005524|GO:0005813|GO:0006183|GO:0006228|GO:0006241|GO:0046872|GO:0060972	nucleoside diphosphate kinase 7 isoform a	72.9808	301.264	6.45546	7.97677
ASHGA5P009565	2.04135	2.04135	1.02952	up	protein_coding	NM_001079862	CCDS42740.1	DBI	RefSeq	616	chr2	+	120124503	120130122		GATGTCTCAGGCTGAGTTTGAGAAAGCTGCAGAGGAGGTTAGGCACCTTAAGACCAAGCC	1622	Hs.78888	GO:0000062|GO:0001942|GO:0005739|GO:0005783|GO:0005794|GO:0006641|GO:0006810|GO:0008289|GO:0030156|GO:0043588	acyl-CoA-binding protein isoform 3	4248.85	12053.4	12.2803	13.3099
ASHGA5P015748	2.23275	2.23275	1.15882	up	protein_coding	NM_001164270	CCDS53932.1	RAD51	RefSeq	2177	chr15	+	40987326	41024356		CGCTGATGAGATTGTATCTGAGGAAAGGAAGAGGGGAAACCAGAATCTGCAAAATCTACG	5888	Hs.631709	GO:0000724|GO:0000724|GO:0000730|GO:0000793|GO:0000794|GO:0000800|GO:0003684|GO:0003690|GO:0003697|GO:0005515|GO:0005524|GO:0005634|GO:0005634|GO:0005654|GO:0005737|GO:0005739|GO:0005759|GO:0006268|GO:0006281|GO:0006302|GO:0006310|GO:0006312|GO:0007126|GO:0007131|GO:0008022|GO:0016605|GO:0042802|GO:0043142|GO:0048471|GO:0051106|GO:0051260	DNA repair protein RAD51 homolog 1 isoform 3	125.098	399.807	7.23188	8.3907
ASHGA5P009038	2.58836	2.58836	1.37204	up	protein_coding	NM_001788		SEPT7	RefSeq	4380	chr7	+	35840595	35946715	NM_001011553	ATGGTAGTGGGTGAATCTGGATTGGGAAAGTCGACATTAATCAACTCATTATTCCTCACA	989	Hs.191346	GO:0000777|GO:0000910|GO:0001725|GO:0005198|GO:0005515|GO:0005525|GO:0005634|GO:0005730|GO:0005737|GO:0005819|GO:0005886|GO:0007067|GO:0015629|GO:0015630|GO:0016324|GO:0016476|GO:0030496|GO:0031105|GO:0032154|GO:0035085|GO:0051291|GO:0060271	septin-7 isoform 1	123.451	455.718	7.21161	8.58365
ASHGA5P051607	2.55203	2.55203	1.35164	up	protein_coding	NM_001042459	CCDS43118.1	FILIP1L	RefSeq	4211	chr3	-	99566771	99833349	ENST00000383694	ATATAACTGACCACGCTCACCCTCATCCAGTCCATACTGATATTTTTGCAAGGAACTCAA	11259	Hs.104672	GO:0003674|GO:0005634|GO:0005737|GO:0008150|GO:0016020|GO:0016459	filamin A-interacting protein 1-like isoform 3	633.812	2255.65	9.55632	10.908
ASHGA5P004407	2.15047	2.15047	1.10465	up	protein_coding	ENST00000291670	CCDS13731.1	FTCD	GENCODE	1905	chr21	-	47556175	47575481		AGGAGTGACGAAACCCCAGGGACAGCAGGACCTTCGACGCTGGAAGGATAGCCTCGCTTC	10841	Hs.415846	GO:0007010|GO:0044281|GO:0034641|GO:0044237|GO:0006760|GO:0006548|GO:0008152|GO:0019556|GO:0019557|GO:0035999|GO:0005737|GO:0005829|GO:0005794|GO:0005814|GO:0016740|GO:0003824|GO:0005542|GO:0030409|GO:0030412	formiminotransferase cyclodeaminase [Source:HGNC Symbol;Acc:3974]	23.173	72.2481	4.80103	5.90568
ASHGA5P012510	2.15043	2.15043	1.10463	up	protein_coding	ENST00000378720	CCDS9404.1	ESD	GENCODE	1192	chr13	-	47345390	47371367		CCTGCACTGTATTGGCTCTCAGGTTTAACTTGCACAGAGCAAAATTTTATATCAAAATCT	2098	Hs.432491	GO:0008150|GO:0006508|GO:0005634|GO:0005737|GO:0005794|GO:0016023|GO:0008236|GO:0004091|GO:0018738|GO:0047374|GO:0016788	esterase D [Source:HGNC Symbol;Acc:3465]	2723.01	8063.33	11.643	12.7477
ASHGA5P048440	2.2934	2.2934	1.19749	up	protein_coding	NM_138378	CCDS44729.1	FDXACB1	RefSeq	3081	chr11	-	111744779	111750181		ATTGTGGACGCAAAGCTGGCGTAGCTAAGAACAGGGAACTGCTTGCCAAATTTTTCCAAA	91893	Hs.697132	GO:0000049|GO:0000287|GO:0004826|GO:0005524|GO:0006432|GO:0008033	ferredoxin-fold anticodon-binding domain-containing protein 1	10.5384	35.2824	3.67566	4.87315
ASHGA5P038545	2.58756	2.58756	1.37159	up	protein_coding	NM_145860	CCDS3202.1	PDCD10	RefSeq	1212	chr3	-	167401694	167452630	NM_007217, NM_145859	TGGCCTGAAAGTTGTATATGTTAAGAGATGTACTTCTCAGTGGCAGTATTGAACTGCCTT	11235	Hs.478150	GO:0000139|GO:0001525|GO:0005515|GO:0005829|GO:0005886|GO:0006915|GO:0008284|GO:0042803|GO:0043066|GO:0043406|GO:0047485	programmed cell death protein 10	3904.54	14086.1	12.1548	13.5264
ASHGA5P008105	2.44524	2.44524	1.28998	up	protein_coding	NM_003368	CCDS621.1	USP1	RefSeq	3949	chr1	+	62902382	62917475	NM_001017415, NM_001017416	ACACACTGAGGGAACTCAACCCTATGTATGAAGGATATCTACAGCATGATGCACAGGAAG	7398	Hs.35086	GO:0004197|GO:0004221|GO:0004843|GO:0004843|GO:0005515|GO:0005634|GO:0005654|GO:0006281|GO:0006282|GO:0006511|GO:0009411|GO:0016579|GO:0035520	ubiquitin carboxyl-terminal hydrolase 1	1255.4	4235.61	10.531	11.821
ASHGA5P014141	2.53981	2.53981	1.34472	up	protein_coding	ENST00000400175	CCDS11831.1	MYL12B	GENCODE	1025	chr18	+	3262610	3278282		CTTGCCTAAGAATTAAACAACCACCATGTCGAGCAAAAAGGCAAAGACCAAGACCACCAA	103910	Hs.464472	GO:0007411|GO:0008360|GO:0006936|GO:0005829|GO:0045177|GO:0001725|GO:0016460|GO:0030018|GO:0005509	myosin, light chain 12B, regulatory [Source:HGNC Symbol;Acc:29827]	5979.44	20933.4	12.777	14.1217
ASHGA5P016263	3.21703	3.21703	1.68573	up	protein_coding	NM_000610	CCDS7897.1	CD44	RefSeq	5748	chr11	+	35160416	35253949		TCATCTTCACACAACAACACAAATGGCTGGTACGTCTTCAAATACCATCTCAGCAGGCTG	960	Hs.502328	GO:0001658|GO:0002246|GO:0004415|GO:0004888|GO:0005515|GO:0005518|GO:0005540|GO:0005540|GO:0005886|GO:0005887|GO:0005975|GO:0007160|GO:0009897|GO:0009986|GO:0010628|GO:0016055|GO:0016323|GO:0016337|GO:0019221|GO:0030203|GO:0030212|GO:0030214|GO:0030214|GO:0033138|GO:0034116|GO:0043066|GO:0043066|GO:0043154|GO:0043518|GO:0044281|GO:0044344|GO:0050731|GO:0051216|GO:0060333|GO:0060442|GO:0070374|GO:…	CD44 antigen isoform 1 precursor	23.3705	109.019	4.81408	6.49981
ASHGA5P039708	2.06012	2.06012	1.04273	up	protein_coding	NM_005429	CCDS43285.1	VEGFC	RefSeq	2076	chr4	-	177604690	177713895		AATCACATCTGCAGATGCCTGGCTCAGGAAGATTTTATGTTTTCCTCGGATGCTGGAGAT	7424	Hs.435215	GO:0001525|GO:0002052|GO:0002576|GO:0005515|GO:0005576|GO:0005615|GO:0006929|GO:0007165|GO:0007596|GO:0008083|GO:0008284|GO:0009887|GO:0016020|GO:0016331|GO:0030168|GO:0030947|GO:0031093|GO:0031954|GO:0042056|GO:0042493|GO:0043185|GO:0043536|GO:0045776|GO:0048010|GO:0050679|GO:0050714|GO:0050918|GO:0050930|GO:0051781|GO:0060754	vascular endothelial growth factor C preproprotein	389.479	1130.19	8.85403	9.89676
ASHGA5P007104	2.14144	2.14144	1.09858	up	protein_coding	ENST00000328178	CCDS32977.1	ZNF85	GENCODE	2331	chr19	+	21106058	21133503	NM_001256173	AAACCCACAGTTATGTGTTCTCATTTTGCCCAAGACCTTTGGCCGGAGCAGAATATAAAA	7639	Hs.37138	GO:0006351|GO:0006355|GO:0005634|GO:0005622|GO:0003677|GO:0003700|GO:0008270|GO:0003676|GO:0003714	zinc finger protein 85 [Source:HGNC Symbol;Acc:13160]	3213.92	9444.27	11.8739	12.9725
ASHGA5P034538	2.39737	2.39737	1.26145	up	protein_coding	ENST00000343769	CCDS32973.1	ZNF93	GENCODE	2794	chr19	+	20011721	20046382		CTGGTTCTATTTTAATGTAGCACTGGAAGTGTGTGGCAGAAGAATTAGTCAAAGAAATAA	81931	Hs.723768	GO:0006351|GO:0006355|GO:0005634|GO:0005622|GO:0003677|GO:0003700|GO:0008270|GO:0003676	zinc finger protein 93 [Source:HGNC Symbol;Acc:13169]	390.641	1309.91	8.85847	10.1199
ASHGA5P045432	2.30748	2.30748	1.20632	up	protein_coding	NM_001009936	CCDS35117.1	PHF19	RefSeq	1001	chr9	-	123631852	123639606		TCCCATCACAGAGTCTGAGCTCCAAGCAGAAGGGCCACACCTGGGCTTTGGAGACAGATA	26147	Hs.460124	GO:0005634|GO:0006351|GO:0006355|GO:0008270	PHD finger protein 19 isoform b	3203.38	10089.3	11.8693	13.0757
ASHGA5P054157	3.93008	3.93008	1.97456	up	protein_coding	NM_134325	CCDS30989.1	SLC26A9	RefSeq	4638	chr1	-	205882176	205912588	NM_052934	AAATGCCCCAGATATGAGCCAGCCCAGGCCCCGCTACGTGGTAGACAGAGCCGCATACTC	115019	Hs.164073	GO:0005886|GO:0006811|GO:0006821|GO:0006885|GO:0008271|GO:0015106|GO:0015301|GO:0016021|GO:0016324|GO:0055085	solute carrier family 26 member 9 isoform b	685.435	3756.85	9.66966	11.6442
ASHGA5P003973	2.30328	2.30328	1.20369	up	protein_coding	NM_024697	CCDS2636.1	ZNF385D	RefSeq	1812	chr3	-	21462489	21792816		CACAACAGTGGTACTAAGCACAAAACCATGTTAGAAGCCCGGAATGGAAGTGGCACTATC	79750	Hs.21026	GO:0003676|GO:0005634|GO:0008270	zinc finger protein 385D	11.1303	37.3897	3.75497	4.95866
ASHGA5P042527	6.68644	6.68644	2.74124	up	protein_coding	NM_005613	CCDS1243.1	RGS4	RefSeq	3371	chr1	+	163038763	163046592	NM_001102445, NM_001113381	TCTTTCCTGCTTGCGAATTCCAAGCTGTTAAATAAGATGTGCAAAGGGCTTGCAGGTCTG	5999	Hs.386726	GO:0000188|GO:0005096|GO:0005516|GO:0005737|GO:0005829|GO:0005886|GO:0008277|GO:0038032|GO:0043547|GO:0043547	regulator of G-protein signaling 4 isoform 2	20.4124	197.983	4.62472	7.36596
ASHGA5P047424	4.67172	4.67172	2.22395	up	protein_coding	NM_012242	CCDS7246.1	DKK1	RefSeq	1815	chr10	+	54074040	54077417		AAGTGACGGTCATTTTCTCTTTCTTTCTCCCTCTTGAGTCCTTCTGAGATGATGGCTCTG	22943	Hs.40499	GO:0000122|GO:0000122|GO:0000904|GO:0001706|GO:0001707|GO:0001942|GO:0002090|GO:0004871|GO:0005515|GO:0005615|GO:0005886|GO:0008083|GO:0030326|GO:0030514|GO:0030900|GO:0031333|GO:0032526|GO:0033137|GO:0042662|GO:0042663|GO:0048019|GO:0048642|GO:0050750|GO:0060325|GO:0060394|GO:0090082|GO:0090090|GO:0090090|GO:0090244|GO:1900116|GO:1901296|GO:2000726	dickkopf-related protein 1 precursor	608.353	3948.6	9.49566	11.7196
ASHGA5P012737	2.08518	2.08518	1.06017	up	protein_coding	ENST00000380265	CCDS54777.1	HERC6	GENCODE	3781	chr4	+	89299890	89364249		TAACCACCTGATGTCAGAAAAGAAAGCATACATGCTTATGCATGAAACAATTCTGCAAAA	55008	Hs.529317	GO:0006464|GO:0042787|GO:0005634|GO:0005737|GO:0005622|GO:0005829|GO:0004842|GO:0016881	HECT and RLD domain containing E3 ubiquitin protein ligase family member 6 [Source:HGNC Symbol;Acc:26072]	26.6587	80.7501	5.00346	6.06363
ASHGA5P049664	3.19266	3.19266	1.67476	up	protein_coding	NM_001067	CCDS45672.1	TOP2A	RefSeq	5753	chr17	-	38544772	38574202		AAACACAAATGGCTGAAGTTTTGCCTTCTCCGCGTGGTCAAAGAGTCATTCCACGAATAA	7153	Hs.156346	GO:0000228|GO:0000278|GO:0000712|GO:0000795|GO:0000819|GO:0003677|GO:0003682|GO:0003918|GO:0005080|GO:0005515|GO:0005524|GO:0005634|GO:0005654|GO:0005654|GO:0005730|GO:0005730|GO:0005814|GO:0006260|GO:0006261|GO:0006265|GO:0006266|GO:0006281|GO:0006312|GO:0006974|GO:0007059|GO:0007568|GO:0008022|GO:0008094|GO:0008144|GO:0009295|GO:0009330|GO:0019035|GO:0019899|GO:0030263|GO:0040016|GO:0042493|GO:…	DNA topoisomerase 2-alpha	11073.4	48224.4	13.6908	15.3655
ASHGA5P025190	2.16843	2.16843	1.11665	up	protein_coding	NM_001130481	CCDS1859.1	VRK2	RefSeq	1781	chr2	+	58273846	58387055		GGAGAGAAGTTAGAAGTGATGCCACCAAAAAGAAATGAAAAATACAAACTTCCTATTCCA	7444	Hs.728198	GO:0004674|GO:0005515|GO:0005524|GO:0005634|GO:0005737|GO:0005789|GO:0006468|GO:0006979|GO:0016021|GO:0019048|GO:0031966|GO:0043408|GO:0046777|GO:2000659	serine/threonine-protein kinase VRK2 isoform 1	16.3111	51.4534	4.30136	5.418
ASHGA5P001837	2.03702	2.03702	1.02646	up	protein_coding	NM_032346	CCDS12438.1	PDCD2L	RefSeq	1174	chr19	+	34895302	34917072		AATTGCTGCTTGTCAGGAGCAGATTTTGAGGTATTCCTGGAGTGGAGAGCCACTCTTTTT	84306	Hs.515344	GO:0005737|GO:0007049	programmed cell death protein 2-like	2096.49	5890.06	11.2725	12.2989
ASHGA5P051953	3.25405	3.25405	1.70224	up	protein_coding	NM_020722	CCDS43230.1	KIAA1211	RefSeq	7013	chr4	+	57036360	57196890		AAGAATATCAAGTTTGGGCAGCGGTCACCCAATGCCATTCCCATGAATAAGGCAAACAGT	57482	Hs.596667		uncharacterized protein KIAA1211	185.294	857.747	7.79504	9.49728
ASHGA5P053731	2.00911	2.00911	1.00656	up	protein_coding	NM_024945	CCDS6669.1	RMI1	RefSeq	3508	chr9	+	86595636	86618987		TTTAAAAGAAATGAATGTGACTAGTATTGCATTAAGAGCTGAAACTTGGCTTTTAGCTGC	80010	Hs.726327	GO:0005515|GO:0005634|GO:0006260	recQ-mediated genome instability protein 1	59.3002	172.671	6.16169	7.16825
ASHGA5P011500	2.01617	2.01617	1.01162	up	protein_coding	NM_144654	CCDS6989.1	C9orf116	RefSeq	685	chr9	-	138387025	138391761		CGAGATGCCTCGGGTGGAATGTTCCGGAACAATACTCTCAATGTTTACCTGGAGAAAAGC	138162	Hs.414028		UPF0691 protein C9orf116 isoform 2	333.381	952.053	8.6345	9.64612
ASHGA5P017849	2.52727	2.52727	1.33758	up	protein_coding	NM_033294	CCDS8331.1	CASP1	RefSeq	968	chr11	-	104896236	104905884		TGCCGTGGTGATAATGTTTCTTGGAGACATCCCACAATGGGCTCTGTTTTTATTGGAAGA	834	Hs.2490	GO:0001666|GO:0001774|GO:0004197|GO:0005515|GO:0005576|GO:0005634|GO:0005829|GO:0006508|GO:0006915|GO:0006917|GO:0006919|GO:0007165|GO:0007494|GO:0007520|GO:0007613|GO:0008656|GO:0009636|GO:0014070|GO:0016485|GO:0030324|GO:0032496|GO:0032611|GO:0033198|GO:0035872|GO:0042493|GO:0043123|GO:0045087|GO:0046010|GO:0050717|GO:0050718|GO:0071260|GO:0071310|GO:0072557	caspase-1 isoform delta	143.267	516.755	7.42587	8.76345
ASHGA5P020305	2.05904	2.05904	1.04197	up	protein_coding	NM_145910	CCDS46915.1	NEK11	RefSeq	2107	chr3	+	130745693	130893981		GGATACCATGCAACTCACAGCTGACTTTCAGAGCAGTGTTTTTTCCAAAGCTGGAATAGC	79858	Hs.657336	GO:0004674|GO:0005515|GO:0005524|GO:0005634|GO:0005730|GO:0005730|GO:0006468|GO:0007049|GO:0007243|GO:0031572|GO:0031573|GO:0046872	serine/threonine-protein kinase Nek11 isoform 2	10.0502	30.4358	3.61221	4.65418
ASHGA5P015225	2.15213	2.15213	1.10576	up	protein_coding	NM_001664	CCDS2795.1	RHOA	RefSeq	1926	chr3	-	49396578	49449526		GATGAAGCAGGAGCCGGTGAAACCTGAAGAAGGCAGAGATATGGCAAACAGGATTGGCGC	387	Hs.247077	GO:0003924|GO:0005515|GO:0005525|GO:0005634|GO:0005739|GO:0005829|GO:0005856|GO:0005886|GO:0005938|GO:0006357|GO:0007160|GO:0007179|GO:0007264|GO:0007266|GO:0007411|GO:0007519|GO:0007596|GO:0017022|GO:0019048|GO:0030027|GO:0030036|GO:0030054|GO:0030168|GO:0030334|GO:0030496|GO:0030521|GO:0032154|GO:0032587|GO:0033144|GO:0033688|GO:0036089|GO:0042346|GO:0043123|GO:0043149|GO:0043296|GO:0043297|GO:…	transforming protein RhoA precursor	4724.86	14235.6	12.4345	13.5402
ASHGA5P055821	2.18212	2.18212	1.12573	up	protein_coding	NM_032229	CCDS41903.1	SLITRK6	RefSeq	4199	chr13	-	86366921	86373483		GCAAACATAGATGGAGAGTTTGAGGGCTTTCGCAGAAATGCTGTGATTCTGTTTTAAGTC	84189	Hs.525105	GO:0007409|GO:0016021	SLIT and NTRK-like protein 6 precursor	103.089	323.606	6.95312	8.07885
ASHGA5P028633	3.4497	3.4497	1.78647	up	protein_coding	NM_007084	CCDS9473.1	SOX21	RefSeq	2537	chr13	-	95361878	95364389		TTGGATTTCCCTCCTCAATTGGCTTATTTTTTAGATCACCTGCAATTCATTTGCAAATTG	11166	Hs.187577	GO:0000981|GO:0001942|GO:0003677|GO:0003700|GO:0005575|GO:0005634|GO:0006355|GO:0006357|GO:0006366|GO:0043588|GO:0045665|GO:0048863	transcription factor SOX-21	3554.82	17071	12.0218	13.8083
ASHGA5P035568	2.10789	2.10789	1.0758	up	protein_coding	NM_001039802	CCDS221.1	CDC42	RefSeq	2308	chr1	+	22379119	22419436	NM_001791	GTAGATGCATTAGTGTTGAACCAATGCTTTCTCATGTCTCAATTCTTTGTATATGCATTC	998	Hs.467637	GO:0000139|GO:0003161|GO:0003334|GO:0003924|GO:0005515|GO:0005525|GO:0005737|GO:0005815|GO:0005829|GO:0005886|GO:0005886|GO:0006184|GO:0007030|GO:0007088|GO:0007097|GO:0007163|GO:0007173|GO:0007264|GO:0007411|GO:0007596|GO:0010628|GO:0010629|GO:0019901|GO:0019901|GO:0030036|GO:0030141|GO:0030175|GO:0030225|GO:0030496|GO:0030742|GO:0031069|GO:0031274|GO:0031295|GO:0031333|GO:0031424|GO:0031435|GO:…	cell division control protein 42 homolog isoform 1	43009.5	112565	15.5775	16.6533
ASHGA5P034245	2.58948	2.58948	1.37266	up	protein_coding	NM_202001	CCDS12663.1	ERCC1	RefSeq	1291	chr19	-	45916691	45926820		GAGCCCCAAATAAACACAACCTGAGACCCCAAAGTTTTAAGGTGAAAAAAGAACCAAAGA	2067	Hs.435981	GO:0000014|GO:0000109|GO:0000718|GO:0000720|GO:0000784|GO:0001302|GO:0003684|GO:0003697|GO:0005515|GO:0005634|GO:0005654|GO:0005730|GO:0005737|GO:0006281|GO:0006283|GO:0006289|GO:0006289|GO:0006289|GO:0006295|GO:0006296|GO:0006302|GO:0006310|GO:0006312|GO:0006949|GO:0006979|GO:0007281|GO:0007283|GO:0007584|GO:0008022|GO:0008283|GO:0008584|GO:0009650|GO:0009744|GO:0010165|GO:0010259|GO:0019904|GO:…	DNA excision repair protein ERCC-1 isoform 1	2653.29	9487.17	11.6087	12.9813
ASHGA5P036362	2.14552	2.14552	1.10133	up	protein_coding	NM_015934	CCDS2353.1	NOP58	RefSeq	1979	chr2	+	203130514	203168384		TATGGTCTCATTTATCATGCTTCACTCGTGGGCCAGACAAGTCCCAAACACAAAGGAAAG	51602	Hs.471104	GO:0005515|GO:0005634|GO:0005730|GO:0005730|GO:0005732|GO:0005737|GO:0006364|GO:0006608|GO:0015030|GO:0016049|GO:0030515|GO:0031428|GO:0070761	nucleolar protein 58	685.433	2054.76	9.66961	10.7709
ASHGA5P015269	2.3886	2.3886	1.25616	up	protein_coding	NM_001008844	CCDS47368.1	DSP	RefSeq	7933	chr6	+	7541869	7586946		GCTGGCAAAGGCATCTAATAGGATTCAGGAATCAAAGAATCAGTGTACTCAGGTGGTACA	1832	Hs.519873	GO:0001533|GO:0002934|GO:0003223|GO:0005080|GO:0005198|GO:0005200|GO:0005515|GO:0005739|GO:0005882|GO:0005886|GO:0005886|GO:0005916|GO:0006915|GO:0006921|GO:0008544|GO:0014704|GO:0016323|GO:0016337|GO:0018149|GO:0030057|GO:0030216|GO:0030674|GO:0034332|GO:0042060|GO:0043588|GO:0045109|GO:0071896|GO:0086005|GO:0086069|GO:0086091|GO:0097110	desmoplakin isoform II	21.2515	74.0394	4.68302	5.93918
ASHGA5P051877	2.14352	2.14352	1.09998	up	protein_coding	NM_001042690	CCDS47003.1	MSANTD1	RefSeq	1670	chr4	+	3250766	3258342		CATCCTGCAGGTGCAGAGCCTGCAGCTGCAGGAGCGCATGATGAGTCTGCTGGAGAGGAT	345222	Hs.442291		myb/SANT-like DNA-binding domain-containing protein 1	9.96643	31.4138	3.60179	4.70177
ASHGA5P008600	2.0292	2.0292	1.02091	up	protein_coding	ENST00000344762	CCDS44756.1	CCDC15	GENCODE	3893	chr11	+	124824016	124911385		AGTGCCCTTGGCTTATGATAGGTATCAATCAGGATTGAGCACTGAATTCCAAGCTCCACT	80071	Hs.287555	GO:0005813	coiled-coil domain containing 15 [Source:HGNC Symbol;Acc:25798]	178.438	516.028	7.74052	8.76143
ASHGA5P001700	2.05096	2.05096	1.0363	up	protein_coding	NM_005804	CCDS12308.1	DDX39A	RefSeq	1558	chr19	-	14519609	14530195	NR_038336	TTGATCTCTTGGATGTGCTGGAGTTTAACCAGGTGATAATCTTCGTCAAGTCAGTGCAGC	10212	Hs.311609	GO:0000398|GO:0003676|GO:0005515|GO:0005524|GO:0005634|GO:0005737|GO:0006406|GO:0008026	ATP-dependent RNA helicase DDX39A	2060.79	5841.84	11.2477	12.284
ASHGA5P002686	2.20268	2.20268	1.13926	up	protein_coding	NM_016395	CCDS45282.1	PTPLAD1	RefSeq	3213	chr15	+	65822826	65870693		AGCTGAGTGACGTACAGAACCCTGCCATCAGCATCACTGAAAACGTGCTGCATTTCAAAG	51495	Hs.512973	GO:0005096|GO:0005575|GO:0005789|GO:0006633|GO:0007249|GO:0007257|GO:0007264|GO:0007266|GO:0016021|GO:0016601|GO:0016829|GO:0043547	3-hydroxyacyl-CoA dehydratase 3	830.809	2557.3	9.94507	11.0843
ASHGA5P007961	2.87887	2.87887	1.52551	up	protein_coding	NM_022406	CCDS4059.1	XRCC4	RefSeq	1694	chr5	+	82373316	82649579	NM_003401, NM_022550	CAGCTTCAAGAAAAGGAAAATTCTAGGCCTGATTCTTCACTACCTGAGACGTCTAAAAAG	7518	Hs.567359	GO:0000793|GO:0001701|GO:0002328|GO:0003677|GO:0005515|GO:0005634|GO:0005634|GO:0005654|GO:0005829|GO:0005958|GO:0006281|GO:0006302|GO:0006302|GO:0006303|GO:0006303|GO:0006303|GO:0006303|GO:0007417|GO:0008022|GO:0010165|GO:0010332|GO:0016032|GO:0016874|GO:0032807|GO:0033077|GO:0033152|GO:0043524|GO:0045190|GO:0048146|GO:0050769|GO:0051103|GO:0051351|GO:0070419|GO:0071285	DNA repair protein XRCC4 isoform 2	217.892	891.749	8.02629	9.5518
ASHGA5P041918	2.46671	2.46671	1.30259	up	protein_coding	NM_004242	CCDS4988.1	HMGN3	RefSeq	935	chr6	-	79910961	79944455	NM_001201362, NM_001201363, NM_138730	GTTCCAGTCCGTTGCTTTACTTTTTGCTTCACCGACATAGTCATTATGCCGAAGAGAAAG	9324	Hs.77558	GO:0000785|GO:0005634|GO:0005634|GO:0005730|GO:0005737|GO:0008150|GO:0016568|GO:0031492|GO:0045944|GO:0046966|GO:0051091|GO:0061178	high mobility group nucleosome-binding domain-containing protein 3 isoform HMGN3a	1449.24	4920.68	10.7357	12.0382
ASHGA5P005066	2.19024	2.19024	1.13109	up	protein_coding	NM_000717	CCDS11624.1	CA4	RefSeq	1165	chr17	+	58227301	58236906		ATTCAGCTTCACAGAGAACAGATCCTGGCATTCTCTCAGAAGCTGTACTACGACAAGGAA	762	Hs.89485	GO:0004089|GO:0005515|GO:0005791|GO:0005793|GO:0005794|GO:0005802|GO:0005886|GO:0006730|GO:0008270|GO:0009986|GO:0015701|GO:0015701|GO:0016020|GO:0016323|GO:0016324|GO:0016529|GO:0030658|GO:0030667|GO:0031362|GO:0031526|GO:0042383|GO:0042493|GO:0044281|GO:0044459|GO:0048471|GO:0048513|GO:0048545	carbonic anhydrase 4 precursor	15.1393	48.1773	4.19553	5.32662
ASHGA5P003054	2.25931	2.25931	1.17588	up	protein_coding	ENST00000264360	CCDS34063.1	PCDH10	GENCODE	5366	chr4	+	134070469	134112732		CCATATTTGACACGGAAAAGGATATGCTAGTCAATTCTACAGGACTTACCTGAAGCAGCA	57575	Hs.192859	GO:0007156|GO:0007155|GO:0016021|GO:0005886|GO:0016020|GO:0005509	protocadherin 10 [Source:HGNC Symbol;Acc:13404]	2307.99	7173.01	11.4065	12.5824
ASHGA5P013557	3.99774	3.99774	1.99918	up	protein_coding	NM_001007273	CCDS31225.1	DUSP13	RefSeq	1362	chr10	-	76854189	76868970		TTTTCATAGGAGATGCAGCTGGTCCTTACTCCCTGCCATGGGGCTCTGCCACTTTGCCAC	51207	Hs.178170	GO:0004725|GO:0005737|GO:0006470|GO:0007126|GO:0007283|GO:0008138|GO:0008138	dual specificity protein phosphatase 13 isoform 3 precursor	128.581	734.311	7.26947	9.26866
ASHGA5P003910	3.55739	3.55739	1.83082	up	protein_coding	NM_032199	CCDS31208.1	ARID5B	RefSeq	7948	chr10	+	63661012	63856707		AATAGCGACCATGGCGAGGATGAAGTCATTGCTGTTTCCGAAAAGGTGATTGTGAAGCTT	84159	Hs.535297	GO:0001822|GO:0001889|GO:0003677|GO:0003713|GO:0005515|GO:0005634|GO:0006351|GO:0008584|GO:0008585|GO:0009791|GO:0010761|GO:0030325|GO:0035264|GO:0044212|GO:0045444|GO:0045892|GO:0048008|GO:0048468|GO:0048644|GO:0048705|GO:0051091|GO:0060021|GO:0060325|GO:0060612|GO:0060613	AT-rich interactive domain-containing protein 5B isoform 1	149.634	759.306	7.48821	9.31902
ASHGA5P053247	2.27606	2.27606	1.18654	up	protein_coding	NM_014377	CCDS43628.1	DNAJC2	RefSeq	2212	chr7	-	102952920	102985320		AGAGCGGGTTAAAATGATGGAAGAAGTGGAAAAACTTTGTGATCGGCTTGAACTGGCAAG	27000	Hs.558476	GO:0003677|GO:0003682|GO:0005634|GO:0005737|GO:0005829|GO:0006351|GO:0016568|GO:0030544|GO:0031965|GO:0042393|GO:0043130|GO:0045893|GO:0051083	dnaJ homolog subfamily C member 2 isoform 1	328.936	1056.66	8.6125	9.79904
ASHGA5P002155	2.08532	2.08532	1.06027	up	protein_coding	NM_001142350	CCDS45392.1	THOC6	RefSeq	1309	chr16	+	3074031	3077756		TACCAGGACCTGGTCCTGACAGCTGCAGGCAACAGCTGCCGGGTGGATGTCTTCACCAAC	79228	Hs.412304	GO:0000346|GO:0000347|GO:0000445|GO:0003723|GO:0006397|GO:0006406|GO:0008380|GO:0046784	THO complex subunit 6 homolog isoform 2	1598.05	4567.11	10.8727	11.933
ASHGA5P015974	2.22711	2.22711	1.15518	up	protein_coding	NM_001710	CCDS4729.1	CFB	RefSeq	2646	chr6	+	31913720	31919861		GTCAGCGTAGGAGGGGAGAAGCGGGACCTGGAGATAGAAGTAGTCCTATTTCACCCCAAC	629	Hs.69771	GO:0001848|GO:0004252|GO:0005576|GO:0005886|GO:0006508|GO:0006956|GO:0006957|GO:0006957|GO:0030449|GO:0045087	complement factor B preproprotein	176.379	557.84	7.72323	8.87841
ASHGA5P007760	3.11536	3.11536	1.6394	up	protein_coding	ENST00000336596	CCDS2922.1	EPHA3	GENCODE	5809	chr3	+	89156673	89531284		CTTGTGACACAATAGCCAAGATTTCCACAGATGACATGAAAAAGGTTGGTGTCACCGTGG	2042	Hs.123642	GO:0006915|GO:0007169|GO:0007155|GO:0032496|GO:0006468|GO:0032319|GO:0034097|GO:0032956|GO:0001660|GO:0016477|GO:0048013|GO:0010976|GO:0071300|GO:0097155|GO:0097156|GO:0010717|GO:0051893|GO:0070507|GO:0005576|GO:0005887|GO:0005769|GO:0005515|GO:0005524|GO:0004672|GO:0004713|GO:0005003|GO:0016772|GO:0005004	EPH receptor A3 [Source:HGNC Symbol;Acc:3387]	49.0873	221.035	5.88694	7.52634
ASHGA5P011744	2.6925	2.6925	1.42895	up	protein_coding	NM_001190481	CCDS53297.1	CLSPN	RefSeq	8292	chr1	-	36197712	36235551		ACCAACAGAGGTGAAAAGCTTCAGGTGTTAAAAGCTAAACTGCAAGAAGCAATGAAACTC	63967	Hs.175613	GO:0000075|GO:0000077|GO:0003677|GO:0005515|GO:0005654|GO:0006260|GO:0006281|GO:0006915|GO:0006921|GO:0007049|GO:0010997|GO:0018105|GO:0031572|GO:0032147|GO:0033314	claspin isoform 2	114.931	441.885	7.10829	8.53724
ASHGA5P006566	2.40531	2.40531	1.26622	up	protein_coding	NM_001142764	CCDS44404.1	PCDH15	RefSeq	7027	chr10	-	55580859	56561051	ENST00000395432, NM_001142765, NM_001142766, NM_001142770, NM_001142772, NM_033056	TATGATGATGATTGCAAACTAGCTAGGGGAGGACCACCAGCTACCATAGTTGCTATTGAT	65217	Hs.280209	GO:0001750|GO:0005509|GO:0005576|GO:0005615|GO:0005886|GO:0007156|GO:0007605|GO:0016021|GO:0032420|GO:0045202|GO:0045494|GO:0050953|GO:0050957	protocadherin-15 isoform CD1-2 precursor	7.21855	25.7548	3.14711	4.41333
ASHGA5P007516	2.15446	2.15446	1.10733	up	protein_coding	NM_014802	CCDS31758.1	KIAA0528	RefSeq	4430	chr12	-	22601517	22697452		CCAGCTAAAGCCATGACAGTTGAAAAAGCAAGTCCAGTGGGTGATGGAAATTTCCGGAAT	9847	Hs.271014		uncharacterized protein KIAA0528	41.2845	128.629	5.63583	6.74316
ASHGA5P052837	2.37738	2.37738	1.24937	up	protein_coding	NM_138459	CCDS5118.1	NUS1	RefSeq	4811	chr6	+	117996616	118031886		AAACTAGAAATTGAGAGTCTTGCATTCTCTTTTGTATTTGATTATTGTGTCTGGATATAA	116150	Hs.289008	GO:0001525|GO:0003674|GO:0005575|GO:0005789|GO:0008150|GO:0016021|GO:0016765|GO:0030154|GO:0032367	nogo-B receptor precursor	80.3817	276.337	6.59843	7.84781
ASHGA5P001305	2.06125	2.06125	1.04352	up	protein_coding	NM_001165416	CCDS53611.1	LDHA	RefSeq	2102	chr11	+	18415935	18429765		TGGTTGAGAGGGTCTTTACGGAATAAAGGATGATGTCTTCCTTAGTGTTCCTTGCATTTT	3939	Hs.2795	GO:0000166|GO:0004459|GO:0005739|GO:0005829|GO:0006090|GO:0006096|GO:0019861|GO:0031668|GO:0044262|GO:0044281	L-lactate dehydrogenase A chain isoform 5	1147.25	3275.95	10.4034	11.4469
ASHGA5P008019	20.46	20.46	4.35473	up	protein_coding	ENST00000339151	CCDS45709.1	KIF18B	GENCODE	2669	chr17	-	43003447	43025082		TCAGGAGCTGTGTTCAGAGTCAAAGCCTCCAGGATACACTGGCCCTGTGACCCGGACTAT	146909	Hs.135094	GO:0007067|GO:0051301|GO:0000278|GO:0007018|GO:0051302|GO:0005634|GO:0005737|GO:0005886|GO:0005730|GO:0005874|GO:0005524|GO:0003777	kinesin family member 18B [Source:HGNC Symbol;Acc:27102]	97.2539	2815.71	6.87021	11.2249
ASHGA5P012990	2.90184	2.90184	1.53697	up	protein_coding	ENST00000382213	CCDS32379.1	IL32	GENCODE	880	chr16	+	3115784	3119668		TGATAAAATGCAAAATGCAGAATCAGGACGTGGACAGGACGACTTCAAAGAGGGCTACCT	9235	Hs.943		interleukin 32 [Source:HGNC Symbol;Acc:16830]	23.3664	98.0199	4.8137	6.35067
ASHGA5P001307	2.00054	2.00054	1.00039	up	protein_coding	NM_001814	CCDS8282.1	CTSC	RefSeq	1924	chr11	-	88026759	88070941		AAATCCCAAGGCCCAAACCTGCACCACTGACTGCTGAAATACAGCAAAAGATTTTGCATT	1075	Hs.128065	GO:0005764|GO:0006508|GO:0006955|GO:0008234	dipeptidyl peptidase 1 isoform a preproprotein	792.458	2202.01	9.87408	10.8745
ASHGA5P007964	2.34431	2.34431	1.22916	up	protein_coding	NM_000268	CCDS13861.1	NF2	RefSeq	6046	chr22	+	29999544	30094589		CATTAAAAAGCTCACCTTGCAGAGCGCCAAGTCCCGAGTGGCCTTCTTTGAAGAGCTCTA	4771	Hs.187898	GO:0001707|GO:0001953|GO:0005515|GO:0005634|GO:0005730|GO:0005737|GO:0005769|GO:0005856|GO:0005886|GO:0005912|GO:0006469|GO:0007398|GO:0008092|GO:0008156|GO:0008285|GO:0008285|GO:0014010|GO:0019898|GO:0022408|GO:0030027|GO:0030036|GO:0030336|GO:0030864|GO:0031527|GO:0032154|GO:0032587|GO:0035330|GO:0042475|GO:0042518|GO:0042524|GO:0043409|GO:0045216|GO:0046426|GO:0048471|GO:0051496|GO:0070306	merlin isoform 1	532.895	1749.52	9.30616	10.5353
ASHGA5P056018	2.66423	2.66423	1.41372	up	protein_coding	NM_001530	CCDS9753.1	HIF1A	RefSeq	4082	chr14	+	62162118	62214977	NM_001243084	GATGCAAATCTAGTGAACAGAATGGAATGGAGCAAAAGACAATTATTTTAATACCCTCTG	3091	Hs.597216	GO:0000988|GO:0001077|GO:0001525|GO:0001666|GO:0001666|GO:0001755|GO:0001837|GO:0001892|GO:0001922|GO:0001938|GO:0001947|GO:0002052|GO:0002248|GO:0003151|GO:0003208|GO:0003700|GO:0003700|GO:0003705|GO:0003705|GO:0004871|GO:0005515|GO:0005634|GO:0005654|GO:0005667|GO:0005730|GO:0005737|GO:0005829|GO:0006089|GO:0006355|GO:0006879|GO:0007165|GO:0007219|GO:0007595|GO:0008134|GO:0008542|GO:0009434|GO:…	hypoxia-inducible factor 1-alpha isoform 1	831.231	3096.76	9.94615	11.3599
ASHGA5P012232	3.13168	3.13168	1.64694	up	protein_coding	NM_001195520		LRCOL1	RefSeq	885	chr12	-	133179735	133187037		CTGGAGGAAGCCCAATGGGTACAGATGCTCGCACGACTCAGAGTGCCAGAGCAGCTGCTG	100507055	Hs.282811		uncharacterized protein LOC645277 precursor	8.37065	38.6521	3.35825	5.00519
ASHGA5P036910	2.09429	2.09429	1.06646	up	protein_coding	ENST00000400633	CCDS46567.1	C20orf202	GENCODE	1604	chr20	+	1184097	1188918		AGAACCAGGTCAGTGTCAAGGTCACTCCTAAGAACACTGAGATGAAAATAGCAGAAGAGC	400831	Hs.148503		chromosome 20 open reading frame 202 [Source:HGNC Symbol;Acc:37254]	9.22172	28.5546	3.49689	4.56335
ASHGA5P048478	2.04055	2.04055	1.02896	up	protein_coding	NM_001077263	CCDS41721.1	TMPRSS13	RefSeq	3462	chr11	-	117771355	117800168	NM_001206789	TTCAGAAAATCCTAACCAGCTGGCCTGCTGCTCTGCACAGCACCGGCTGCTGTGAAGACT	84000	Hs.266308	GO:0004252|GO:0005044|GO:0006508|GO:0016021	transmembrane protease serine 13 isoform 1	21.0718	62.5511	4.66922	5.69818
ASHGA5P001617	3.65478	3.65478	1.86979	up	protein_coding	ENST00000348459	CCDS7434.1	HELLS	GENCODE	3099	chr10	+	96305573	96361856		TGCGTTACAGCATTGCTATTGGAAATACTTAATAGTAGATGAAGGACACAGGATTAAGAA	3070	Hs.655830	GO:0006351|GO:0007275|GO:0007067|GO:0051301|GO:0001655|GO:0006346|GO:0006916|GO:0010216|GO:0031508|GO:0046651|GO:0005634|GO:0000775|GO:0005721|GO:0003677|GO:0005524|GO:0003676|GO:0004386|GO:0003682	helicase, lymphoid-specific [Source:HGNC Symbol;Acc:4861]	31.9497	168.381	5.26096	7.13075
ASHGA5P013637	2.62738	2.62738	1.39362	up	protein_coding	NM_001079521	CCDS41957.1	KTN1	RefSeq	4750	chr14	+	56046924	56151302	NM_182926	CAGTAAGACAGAATGAAGAGCTAAATTTGTTGAAGGCACAGTTAAATGAAACACTCACAA	3895	Hs.509414	GO:0003674|GO:0005783|GO:0005789|GO:0005887|GO:0007018|GO:0016020|GO:0016021|GO:0019894	kinectin isoform a	670.854	2461.78	9.63757	11.0312
ASHGA5P017851	2.00534	2.00534	1.00385	up	protein_coding	NM_001220492		CDH13	RefSeq	1006	chr16	+	82660398	83214630		AATCAGAGACAGCCTTTCCCAAGAGATGTTGGCAAGATGAAGATTTGGCAAGTTCTGTGC	1012	Hs.654386	GO:0001938|GO:0001954|GO:0002040|GO:0005509|GO:0005615|GO:0005737|GO:0005886|GO:0005886|GO:0005901|GO:0007156|GO:0007162|GO:0007266|GO:0008285|GO:0016339|GO:0016601|GO:0030032|GO:0030100|GO:0030169|GO:0030335|GO:0031225|GO:0034329|GO:0034332|GO:0042058|GO:0043005|GO:0043542|GO:0043616|GO:0045216|GO:0045296|GO:0048661|GO:0050850|GO:0050927|GO:0051668|GO:0055096|GO:0055100|GO:0071813	cadherin-13 isoform 6 precursor	113.923	328.308	7.09519	8.09904
ASHGA5P002542	2.20595	2.20595	1.1414	up	protein_coding	NM_016195	CCDS7407.1	KIF20B	RefSeq	6319	chr10	+	91461366	91534700		GACATTTGTGCCACAAAAGTTGAAACTGAAGAAGCTACTGCTTGTTTAGAACTAAAGTTT	9585	Hs.240	GO:0000087|GO:0003777|GO:0005524|GO:0005654|GO:0005730|GO:0005813|GO:0005819|GO:0005874|GO:0006200|GO:0007018|GO:0007050|GO:0007067|GO:0007088|GO:0016887|GO:0050699|GO:0051301	kinesin-like protein KIF20B	441.677	1367.61	9.03812	10.1795
ASHGA5P031802	2.27905	2.27905	1.18843	up	protein_coding	NM_005949	CCDS32456.1	MT1F	RefSeq	456	chr16	+	56691854	56693215		GATGCCAGGACAACCTTTCTCCCAGATGTAAACAGAGAGACATGTACAAACCTGGATTTT	4494	Hs.513626	GO:0005507|GO:0005634|GO:0005737|GO:0008270|GO:0008270|GO:0045926|GO:0046870|GO:0048471|GO:0071276|GO:0071294	metallothionein-1F	27110.5	78926	14.9504	16.1388
ASHGA5P007875	2.59988	2.59988	1.37844	up	protein_coding	NM_001048166	CCDS41329.1	STIL	RefSeq	5019	chr1	-	47715810	47779819	ENST00000337817	GGAAGTTGCGGATACTGAGGATTTGGAATTAAAGAAATCATTCACCAGACATCATGGAGC	6491	Hs.525198	GO:0000578|GO:0001701|GO:0001843|GO:0001947|GO:0005813|GO:0005829|GO:0007224|GO:0007368|GO:0008283|GO:0021915|GO:0030900|GO:0030903|GO:0033504|GO:0035264|GO:0043066	SCL-interrupting locus protein isoform 1	8.37996	32.2383	3.36142	4.73986
ASHGA5P008851	2.29133	2.29133	1.19619	up	protein_coding	NM_001142370	CCDS46410.1	PTPN18	RefSeq	3365	chr2	+	131113579	131132982		CGAGTTCAGCAAAAGGTGTGAGCGGTACTGGGCCCAGGAGCAGGAGCCACTGCAGACTGG	26469	Hs.731464	GO:0004726|GO:0005634|GO:0005737|GO:0006470	tyrosine-protein phosphatase non-receptor type 18 isoform 2	40.9347	135.734	5.62291	6.81909
ASHGA5P056145	2.5423	2.5423	1.34613	up	protein_coding	NM_003384	CCDS9947.1	VRK1	RefSeq	1720	chr14	+	97263683	97347951		AAGACCCCAAAAGATGTCACGATGGCACTATTGAATTCACGAGCATCGATGCACACAATG	7443	Hs.422662	GO:0004674|GO:0005515|GO:0005524|GO:0005634|GO:0005730|GO:0005730|GO:0005737|GO:0005795|GO:0005819|GO:0006468|GO:0007067|GO:0046777|GO:0051301|GO:0090166	serine/threonine-protein kinase VRK1	224.267	812.849	8.06854	9.41468
ASHGA5P051425	2.15653	2.15653	1.10871	up	protein_coding	NM_001012413	CCDS46772.1	SGOL1	RefSeq	3192	chr3	-	20209935	20227698	NM_001012409, NM_001012411, NM_001199251, NM_001199253, NM_001199255	TCTAAAAAAAGTATGAAACAAATACAATGAAGGTTTTGTTGGATATTGTTTAAATTCAAT	151648	Hs.105153	GO:0000087|GO:0000236|GO:0000278|GO:0000775|GO:0000776|GO:0000776|GO:0000777|GO:0000779|GO:0000780|GO:0000922|GO:0005515|GO:0005813|GO:0005829|GO:0007059|GO:0008608|GO:0010457|GO:0030892|GO:0045132|GO:0051301	shugoshin-like 1 isoform C1	97.6089	302.986	6.87587	7.98458
ASHGA5P014895	2.08402	2.08402	1.05937	up	protein_coding	NM_001160154	CCDS54380.1	MGAT4A	RefSeq	3726	chr2	-	99235568	99279936		ATTCTTAATGAGCAGAGAGTTTTCTCGGGCTGGTGGCAGAAGTCAAGAGACAAAGCAGAA	11320	Hs.177576	GO:0000139|GO:0005576|GO:0006491|GO:0008454|GO:0016021|GO:0018279|GO:0043687|GO:0044267|GO:0046872	alpha-1,3-mannosyl-glycoprotein 4-beta-N-acetylglucosaminyltransferase A isoform 2	11.3237	34.4758	3.7804	4.83977
ASHGA5P022158	2.18849	2.18849	1.12994	up	protein_coding	NM_022771	CCDS31858.1	TBC1D15	RefSeq	5811	chr12	+	72233486	72320629		CCACTGGAAAAAAATTAAAAAGGACCCTTATACGGCAACTATGATAGGATTTTCCAAAGT	64786	Hs.284630	GO:0005097|GO:0005515|GO:0005576|GO:0005737|GO:0005739|GO:0032313	TBC1 domain family member 15 isoform 1	43.861	139.051	5.72309	6.85303
ASHGA5P021673	2.76816	2.76816	1.46893	up	protein_coding	NM_001242956		SEPT7	RefSeq	4272	chr7	+	35840595	35946715		AGCACCATGGGTGAATCTGGATTGGGAAAGTCGACATTAATCAACTCATTATTCCTCACA	989	Hs.191346	GO:0000777|GO:0000910|GO:0001725|GO:0005198|GO:0005515|GO:0005525|GO:0005634|GO:0005730|GO:0005737|GO:0005819|GO:0005886|GO:0007067|GO:0015629|GO:0015630|GO:0016324|GO:0016476|GO:0030496|GO:0031105|GO:0032154|GO:0035085|GO:0051291|GO:0060271	septin-7 isoform 3	74.5922	297.236	6.48837	7.9573
ASHGA5P048713	2.71649	2.71649	1.44174	up	protein_coding	ENST00000260453	CCDS10158.1	MNS1	GENCODE	2023	chr15	-	56720928	56757335		CAAAACTGAAACATGAAAGTCTAAAGGACGAAAAGATGAGGCAACAAGTAAGAGAAAACA	55329	Hs.444483	GO:0007126|GO:0005882|GO:0005635	meiosis-specific nuclear structural 1 [Source:HGNC Symbol;Acc:29636]	69.2314	271.54	6.38039	7.82213
ASHGA5P051645	3.76319	3.76319	1.91196	up	protein_coding	NM_053032	CCDS46897.1	MYLK	RefSeq	2679	chr3	-	123331142	123339530	NM_053031	TATTTTCCAGAAAACGGGCAATGCTGTGAGAGCCATTGGAAGACTGTCCTCTATGGCAAT	4638	Hs.477375	GO:0001725|GO:0003779|GO:0004687|GO:0005515|GO:0005516|GO:0005524|GO:0005737|GO:0005829|GO:0005886|GO:0006468|GO:0006936|GO:0006939|GO:0014820|GO:0030027|GO:0030335|GO:0032060|GO:0032154|GO:0046872|GO:0051928|GO:0060414|GO:0071476|GO:0090303	myosin light chain kinase, smooth muscle isoform 8	59.0584	321.107	6.15575	8.06771
ASHGA5P002327	2.48476	2.48476	1.31311	up	protein_coding	NM_000700	CCDS6645.1	ANXA1	RefSeq	1399	chr9	+	75766780	75785307		AAGCCATGAAAGGTGTTGGAACTCGCCATAAGGCATTGATCAGGATTATGGTTTCCCGTT	301	Hs.494173	GO:0001533|GO:0001780|GO:0002674|GO:0003697|GO:0003727|GO:0005102|GO:0005198|GO:0005509|GO:0005515|GO:0005543|GO:0005544|GO:0005576|GO:0005615|GO:0005634|GO:0005737|GO:0005737|GO:0005886|GO:0005929|GO:0006928|GO:0006954|GO:0007049|GO:0007165|GO:0007166|GO:0010165|GO:0014070|GO:0016323|GO:0018149|GO:0019834|GO:0030073|GO:0030216|GO:0030674|GO:0031018|GO:0031340|GO:0031394|GO:0031966|GO:0032355|GO:…	annexin A1	13629.2	45987.3	13.9729	15.286
ASHGA5P049088	2.03209	2.03209	1.02297	up	protein_coding	NM_015161	CCDS10572.1	ARL6IP1	RefSeq	2280	chr16	-	18802990	18812857		TACTTCATGACCATGATCGTTTCCCTTGCTGCGGTTGCTTGGGTGGGACAACAAGTCCAC	23204	Hs.634882	GO:0005515|GO:0005783|GO:0012505|GO:0016021	ADP-ribosylation factor-like protein 6-interacting protein 1	18051.1	48479.8	14.3552	15.3781
ASHGA5P017874	2.10224	2.10224	1.07193	up	protein_coding	ENST00000446573	CCDS45059.1	EDNRB	GENCODE	2530	chr13	-	78469615	78492966		CTGCTTTAAGGCTGGGCCACATGTTGGAAATAAGCTAGTAATGTTGTTTTCTGTCAATAT	1910	Hs.82002	GO:0000122|GO:0007186|GO:0007194|GO:0001755|GO:0007422|GO:0030318|GO:0048484|GO:0007399|GO:0007166|GO:0008217|GO:0007200|GO:0006885|GO:0048246|GO:0042310|GO:0014826|GO:0032269|GO:0007497|GO:0014043|GO:0035645|GO:0016021|GO:0005886|GO:0005887|GO:0004962|GO:0017046	endothelin receptor type B [Source:HGNC Symbol;Acc:3180]	60.2737	183.508	6.18423	7.25616
ASHGA5P052844	7.74303	7.74303	2.9529	up	protein_coding	NM_032784	CCDS5135.1	RSPO3	RefSeq	2165	chr6	+	127440047	127518184		ACAGAAATCGGTATCAGTCAGCACTGTACACTAGAGGGTTCCATGAGATTATTGTAGACT	84870	Hs.135254	GO:0005109|GO:0005576|GO:0008201|GO:0060070|GO:0060670	R-spondin-3 precursor	5	47.6877	2.36009	5.31298
ASHGA5P003034	2.88584	2.88584	1.52899	up	protein_coding	ENST00000264218	CCDS3501.1	NMU	GENCODE	816	chr4	-	56461397	56502465		TATTCGAAGACACAGAAGTTGGGCAAGTCAAATGTTGTGTCGTCAGTTGTGCATCCGTTG	10874	Hs.418367	GO:0007186|GO:0007218|GO:0007586|GO:0007165|GO:0006950|GO:0042755|GO:0050806|GO:0045987|GO:0019233|GO:0046887|GO:0006940|GO:0001696|GO:0009648|GO:0005576|GO:0043195|GO:0005102|GO:0042922	neuromedin U [Source:HGNC Symbol;Acc:7859]	5630.32	22028.1	12.6856	14.2146
ASHGA5P050671	6.92059	6.92059	2.7909	up	protein_coding	NM_006895	CCDS2181.1	HNMT	RefSeq	3373	chr2	+	138721807	138773934		TTTTTGACTGAAACCTGCAACTTTAATGCCACAGCACCACCTGATCTCAGAGCAGAGCTT	3176	Hs.42151	GO:0002347|GO:0005634|GO:0005730|GO:0005737|GO:0006972|GO:0007420|GO:0007585|GO:0014075|GO:0042220|GO:0046539|GO:0051384|GO:0070555	histamine N-methyltransferase isoform 1	78.5974	779.038	6.56589	9.35678
ASHGA5P000882	2.20005	2.20005	1.13753	up	protein_coding	NM_052874	CCDS10699.1	STX1B	RefSeq	4544	chr16	-	31000576	31021829		AAATATCAGAGCAAGGCCCGGAGGAAGAAAATCATGATCATCATTTGCTGTGTGGTGCTG	112755	Hs.542230	GO:0005230|GO:0005234|GO:0005484|GO:0005622|GO:0005887|GO:0006810|GO:0006836|GO:0006886|GO:0007268|GO:0016192|GO:0017157|GO:0019904	syntaxin-1B	8.87489	28.8795	3.44235	4.57989
ASHGA5P053804	3.26641	3.26641	1.7077	up	protein_coding	NM_002160	CCDS6811.1	TNC	RefSeq	8605	chr9	-	117781853	117880536		GATATGGGAAACCTCACAGTGACCGAGGTTAGCTGGGATGCTCTCAGACTGAACTGGACC	3371	Hs.143250	GO:0005102|GO:0005576|GO:0005578|GO:0005615|GO:0007155|GO:0007165|GO:0009611|GO:0031012|GO:0031012|GO:0045545	tenascin precursor	26.0656	122.947	4.96976	6.67746
ASHGA5P013370	3.06899	3.06899	1.61776	up	protein_coding	NM_001223	CCDS8329.1	CASP1	RefSeq	1330	chr11	-	104896236	104905884	NM_001257118, NM_001257119, NM_033292, NM_033293	TCCACACCAGATAATGTTTCTTGGAGACATCCCACAATGGGCTCTGTTTTTATTGGAAGA	834	Hs.2490	GO:0001666|GO:0001774|GO:0004197|GO:0005515|GO:0005576|GO:0005634|GO:0005829|GO:0006508|GO:0006915|GO:0006917|GO:0006919|GO:0007165|GO:0007494|GO:0007520|GO:0007613|GO:0008656|GO:0009636|GO:0014070|GO:0016485|GO:0030324|GO:0032496|GO:0032611|GO:0033198|GO:0035872|GO:0042493|GO:0043123|GO:0045087|GO:0046010|GO:0050717|GO:0050718|GO:0071260|GO:0071310|GO:0072557	caspase-1 isoform beta precursor	180.187	786.941	7.7531	9.37086
ASHGA5P005038	2.12038	2.12038	1.08432	up	protein_coding	ENST00000437180	CCDS13639.1	RUNX1	GENCODE	5967	chr21	-	36160097	36421595		ATACTTGGAATGAATCCTTCTAGAGACGTCCACGATGCCAGCACGAGCCGCCGCTTCACG	861	Hs.149261	GO:0006351|GO:0045893|GO:0001501|GO:0006355|GO:0045944|GO:0007417|GO:0001701|GO:0045766|GO:0030097|GO:0001889|GO:0048266|GO:0048666|GO:0048935|GO:0031069|GO:0035162|GO:0060216|GO:0009966|GO:0071425|GO:0002318|GO:0071336|GO:0030099|GO:0030854|GO:0030853|GO:0005634|GO:0043231|GO:0005604|GO:0003677|GO:0003700|GO:0005515|GO:0005524|GO:0005509|GO:0046982|GO:0042803|GO:0008134|GO:0000975|GO:0070491	runt-related transcription factor 1 [Source:HGNC Symbol;Acc:10471]	208.455	629.241	7.96192	9.04624
ASHGA5P041986	4.28134	4.28134	2.09806	up	protein_coding	NM_001105209	CCDS43492.1	LAMA4	RefSeq	800	chr6	-	112574983	112575917	NM_001105208	TTGAGAGTTTCACCTGGGCTAGGTCAGTTCGGAAACTTGAAATAAAGAGTTTTCCTTTGT	3910	Hs.654572	GO:0001568|GO:0005102|GO:0005201|GO:0005604|GO:0005605|GO:0005606|GO:0007155|GO:0030155|GO:0030334|GO:0031012|GO:0045995|GO:0050873	laminin subunit alpha-4 isoform 3 precursor	2458.2	14782.6	11.4978	13.5959
ASHGA5P046155	4.53636	4.53636	2.18154	up	protein_coding	NM_000266	CCDS14262.1	NDP	RefSeq	2058	chrX	-	43808023	43832921		ATAATGGGAGATACAGACAGTAAAACGGACAGCTCATTCATAATGGACTCGGACCCTCGA	4693	Hs.522615	GO:0001890|GO:0005109|GO:0005125|GO:0005615|GO:0007033|GO:0007165|GO:0007267|GO:0007399|GO:0007601|GO:0007605|GO:0008083|GO:0008283|GO:0016055|GO:0031012|GO:0035426|GO:0042803|GO:0043498|GO:0045893|GO:0051091|GO:0060070|GO:0061299	norrin precursor	38.6642	253.02	5.54087	7.72241
ASHGA5P013934	4.54674	4.54674	2.18483	up	protein_coding	NM_001031848	CCDS42442.1	SERPINB8	RefSeq	1409	chr18	+	61637262	61653887		ATGACAACACGGACCTCGCCGTGAAAGAGTGATGGATCTTGAAGAATTTGAAGCTAACTC	5271	Hs.368077	GO:0004867|GO:0005515|GO:0005829|GO:0010951|GO:0030162	serpin B8 isoform b	34.404	225.098	5.36964	7.55448
ASHGA5P001478	2.10272	2.10272	1.07226	up	protein_coding	NM_005917	CCDS1874.1	MDH1	RefSeq	1665	chr2	+	63815742	63834330		TTGAAATTGTCCCCGCAGTTTTCAATCATGTCTGAACCAATCAGAGTCCTTGTGACTGGA	4190	Hs.526521	GO:0004470|GO:0005737|GO:0005739|GO:0005813|GO:0005829|GO:0005975|GO:0006006|GO:0006094|GO:0006099|GO:0006107|GO:0006108|GO:0006734|GO:0030060|GO:0044262|GO:0044281|GO:0047860|GO:0051287	malate dehydrogenase, cytoplasmic isoform 2	1318.9	3839.01	10.6004	11.6726
ASHGA5P003573	2.82474	2.82474	1.49812	up	protein_coding	NM_014288	CCDS30736.1	ITGB3BP	RefSeq	1019	chr1	-	63906440	63988944	NM_001206739	CCTCACAAAGCATCACGTCATCTTGACAGCTATGAATTCCTTAAAGCCATTTTAAACTGA	23421	Hs.166539	GO:0000087|GO:0000236|GO:0000278|GO:0000777|GO:0004871|GO:0005634|GO:0005654|GO:0005730|GO:0005737|GO:0005829|GO:0006334|GO:0006351|GO:0006355|GO:0006915|GO:0007155|GO:0007165|GO:0008022|GO:0008624|GO:0016020|GO:0034080|GO:0048011|GO:0051301	centromere protein R isoform 2	2703.31	10529.4	11.6347	13.1328
ASHGA5P046048	2.47497	2.47497	1.30741	up	protein_coding	NM_152571	CCDS7001.1	C9orf163	RefSeq	2587	chr9	+	139377946	139380519		CTCTGAGTGTAAACTACATGGTAGGTTGTGAAGGATGCAAATATCGAATCAATCATTTTT	158055	Hs.212613		uncharacterized protein C9orf163	95.9884	341.572	6.85107	8.15848
ASHGA5P002379	2.0277	2.0277	1.01984	up	protein_coding	NM_033212	CCDS10784.1	CCDC102A	RefSeq	2450	chr16	-	57546089	57570477		GAAGAACAAGGAGCTGGCAGACCTGAAGCATGTGCATGGCAAGCTGAAGAAGCAGTTCCA	92922	Hs.644611		coiled-coil domain-containing protein 102A	24.7232	72.6908	4.89416	5.91401
ASHGA5P008799	2.11733	2.11733	1.08225	up	protein_coding	NM_016620	CCDS732.1	ZNF644	RefSeq	2102	chr1	-	91380856	91487065		ACAGCAAGAGGTTTGATTTAATTTTGGATGAGATCGTTCTTGCAGCAAGATGTTAATAAG	84146	Hs.173001	GO:0003677|GO:0005634|GO:0006351|GO:0006355|GO:0008270	zinc finger protein 644 isoform 2	27.8188	85.51	5.06386	6.14611
ASHGA5P010772	2.37762	2.37762	1.24952	up	protein_coding	NM_021023	CCDS30958.1	CFHR3	RefSeq	1667	chr1	+	196743929	196763203	NM_001166624	AATGGACAAGTGAAACCTTGTGATTTTCCAGACATTAAACATGGAGGTCTATTTCATGAG	10878	Hs.709217	GO:0005615	complement factor H-related protein 3 isoform 1 precursor	32.0699	110.275	5.26643	6.51595
ASHGA5P042478	2.1513	2.1513	1.10521	up	protein_coding	NM_175866	CCDS1239.1	UHMK1	RefSeq	8535	chr1	+	162467594	162499419	ENST00000538489	GGCGCGGAGCCGCCGCGTTTTCTGGAGGCCTTCGGGCGGCTGTGGCAGGTACAGAGCCGT	127933	Hs.127310	GO:0003723|GO:0004674|GO:0005515|GO:0005524|GO:0005634|GO:0007050|GO:0016740|GO:0018105|GO:0018105|GO:0030424|GO:0031175|GO:0032839|GO:0043021|GO:0045948|GO:0046777|GO:0046825|GO:0071598	serine/threonine-protein kinase Kist isoform 1	38.4873	120.059	5.53391	6.63912
ASHGA5P013484	2.34757	2.34757	1.23117	up	protein_coding	NM_021005	CCDS10375.1	NR2F2	RefSeq	5110	chr15	+	96874110	96883492		TCAAAAAGTGCCTCAAAGTGGGCATGAGACGGGAAGCGGTGCAGAGGGGCAGGATGCCGC	7026	Hs.347991	GO:0000122|GO:0001764|GO:0001937|GO:0001972|GO:0003700|GO:0003700|GO:0003707|GO:0003714|GO:0004879|GO:0005515|GO:0005634|GO:0006357|GO:0006629|GO:0007165|GO:0007519|GO:0008270|GO:0009952|GO:0009956|GO:0010596|GO:0030522|GO:0030522|GO:0030900|GO:0032355|GO:0042803|GO:0043565|GO:0045736|GO:0045892|GO:0045893|GO:0045893|GO:0048514|GO:0060173|GO:0060849	COUP transcription factor 2 isoform a	139.045	466.432	7.3832	8.61437
ASHGA5P011501	3.15352	3.15352	1.65696	up	protein_coding	NM_001548	CCDS31243.1	IFIT1	RefSeq	1876	chr10	+	91152302	91166244		CAACCATGAGTACAAATGGTGATGATCATCAGGTCAAGGATAGTCTGGAGCAATTGAGAT	3434	Hs.20315	GO:0003723|GO:0005515|GO:0005737|GO:0005829|GO:0009615|GO:0009615|GO:0019060|GO:0019221|GO:0032091|GO:0045070|GO:0045071|GO:0050689|GO:0051097|GO:0060337|GO:0071357|GO:0071360	interferon-induced protein with tetratricopeptide repeats 1 isoform 1	2342.74	10150.1	11.4269	13.0839
ASHGA5P010998	2.9603	2.9603	1.56574	up	protein_coding	NM_002960	CCDS1043.1	S100A3	RefSeq	738	chr1	-	153519808	153521734		AAGAGACCATCTGGTTCAGGTTCCTGACTGGGCCAGCGAGTGAGGATGGCCAGGCCTCTG	6274	Hs.557609	GO:0005509	protein S100-A3	17.3742	74.9629	4.39256	5.9583
ASHGA5P051608	2.48777	2.48777	1.31485	up	protein_coding	ENST00000383694	CCDS43119.1	FILIP1L	GENCODE	3274	chr3	-	99566771	99595046	NM_001042459	CCAACAGCCACACCTCTTCCTCGACAATCACAAATTACAGTAAGTAATATATATAACTGA	11259	Hs.104672	GO:0008150|GO:0005634|GO:0005737|GO:0016020|GO:0016459|GO:0003674	filamin A interacting protein 1-like [Source:HGNC Symbol;Acc:24589]	261.985	924.841	8.29105	9.6059
ASHGA5P005560	2.13332	2.13332	1.0931	up	protein_coding	NM_003848	CCDS43104.1	SUCLG2	RefSeq	2363	chr3	-	67425140	67705038		TCCGGCTTGAAGGAACCAACGTCCAAGAGGCCCAGAAGATACTCAACAACAGCGGACTCC	8801	Hs.644919	GO:0004776|GO:0005524|GO:0005525|GO:0005759|GO:0006099|GO:0006099|GO:0006104|GO:0044281	succinyl-CoA ligase [GDP-forming] subunit beta, mitochondrial isoform 2 precursor	229.841	699.468	8.10421	9.19731
ASHGA5P029021	4.45272	4.45272	2.15469	up	protein_coding	NM_001144829	CCDS44209.1	FMO5	RefSeq	2014	chr1	-	146655883	146697230	ENST00000254090	AAGTGAAAGGAAATGTGAAGGAATTCACGGAGACAGCTGCCATATTTGAGGATGGCTCCA	2330	Hs.642706	GO:0004499|GO:0008150|GO:0016021|GO:0031227|GO:0043231|GO:0050660|GO:0050661	dimethylaniline monooxygenase [N-oxide-forming] 5 isoform 2	10.5343	68.5231	3.67486	5.82955
ASHGA5P017090	2.07966	2.07966	1.05635	up	protein_coding	NM_001143778	CCDS44087.1	ASAP3	RefSeq	4172	chr1	-	23755055	23810750		TGAGGGACGGTCGACAGGCTTCTCTTTCCTTGGGGTCTAGGGCCAAGCTGGAGAAGGAGC	55616	Hs.437379	GO:0005543|GO:0005737|GO:0008060|GO:0008270|GO:0032312	arf-GAP with SH3 domain, ANK repeat and PH domain-containing protein 3 isoform b	8.28657	25.5519	3.34574	4.40209
ASHGA5P003679	2.54642	2.54642	1.34847	up	protein_coding	NM_000481	CCDS2797.1	AMT	RefSeq	2215	chr3	-	49454210	49460111	ENST00000395338, NM_001164710, NR_028435	CGTCCACTTAGTTGCGCACAGGAGGTGCTCCGCAGGACACCGCTCTATGACTTCCACCTG	275	Hs.102	GO:0004047|GO:0005739|GO:0006546|GO:0008483	aminomethyltransferase, mitochondrial isoform 1	50.3611	185.649	5.92466	7.27313
ASHGA5P035559	2.86252	2.86252	1.51728	up	protein_coding	NM_020814	CCDS33376.1	MARCH4	RefSeq	4466	chr2	-	217122584	217236750		TGCGAGCTGTGCTACTACAAGTACCACGTCATCGCCATAAGCACAAAAAATCCTCTGCAG	57574	Hs.170388	GO:0000139|GO:0004842|GO:0005795|GO:0005802|GO:0008270|GO:0016021	E3 ubiquitin-protein ligase MARCH4 precursor	76.0172	313.619	6.517	8.03429
ASHGA5P013069	2.13423	2.13423	1.09372	up	protein_coding	NM_138485	CCDS33821.1	GTPBP8	RefSeq	1265	chr3	+	112709799	112720221		GCGGCCAGAGGGACACACAAAGAAAATGAATTTTTTCAAAGTTGGAAAACATTTTACAGT	29083	Hs.127496	GO:0000917|GO:0005525|GO:0005739	GTP-binding protein 8 isoform 2	35.0655	108.446	5.39894	6.49266
ASHGA5P036291	3.05379	3.05379	1.6106	up	protein_coding	NM_000885	CCDS42788.1	ITGA4	RefSeq	6082	chr2	+	182321618	182402468		AGTGGAAAAGAAGCCAGTGTTCATATCCAACTGGAAGGCCGGCCATCCATTTTAGAAATG	3676	Hs.440955	GO:0001968|GO:0001974|GO:0005515|GO:0005886|GO:0007157|GO:0007159|GO:0007229|GO:0007507|GO:0007596|GO:0008305|GO:0009897|GO:0009986|GO:0030183|GO:0050776|GO:0050900|GO:0060324|GO:0060710	integrin alpha-4 precursor	21.2925	94.4591	4.68542	6.29602
ASHGA5P039844	2.17248	2.17248	1.11934	up	protein_coding	ENST00000511148	CCDS47032.1	CLRN2	GENCODE	823	chr4	+	17516787	17528727		AAGACCAAAATCGAAGAGGCCACGGTCACAGCTGAGGATATCTTGTATTAATAGCCTTCC	645104	Hs.631526	GO:0016021|GO:0016020	clarin 2 [Source:HGNC Symbol;Acc:33939]	8.72754	28.1042	3.42046	4.5398
ASHGA5P001806	2.40988	2.40988	1.26896	up	protein_coding	NM_001081550	CCDS43988.1	THOC2	RefSeq	5625	chrX	-	122734411	122866904		AGCATGTTTGTATTTAGTTTCAGACACAGTTCTAAAGGAACGCCTGGATCCAGAAACACT	57187	Hs.149991	GO:0000346|GO:0000347|GO:0000445|GO:0003723|GO:0005515|GO:0006397|GO:0006406|GO:0008380|GO:0046784	THO complex subunit 2	55.6279	194.413	6.06995	7.33891
ASHGA5P031818	2.68935	2.68935	1.42726	up	protein_coding	NM_002990	CCDS10778.1	CCL22	RefSeq	2933	chr16	+	57392694	57400102		ATTACGTCCGTTACCGTCTGCCCCTGCGCGTGGTGAAACACTTCTACTGGACCTCAGACT	6367	Hs.534347	GO:0005576|GO:0005615|GO:0006935|GO:0006954|GO:0006955|GO:0007165|GO:0007267|GO:0008009|GO:0009615	C-C motif chemokine 22 precursor	1634.78	6029.11	10.9053	12.3325
ASHGA5P011382	4.47835	4.47835	2.16297	up	protein_coding	NM_003069	CCDS14612.1	SMARCA1	RefSeq	4102	chrX	-	128580477	128657460	NM_139035	TAACTTTTAGATTTAACATTGTTGGGCCATTTAAAATGTGCATATTGGAGCAGAACATTA	6594	Hs.152292	GO:0000733|GO:0003677|GO:0004386|GO:0005515|GO:0005524|GO:0005634|GO:0006338|GO:0006351|GO:0007420|GO:0008094|GO:0016589|GO:0030182|GO:0031491|GO:0036310|GO:0043044|GO:0045893	probable global transcription activator SNF2L1 isoform a	163.056	1039.39	7.61146	9.77443
ASHGA5P004052	2.19196	2.19196	1.13222	up	protein_coding	NM_004365	CCDS4066.1	CETN3	RefSeq	997	chr5	-	89689528	89705603		GTGATGGAGAAATAAACCAAGAGGAGTTCATTGCTATTATGACTGGTGACATTTAAAGAA	1070	Hs.591767	GO:0005509|GO:0005737|GO:0005813|GO:0005814|GO:0005932|GO:0007067|GO:0007098|GO:0008017|GO:0031683|GO:0032391|GO:0045111|GO:0051301	centrin-3	4902.92	14990.8	12.4842	13.6164
ASHGA5P005638	3.36206	3.36206	1.74934	up	protein_coding	NM_057749	CCDS6264.1	CCNE2	RefSeq	2739	chr8	-	95892452	95907482		GGCTATGCTGGAGGAAGTAAATTACATAAACACCTTCAGAAAAGGGGGACAGTTGTCACC	9134	Hs.521693	GO:0000075|GO:0000079|GO:0000082|GO:0000278|GO:0005515|GO:0005654|GO:0005829|GO:0006270|GO:0016538|GO:0019901|GO:0051301	G1/S-specific cyclin-E2	18.9705	92.8381	4.51978	6.26913
ASHGA5P011033	2.79596	2.79596	1.48334	up	protein_coding	NM_001033059	CCDS34512.1	AMD1	RefSeq	3103	chr6	+	111195987	111216913		ATCTGGGGATCTTCGCACTATCCCAAGATGGAGCAGCATATTGTATGGGACGTATGAATT	262	Hs.159118	GO:0004014|GO:0005829|GO:0006557|GO:0006595|GO:0006597|GO:0008295|GO:0034641|GO:0044281	S-adenosylmethionine decarboxylase proenzyme isoform 2	344.288	1349.96	8.67869	10.162
ASHGA5P043720	2.14854	2.14854	1.10336	up	protein_coding	NM_001305	CCDS5560.1	CLDN4	RefSeq	1846	chr7	+	73245192	73247015		GGGGTTTTTCCTCTTCCTTCTTTGTGGTTTCTGTTTTGTAATTTAAGAAGAGCTATTCAT	1364	Hs.647036	GO:0004888|GO:0005198|GO:0005886|GO:0005887|GO:0005923|GO:0007565|GO:0009925|GO:0016324|GO:0016328|GO:0016338|GO:0032570|GO:0042802	claudin-4	568.374	1716.98	9.40302	10.5064
ASHGA5P055320	2.67769	2.67769	1.42099	up	protein_coding	NM_032941	CCDS31756.1	RECQL	RefSeq	3598	chr12	-	21621843	21654603	NM_002907	ATGAAGCAAGGAGATTTACTCGAATTGCTGTGGATGAAGTTCACTGCTGTAGTCAGTGGG	5965	Hs.235069	GO:0000733|GO:0003677|GO:0003678|GO:0004003|GO:0005515|GO:0005524|GO:0005634|GO:0005730|GO:0006260|GO:0006281|GO:0006310|GO:0015630|GO:0032508|GO:0032508|GO:0043140	ATP-dependent DNA helicase Q1	24.8208	96.0377	4.89941	6.3204
ASHGA5P004885	3.8091	3.8091	1.92945	up	protein_coding	ENST00000298687	CCDS9565.1	NDRG2	GENCODE	2122	chr14	-	21484921	21493935	NM_201537, NM_201539, NM_201540	ACAGAGGAGAAGCCACTGTTGCCAGGACAGACGCCTGAGGCGGCCAAGGAGGCTGAGTTA	57447	Hs.525205	GO:0016055|GO:0030154|GO:0007165|GO:0007399|GO:0048662|GO:0070373|GO:0001818|GO:0010574|GO:0090361|GO:0005634|GO:0005737|GO:0005829|GO:0048471|GO:0005794|GO:0005813|GO:0030426|GO:0003674|GO:0005515	NDRG family member 2 [Source:HGNC Symbol;Acc:14460]	5.36875	30.804	2.74307	4.67252
ASHGA5P029488	3.88224	3.88224	1.95689	up	protein_coding	NM_005249	CCDS9636.1	FOXG1	RefSeq	3216	chr14	+	29236277	29239483		TTGTGGCTGTTTACCCACAATGAAAGAGTTCTAATAAAGATGTGCTGAAGTTGCAATATA	2290	Hs.632336	GO:0002052|GO:0003677|GO:0003690|GO:0003705|GO:0005515|GO:0005634|GO:0005667|GO:0006355|GO:0007346|GO:0007420|GO:0008134|GO:0008301|GO:0009792|GO:0009888|GO:0009953|GO:0016199|GO:0021954|GO:0030900|GO:0030902|GO:0035058|GO:0042472|GO:0043565|GO:0043584|GO:0045665|GO:0045787|GO:0045892|GO:0045944|GO:0051090	forkhead box protein G1	553.5	3014.28	9.36112	11.318
ASHGA5P039669	2.89928	2.89928	1.53569	up	protein_coding	NM_000909	CCDS34089.1	NPY1R	RefSeq	2974	chr4	-	164245116	164253947		TGTGTTTCAATCACTGTGTCCATTTTCTCTCTGGTTCTCATTGCTGTGGAACGACATCAG	4886	Hs.519057	GO:0001601|GO:0001602|GO:0003151|GO:0004983|GO:0005829|GO:0005886|GO:0005887|GO:0006006|GO:0007187|GO:0007193|GO:0007626|GO:0007631|GO:0008021|GO:0008217|GO:0019233|GO:0030424|GO:0032355|GO:0040014|GO:0045907|GO:0046888|GO:0051481	neuropeptide Y receptor type 1	240.43	990.371	8.16958	9.70527
ASHGA5P013070	2.57517	2.57517	1.36467	up	protein_coding	NM_014170	CCDS33820.1	GTPBP8	RefSeq	1364	chr3	+	112709799	112720221		GCGGCCAGAGGTGTGTTTTATAGGCAGAAGCAATGTTGGAAAATCATCTCTAATCAAGGC	29083	Hs.127496	GO:0000917|GO:0005525|GO:0005739	GTP-binding protein 8 isoform 1	302.228	1099.94	8.49346	9.85812
ASHGA5P052226	2.80086	2.80086	1.48587	up	protein_coding	NM_033484	CCDS3939.1	FBXO4	RefSeq	1745	chr5	+	41925355	41935185		GATGGGTTCATCTATGTTGCAAATGCTGAAGCTCATAAAAGTAAGTACTCATATGTACAT	26272	Hs.165575	GO:0000151|GO:0000209|GO:0000723|GO:0004842|GO:0005515|GO:0005737|GO:0006511|GO:0016567|GO:0019005|GO:0031146|GO:0031398|GO:0042803	F-box only protein 4 isoform 2	1292.38	4991.34	10.5725	12.0584
ASHGA5P006283	4.77589	4.77589	2.25577	up	protein_coding	NM_033379	CCDS7260.1	CDK1	RefSeq	1752	chr10	+	62538211	62554610		TCACTTGTTAAGGTAGTAACACTCTGGTACAGATCTCCAGAAGTATTGCTGGGGTCAGCT	983	Hs.732435	GO:0000075|GO:0000082|GO:0000083|GO:0000086|GO:0000165|GO:0000186|GO:0000187|GO:0000226|GO:0000278|GO:0002224|GO:0002755|GO:0002756|GO:0004672|GO:0004693|GO:0004693|GO:0005515|GO:0005524|GO:0005634|GO:0005654|GO:0005737|GO:0005739|GO:0005815|GO:0005829|GO:0005876|GO:0006260|GO:0006281|GO:0006461|GO:0006915|GO:0007067|GO:0007095|GO:0007098|GO:0007173|GO:0007264|GO:0007265|GO:0007344|GO:0007411|GO:…	cyclin-dependent kinase 1 isoform 2	515.188	3444.06	9.25989	11.5157
ASHGA5P010300	2.88705	2.88705	1.5296	up	protein_coding	ENST00000360607	CCDS46607.1	MATN4	GENCODE	2130	chr20	-	43922086	43936967		CGGCTGTGTGCCATTGACTACTGCAGCTTTGGGAACCATAGCTGTCAGCATGAGTGTGTT	8785	Hs.278489	GO:0005576|GO:0005515|GO:0005509	matrilin 4 [Source:HGNC Symbol;Acc:6910]	6.02194	26.0019	2.89607	4.42566
ASHGA5P006848	2.43336	2.43336	1.28295	up	protein_coding	ENST00000324642	CCDS3860.1	SLC6A18	GENCODE	2121	chr5	+	1225469	1246304		TGTGGGTGTCGTTTATGTTTATGGAATGAAACGGTTCTGCGATGACATTGCGTGGATGAC	348932	Hs.213284	GO:0055085|GO:0006811|GO:0006865|GO:0006970|GO:0006836|GO:0016021|GO:0005886|GO:0005887|GO:0005328	solute carrier family 6, member 18 [Source:HGNC Symbol;Acc:26441]	7.35284	26.5952	3.17706	4.46
ASHGA5P007257	2.0357	2.0357	1.02553	up	protein_coding	NM_033661	CCDS13691.1	WDR4	RefSeq	1554	chr21	-	44263189	44299693		GATCGTGGCGGTCTGTTTCTGTCGACTGTGGACCACTTATGTGCGATCCGTGGACCACTT	10785	Hs.248815	GO:0005515|GO:0005634|GO:0005654|GO:0005737|GO:0006400|GO:0008176|GO:0036265	tRNA (guanine-N(7)-)-methyltransferase subunit WDR4 isoform 1	4446.94	12537.1	12.3417	13.3673
ASHGA5P049627	3.24741	3.24741	1.69929	up	protein_coding	NM_001034836	CCDS42299.1	RDM1	RefSeq	815	chr17	-	34249481	34257780	NM_001163125	GTTGTTCTAGGTAAGACTGTCTTGATCATCCTTGAAGTACTTCAGTTTCAGTAAGCAAAT	201299	Hs.194411	GO:0000166|GO:0003677|GO:0003723|GO:0005730|GO:0005737|GO:0006281|GO:0006310|GO:0015030|GO:0016605	RAD52 motif-containing protein 1 isoform 2	370.914	1688.62	8.78373	10.483
ASHGA5P011406	2.18447	2.18447	1.12728	up	protein_coding	ENST00000371234	CCDS607.1	DAB1	GENCODE	2580	chr1	-	57463578	58716211		CAAAAAGTCAACCTGTAAGTGCTGTGACCCAATTAGAACTTTTTGGGGACATGTCCACAC	1600	Hs.477370	GO:0030154|GO:0007399|GO:0005515	disabled homolog 1 (Drosophila) [Source:HGNC Symbol;Acc:2661]	11.7395	37.5177	3.83693	4.96421
ASHGA5P002863	2.6779	2.6779	1.4211	up	protein_coding	NM_001316	CCDS13412.1	CSE1L	RefSeq	3627	chr20	+	47662782	47713497	NR_045796	ACAAACTGATGATGAAGAGGAAGCCGGCTTATTGGAGCTCTTAAAATCCCAGATTTGTGA	1434	Hs.90073	GO:0005515|GO:0005634|GO:0005737|GO:0006915|GO:0008262|GO:0008283	exportin-2 isoform 1	54.1852	209.927	6.02985	7.45096
ASHGA5P019588	2.16612	2.16612	1.11511	up	protein_coding	NM_001160183	CCDS55115.1	ZNF138	RefSeq	2719	chr7	+	64254770	64294025		AAACATTCAGCTGTAGCATTTACCTTTGATCTCAGTGGACTCAACATTTTGTCATTCCAA	7697	Hs.184080	GO:0003677|GO:0003700|GO:0005634|GO:0006351|GO:0006355|GO:0008270	zinc finger protein 138 isoform 2	259.818	801.542	8.27921	9.39433
ASHGA5P005933	2.15331	2.15331	1.10656	up	protein_coding	NM_000982	CCDS9320.1	RPL21	RefSeq	582	chr13	+	27825691	27830702	ENST00000578024	CATCTTCCAGTAATTCGCCAAAATGACGAACACAAAGGGAAAGAGGAGAGGCACCCGATA	6144	Hs.381123	GO:0000184|GO:0003723|GO:0003735|GO:0005829|GO:0006412|GO:0006412|GO:0006413|GO:0006414|GO:0006415|GO:0006614|GO:0010467|GO:0016032|GO:0016070|GO:0016071|GO:0019058|GO:0019083|GO:0022625|GO:0044267	60S ribosomal protein L21	5474.36	16430.8	12.64	13.7466
ASHGA5P012652	2.30589	2.30589	1.20532	up	protein_coding	NM_198279	CCDS14194.2	CXorf23	RefSeq	6494	chrX	-	19930979	19988382		TTTTTCAAAGAATTATACTACGCAGAGAAAAGACATAATTACTCACAAACCATTTGAGGT	256643	Hs.28896	GO:0005739	uncharacterized protein CXorf23	9.4723	32.2432	3.53502	4.74035
ASHGA5P051795	2.73218	2.73218	1.45005	up	protein_coding	NM_003106	CCDS3239.1	SOX2	RefSeq	2520	chr3	+	181429711	181432223		TCACACATGTGAGGGCCGGACAGCGAACTGGAGGGGGGAGAAATTTTCAAAGAAAAACGA	6657	Hs.518438	GO:0000122|GO:0001649|GO:0001654|GO:0001714|GO:0002052|GO:0003677|GO:0003677|GO:0003682|GO:0003700|GO:0003700|GO:0005515|GO:0005634|GO:0005634|GO:0005634|GO:0005667|GO:0005737|GO:0005829|GO:0006325|GO:0006351|GO:0006355|GO:0006355|GO:0007050|GO:0009611|GO:0010468|GO:0021781|GO:0021879|GO:0021983|GO:0021984|GO:0021987|GO:0030539|GO:0030858|GO:0030900|GO:0030910|GO:0032526|GO:0035019|GO:0035019|GO:…	transcription factor SOX-2	3202.32	12123.8	11.8682	13.3182
ASHGA5P001278	2.49696	2.49696	1.32017	up	protein_coding	NM_000088	CCDS11561.1	COL1A1	RefSeq	5927	chr17	-	48261456	48279000		TGGCTGCACGAGTCACACCGGAGCCTGGGGCAAGACAGTGATTGAATACAAAACCACCAA	1277	Hs.172928	GO:0001501|GO:0001568|GO:0001649|GO:0001957|GO:0001958|GO:0005201|GO:0005515|GO:0005576|GO:0005584|GO:0005615|GO:0005788|GO:0007411|GO:0007596|GO:0007601|GO:0007605|GO:0010718|GO:0010812|GO:0015031|GO:0030168|GO:0030198|GO:0030199|GO:0030335|GO:0031012|GO:0031012|GO:0031960|GO:0032964|GO:0034504|GO:0034505|GO:0042542|GO:0042802|GO:0043434|GO:0043589|GO:0045893|GO:0048407|GO:0048706|GO:0050900|GO:…	collagen alpha-1(I) chain preproprotein	58.9646	213.054	6.15348	7.47366
ASHGA5P013173	2.43889	2.43889	1.28623	up	protein_coding	NM_025154	CCDS43533.1	SUN1	RefSeq	3840	chr7	+	856251	914557		TGTCGAGAGTTTATTCTAGGGACAGGAATCAAAAATGGAAGGCAGCCTCTGGAGTGTTCT	23353	Hs.438072	GO:0005515|GO:0005635|GO:0005637|GO:0006998|GO:0016021|GO:0031965|GO:0034993|GO:0043231|GO:0090286|GO:0090292	SUN domain-containing protein 1 isoform b	89.0403	311.928	6.73998	8.02621
ASHGA5P000833	2.0648	2.0648	1.046	up	protein_coding	NM_014012	CCDS13181.1	REM1	RefSeq	1675	chr20	+	30063104	30072708		TCTCTGTGGAAGAGGGCCGCGCCTGCGCTGTGGTGTTCGACTGTAAATTCATCGAGACAT	28954	Hs.247729	GO:0003924|GO:0005516|GO:0005525|GO:0007264|GO:0016020	GTP-binding protein REM 1	63.7131	190.273	6.2609	7.3069
ASHGA5P048404	4.17354	4.17354	2.06127	up	protein_coding	NM_002426		MMP12	RefSeq	1877	chr11	-	102733463	102745764		TGAAATTCAGCAAGATTAACACAGGCATGGCTGACATTTTGGTGGTTTTTGCCCGTGGAG	4321	Hs.1695	GO:0004175|GO:0004222|GO:0005509|GO:0005578|GO:0006508|GO:0008270|GO:0035313|GO:0060054	macrophage metalloelastase preproprotein	6.75904	41.684	3.05619	5.11746
ASHGA5P001247	3.214	3.214	1.68437	up	protein_coding	ENST00000225276	CCDS11747.1	ST6GALNAC2	GENCODE	2105	chr17	-	74561460	74582145		TACCTGTGACCAGGTCAGTGCCTATGGATTCATCACAAGCAACTACTGGAAATTTTCCGA	10610	Hs.592105	GO:0016266|GO:0006486|GO:0044267|GO:0043687|GO:0000139|GO:0030173|GO:0008373	ST6 (alpha-N-acetyl-neuraminyl-2,3-beta-galactosyl-1,3)-N-acetylgalactosaminide alpha-2,6-sialyltransferase 2 [Source:HGNC Symbol;Acc:10867]	206.435	943.059	7.94821	9.63258
ASHGA5P006765	2.5594	2.5594	1.35581	up	protein_coding	NM_032501	CCDS13167.1	ACSS1	RefSeq	3692	chr20	-	24986865	25038818	NM_001252675, NM_001252677	TTGATCTGGGAGCGCGATGAGCCTGGAACGGAAGTGAGGATCACCTACAGGGAACTACTG	84532	Hs.529353	GO:0003987|GO:0005515|GO:0005524|GO:0005759|GO:0005759|GO:0006069|GO:0006085|GO:0006805|GO:0016208|GO:0019413|GO:0019427|GO:0019542|GO:0044281	acetyl-coenzyme A synthetase 2-like, mitochondrial isoform 1 precursor	8.6866	32.8818	3.4145	4.77031
ASHGA5P018921	2.19717	2.19717	1.13565	up	protein_coding	NM_002958		RYK	RefSeq	2933	chr3	-	133875977	133969586		CCTATCACCAGTTATCCTACCTTGCGGATAGAGAAGAACGACTTGAGAAGTGTCACTCTT	6259	Hs.654562	GO:0004713|GO:0004714|GO:0004888|GO:0005109|GO:0005515|GO:0005524|GO:0005634|GO:0005737|GO:0005887|GO:0006468|GO:0007165|GO:0007411|GO:0016020|GO:0016021|GO:0016055|GO:0017147|GO:0022038|GO:0030182|GO:0031175|GO:0042813|GO:0043410|GO:0048705|GO:0048843|GO:0050919|GO:0071679	tyrosine-protein kinase RYK isoform 2 precursor	348.99	1085.16	8.69979	9.83544
ASHGA5P021062	2.33912	2.33912	1.22596	up	protein_coding	NM_001144755	CCDS55241.1	MYBL1	RefSeq	5008	chr8	-	67474409	67525480		AGACATGCAGTCAAATTGTGAATGGGAAACAGTGGTTTATGGGAAGACAGAAGACCAACT	4603	Hs.445898	GO:0003677|GO:0003682|GO:0005634|GO:0006351|GO:0006355|GO:0045893	myb-related protein A isoform 2	14.4244	49.196	4.12891	5.35487
ASHGA5P045941	2.37857	2.37857	1.2501	up	protein_coding	NM_000962	CCDS6842.1	PTGS1	RefSeq	5093	chr9	+	125133228	125157981		TGTTCAACACCTCCATGTTGGTGGACTATGGGGTTGAGGCCCTGGTGGATGCCTTCTCTC	5742	Hs.201978	GO:0001516|GO:0001750|GO:0004601|GO:0004666|GO:0005634|GO:0005635|GO:0005737|GO:0005789|GO:0006629|GO:0006805|GO:0006979|GO:0007568|GO:0008217|GO:0008289|GO:0010243|GO:0010700|GO:0016702|GO:0019371|GO:0020037|GO:0032811|GO:0042127|GO:0043231|GO:0044281|GO:0044444|GO:0045907|GO:0045987|GO:0046872|GO:0051412	prostaglandin G/H synthase 1 isoform 1 precursor	76.0082	260.894	6.51687	7.76696
ASHGA5P002014	4.175	4.175	2.06178	up	protein_coding	NM_024743	CCDS3525.1	UGT2A3	RefSeq	2972	chr4	-	69794176	69817509		TTTGCCTAAGGAAATGGAAAATTTTGTCCAGAGTTCAGGGGAAGATGGTATTGTGGTGTT	79799	Hs.122583	GO:0015020|GO:0016021|GO:0052695	UDP-glucuronosyltransferase 2A3 precursor	5	25.922	2.36009	4.42186
ASHGA5P003868	3.04089	3.04089	1.6045	up	protein_coding	ENST00000278765	CCDS13163.1	GGTLC1	GENCODE	974	chr20	-	23965689	23967512	ENST00000453783, NM_001032364, NM_001032365, NM_005265, NM_013430, NM_178311, NR_003267, uc002zob.1, uc010gri.1, uc011ago.1	ACCATGGCCACTGCACTGGCCATCATCTACAACCTCTGGTTCGGCTATGACGTGAAGTGG	92086	Hs.355394	GO:0006749|GO:0019370|GO:0031362|GO:0003840	gamma-glutamyltransferase light chain 1 [Source:HGNC Symbol;Acc:16437]	120.979	524.903	7.18238	8.78687
ASHGA5P014220	7.34399	7.34399	2.87656	up	protein_coding	NM_001168407	CCDS55030.1	RIMS1	RefSeq	5787	chr6	+	72922513	73112845	NM_001168408	AACAATTGAAGCTCGACGAGCAGTTGCTGGTGATTTGGATTATTACTGGTTGGATCCTGC	22999	Hs.485729	GO:0005083|GO:0005515|GO:0005622|GO:0005886|GO:0006461|GO:0006886|GO:0006944|GO:0007268|GO:0007269|GO:0007601|GO:0014047|GO:0016079|GO:0017137|GO:0017156|GO:0030054|GO:0042734|GO:0042734|GO:0045055|GO:0046872|GO:0046903|GO:0048169|GO:0050896	regulating synaptic membrane exocytosis protein 1 isoform 2	5	45.2883	2.36009	5.23665
ASHGA5P006530	5.34096	5.34096	2.4171	up	protein_coding	NM_015318	CCDS12177.1	ARHGEF18	RefSeq	5252	chr19	+	7459998	7537371	NM_001130955	AAGAAGCAAAAGAGGGAGGTGGTGAAAAGACAAGATGTCCTTTATGAGCTGATGCAGACA	23370	Hs.465761	GO:0005085|GO:0005089|GO:0005543|GO:0005737|GO:0005829|GO:0005886|GO:0006915|GO:0007179|GO:0007264|GO:0007264|GO:0008360|GO:0008624|GO:0030036|GO:0030054|GO:0035023|GO:0045177|GO:0048011|GO:0051056	rho guanine nucleotide exchange factor 18 isoform a	6.02542	47.7363	2.89733	5.31442
ASHGA5P054456	2.89488	2.89488	1.53351	up	protein_coding	NM_001017420	CCDS34872.1	ESCO2	RefSeq	3376	chr8	+	27632057	27662424		ACACCAGATGGCAAGTTATTTGCAACCAAGTACTGCAACACCCCTAATTTCCTCGTATAT	157570	Hs.99480	GO:0000785|GO:0005634|GO:0006275|GO:0007049|GO:0016746|GO:0034421|GO:0046872	N-acetyltransferase ESCO2	184.215	759.445	7.78576	9.31927
ASHGA5P005340	2.30951	2.30951	1.20759	up	protein_coding	NM_000676	CCDS11173.1	ADORA2B	RefSeq	1885	chr17	+	15848230	15879210		TGTCCCGCTCAGGTATAAAAGTTTGGTCACGGGGACCCGAGCAAGAGGGGTCATTGCTGT	136	Hs.167046	GO:0000187|GO:0001609|GO:0002882|GO:0005886|GO:0005887|GO:0006968|GO:0007186|GO:0007189|GO:0007190|GO:0007254|GO:0007588|GO:0008284|GO:0008285|GO:0009986|GO:0010575|GO:0010701|GO:0010893|GO:0030828|GO:0031284|GO:0031668|GO:0032722|GO:0032755|GO:0032966|GO:0043306|GO:0045765|GO:0045909|GO:0060087	adenosine receptor A2b	664.018	2146.16	9.62379	10.8314
ASHGA5P016310	2.21586	2.21586	1.14787	up	protein_coding	ENST00000429154	CCDS33044.1	ZNF230	GENCODE	4132	chr19	+	44507076	44518072		GGAAATTCAGGCGGCAAGACTATTGCGGAAGCAGGACCACATGAAGACTGCCCTTGCCAG	7773	Hs.193583	GO:0006351|GO:0006355|GO:0005634|GO:0005622|GO:0003677|GO:0008270|GO:0003676	zinc finger protein 230 [Source:HGNC Symbol;Acc:13024]	45.5529	146.029	5.77724	6.92511
ASHGA5P029297	2.94788	2.94788	1.55968	up	protein_coding	ENST00000357904	CCDS9891.1	C14orf102	GENCODE	3465	chr14	-	90744397	90798279	NM_017970	CCCAATAATACAGCCCTTTGGCAGAAATACCTTTTATTTTGCCAGAGCCAGTTTAGTACC	55051	Hs.528131		chromosome 14 open reading frame 102 [Source:HGNC Symbol;Acc:20186]	13.4468	58.1695	4.03433	5.59401
ASHGA5P039357	2.73314	2.73314	1.45056	up	protein_coding	NM_015688	CCDS47033.1	FAM184B	RefSeq	3855	chr4	-	17633708	17783135		AAAGCAGCTGGAAGAAGAGAAAGCAGCCCTCAATGTGAAGCTTCAGAATTCTCTGCTTGA	27146	Hs.18861		protein FAM184B	12.1259	48.4615	3.88482	5.33538
ASHGA5P003902	2.23965	2.23965	1.16327	up	protein_coding	NM_002425	CCDS8321.1	MMP10	RefSeq	1777	chr11	-	102641232	102651359		GCAGTTAAAGAACATGGAGACTTTTACTCTTTTGATGGCCCAGGACACAGTTTGGCTCAT	4319	Hs.2258	GO:0004222|GO:0005509|GO:0005576|GO:0005578|GO:0005615|GO:0006508|GO:0008270|GO:0022617|GO:0030198|GO:0030334|GO:0030574	stromelysin-2 preproprotein	31.1247	100.666	5.22421	6.38748
ASHGA5P033145	2.66541	2.66541	1.41436	up	protein_coding	ENST00000332499	CCDS11495.1	HEXIM1	GENCODE	4785	chr17	+	43224683	43229468		GGCACATATGGTCCACTGGAGACAATGTATGATTGAGTTTTTCTTTGGTCTAAAAATTAT	10614	Hs.702240	GO:0006351|GO:0000122|GO:0007507|GO:0045892|GO:0045736|GO:0005634|GO:0005737|GO:0005515|GO:0004861|GO:0017069	hexamethylene bis-acetamide inducible 1 [Source:HGNC Symbol;Acc:24953]	14757.2	53352.5	14.0849	15.4992
ASHGA5P008209	8.99584	8.99584	3.16926	up	protein_coding	NM_006544	CCDS45111.1	EXOC5	RefSeq	8522	chr14	-	57669193	57735617		GTGCCAGGAGGGTGCTTATTTGAGAAATGATATATTTGAAGACGCTGGAATACTCTGTCA	10640	Hs.731497	GO:0005737|GO:0005829|GO:0006887|GO:0006892|GO:0015031|GO:0047485|GO:0048278	exocyst complex component 5	5	55.6078	2.36009	5.52934
ASHGA5P007487	3.66974	3.66974	1.87568	up	protein_coding	NM_198056	CCDS46796.1	SCN5A	RefSeq	8504	chr3	-	38589552	38691163	ENST00000443581	TGATTATCATGGCATACACAACTGAATTTGTGGACCTGGGCAATGTCTCAGCCTTACGCA	6331	Hs.517898	GO:0001518|GO:0001518|GO:0002027|GO:0005248|GO:0005515|GO:0005516|GO:0005783|GO:0005886|GO:0005901|GO:0006814|GO:0009986|GO:0010765|GO:0014704|GO:0014704|GO:0016021|GO:0030315|GO:0030506|GO:0035725|GO:0035725|GO:0042383|GO:0044325|GO:0051899|GO:0060048|GO:0060307|GO:0060371|GO:0060372|GO:0060373|GO:0071277|GO:0086002|GO:0086005|GO:0086006|GO:0086006|GO:0086010|GO:0086012|GO:0086067|GO:0086069|GO:…	sodium channel protein type 5 subunit alpha isoform a	23.3261	123.648	4.81058	6.68625
ASHGA5P039413	3.05876	3.05876	1.61295	up	protein_coding	NM_002253	CCDS3497.1	KDR	RefSeq	6055	chr4	-	55944425	55991762		ACCTGCCAGGCATGCAGTGTTCTTGGCTGTGCAAAAGTGGAGGCATTTTTCATAATAGAA	3791	Hs.479756	GO:0001525|GO:0001541|GO:0001570|GO:0001938|GO:0001945|GO:0002042|GO:0002053|GO:0003158|GO:0004713|GO:0004714|GO:0004716|GO:0005021|GO:0005178|GO:0005515|GO:0005524|GO:0005576|GO:0005634|GO:0005769|GO:0005886|GO:0005886|GO:0005887|GO:0007169|GO:0008284|GO:0008284|GO:0008360|GO:0009897|GO:0010595|GO:0014068|GO:0016023|GO:0018108|GO:0019048|GO:0019838|GO:0023014|GO:0030335|GO:0030335|GO:0035162|GO:…	vascular endothelial growth factor receptor 2 precursor	10.3751	46.1249	3.65167	5.26462
ASHGA5P019753	2.90281	2.90281	1.53745	up	protein_coding	NM_001126336	CCDS47242.1	VCAN	RefSeq	4193	chr5	+	82767492	82878122		TGATAGCAGATTTGATGCCTACTGCTTTAAACGACCTGATCGCTGCAAAATGAACCCGTG	1462	Hs.643801	GO:0005509|GO:0005539|GO:0005540|GO:0005576|GO:0005578|GO:0005615|GO:0005796|GO:0005975|GO:0007155|GO:0007275|GO:0007507|GO:0008037|GO:0008347|GO:0030203|GO:0030204|GO:0030206|GO:0030207|GO:0030208|GO:0031012|GO:0031012|GO:0031103|GO:0043202|GO:0044281	versican core protein isoform 2 precursor	128.077	529.857	7.26387	8.80132
ASHGA5P054790	2.18634	2.18634	1.12852	up	protein_coding	NM_001033505	CCDS44563.1	CSTF3	RefSeq	655	chr11	-	33162976	33183037	NM_001033506	TTCACTGTAGTGATAGAAAACAAGTTAGGAACATAGCCAATTAGGACAAGGAGGATTTAA	1479	Hs.44402	GO:0000398|GO:0003723|GO:0005634|GO:0005654|GO:0005730|GO:0006366|GO:0006369|GO:0006378|GO:0006379|GO:0006397|GO:0008380|GO:0010467|GO:0031124	cleavage stimulation factor subunit 3 isoform 2	4499.45	13809.3	12.3646	13.4931
ASHGA5P011650	3.90688	3.90688	1.96602	up	protein_coding	NM_002658	CCDS7339.1	PLAU	RefSeq	2395	chr10	+	75670861	75677258		CAAGTTCCATCGAACTGTGACTGTCTAAATGGAGGAACATGTGTGTCCAACAAGTACTTC	5328	Hs.77274	GO:0004252|GO:0005515|GO:0005576|GO:0005615|GO:0005886|GO:0006508|GO:0006935|GO:0007165|GO:0007596|GO:0009986|GO:0010469|GO:0014910|GO:0033628|GO:0042730|GO:0061041|GO:2000097	urokinase-type plasminogen activator isoform 1 preproprotein	132.733	741.148	7.31724	9.28326
ASHGA5P035997	4.12656	4.12656	2.04494	up	protein_coding	ENST00000339276	CCDS288.1	SFN	GENCODE	1315	chr1	+	27189632	27190947		GAAAGCATGTCTGCTGGGTGTGACCATGTTTCCTCTCAATAAAGTTCCCCTGTGACACTC	2810	Hs.523718	GO:0006915|GO:0008285|GO:0043588|GO:0007165|GO:0008283|GO:0043154|GO:0000079|GO:0006469|GO:0008630|GO:0030216|GO:0043616|GO:0001836|GO:0030307|GO:0046827|GO:0051726|GO:0005634|GO:0005737|GO:0005615|GO:0005515|GO:0019904|GO:0051219|GO:0008426	stratifin [Source:HGNC Symbol;Acc:10773]	2093.41	12089.1	11.2695	13.3145
ASHGA5P003028	2.06515	2.06515	1.04625	up	protein_coding	NM_001349	CCDS2180.1	DARS	RefSeq	2322	chr2	-	136664253	136743222		ATTGGACCAGTATTCAGAGCGGAAGACTCTAATACCCATAGACATCTAACTGAGTTTGTT	1615	Hs.503787	GO:0003676|GO:0004046|GO:0004815|GO:0005515|GO:0005524|GO:0005737|GO:0005829|GO:0006412|GO:0006418|GO:0006422|GO:0006461|GO:0010467	aspartate--tRNA ligase, cytoplasmic	1561.12	4439.1	10.8442	11.8905
ASHGA5P055973	2.08033	2.08033	1.05681	up	protein_coding	NM_002167	CCDS237.1	ID3	RefSeq	1252	chr1	-	23884420	23886285		TTGGTTTTCTTTCTCTTTGGGGCACCTCTGGACTCACTCCCCAGCATGAAGGCGCTGAGC	3399	Hs.76884	GO:0000122|GO:0001656|GO:0003700|GO:0003714|GO:0005634|GO:0005737|GO:0006275|GO:0006351|GO:0007275|GO:0007417|GO:0007507|GO:0008134|GO:0009611|GO:0019904|GO:0030182|GO:0030855|GO:0030903|GO:0042476|GO:0043065|GO:0043433|GO:0045668|GO:0045892|GO:0046983|GO:0051726	DNA-binding protein inhibitor ID-3	2993.51	8585.66	11.7753	12.8321
ASHGA5P049706	3.50453	3.50453	1.80922	up	protein_coding	NM_003396	CCDS11506.1	WNT9B	RefSeq	1464	chr17	+	44928967	44954437		GGCACAGCAGGTAGGGTGTGCTCCCGGGAGGCCAGCTGCAGCAGCCTGTGCTGCGGGCGG	7484	Hs.326420	GO:0001658|GO:0001664|GO:0001701|GO:0001932|GO:0003339|GO:0005576|GO:0005578|GO:0005615|GO:0005886|GO:0007267|GO:0007275|GO:0007492|GO:0009786|GO:0009798|GO:0009952|GO:0030182|GO:0030539|GO:0032526|GO:0035150|GO:0043085|GO:0048701|GO:0048704|GO:0060021|GO:0060070|GO:0060071|GO:0061038|GO:0061303|GO:0071300|GO:0072003|GO:0072044|GO:0072046|GO:0072170|GO:0072181	protein Wnt-9b precursor	37.7732	191.37	5.50665	7.31587
ASHGA5P051059	2.95348	2.95348	1.56242	up	protein_coding	NM_000744	CCDS13517.1	CHRNA4	RefSeq	5543	chr20	-	61974661	61992748	NR_046317	AGCCCGCGAGGTGCGTGCGCCATGGAGCTAGGGGGCCCCGGAGCGCCGCGGCTGCTGCCG	1137	Hs.10734	GO:0001508|GO:0001666|GO:0004889|GO:0004889|GO:0005886|GO:0005886|GO:0005892|GO:0006281|GO:0006811|GO:0006816|GO:0006979|GO:0007165|GO:0007268|GO:0007268|GO:0007271|GO:0007626|GO:0009897|GO:0014059|GO:0015276|GO:0015464|GO:0016020|GO:0016021|GO:0019233|GO:0030054|GO:0030425|GO:0035094|GO:0035095|GO:0042113|GO:0042166|GO:0042391|GO:0043025|GO:0045211|GO:0050877|GO:0050890|GO:0051899|GO:0060080	neuronal acetylcholine receptor subunit alpha-4 isoform 1 precursor	6.917	30.3549	3.08849	4.65091
ASHGA5P040234	2.07105	2.07105	1.05036	up	protein_coding	NM_003864	CCDS3817.1	SAP30	RefSeq	1126	chr4	+	174292092	174298683		AGAAAAGGGAGTGATGATGATGGAGGTGATTCACCTGTTCAAGATATTGATACCCCAGAG	8819	Hs.591715	GO:0000118|GO:0000122|GO:0003677|GO:0003714|GO:0005515|GO:0006351|GO:0006355|GO:0046872	histone deacetylase complex subunit SAP30	8202.57	23424.5	13.2478	14.2981
ASHGA5P043252	3.08718	3.08718	1.62629	up	protein_coding	ENST00000340457	CCDS47675.1	UPK3BL	GENCODE	1342	chr7	-	102277471	102283238		TCTGGGGCTGCAGACACTGCAGACGGACGGACAGACAGATGGACAACAGCTGGAGGCTTG	100134938		GO:0016021	uroplakin 3B-like [Source:HGNC Symbol;Acc:37278]	6.34783	29.2381	2.97001	4.5963
ASHGA5P052229	4.41667	4.41667	2.14296	up	protein_coding	NM_001014279	CCDS34153.1	ANXA2R	RefSeq	1280	chr5	-	43039181	43040447		CGTATCTGTTTTCACTTTGAGAAATCTATTTTACGATTGTAGAATTCTTAGAGTTTTTGG	389289	Hs.529385		annexin-2 receptor	62.2978	395.061	6.22995	8.37291
ASHGA5P001347	2.16127	2.16127	1.11188	up	protein_coding	NM_006479	CCDS8529.1	RAD51AP1	RefSeq	2218	chr12	+	4647949	4669213	NM_001130862	AGCTGAAAGCAAGAAACCTAAATGGGTCCCACCAGCGGCATCTGGAGGTAGCAGAAGTAG	10635	Hs.730696	GO:0000724|GO:0003690|GO:0003697|GO:0003723|GO:0005515|GO:0005634|GO:0006281	RAD51-associated protein 1 isoform b	64.7165	202.032	6.28277	7.39464
ASHGA5P055151	3.47378	3.47378	1.79651	up	protein_coding	NM_000869	CCDS8365.2	HTR3A	RefSeq	2260	chr11	+	113845796	113861034	NM_213621, NR_046363	GGGCCTCGTCCTGAGCACTCGGAGGCACTCCTATGCTTGGAAAGCTCGCTATGCTGCTGT	3359	Hs.413899	GO:0004872|GO:0004993|GO:0004993|GO:0005230|GO:0005232|GO:0005249|GO:0005737|GO:0005886|GO:0005887|GO:0006810|GO:0007210|GO:0007210|GO:0007268|GO:0007586|GO:0016021|GO:0030054|GO:0030424|GO:0034220|GO:0042220|GO:0043025|GO:0045211|GO:0051378|GO:0055085|GO:0071363	5-hydroxytryptamine receptor 3A isoform b precursor	13.0372	66.3547	3.98792	5.78442
ASHGA5P045702	2.52012	2.52012	1.33349	up	protein_coding	NM_003995	CCDS6590.1	NPR2	RefSeq	3447	chr9	+	35792405	35809728		AATGACAGCATCAACTTGGACTGGATGTTTCGTTATTCACTCATTAATGACCTTGTTAAG	4882	Hs.78518	GO:0001503|GO:0004383|GO:0004672|GO:0004872|GO:0004888|GO:0005524|GO:0005525|GO:0005622|GO:0005886|GO:0006182|GO:0007165|GO:0007166|GO:0007168|GO:0008217|GO:0016021|GO:0016941|GO:0035556|GO:0042562|GO:0097011	atrial natriuretic peptide receptor 2 precursor	18.5561	68.1035	4.48816	5.82166
ASHGA5P046766	2.20975	2.20975	1.14388	up	protein_coding	NM_033108	CCDS35475.1	HSFY1	RefSeq	1448	chrY	-	20933699	20935604	NM_001001877, NR_003509	CAGGCCGGAAGAGTAGATAAAGAAATATTTATTTGAGATGGCACATGTTTCTTCAGAAAC	86614	Hs.662281		heat shock transcription factor, Y-linked isoform 1	18.6004	59.897	4.49224	5.63612
ASHGA5P050693	3.68743	3.68743	1.88261	up	protein_coding	NM_004490	CCDS2222.1	GRB14	RefSeq	2402	chr2	-	165349322	165478360		GGCCGCCCAGGTGTGTGGCGCTGCCCAGGGGAGGGGCGACGCCCACGACCTGGCGCCGGC	2888	Hs.411881	GO:0000139|GO:0005070|GO:0005543|GO:0005737|GO:0005829|GO:0005886|GO:0007165|GO:0007596|GO:0008286|GO:0010008|GO:0035556|GO:0043231|GO:0046627|GO:0050900|GO:0051219	growth factor receptor-bound protein 14	6.78418	36.9966	3.06154	4.94415
ASHGA5P056026	2.06849	2.06849	1.04858	up	protein_coding	NM_182910	CCDS45125.1	SYNE2	RefSeq	2586	chr14	+	64682671	64693167	NM_182913	GTTTTTTAAGGACTTCCACCAGTTGAGTCAAAATCTGCTGCTGTGGTTAGCGAGTGCCAA	23224	Hs.525392	GO:0003779|GO:0005515|GO:0005634|GO:0005635|GO:0005640|GO:0005654|GO:0005737|GO:0005856|GO:0005925|GO:0006998|GO:0007097|GO:0007163|GO:0010761|GO:0016021|GO:0016529|GO:0030018|GO:0030335|GO:0031022|GO:0031258|GO:0031527|GO:0031965|GO:0031981|GO:0033017|GO:0034504|GO:0034993|GO:0044429|GO:0051642|GO:0090286	nesprin-2 isoform 2	33.2412	99.2007	5.31818	6.36676
ASHGA5P045305	2.53831	2.53831	1.34387	up	protein_coding	NM_002048	CCDS6674.1	GAS1	RefSeq	2844	chr9	-	89559276	89562104		GAGAATTTATGGACGTTGTAGAAATGTACAAATGCATTTCCAAACTGCCTTAAACGTTGT	2619	Hs.65029	GO:0002053|GO:0005515|GO:0005886|GO:0007050|GO:0007411|GO:0008589|GO:0010955|GO:0012501|GO:0016021|GO:0021587|GO:0021904|GO:0030308|GO:0035924|GO:0042473|GO:0042474|GO:0042476|GO:0042733|GO:0042981|GO:0043010|GO:0043066|GO:0045165|GO:0045879|GO:0045880|GO:0045930|GO:0045930|GO:0046658|GO:0048589|GO:0048592|GO:0048701|GO:0050679|GO:0050680|GO:0060021|GO:0060628	growth arrest-specific protein 1 precursor	3640.04	12886	12.0573	13.4011
ASHGA5P005392	2.07715	2.07715	1.05461	up	protein_coding	NM_021170	CCDS5.1	HES4	RefSeq	962	chr1	-	934341	935552	NM_001142467	GCACCGCAAGTCCTCCAAGCCGGTCATGGAGAAGCGGCGCCGAGCGCGTATTAACGAGAG	57801	Hs.154029	GO:0003677|GO:0005634|GO:0006351|GO:0006355|GO:0007399|GO:0008134|GO:0030154|GO:0046983	transcription factor HES-4 isoform 2	208.94	617.337	7.96534	9.01995
ASHGA5P010855	3.81503	3.81503	1.93169	up	protein_coding	NM_001113381	CCDS44271.1	RGS4	RefSeq	2924	chr1	+	163039043	163046592		TGGAAAACCTGATTAGTCATGAATGTGAACCTGGATTCTTGCACCAGGGAAGAGACAAGC	5999	Hs.386726	GO:0000188|GO:0005096|GO:0005516|GO:0005737|GO:0005829|GO:0005886|GO:0008277|GO:0038032|GO:0043547|GO:0043547	regulator of G-protein signaling 4 isoform 4	12.5548	70.1906	3.93206	5.86375
ASHGA5P012263	2.31663	2.31663	1.21203	up	protein_coding	NM_152420	CCDS6649.1	C9orf41	RefSeq	2219	chr9	-	77597872	77643310		CAAGGTAGAGGTGGAAAAAGAATCTGTATTGTCAACATATACTGTGAATGATCTCTCTAT	138199	Hs.567688		UPF0586 protein C9orf41	26.5232	89.0813	4.99556	6.20758
ASHGA5P051765	2.60377	2.60377	1.3806	up	protein_coding	NM_014373	CCDS3211.1	GPR160	RefSeq	2021	chr3	+	169755734	169803183		GATTTGTTAATATTATTAATTAAAAGTTACAGCTGTCATAAGATCATAATTTTATGAACA	26996	Hs.231320	GO:0004930|GO:0005886|GO:0016021	probable G-protein coupled receptor 160	631.704	2292.79	9.5518	10.9324
ASHGA5P045400	4.32002	4.32002	2.11104	up	protein_coding	NM_001080551	CCDS43863.1	C9orf84	RefSeq	4630	chr9	-	114448900	114521813		GCAGAAGTCAAATACTTCTATTTCTTTAAAATTTTGCTTAGGCTACGCCTGGCTATTTTG	158401	Hs.428209		uncharacterized protein C9orf84 isoform 2	5	26.8217	2.36009	4.47112
ASHGA5P053383	2.30299	2.30299	1.20351	up	protein_coding	NM_001135694	CCDS47850.1	VDAC3	RefSeq	1557	chr8	+	42249278	42263455	NM_005662	AGGTCACAAGGTTGGCTTGGGATTTGAACTGGAAGCTTAATGTGGTTTGAGGAAAGCATC	7419	Hs.699301	GO:0000166|GO:0005739|GO:0005741|GO:0008308|GO:0015288|GO:0015853|GO:0046930	voltage-dependent anion-selective channel protein 3 isoform 2	5375.66	17241.4	12.6178	13.8213
ASHGA5P008409	2.97289	2.97289	1.57187	up	protein_coding	ENST00000342785	CCDS54875.1	VCAN	GENCODE	7154	chr5	+	82767492	82878122		ATTGAGGTCAGAGAAAATAAGACAGGACCTGATCGCTGCAAAATGAACCCGTGCCTTAAC	1462	Hs.643801	GO:0007275|GO:0007507|GO:0007155|GO:0008347|GO:0031103|GO:0008037|GO:0005615|GO:0005578|GO:0031012|GO:0005515|GO:0005509|GO:0030246|GO:0005540|GO:0005539	versican [Source:HGNC Symbol;Acc:2464]	103.934	441.859	6.96533	8.5372
ASHGA5P035420	2.07292	2.07292	1.05166	up	protein_coding	NM_001136555	CCDS46448.1	TLK1	RefSeq	5081	chr2	-	171847332	171923483		CTTCAGCAGTTGTTCTAAATGGCTGTTTTATTCTTGTATGATTTGAAAACTACTGGCAAG	9874	Hs.731668	GO:0001672|GO:0004674|GO:0004674|GO:0005524|GO:0005634|GO:0005634|GO:0006468|GO:0006886|GO:0006974|GO:0007049|GO:0016568|GO:0035556	serine/threonine-protein kinase tousled-like 1 isoform 3	9.18778	28.1609	3.49116	4.54282
ASHGA5P053921	2.61223	2.61223	1.38528	up	protein_coding	NM_024087	CCDS14163.1	ASB9	RefSeq	1775	chrX	-	15262108	15288293	NM_001168530, NM_001168531	TCTTGGAGAGAGAAGGTGCTTCTTTGCCAAAACCTAAGCCCTAATCTGTTGACATCCCTT	140462	Hs.19404	GO:0005515|GO:0005634|GO:0005730|GO:0005737|GO:0005739|GO:0016567|GO:0016567|GO:0035556|GO:0045732	ankyrin repeat and SOCS box protein 9 isoform 2	118.325	441.554	7.15062	8.5359
ASHGA5P050666	2.2193	2.2193	1.1501	up	protein_coding	NM_207363	CCDS46418.1	NCKAP5	RefSeq	7611	chr2	-	133429371	134326031		ACATTTACAACCAACTGAAGATTGAACCAAGGAATAGACACAGCCCTGTTGCATGTTCAA	344148	Hs.537329	GO:0005575|GO:0008150	nck-associated protein 5 isoform 1	44.1317	141.754	5.73132	6.88142
ASHGA5P010132	2.54175	2.54175	1.34582	up	protein_coding	NM_003740	CCDS4841.1	KCNK5	RefSeq	3800	chr6	-	39156746	39197251		AACTGGCCCAATGCAATGATTTTTGCAGCGACCGTCATTACCACCATTGGATATGGCAAT	8645	Hs.444448	GO:0005244|GO:0005267|GO:0005887|GO:0006813|GO:0007588	potassium channel subfamily K member 5	11.1185	41.1973	3.75325	5.09907
ASHGA5P017101	3.00477	3.00477	1.58725	up	protein_coding	NM_001178010	CCDS54499.1	CDC45	RefSeq	2036	chr22	+	19467413	19508135		AGGCCCGGAGTGGCTCTGGGAGTGAACCTGTGGCCGCTGCATTGGAGAAGAGCTCCAGGT	8318	Hs.474217	GO:0000075|GO:0000076|GO:0000082|GO:0000083|GO:0000084|GO:0000216|GO:0000278|GO:0005515|GO:0005634|GO:0005654|GO:0005813|GO:0006260|GO:0006270|GO:0006271	cell division control protein 45 homolog isoform 1	19.7602	86.6092	4.57714	6.16439
ASHGA5P008512	15.9229	15.9229	3.99303	up	protein_coding	NM_005971	CCDS12442.1	FXYD3	RefSeq	1382	chr19	+	35606731	35615228	NM_001136007, NM_001136011	CTGTGCGCCATGGGCATCATCATCGTCATGAGTGCAAAATGCAAATGCAAGTTTGGCCAG	5349	Hs.301350	GO:0005254|GO:0005789|GO:0005887|GO:0006821|GO:0034707|GO:0050790|GO:0051117	FXYD domain-containing ion transport regulator 3 isoform 1 precursor	5.50366	131.241	2.77953	6.77256
ASHGA5P000625	2.05231	2.05231	1.03725	up	protein_coding	NM_024604	CCDS8753.1	RPAP3	RefSeq	3687	chr12	-	48055714	48099844	NM_001146076	CCACCGCATCCTGGATCAACTAAACCACTCAAGAAGGTTATTATTGAAGAAACTGGTAAT	79657	Hs.437855		RNA polymerase II-associated protein 3 isoform 1	174.559	510.237	7.70849	8.74574
ASHGA5P002366	3.00417	3.00417	1.58697	up	protein_coding	NM_020327	CCDS44893.2	ACVR1B	RefSeq	4516	chr12	+	52347163	52390863	NM_004302	GACAATAAAGATAATGGCACCTGGACACAGCTGTGGCTTGTTTCTGACTATCATGAGCAC	91	Hs.438918	GO:0000082|GO:0001701|GO:0001942|GO:0004674|GO:0004674|GO:0004675|GO:0004702|GO:0005024|GO:0005515|GO:0005524|GO:0005886|GO:0005887|GO:0006355|GO:0006468|GO:0006917|GO:0007165|GO:0007178|GO:0007417|GO:0009986|GO:0010862|GO:0016361|GO:0016361|GO:0017002|GO:0018107|GO:0019838|GO:0030308|GO:0031625|GO:0032924|GO:0032927|GO:0032927|GO:0034711|GO:0038092|GO:0045648|GO:0045944|GO:0046332|GO:0046545|GO:…	activin receptor type-1B isoform b	13.7446	60.564	4.0653	5.65227
ASHGA5P049135	2.15916	2.15916	1.11047	up	protein_coding	NM_001037808	CCDS10638.1	EIF3C	RefSeq	3111	chr16	+	28722781	28747050	NM_001267574	GGGCTCAGCTGGTTGGTATTTTTTGGGCCTCGTGCTTCGTGGTGGGAGACCCAGGTCGAG	8663	Hs.567374	GO:0003743|GO:0003743|GO:0005515|GO:0005829|GO:0005852|GO:0006412|GO:0006413|GO:0006413|GO:0006413|GO:0010467|GO:0044267	eukaryotic translation initiation factor 3 subunit C	63.0867	196.843	6.24744	7.35792
ASHGA5P004147	2.65299	2.65299	1.40762	up	protein_coding	NM_152565	CCDS6241.1	ATP6V0D2	RefSeq	2370	chr8	+	87111138	87166454		TTTTACGAGCGTGAGGTACAAATGAATGTGCTGGCATTCAACAGACAGTTCCACTACGGT	245972	Hs.436360	GO:0005515|GO:0005769|GO:0006879|GO:0008286|GO:0010008|GO:0015078|GO:0015991|GO:0016020|GO:0016324|GO:0016471|GO:0030670|GO:0033179|GO:0033572|GO:0051701|GO:0055085|GO:0090382	V-type proton ATPase subunit d 2	11.7386	45.525	3.8368	5.24442
ASHGA5P000783	2.20013	2.20013	1.13759	up	protein_coding	NM_013360	CCDS33045.1	ZNF222	RefSeq	1648	chr19	+	44529493	44537262		CTCTCAGTGGGAGGCAAGATCCAAACTGAGATGGAGACTGTTCCAGAAGCAGGAACACAT	7673	Hs.279840	GO:0003677|GO:0005634|GO:0006351|GO:0006355|GO:0008270	zinc finger protein 222 isoform 2	80.0235	254.138	6.59083	7.72842
ASHGA5P017538	2.48495	2.48495	1.31322	up	protein_coding	NM_203444	CCDS9241.1	ABCB9	RefSeq	2636	chr12	-	123409071	123451056		CGAGTATCTGTGTGCTGGGTAAACCAGGAGAAAGTAATTGCAGTCGAGGGCTTTGGGAAC	23457	Hs.511951	GO:0001916|GO:0002474|GO:0005524|GO:0005743|GO:0005765|GO:0005769|GO:0005783|GO:0005886|GO:0015031|GO:0015421|GO:0015440|GO:0015833|GO:0016021|GO:0022891|GO:0030176|GO:0042288|GO:0042605|GO:0042803|GO:0042803|GO:0042825|GO:0046978|GO:0046979|GO:0046980|GO:0055085	ATP-binding cassette sub-family B member 9 isoform 4	22.4505	81.1663	4.75774	6.07096
ASHGA5P021443	2.03314	2.03314	1.02371	up	protein_coding	NM_001100917	CCDS44949.1	TSPAN19	RefSeq	1035	chr12	-	85408093	85430055		CACTGAATGCAACTTACCTTGAGGGTTGTGAAAATAAAATCAGTGCATGGTATAATGTTA	144448	Hs.156962	GO:0016021	putative tetraspanin-19	65.1711	191.353	6.29164	7.31535
ASHGA5P016882	12.3419	12.3419	3.62549	up	protein_coding	NM_001131019	CCDS45708.1	GFAP	RefSeq	1839	chr17	-	42987034	42992920		CAGATTCGAGGGGGCAAAAGCACCAAAGACGGGGAAAATCACAAGGTCACAAGATATCTC	2670	Hs.514227	GO:0005178|GO:0005200|GO:0005737|GO:0005829|GO:0005882|GO:0009611|GO:0010625|GO:0010977|GO:0014002|GO:0030198|GO:0031102|GO:0042995|GO:0044297|GO:0045109|GO:0051580|GO:0060020|GO:0060291	glial fibrillary acidic protein isoform 2	15.7031	280.813	4.24635	7.87184
ASHGA5P009874	3.22353	3.22353	1.68864	up	protein_coding	NM_152524	CCDS42796.1	SGOL2	RefSeq	4542	chr2	+	201390864	201448818	NM_001160033, NM_001160046	GAACCCAAAAATCAGGAATAGGTGATAGACCATTACAGGACTTGTCAAATACCAGTTTTG	151246	Hs.655182	GO:0000087|GO:0000236|GO:0000278|GO:0000775|GO:0000777|GO:0005515|GO:0005634|GO:0005730|GO:0005829|GO:0007059|GO:0007126|GO:0030892|GO:0051301	shugoshin-like 2 isoform 1	176.551	812.098	7.72446	9.4131
ASHGA5P004179	3.35705	3.35705	1.74719	up	protein_coding	NM_000015	CCDS6008.1	NAT2	RefSeq	1317	chr8	+	18248754	18258723		GCTGGCCAAAGGGATCATGGACATTGAAGCATATTTTGAAAGAATTGGCTATAAGAACTC	10	Hs.2	GO:0004060|GO:0005829|GO:0006805|GO:0044281	arylamine N-acetyltransferase 2	19.9533	97.1984	4.591	6.33819
ASHGA5P014435	2.95231	2.95231	1.56184	up	protein_coding	ENST00000409064	CCDS1990.1	KDM3A	GENCODE	4621	chr2	+	86668583	86719839		GGAGAGAAAGGGAGGAGCTCTTCCTGCAGGCGTGGAAACCATGGTGCTCACGCTCGGAGA	55818	Hs.557425	GO:0006351|GO:0030154|GO:0045893|GO:0007283|GO:0030521|GO:0009755|GO:0033169|GO:0046293|GO:0005634|GO:0005737|GO:0005515|GO:0005506|GO:0016702|GO:0050681	lysine (K)-specific demethylase 3A [Source:HGNC Symbol;Acc:20815]	11.965	51.7823	3.86548	5.42732
ASHGA5P040907	2.90327	2.90327	1.53768	up	protein_coding	ENST00000308304	CCDS4430.1	PROP1	GENCODE	1464	chr5	-	177419235	177423243		AGCTGGAGTCAGCCTTTGGGAGGAACCAGTACCCCGACATCTGGGCCCGAGAGAGTCTTG	5626	Hs.158301	GO:0000122|GO:0043066|GO:0006355|GO:0060070|GO:0045944|GO:0009953|GO:0007417|GO:0016477|GO:0060126|GO:0001568|GO:0048850|GO:0021979|GO:0048732|GO:0021984|GO:0009887|GO:0005667|GO:0003677|GO:0003700|GO:0043565|GO:0003682|GO:0008022|GO:0000976|GO:0008013|GO:0005515	PROP paired-like homeobox 1 [Source:HGNC Symbol;Acc:9455]	12.0772	51.3613	3.87828	5.41596
ASHGA5P035442	3.05329	3.05329	1.61036	up	protein_coding	NM_001080458	CCDS33333.1	EVX2	RefSeq	1617	chr2	-	176944834	176948690		ATGATGGAAAGAATAAGAAAAGAGATGATTCTGATGGAGAGAGGGCTGCACAGCCCTACG	344191	Hs.452341	GO:0003677|GO:0003700|GO:0005634|GO:0005634|GO:0005730|GO:0008150|GO:0035108|GO:0043565	homeobox even-skipped homolog protein 2	5.5166	25.3994	2.78264	4.39301
ASHGA5P038797	2.11885	2.11885	1.08328	up	protein_coding	ENST00000296435	CCDS2762.1	CAMP	GENCODE	745	chr3	+	48264836	48266981		TGTCCAGAGAATCAAGGATTTTTTGCGGAATCTTGTACCCAGGACAGAGTCCTAGTGTGT	820	Hs.51120	GO:0042742|GO:0006952|GO:0051873|GO:0044140|GO:0050829|GO:0044130|GO:0050830|GO:0005576|GO:0042581	cathelicidin antimicrobial peptide [Source:HGNC Symbol;Acc:1472]	160.015	484.031	7.58342	8.6667
ASHGA5P007932	2.79407	2.79407	1.48237	up	protein_coding	NM_199167	CCDS42405.1	CLUL1	RefSeq	1877	chr18	+	616699	650293		ATATTGCAAATAACAGCGGGAACATGAAGCCGCCACTCTTGGTGTTTATTGTGTGTCTGC	27098	Hs.732341	GO:0005576|GO:0008219	clusterin-like protein 1 precursor	28.9122	116.931	5.11757	6.59994
ASHGA5P003052	2.44859	2.44859	1.29195	up	protein_coding	NM_017912	CCDS47098.1	HERC6	RefSeq	3903	chr4	+	89299890	89364249		AGCTGATTCACATATAAAGATGCAGATGTCAGAAAAGAAAGCATACATGCTTATGCATGA	55008	Hs.529317	GO:0004842|GO:0005634|GO:0005737|GO:0005829|GO:0042787	probable E3 ubiquitin-protein ligase HERC6 isoform 1	68.5401	241.741	6.36456	7.65651
ASHGA5P014954	2.13469	2.13469	1.09403	up	protein_coding	NM_001001389	CCDS31455.1	CD44	RefSeq	5619	chr11	+	35160416	35253949		CCTGCTACCAGTACGTCTTCAAATACCATCTCAGCAGGCTGGGAGCCAAATGAAGAAAAT	960	Hs.502328	GO:0001658|GO:0002246|GO:0004415|GO:0004888|GO:0005515|GO:0005518|GO:0005540|GO:0005540|GO:0005886|GO:0005887|GO:0005975|GO:0007160|GO:0009897|GO:0009986|GO:0010628|GO:0016055|GO:0016323|GO:0016337|GO:0019221|GO:0030203|GO:0030212|GO:0030214|GO:0030214|GO:0033138|GO:0034116|GO:0043066|GO:0043066|GO:0043154|GO:0043518|GO:0044281|GO:0044344|GO:0050731|GO:0051216|GO:0060333|GO:0060442|GO:0070374|GO:…	CD44 antigen isoform 2 precursor	83.8485	258.015	6.65699	7.75102
ASHGA5P054248	2.19282	2.19282	1.13279	up	protein_coding	NM_002497	CCDS1500.1	NEK2	RefSeq	2161	chr1	-	211836113	211848972		CCATCCTCAGTAATTAAGAAGAAAGTTCATTTCAGTGGGGAAAGTAAAGAGAACATCATG	4751	Hs.153704	GO:0000070|GO:0000086|GO:0000278|GO:0000776|GO:0000776|GO:0000777|GO:0000794|GO:0000922|GO:0004672|GO:0004674|GO:0005515|GO:0005524|GO:0005730|GO:0005813|GO:0005829|GO:0005874|GO:0006468|GO:0007059|GO:0007067|GO:0007088|GO:0007126|GO:0019903|GO:0030496|GO:0043234|GO:0043392|GO:0046602|GO:0046777|GO:0046777|GO:0046872|GO:0051225|GO:0051299|GO:0051301|GO:0051988	serine/threonine-protein kinase Nek2 isoform 1	253.195	788.706	8.2408	9.37359
ASHGA5P005468	2.15025	2.15025	1.10451	up	protein_coding	NM_001627	CCDS33810.1	ALCAM	RefSeq	4923	chr3	+	105085556	105295757	NM_001243280	CATGAAGAAGTCAAAGACTGCATCAAAACATGTAAACAAGGACCTCGGTAATATGGAAGA	214	Hs.591293	GO:0005102|GO:0007155|GO:0007165|GO:0007411|GO:0008045|GO:0009897|GO:0016021|GO:0030424|GO:0043025	CD166 antigen isoform 1 precursor	1114.55	3307.96	10.3559	11.4604
ASHGA5P042294	2.97287	2.97287	1.57186	up	protein_coding	ENST00000356350	CCDS4601.1	HIST1H2BH	GENCODE	425	chr6	+	26251878	26252303		CACCAGCTCCAAATAAATGGACGCATGTTCAAACCCAAAGGCTCTTTTCAGAGCCACTTA	8345	Hs.247815	GO:0006334|GO:0005634|GO:0005622|GO:0000786|GO:0003677|GO:0043565	histone cluster 1, H2bh [Source:HGNC Symbol;Acc:4755]	1056.98	4342.28	10.2883	11.8602
ASHGA5P052981	2.04695	2.04695	1.03347	up	protein_coding	NM_212460	CCDS5359.1	ARL4A	RefSeq	2983	chr7	+	12726451	12730558	BU664973, NM_001037164, NM_001195396, NM_005738	ATTTGGGACATTTATTTGCACCTGGAAATGGGGAATGGGCTGTCAGACCAGACTTCTATC	10124	Hs.245540	GO:0005515|GO:0005525|GO:0005634|GO:0005730|GO:0005737|GO:0005886|GO:0007264|GO:0050873	ADP-ribosylation factor-like protein 4A	1325.03	3751.06	10.6064	11.6399
ASHGA5P003013	2.19526	2.19526	1.13439	up	protein_coding	NM_003113	CCDS2477.1	SP100	RefSeq	3688	chr2	+	231280870	231381244		AGTTGACCCTTGTGAGGAGCATAAGAAGAAGAACCCAGATGCTTCAGTCAAGTTCTCAGA	6672	Hs.369056	GO:0000122|GO:0003677|GO:0003713|GO:0003714|GO:0005515|GO:0005634|GO:0005654|GO:0005730|GO:0005730|GO:0005737|GO:0006978|GO:0008134|GO:0016605|GO:0019048|GO:0019221|GO:0019900|GO:0019904|GO:0032526|GO:0032897|GO:0034097|GO:0034340|GO:0034340|GO:0034341|GO:0034341|GO:0034399|GO:0042802|GO:0042803|GO:0043392|GO:0043433|GO:0045892|GO:0045892|GO:0045893|GO:0045893|GO:0048384|GO:0051091|GO:0051271|GO:…	nuclear autoantigen Sp-100 isoform 2	377.025	1166.65	8.8067	9.9411
ASHGA5P008170	4.63084	4.63084	2.21127	up	protein_coding	NM_003877	CCDS9047.1	SOCS2	RefSeq	2210	chr12	+	93963597	93970521	NM_001270467, NM_001270468, NM_001270469, NM_001270470, NM_001270471	GGTCAGACAGGATGGTACTGGGGAAGTATGACTGTTAATGAAGCCAAAGAGAAATTAAAA	8835	Hs.485572	GO:0001558|GO:0005070|GO:0005131|GO:0005148|GO:0005159|GO:0005515|GO:0005737|GO:0005829|GO:0007259|GO:0007568|GO:0008269|GO:0009966|GO:0009968|GO:0016567|GO:0032355|GO:0032870|GO:0046425|GO:0060396|GO:0060397	suppressor of cytokine signaling 2	375.493	2426.97	8.80093	11.0122
ASHGA5P007878	2.33455	2.33455	1.22314	up	protein_coding	NM_018471	CCDS42791.1	ZC3H15	RefSeq	2149	chr2	+	187350884	187374087		CGGAAAAGAAAAAACCAAAAACTCAAATAGTGTGCAAGCATTTCCTGGAAGCTATTGAAA	55854	Hs.368598	GO:0003676|GO:0005515|GO:0005634|GO:0005730|GO:0005737|GO:0008270|GO:0019221	zinc finger CCCH domain-containing protein 15	1859.16	5973.48	11.0967	12.3199
ASHGA5P047440	2.24111	2.24111	1.16422	up	protein_coding	ENST00000395251	CCDS7265.1	ZNF365	GENCODE	2695	chr10	+	64280206	64431771		CGTGCTGTGGTCTCTCCGAGCTCATCACGGCACCTCCCTATGCAGGAGTTTCAATTCAAG	22891	Hs.22653		zinc finger protein 365 [Source:HGNC Symbol;Acc:18194]	1073.08	3327.08	10.3077	11.4719
ASHGA5P008157	2.14947	2.14947	1.10398	up	protein_coding	NM_004128	CCDS9395.1	GTF2F2	RefSeq	1469	chr13	+	45694630	45858239		AGCTCATCAGATAAGCTGTCATTGGAAGGAATAGTGGTACAAAGAGCTGAATGCCGACCA	2963	Hs.654582	GO:0000398|GO:0003677|GO:0005515|GO:0005524|GO:0005634|GO:0005654|GO:0005674|GO:0006366|GO:0006367|GO:0006368|GO:0006370|GO:0008026|GO:0008380|GO:0010467|GO:0015630|GO:0016032|GO:0045944|GO:0050434	general transcription factor IIF subunit 2	1271.25	3780.53	10.5494	11.6534
ASHGA5P034539	2.10767	2.10767	1.07565	up	protein_coding	NM_052852	CCDS46029.1	ZNF486	RefSeq	3897	chr19	+	20278022	20311299		TGGTCCTCAGACCTTAATAAACATAAGAGAATTCATATTGGACAGAAACCAAGAACGTGA	90649	Hs.590991	GO:0003677|GO:0005634|GO:0006351|GO:0006355|GO:0008270	zinc finger protein 486	32.4227	98.5414	5.28147	6.35712
ASHGA5P032909	2.64224	2.64224	1.40176	up	protein_coding	NM_016078	CCDS42274.1	FAM18B1	RefSeq	1821	chr17	+	18684581	18710026	NM_001135036	CGGCCATGTAATATCAGTATATCCCAAGTTAATGAAAGTGTTCATTTACATAGGTAATGG	51030	Hs.87295	GO:0016021	protein FAM18B1	1226.54	4469.13	10.5001	11.9019
ASHGA5P054169	2.1552	2.1552	1.10782	up	protein_coding	NM_004344	CCDS14716.1	CETN2	RefSeq	1087	chrX	-	151995870	151999301		TTCTCAGCGAAAAAGAATGAGCCCTAAGCCTGAGCTTACTGAAGAGCAAAAGCAGGAGAT	1069	Hs.82794	GO:0000086|GO:0000278|GO:0003676|GO:0005509|GO:0005515|GO:0005524|GO:0005622|GO:0005813|GO:0005813|GO:0005814|GO:0005829|GO:0005932|GO:0006289|GO:0007067|GO:0007099|GO:0007283|GO:0008017|GO:0008026|GO:0031683|GO:0032391|GO:0032465|GO:0032795|GO:0051301|GO:0071942	centrin-2	760.552	2285.78	9.81755	10.9254
ASHGA5P003975	3.64039	3.64039	1.86409	up	protein_coding	NM_012176	CCDS3938.1	FBXO4	RefSeq	1523	chr5	+	41925355	41941672		GCTCATAAAAGACATGAATGGCAAGATGAATTTTCTCATATTATGGCAATGACAGATCCA	26272	Hs.165575	GO:0000151|GO:0000209|GO:0000723|GO:0004842|GO:0005515|GO:0005737|GO:0006511|GO:0016567|GO:0019005|GO:0031146|GO:0031398|GO:0042803	F-box only protein 4 isoform 1	839.682	4241.97	9.95914	11.8232
ASHGA5P006687	4.17958	4.17958	2.06336	up	protein_coding	NM_001166664	CCDS53398.1	CD244	RefSeq	2252	chr1	-	160799949	160832692		TTTGTATTTGAATTCAGATTTTGGCCGTTTTTGGTGATCATCGTGATTCTAAGCGCACTG	51744	Hs.157872	GO:0004872|GO:0005515|GO:0005886|GO:0007165|GO:0007596|GO:0009897|GO:0016021|GO:0050900	natural killer cell receptor 2B4 isoform 3 precursor	6.23419	38.7416	2.94475	5.0081
ASHGA5P006761	2.29456	2.29456	1.19822	up	protein_coding	NM_181054	CCDS9754.1	HIF1A	RefSeq	3955	chr14	+	62162118	62214977		AGTAGGAATTATTTAGCATGTAGACTGCTGGGGCAATCAATGGATGAAAGTGGATTACCA	3091	Hs.597216	GO:0000988|GO:0001077|GO:0001525|GO:0001666|GO:0001666|GO:0001755|GO:0001837|GO:0001892|GO:0001922|GO:0001938|GO:0001947|GO:0002052|GO:0002248|GO:0003151|GO:0003208|GO:0003700|GO:0003700|GO:0003705|GO:0003705|GO:0004871|GO:0005515|GO:0005634|GO:0005654|GO:0005667|GO:0005730|GO:0005737|GO:0005829|GO:0006089|GO:0006355|GO:0006879|GO:0007165|GO:0007219|GO:0007595|GO:0008134|GO:0008542|GO:0009434|GO:…	hypoxia-inducible factor 1-alpha isoform 2	612.561	1964.52	9.50522	10.7034
ASHGA5P011185	2.45972	2.45972	1.2985	up	protein_coding	NM_006496	CCDS802.1	GNAI3	RefSeq	4748	chr1	+	110091185	110138454		TAAAGATTGACTTTGGGGAAGCTGCCAGGGCAGATGATGCCCGGCAATTATTTGTTTTAG	2773	Hs.73799	GO:0003924|GO:0004871|GO:0005525|GO:0005737|GO:0005794|GO:0005813|GO:0005834|GO:0005886|GO:0005886|GO:0006184|GO:0006184|GO:0006810|GO:0006906|GO:0007049|GO:0007193|GO:0007194|GO:0007268|GO:0007596|GO:0030168|GO:0030496|GO:0031234|GO:0031683|GO:0031821|GO:0042588|GO:0045121|GO:0046872|GO:0050805|GO:0051301	guanine nucleotide-binding protein G(k) subunit alpha	72.8302	257.894	6.45127	7.74976
ASHGA5P004205	5.63409	5.63409	2.49418	up	protein_coding	NM_058229	CCDS6345.1	FBXO32	RefSeq	6800	chr8	-	124510126	124553493	NM_148177	TGGCAGCAGCAGCTGAACAACATTCAGATCACCAGGCCTGCCTTCAAAGGCCTCACCTTC	114907	Hs.403933	GO:0005634|GO:0005737|GO:0014889|GO:0016567	F-box only protein 32 isoform 1	202.238	1613.83	7.92235	10.4165
ASHGA5P031821	2.27488	2.27488	1.18579	up	protein_coding	NM_018136	CCDS1389.1	ASPM	RefSeq	10906	chr1	-	197053256	197115824		AGTTAGACGGACTCTTAGAAAGATGCAGACTGCAGCAACACTCATTCAGTCAAACTACAG	259266	Hs.121028	GO:0000922|GO:0001764|GO:0002052|GO:0005516|GO:0005634|GO:0005737|GO:0007067|GO:0007283|GO:0021873|GO:0030496|GO:0045665|GO:0045769|GO:0048477|GO:0048589|GO:0051661|GO:0090263	abnormal spindle-like microcephaly-associated protein isoform 1	60.1838	198.269	6.18202	7.36781
ASHGA5P037859	2.114	2.114	1.07997	up	protein_coding	NM_004175	CCDS13828.1	SNRPD3	RefSeq	1385	chr22	+	24951617	24968509		GACGTGGAAACATCTTTCAAAAGCGAAGATAATTTTCTAAGTTGAACAGAACTTTGTCCT	6634	Hs.356549	GO:0000387|GO:0000398|GO:0000398|GO:0005515|GO:0005654|GO:0005681|GO:0005683|GO:0005689|GO:0005829|GO:0006366|GO:0006369|GO:0006397|GO:0008334|GO:0008380|GO:0010467|GO:0016070|GO:0019899|GO:0030532|GO:0034660|GO:0071013|GO:0071208	small nuclear ribonucleoprotein Sm D3	6531.25	19036.9	12.9024	13.9824
ASHGA5P009529	2.0767	2.0767	1.05429	up	protein_coding	NM_021047	CCDS42532.1	ZNF253	RefSeq	2351	chr19	+	19976713	20004293		AAACCCCCAGTTATGAGTTCTCATTTTGCCCAAGACCTTTGGCCAGAGAACATACAAAAT	56242	Hs.301059	GO:0003677|GO:0005634|GO:0006351|GO:0006355|GO:0008270|GO:0045892	zinc finger protein 253	1650.45	4714.29	10.9221	11.9764
ASHGA5P050861	4.04652	4.04652	2.01668	up	protein_coding	NM_005737	CCDS2512.1	ARL4C	RefSeq	4024	chr2	-	235401685	235405693		ATGATCCTGAAACGCAGGAAGTCCCTCAAGCAGAAGAAGAAGCGGTAATGCGCCCGGAGC	10123	Hs.730678	GO:0003924|GO:0005515|GO:0005525|GO:0005634|GO:0005737|GO:0005886|GO:0006184|GO:0007264|GO:0030175|GO:0032456|GO:0043014	ADP-ribosylation factor-like protein 4C	167.358	964.236	7.64819	9.66487
ASHGA5P053713	2.40636	2.40636	1.26686	up	protein_coding	NM_002732	CCDS6625.1	PRKACG	RefSeq	1614	chr9	-	71627448	71629039		AGGAGAGAGGTTTAGTGCCATGTTCAGTGGGCTGTTTGCTAGAATAAAAAATTAAAACAA	5568	Hs.158029	GO:0004691|GO:0005524|GO:0005829|GO:0005975|GO:0006006|GO:0006094|GO:0006112|GO:0006629|GO:0006833|GO:0007165|GO:0007173|GO:0007202|GO:0007243|GO:0007283|GO:0007596|GO:0008543|GO:0008584|GO:0019433|GO:0034199|GO:0044281|GO:0048011|GO:0050796|GO:0055085|GO:0071377	cAMP-dependent protein kinase catalytic subunit gamma	669.044	2245.36	9.63485	10.9017

## Sheet: U251 HATi II vs U251_down
# Condition pairs: U251 HATi II vs U251 # Fold Change cut-off: 2.0 # Column A: ProbeName, it represents probe name. # Column B: FC (abs), Absolute Fold Change between two samples. # Column C: FC, Fold Change, positive value indicates up-regulation and negative value indicates down-regulation. # Column D: Log FC, Log Fold Change, log2 value of absolute fold change. Positive value indicates up-regu…
[truncated: 988 more rows]
