# Supplementary material for: Histone acetyltransferase inhibitor II induces apoptosis in glioma cell lines via the p53 signaling pathway
Source: J Exp Clin Cancer Res. 2014 Dec 19;33(1):108. doi: 10.1186/s13046-014-0108-3 (PMC4321714; doi:10.1186/s13046-014-0108-3)
Supplement: Additional file 6: Table S4. — Expression profiles of differentially expressed lncRNAs in HATi II-treated and DMSO-treated U251 cells. Sheet 1 represents all target values; Sheet 2 is a boxplot view used to compare the distributions of the expression values for the samples in an experiment after normalization; Sheet 3 is a scatterplot, a useful method for assessing the variation between chips; Sheet 4 is the hierarchical clustering, showing distinguishable mRNA expression changes between the samples. [file 13046_2014_108_MOESM6_ESM.xls]

## Sheet: All Targets Value - LncRNAs
All Targets Value (Entities where at least 1 out of 2 samples have flags in Present or Marginal) # Column A: ProbeName, it represents probe name. # Column B ~ C: Raw Intensity of each sample. # Column D ~ E: Log2 value of Normalized Intensity of each sample. # Column F ~ G: Flags, flags are attributes that denote the quality of the entities (auto-flagging by GeneSpring GX v12.0 software). # Colum…
	Raw Intensity		Normalized Intensity		Flags		Annotations
ProbeName	[U251](raw)	[U251 HDACi II](raw)	[U251](normalized)	[U251 HDACi II](normalized)	U251	U251 HDACi II	type	seqname	GeneSymbol	source	RNAlength	chrom	strand	txStart	txEnd	Xhyb	Sequence	relationship	Associated_gene_acc	Associated_gene_name	Associated_protein_name	Associated_gene_strand	Associated_gene_start	Associated_gene_end
ASHGA5P058197	25.2503	31.4937	4.92303	4.70542	M	M	noncoding	TCONS_00028124	XLOC_013480	LincRNAs identified by Cabili et al	868	chr20	+	21550654	21596659		TGTTGTGACTTTTGTTGAAGAGGAGAAGGATGGAAGCTGGATTCAGAAGCACACAGGTCT	intergenic
ASHGA5P031162	29.789	41.0383	5.16073	5.09421	M	M	noncoding	ENST00000564510	RP11-327F22.4	GENCODE	787	chr16	-	50817769	50837249		TGATAATGAGGTGATAATGAGGAAGAACATGCCTCAGCAAGTCAGAAAAAGGGGCTTAGG	intronic antisense	NM_001042355	CYLD	ubiquitin carboxyl-terminal hydrolase CYLD isoform 2	+	50775960	50835846
ASHGA5P031162	29.789	41.0383	5.16073	5.09421	M	M	noncoding	ENST00000564510	RP11-327F22.4	GENCODE	787	chr16	-	50817769	50837249		TGATAATGAGGTGATAATGAGGAAGAACATGCCTCAGCAAGTCAGAAAAAGGGGCTTAGG	intronic antisense	NM_001042412	CYLD	ubiquitin carboxyl-terminal hydrolase CYLD isoform 2	+	50776028	50835846
ASHGA5P031162	29.789	41.0383	5.16073	5.09421	M	M	noncoding	ENST00000564510	RP11-327F22.4	GENCODE	787	chr16	-	50817769	50837249		TGATAATGAGGTGATAATGAGGAAGAACATGCCTCAGCAAGTCAGAAAAAGGGGCTTAGG	intronic antisense	NM_015247	CYLD	ubiquitin carboxyl-terminal hydrolase CYLD isoform 1	+	50775960	50835846
ASHGA5P041796	4008.65	11558.3	12.1852	13.2544	M	M	noncoding	uc021yys.1	DQ591995	UCSC_knowngene	1470	chr6	-	34252326	34253796		CCAGAGAAATAATAGGTATTTGTTAGACCTGAGTGTACATTTCACATGTTATCCTTCACA	intergenic
ASHGA5P031496	186.742	241.568	7.80657	7.6553	M	M	noncoding	ENST00000567904	RP11-533E19.5	GENCODE	1257	chr1	-	179922318	179923575		AAGCCCTGTGTTAGATGCTTTTCATGCGCTATTTTACTGAATGTAAACAACCACCTTATT	bidirectional	NM_014810	CEP350	centrosome-associated protein 350	+	179923907	180084015
ASHGA5P035298	61.1864	98.9121	6.20511	6.36239	M	M	noncoding	ENST00000438002	RP11-108M9.3	GENCODE	2520	chr1	+	17197439	17200574		TTCGAATCTCATGATGTAGAGATGTTAAAAGCCTCCAATCCTAAGGTCTGACTGTGCGGG	natural antisense	ENST00000356370	BX284668.1	Uncharacterized protein [Source:UniProtKB/TrEMBL;Acc:H9KV52]	-	17196253	17198668
ASHGA5P047663	231.763	420.876	8.11557	8.46444	M	M	noncoding	NR_038937	LOC100505761	RefSeq	1622	chr10	+	104209573	104216050		TACCAGGCAAAAGGAAACACCTTGAGCTGGCCAGGAGCTACCAGCGTCTGTCTACACCTG	natural antisense	NM_024886	C10orf95	uncharacterized protein C10orf95	-	104209593	104211300
ASHGA5P026943	73.7198	118.408	6.47161	6.61757	M	M	noncoding	ENST00000532652	AP004550.1	GENCODE	514	chr11	+	134433289	134442950		TGTTTTACCACTGAAATAAAGTGTCCAATTTATCCTGCCATTTTGAGGAAGCTGTTTTCA	intergenic
ASHGA5P018786	7723.47	5916.03	13.1546	12.3069	M	M	noncoding	ENST00000457645	BX248398.1	GENCODE	554	chr1	-	144300516	144301385	ENST00000434159	TTTAGTCCTTTGAAGAGAGCAGAATGGGGAAATGGAGAGAGAACCTGAAAGAGCCCCAAA	intergenic
ASHGA5P023786	30.8938	52.0803	5.21347	5.43591	P	M	noncoding	HMlincRNA420+	HMlincRNA420	LincRNAs identified by Khalil et al	5457	chr5	+	92312320	92317777		GAAGAAAACTCAAATGCTATATGAGCAATATTACAATGATGGTTACCAGGGAGGTTGGGG	intergenic
ASHGA5P021269	55.8451	62.939	6.07549	5.70794	M	M	noncoding	ENST00000529082	RP11-428C19.5	GENCODE	422	chr11	+	19321548	19329905		TTAGATAACTGTGCCTGATCCCTATGGCCAGGAAGGAAGGAGCTGAAGAATTCACATTTG	intergenic
ASHGA5P000239	40.1003	53.0071	5.59359	5.46224	M	M	noncoding	chr13:103304175-103316475-	chr13:103304175-103316475	LincRNAs identified by Khalil et al	12300	chr13	-	104506174	104518474		TTATACGTGAAGAGGCTGATTCTATCTATATAAAACAAAAAATGGGATTCCTCATGACCC	intergenic
ASHGA5P057058	100.614	166.521	6.91746	7.11602	M	M	noncoding	TCONS_00012359	XLOC_005919	LincRNAs identified by Cabili et al	747	chr6	-	166471806	166473129		AACAGACCCTGCCACAGTTCTGGGAGTGCATGTTTGAAATGAAAATGGAAATTAGCCCAG	intergenic
ASHGA5P017384	149.032	192.23	7.48194	7.32174	M	M	noncoding	ENST00000440889	RP4-614C15.3	GENCODE	620	chr20	-	57935981	57939828		TCGTAAGCAGGAATTCAAATCTCCTCTGTGCCTTTGCAAAGCAACATCCATCTTGAACAT	intergenic
ASHGA5P058077	31.3257	54.3405	5.2335	5.49655	M	M	noncoding	TCONS_00026346	XLOC_012698	LincRNAs identified by Cabili et al	311	chr18	+	57792169	57796757		AAAGGAAGAGGGGTTAACAGATGAATTCGCAAAGACAGCTCTTCTGGCCAAGAATATGGA	intergenic
ASHGA5P013553	209.158	401.821	7.96641	8.39757	M	M	noncoding	ENST00000394662	GBP1P1	pseudogene	1740	chr1	+	89875877	89891802		GAGAGATTTCTACAGATATAAATGAAATAGATATGGTTCCTGTCCTAATGTTGCTTGGGG
ASHGA5P032168	327.39	442.709	8.60491	8.53962	M	M	noncoding	TCONS_00029766	XLOC_014159	LincRNAs identified by Cabili et al	385	chr22	+	20852822	20853656	TCONS_00029762, TCONS_00029764, TCONS_00029765	AAATATTACCTTTTCCCCCTACTCTTTCTGGCACCCAACAAACAAGTGGGGTGGCAAAGA	intron sense-overlapping	ENST00000445987	MED15	mediator complex subunit 15 [Source:HGNC Symbol;Acc:14248]	+	20850199	20909422
ASHGA5P045112	77.951	119.024	6.55427	6.62595	M	M	noncoding	ENST00000492533	CARM1P1	GENCODE	412	chr9	-	2943506	2949586		GACAATGGATGACATGTTCAAATAGTTTTCTTCGTTATTCCTCCATAGATCAGAGATTAC	intergenic
ASHGA5P048339	1417.7	1836.93	10.706	10.6092	M	M	noncoding	ENST00000528781	RP11-672A2.6	GENCODE	831	chr11	-	76336505	76337878		AATTTGTTCTGATCCTAAGGTCACTATCCTTAATCCCTCTCCCTGTGGGGTCTTCCCTAT	intergenic
ASHGA5P031073	16526.4	15514.8	14.2272	13.67	M	M	noncoding	ENST00000567795	CTD-2574D22.4	GENCODE	2270	chr16	-	29930956	29933226		GAGTATGTGTGTGTGTGTGTATTTGCTTGCCAAAATACAATCGTGTTGTATGAAATGTTT	intron sense-overlapping	NM_178863	KCTD13	BTB/POZ domain-containing adapter for CUL3-mediated RhoA degradation protein 1	-	29917656	29937545
ASHGA5P056350	36.6208	46.5215	5.46089	5.27769	M	M	noncoding	TCONS_00003618	XLOC_001407	LincRNAs identified by Cabili et al	356	chr2	+	28582744	28585818		TACGTAAGTAAGGAACCCTCTCATGGGACAGCTGGACACAGCCAGGCGGGAAGGACTCTT	intergenic
ASHGA5P042670	22.544	35.7929	4.76378	4.89538	M	M	noncoding	ENST00000415586	RP1-20N2.6	GENCODE	702	chr6	+	143824530	143827475		CCTTGAACATACCAGGAAGCAATAGGAAAAAACTGGAGAAAGTGAAAAGGCTGCGATGAA	natural antisense	NM_032020	FUCA2	plasma alpha-L-fucosidase precursor	-	143815948	143833020
ASHGA5P017622	120.683	22.4379	7.17802	4.21141	M	A	noncoding	ENST00000443830	PROX1-IT1	GENCODE	229	chr1	+	214167445	214168426		ATGGCAGGAGGTTATTTCATGCTGAAATTATGCCTATTTGCATGGATAGTCATTCTTTAA	intron sense-overlapping	NM_001270616	PROX1	prospero homeobox protein 1	+	214161277	214214847
ASHGA5P017622	120.683	22.4379	7.17802	4.21141	M	A	noncoding	ENST00000443830	PROX1-IT1	GENCODE	229	chr1	+	214167445	214168426		ATGGCAGGAGGTTATTTCATGCTGAAATTATGCCTATTTGCATGGATAGTCATTCTTTAA	intron sense-overlapping	NM_002763	PROX1	prospero homeobox protein 1	+	214161843	214214847
ASHGA5P033848	17.7785	36.615	4.4265	4.92904	A	M	noncoding	ENST00000584252	RP11-15F12.1	GENCODE	659	chr18	+	46550072	46574844		CGATGTGGTAATGTCGCTGTTAAAACGCACTTCTCATTGTTAGAAATAAAAATGACTCAA	intronic antisense	NM_017653	DYM	dymeclin	-	46570171	46987079
ASHGA5P040353	88.3816	122.847	6.72754	6.67617	P	M	noncoding	ENST00000512978	CTD-2023M8.1	GENCODE	238	chr5	-	18704541	18746282		TTTGTGGCTCTTCACGAAGATAAATATTTATCACCAAACAATGTAAACTTCCCACATGAC	intergenic
ASHGA5P022755	79.1884	132.384	6.57618	6.78522	P	M	noncoding	ENST00000562227	ZNF192P1	GENCODE	1113	chr6	+	28130400	28134936		ACATGAACAGTACCTGCTACATAGGAAGTGCTATCCAGTCAACTCACAAATCCCTGAGAG	intergenic
ASHGA5P039495	1813.62	3322.5	11.0631	11.4686	M	M	noncoding	uc003hrl.1	unknown	UCSC_knowngene	1741	chr4	-	89178767	89180508		GCTTTGACCATTGTTTTAAATCTGTGTACTAGAGTAACTGTGAGCAGAATGAAATCACAT	intergenic
ASHGA5P025630	33.781	65.333	5.34254	5.76118	M	M	noncoding	NR_015416	LOC727924	RefSeq	1680	chr15	+	22278031	22371088		GAAAAAAAGAAAAAACTATATTATGAAAAGAGTAAATTGAAGAAATGGAAACTGCAAATT	exon sense-overlapping	NM_001004719	OR4M2	olfactory receptor 4M2	+	22368477	22369561
ASHGA5P056682	32.0445	29.3059	5.26481	4.59951	M	M	noncoding	TCONS_00007208	XLOC_003187	LincRNAs identified by Cabili et al	607	chr3	-	97949909	97956219		ATAAAGACAAGGACTGCAGTGGGAGAAAGAAATCAGCCAAAGACTGAATCCTGATACAGA	intergenic
ASHGA5P033710	227.588	384.593	8.0892	8.33036	M	M	noncoding	ENST00000577848	RP11-874J12.4	GENCODE	1455	chr18	+	3653409	3656282		ACGCATGCTTCAGATTTGGATTTTTCTTTTTCTGCTGGCATTGCAAGAACGTAACTAAAC	intronic antisense	NM_001003809	DLGAP1	disks large-associated protein 1 isoform 2	-	3496029	3845358
ASHGA5P033710	227.588	384.593	8.0892	8.33036	M	M	noncoding	ENST00000577848	RP11-874J12.4	GENCODE	1455	chr18	+	3653409	3656282		ACGCATGCTTCAGATTTGGATTTTTCTTTTTCTGCTGGCATTGCAAGAACGTAACTAAAC	intronic antisense	NM_001242761	DLGAP1	disks large-associated protein 1 isoform 3	-	3502142	4455266
ASHGA5P033710	227.588	384.593	8.0892	8.33036	M	M	noncoding	ENST00000577848	RP11-874J12.4	GENCODE	1455	chr18	+	3653409	3656282		ACGCATGCTTCAGATTTGGATTTTTCTTTTTCTGCTGGCATTGCAAGAACGTAACTAAAC	intronic antisense	NM_001242762	DLGAP1	disks large-associated protein 1 isoform 4	-	3496029	3874767
ASHGA5P033710	227.588	384.593	8.0892	8.33036	M	M	noncoding	ENST00000577848	RP11-874J12.4	GENCODE	1455	chr18	+	3653409	3656282		ACGCATGCTTCAGATTTGGATTTTTCTTTTTCTGCTGGCATTGCAAGAACGTAACTAAAC	intronic antisense	NM_001242764	DLGAP1	disks large-associated protein 1 isoform 6	-	3496029	3874253
ASHGA5P033710	227.588	384.593	8.0892	8.33036	M	M	noncoding	ENST00000577848	RP11-874J12.4	GENCODE	1455	chr18	+	3653409	3656282		ACGCATGCTTCAGATTTGGATTTTTCTTTTTCTGCTGGCATTGCAAGAACGTAACTAAAC	intronic antisense	NM_001242765	DLGAP1	disks large-associated protein 1 isoform 7	-	3502142	3845358
ASHGA5P033710	227.588	384.593	8.0892	8.33036	M	M	noncoding	ENST00000577848	RP11-874J12.4	GENCODE	1455	chr18	+	3653409	3656282		ACGCATGCTTCAGATTTGGATTTTTCTTTTTCTGCTGGCATTGCAAGAACGTAACTAAAC	intronic antisense	NM_004746	DLGAP1	disks large-associated protein 1 isoform 1	-	3496029	4455266
ASHGA5P033710	227.588	384.593	8.0892	8.33036	M	M	noncoding	ENST00000577848	RP11-874J12.4	GENCODE	1455	chr18	+	3653409	3656282		ACGCATGCTTCAGATTTGGATTTTTCTTTTTCTGCTGGCATTGCAAGAACGTAACTAAAC	natural antisense	NM_001242763	DLGAP1	disks large-associated protein 1 isoform 5	-	3496029	3874767
ASHGA5P033710	227.588	384.593	8.0892	8.33036	M	M	noncoding	ENST00000577848	RP11-874J12.4	GENCODE	1455	chr18	+	3653409	3656282		ACGCATGCTTCAGATTTGGATTTTTCTTTTTCTGCTGGCATTGCAAGAACGTAACTAAAC	natural antisense	NM_001242766	DLGAP1	disks large-associated protein 1 isoform 8	-	3496029	3845358
ASHGA5P019989	217.612	318.366	8.02437	8.05635	M	M	noncoding	ENST00000506370	RP11-93K22.11	pseudogene	807	chr3	+	129807871	129817202	ENST00000533775, NR_024248, uc001lxy.2	CATTGTGTGGGGCTGTGACCGTCTACGACAAGCCGGCATCTTTCTTTAAAGAGGCACCTC
ASHGA5P028196	40.4614	65.4075	5.60638	5.7626	M	M	noncoding	ENST00000548691	RP11-248E9.6	GENCODE	554	chr12	+	88210262	88211608		TGAATAATATTCCTCAAAATTTATGTCTACCAGGAACTTCAGTGTAGGATCTTTCTGGGA	intergenic
ASHGA5P053113	8556.36	10484.2	13.3101	13.1282	M	M	noncoding	uc011kep.2	PMS2L2	UCSC_knowngene	522	chr7	+	72509965	72519759	NR_003613, NR_023383, NR_027775, NR_027776, NR_028058, NR_046297, uc003txh.4, uc003txn.4, uc003uca.4, uc003uui.2, uc010lbw.2, uc010lgv.1, uc011kfp.2, uc011kfq.2	TTCTTCTAGATGATCTGCACAAATGGTTCCTCTCCTCCTTCCTGATGTCTGCCATTAGCA	intergenic
ASHGA5P025811	238.838	349.844	8.157	8.19122	M	M	noncoding	NR_038209	LOC100616530	RefSeq	377	chr8	+	96281063	96822371	NR_038205	ATTCAAGGATTATGCGGTTTAAGACCTGTGACACAGACTGAAGCTCTCCTGGCATACTCT	intronic antisense	NM_177965	C8orf37	protein C8orf37	-	96257140	96281462
ASHGA5P017323	27.6209	40.5635	5.05382	5.07659	P	M	noncoding	ENST00000440196	RP5-857K21.3	GENCODE	437	chr1	+	529832	530595		GGAGGCCCAGCTGAGTTTGGATCATAATCCTTTTAAAAATGTAAATAAATAACATCGACA	intergenic
ASHGA5P022787	119.769	140.726	7.16744	6.87027	P	M	noncoding	ENST00000562716	RP11-114H24.6	GENCODE	483	chr15	+	78285746	78287631		TACTGTGTCTGTCCCAGGACTCGGAAGTATTACAGTTCCAAAACGTAACTTGAAGGTCAG	natural antisense	NM_015079	TBC1D2B	TBC1 domain family member 2B isoform b	-	78287326	78369994
ASHGA5P022787	119.769	140.726	7.16744	6.87027	P	M	noncoding	ENST00000562716	RP11-114H24.6	GENCODE	483	chr15	+	78285746	78287631		TACTGTGTCTGTCCCAGGACTCGGAAGTATTACAGTTCCAAAACGTAACTTGAAGGTCAG	natural antisense	NM_144572	TBC1D2B	TBC1 domain family member 2B isoform a	-	78287326	78369994
ASHGA5P022657	2839.12	2822.78	11.7003	11.2285	P	P	noncoding	ENST00000560415	RP11-64K12.2	GENCODE	594	chr15	+	40617416	40618916		GCAAGCTTTTAATCCTTTGAACTTGTAGAACATCTGGGAGTCCACTTCCCTGTCCTCTTC	intergenic
ASHGA5P033382	76.4095	104.498	6.52431	6.44135	P	P	noncoding	TCONS_00028475	XLOC_013431	LincRNAs identified by Cabili et al	373	chr20	+	1166982	1170031		TTAAGATGAGTCCAGCGAAGTGCCTAGAGTACCAAATTCATGGAGACGTTTCCTCTTTGG	intergenic
ASHGA5P036006	223.624	258.41	8.06384	7.75363	M	P	noncoding	ENST00000450072	AC017099.3	GENCODE	587	chr2	+	98280679	98292184		GCCCTCTCCAAGGAGGCCGGCCCTGGATATTTCACCCAAAATATTTATTTTTTCTTTTTT	bidirectional	NM_005735	ACTR1B	beta-centractin	-	98272401	98280561
ASHGA5P023084	26.995	33.1722	5.02163	4.7846	M	P	noncoding	ENST00000569328	RP11-700H13.1	GENCODE	445	chr16	-	58881711	58914117	ENST00000562304	CTGCACACATCCTGGAAGAACCAGAATCCTAGGAGCATGGAAGACTTAATTCATTCAACA	intergenic
ASHGA5P053079	67.0511	70.8645	6.33095	5.87781	P	P	noncoding	ENST00000450436	SEPT7P2	GENCODE	601	chr7	-	45797709	45808584	NR_024271, uc003tnf.4	TTCCAGGATCGCGCATTAGCGGACGCTGGCTACGGGTGGCCGGGCGGGATGTAACCGGCT	intergenic
ASHGA5P016582	804.618	1266.56	9.89785	10.0722	P	M	noncoding	NR_024483	CECR5-AS1	RefSeq	650	chr22	+	17640278	17646335		ATGTAGTACAAGGAGCCAGCTGGTCCACCAGAAGTCTGTGTTCTGCCTGTCCCTGCAGCA	natural antisense	NM_017829	CECR5	cat eye syndrome critical region protein 5 isoform 1	-	17618409	17646177
ASHGA5P016348	1018.63	1254.95	10.233	10.0596	M	M	noncoding	NR_037175	LOC100507463	RefSeq	1333	chr6	+	32811862	32814277		AAAGCCCACTTGGCGATGGGTTACAGTAAGAGGTTTCCCCTCCAGGTGCAGCTTCAGAGC	natural antisense	NM_000593	TAP1	antigen peptide transporter 1	-	32812985	32821748
ASHGA5P016348	1018.63	1254.95	10.233	10.0596	M	M	noncoding	NR_037175	LOC100507463	RefSeq	1333	chr6	+	32811862	32814277		AAAGCCCACTTGGCGATGGGTTACAGTAAGAGGTTTCCCCTCCAGGTGCAGCTTCAGAGC	natural antisense	NM_004159	PSMB8	proteasome subunit beta type-8 isoform E1 proprotein	-	32808493	32812712
ASHGA5P040128	39.7523	69.9604	5.58153	5.8591	M	M	noncoding	ENST00000512538	SLC7A11-AS1	GENCODE	376	chr4	+	139092783	139095924		TTAAGGATAATCAACCCGCGGTACTCTTTCTTTAAATAAAGGTGTGTTAATGAGTCTGCA	natural antisense	NM_014331	SLC7A11	cystine/glutamate transporter	-	139085247	139163503
ASHGA5P056151	65.4726	77.1864	6.2992	6.00012	M	M	noncoding	ENST00000407889	RP11-96L14.7	GENCODE	694	chr1	-	26496437	26498156		ACTCACGCGCAGGCCAGACAGCGGTGCAGACCGCCCCCTGGCAGGTCGGGGTCGAACTCG	natural antisense	NM_015871	ZNF593	zinc finger protein 593	+	26496387	26497364
ASHGA5P057279	146.656	212.142	7.45766	7.46783	M	M	noncoding	TCONS_00015205	XLOC_006686	LincRNAs identified by Cabili et al	477	chr8	+	1321474	1322111		AATCCGGGATCAGGGGTTCCAGTCTCGATCATCAGTGAAGTCCTTCCACATCCATGGGGC	intergenic
ASHGA5P050400	23.4486	46.2432	4.81946	5.2678	M	M	noncoding	ENST00000440785	AC016768.1	GENCODE	506	chr2	-	23253474	23421927		GTTTCTTTTCTGGGAGCTGCTATCACTGAATACATAAAGAAATTGAGCCTATATGATTTC	intergenic
ASHGA5P028151	339.334	435.043	8.65906	8.5113	M	M	noncoding	ENST00000552367	RP11-290L1.3	GENCODE	569	chr12	+	76424273	76425158		AGGATGCAACACTTTTTCTTCCAGAGCTGCAACAACCCGTCGCTGCGCTTCTCCAGCACG	natural antisense	NM_007350	PHLDA1	pleckstrin homology-like domain family A member 1	-	76419226	76425556
ASHGA5P025844	47.8861	83.4176	5.85081	6.1101	M	M	noncoding	NR_038863	LOC285758	RefSeq	2764	chr6	-	114189178	114194512		CGATGGTTTCACAGTAACTCATGCTTTCAAAATATCAGGAAGCAAATGAGAAAAGGAAAA	intergenic
ASHGA5P032068	1743.08	2160.86	10.9987	10.8422	M	M	noncoding	ENST00000574016	MIR22HG	GENCODE	557	chr17	-	1616268	1619504	NR_028502	TGGTATGTGATCCCCAGCTCAGGCCTGTGCAGACAGGAAATTCTCCCCTGCAGCAAGTAG	bidirectional	NM_001163673	WDR81	WD repeat-containing protein 81 isoform 3	+	1619816	1641893
ASHGA5P032068	1743.08	2160.86	10.9987	10.8422	M	M	noncoding	ENST00000574016	MIR22HG	GENCODE	557	chr17	-	1616268	1619504	NR_028502	TGGTATGTGATCCCCAGCTCAGGCCTGTGCAGACAGGAAATTCTCCCCTGCAGCAAGTAG	bidirectional	NM_152348	WDR81	WD repeat-containing protein 81 isoform 2	+	1619816	1641893
ASHGA5P025781	21.9976	40.7973	4.73048	5.08509	M	M	noncoding	NR_037180	LOC100507362	RefSeq	2722	chr6	+	29497182	29501345		TAAAAGTGTTCTGAGAGCTTATGAAGCACATGGAGTTCCTTCAGGACACACTGTCCTAGG	intergenic
ASHGA5P057199	57.7039	74.3479	6.12216	5.94526	M	M	noncoding	TCONS_00014425	XLOC_006625	LincRNAs identified by Cabili et al	284	chr7	-	141212966	141215416		GAAGGATGACATAAAGCAGAGTCTCTACCTCTATGTCCATCATTCAATAAATATTTAGTC	intergenic
ASHGA5P057369	48.4508	76.1656	5.86868	5.98118	M	M	noncoding	TCONS_00016379	XLOC_007754	LincRNAs identified by Cabili et al	921	chr9	-	87650622	87655849		TGGAGAACAGGGTAAAGCATTGGCTTCCGTATCTTTCAAATTGTCCCGAGTGATTCTGAT	intergenic
ASHGA5P033666	20.1209	30.5708	4.60321	4.66113	A	M	noncoding	ENST00000579278	RP11-321M21.1	GENCODE	748	chr18	-	73144657	73148912		ATGGCTTTGAATTTTGATCATAATTTACTCCTGGAGACCTATTCACACAAAGCAATACCA	intergenic
ASHGA5P028365	82.7855	114.012	6.6399	6.56311	M	M	noncoding	ENST00000539391	RP11-522N14.2	GENCODE	2256	chr12	+	124690773	124693564		TTATCTTGATGCCAAAACAAGAACCAAGGACCCTTTTCCACTAGGAGAACTCTCGGCAAG	intron sense-overlapping	NM_001204299	ZNF664-FAM101A	protein FAM101A	+	124457761	124800570
ASHGA5P051727	45.2887	52.8707	5.7691	5.45768	M	M	noncoding	ENST00000490497	RP11-451G4.1	GENCODE	423	chr3	+	154958736	154960933		GCGCCACCAGAATGACAATAAAAATTTATCATGCTAGAAAGTAATGCCGTGGTATCCAAA	intergenic
ASHGA5P031563	74.75	117.165	6.49202	6.60344	M	M	noncoding	TCONS_00007265	XLOC_003250	LincRNAs identified by Cabili et al	582	chr3	-	129994271	129995552	TCONS_00006657, TCONS_00006658	GTCTCGGGATAAAAAGGAGTTCAAGGCCAGTTTCTGTTACGGGTCTGAGCCAAGCCACAT	intergenic
ASHGA5P027411	81.1921	151.509	6.61299	6.97694	M	M	noncoding	ENST00000546086	RP11-81H14.2	GENCODE	565	chr12	-	68727032	68835996	ENST00000539404, ENST00000541707	GATCCTGTAGCCCTTATTATTGACACCTTTCATTTAGAAATTTAGCACATGTCACATTAC	intergenic
ASHGA5P000348	27.0863	49.129	5.02697	5.35343	M	M	noncoding	chr2:200692850-200728325+	chr2:200692850-200728325	LincRNAs identified by Khalil et al	35475	chr2	+	200984605	201020080		CTTGGCATGAAATTAATGTTTTGAAATGGAAAAGCTCCAAAAGTGGCAGTGGTTATCTTT	intergenic
ASHGA5P020046	36656.3	43805.5	15.3534	15.2225	M	M	noncoding	uc003jcs.3	LOC728613	UCSC_knowngene	1056	chr5	-	1599035	1634120	uc010ith.1	GCCTCACCGAGCCAGGCACGTGGACTCCCTTTAATCCAGTGACTGTCAGGTCGATCATAT	intergenic
ASHGA5P027540	77.5121	108.034	6.5452	6.48739	M	M	noncoding	TCONS_00012127	XLOC_005657	LincRNAs identified by Cabili et al	262	chr6	-	27031382	27037234		TTCTCCACGTCATCTAGTCTTTAGATTCGTAGAGAAGATTCTGCTCAAACAGCTGCTCCC	intergenic
ASHGA5P030298	29.9541	54.5474	5.16995	5.50173	M	M	noncoding	ENST00000558246	RP11-522B15.4	GENCODE	562	chr15	-	96936374	96948419		CGGTTTGAAGTAGAGAAGAATCAGGAAAAATTCCAACCTCATTGTTTGCTAGAAAATATG	intergenic
ASHGA5P043678	46.1321	79.4165	5.79404	6.04128	M	M	noncoding	ENST00000421500	RP11-310H4.2	GENCODE	939	chr7	+	55659766	55660886		AAAGTGAGAGATACCCTGTGGCTAATACCATAAGGCATTAGACAGCATGAAGTGCTCGAG	intergenic
ASHGA5P033906	25.5156	45.9896	4.93854	5.25979	M	M	noncoding	ENST00000583287	RP11-504I13.3	GENCODE	398	chr18	+	74084671	74090230		TGCCTTACATACACAAAAGGAATAAGAAGAAACATTTCAACCAACACTCAAGTTAACAGG	intronic antisense	NM_014643	ZNF516	zinc finger protein 516	-	74069636	74207146
ASHGA5P028907	112.431	454.893	7.07622	8.58075	M	M	noncoding	ENST00000434547	STK24-AS1	GENCODE	1278	chr13	+	99229497	99231084	TCONS_00021879	AACGGAACAGCCAAAAAGTCTCACAGAGGTTAAGTAAATAATAGCATTTTCATACGAGTA	bidirectional	NM_001032296	STK24	serine/threonine-protein kinase 24 isoform b	-	99102454	99229396
ASHGA5P023891	922.205	1278.26	10.0837	10.0847	M	M	noncoding	HMlincRNA858-	HMlincRNA858	LincRNAs identified by Khalil et al	11020	chr2	-	159810159	159821179		TGCTCTACCAAAGTTAGTTTTTATTTAGTAGACAGTTAGATGTTTTCCTCTCCCTGTTAC	intergenic
ASHGA5P048161	319.495	383.569	8.56834	8.32641	M	M	noncoding	ENST00000542121	RP11-855O10.3	GENCODE	462	chr11	-	61422136	61423174		ATATTTTCCTGTGACTTAAGAGCAATGGCCAAGCTGGCTTCCTGCTATCCTACCCTTGAA	intergenic
ASHGA5P045387	223.722	383.019	8.0645	8.32366	M	M	noncoding	TCONS_00000859	XLOC_000082	LincRNAs identified by Cabili et al	1245	chr1	+	20527033	20529294		GTTGAGTTCAAAATTCCTACAGAACAATCTGCCTGCTGTACCAGCGTGTCATTTCCCCAT	intergenic
ASHGA5P055872	18.4564	34.2892	4.47988	4.83209	A	M	noncoding	ENST00000551666	RP11-536C10.8	pseudogene	2974	chr14	-	19485969	19495426		GTCTTACAAGGTAAAAAAAATGACTTTCAAATATTAGTGGGTTTTACTGTGAGAATTATA
ASHGA5P033509	74.6476	125.031	6.48978	6.70309	M	M	noncoding	ENST00000579805	RP11-789C17.5	GENCODE	193	chr18	-	8406758	8406951		CGTTTCCAGGCCTTAAGAAAAATGATTGTCACTCACTGTGCTTCACAAAAATTTCTTTTA	natural antisense	NM_001105244	PTPRM	receptor-type tyrosine-protein phosphatase mu isoform 1 precursor	+	7567313	8406859
ASHGA5P033509	74.6476	125.031	6.48978	6.70309	M	M	noncoding	ENST00000579805	RP11-789C17.5	GENCODE	193	chr18	-	8406758	8406951		CGTTTCCAGGCCTTAAGAAAAATGATTGTCACTCACTGTGCTTCACAAAAATTTCTTTTA	natural antisense	NM_002845	PTPRM	receptor-type tyrosine-protein phosphatase mu isoform 2 precursor	+	7567313	8406859
ASHGA5P046830	121.87	145.5	7.19311	6.91984	M	M	noncoding	ENST00000456938	RP11-285G1.8	GENCODE	2463	chr10	-	45497678	45567036		CACTTCTTTAAGAACCCTCCTTCAAATTCCTGAATAAAGCTGCTAACTAAGACAAATGAA	natural antisense	NM_006963	ZNF22	zinc finger protein 22	+	45496272	45500777
ASHGA5P032174	17.7339	27.07	4.42298	4.48441	A	M	noncoding	ENST00000578763	AC002347.2	GENCODE	489	chr17	-	10698894	10701241		ATCAAGCTTTGCCTGTAGAAGAGTAACTGAGCATCGTGTGCAGAATGGATGAGAGAGAAG	intergenic
ASHGA5P028311	29.9251	56.6864	5.16863	5.55678	M	M	noncoding	ENST00000540161	RP11-227B21.2	GENCODE	562	chr12	+	117890816	117894791		TCAACTCACTCTGCAACAGTCGACACAAACAAACATGGAGAAAAGAATATGGACCATCGG	natural antisense	NM_173598	KSR2	kinase suppressor of Ras 2	-	117890816	118406028
ASHGA5P041888	33.612	62.0554	5.33432	5.6859	M	M	noncoding	ENST00000511849	RP1-240B8.3	GENCODE	675	chr6	-	62340137	62390954		GGTCAACTTTGATTCAAAGATAGTCTTCAGTTACCAAACCTTATCACATGACTGTAAAAC	exon sense-overlapping	NM_152688	KHDRBS2	KH domain-containing, RNA-binding, signal transduction-associated protein 2	-	62389864	62996100
ASHGA5P033259	66.5169	105.319	6.32072	6.45344	M	M	noncoding	NR_038410	BZRAP1-AS1	RefSeq	2500	chr17	+	56402810	56431088		TAACATCTTGTCTGCATCCCACAACAGGCAGATGGCCCTGTGCAGGGCTGAGCTGGAAGA	natural antisense	NM_001261835	BZRAP1	peripheral-type benzodiazepine receptor-associated protein 1 isoform c	-	56378587	56406152
ASHGA5P033259	66.5169	105.319	6.32072	6.45344	M	M	noncoding	NR_038410	BZRAP1-AS1	RefSeq	2500	chr17	+	56402810	56431088		TAACATCTTGTCTGCATCCCACAACAGGCAGATGGCCCTGTGCAGGGCTGAGCTGGAAGA	natural antisense	NM_003168	SUPT4H1	transcription elongation factor SPT4	-	56422538	56429563
ASHGA5P033259	66.5169	105.319	6.32072	6.45344	M	M	noncoding	NR_038410	BZRAP1-AS1	RefSeq	2500	chr17	+	56402810	56431088		TAACATCTTGTCTGCATCCCACAACAGGCAGATGGCCCTGTGCAGGGCTGAGCTGGAAGA	natural antisense	NM_004758	BZRAP1	peripheral-type benzodiazepine receptor-associated protein 1 isoform a	-	56378587	56406152
ASHGA5P033259	66.5169	105.319	6.32072	6.45344	M	M	noncoding	NR_038410	BZRAP1-AS1	RefSeq	2500	chr17	+	56402810	56431088		TAACATCTTGTCTGCATCCCACAACAGGCAGATGGCCCTGTGCAGGGCTGAGCTGGAAGA	natural antisense	NM_017763	RNF43	E3 ubiquitin-protein ligase RNF43 precursor	-	56431037	56494931
ASHGA5P033259	66.5169	105.319	6.32072	6.45344	M	M	noncoding	NR_038410	BZRAP1-AS1	RefSeq	2500	chr17	+	56402810	56431088		TAACATCTTGTCTGCATCCCACAACAGGCAGATGGCCCTGTGCAGGGCTGAGCTGGAAGA	natural antisense	NM_024418	BZRAP1	peripheral-type benzodiazepine receptor-associated protein 1 isoform b	-	56378587	56406152
ASHGA5P057526	22.8772	35.0711	4.78355	4.86474	M	M	noncoding	TCONS_00018523	XLOC_008830	LincRNAs identified by Cabili et al	716	chr10	-	58872622	58982557		CCCTGGATCTGTGAAATGTTCACCAAGACAGACAAATGTAGATGGATTTCAAACTTTTTG	intergenic
ASHGA5P034969	73.1929	94.1494	6.45988	6.29145	M	M	noncoding	ENST00000414796	AC019064.1	GENCODE	494	chr2	-	35223344	35225227		CAGTGCCTGCCACAAAGTTAACACTATCTGTTCAATCCATACTGAAAGAAAAAATAAATG	intergenic
ASHGA5P023912	69.0117	114.401	6.37561	6.56872	M	M	noncoding	HMlincRNA921+	HMlincRNA921	LincRNAs identified by Khalil et al	20764	chr20	+	541348	562112		GAGTGACCCTCAACGCCTTTCTATGGTAACATACACATCTATTCATGAACTGTTCACACA	intergenic
ASHGA5P036277	636.012	801.571	9.56234	9.39455	M	M	noncoding	ENST00000436616	AC009948.5	GENCODE	918	chr2	+	179278725	179298716		CCATATCTACAAGAACTATTTAGTTCTCAAAACTGGGAAGAAATGTTTCAGAGGCATCAT	intronic antisense	NM_001139517	PRKRA	interferon-inducible double stranded RNA-dependent protein kinase activator A isoform 2	-	179296140	179315484
ASHGA5P036277	636.012	801.571	9.56234	9.39455	M	M	noncoding	ENST00000436616	AC009948.5	GENCODE	918	chr2	+	179278725	179298716		CCATATCTACAAGAACTATTTAGTTCTCAAAACTGGGAAGAAATGTTTCAGAGGCATCAT	intronic antisense	NM_001139518	PRKRA	interferon-inducible double stranded RNA-dependent protein kinase activator A isoform 3	-	179296140	179315355
ASHGA5P036277	636.012	801.571	9.56234	9.39455	M	M	noncoding	ENST00000436616	AC009948.5	GENCODE	918	chr2	+	179278725	179298716		CCATATCTACAAGAACTATTTAGTTCTCAAAACTGGGAAGAAATGTTTCAGAGGCATCAT	intronic antisense	NM_003690	PRKRA	interferon-inducible double stranded RNA-dependent protein kinase activator A isoform 1	-	179296140	179315958
ASHGA5P054502	189.846	220.783	7.83035	7.52478	M	M	noncoding	TCONS_00010774	XLOC_004517	LincRNAs identified by Cabili et al	592	chr5	+	115292238	115294320		AATCCCACCCAGGAAAAGAAGACAGCAAGAAGAAGCCACTTTGAGCCCCTATGATTTCAT	intergenic
ASHGA5P058410	40.9873	58.301	5.62531	5.59749	M	M	noncoding	uc002wfp.1	AK093519	UCSC_knowngene	2808	chr20	+	1611582	1629118		AAACATCCTGTCATAAGATCACCCAACTATGGATTCCATTTGGAACTGCGTGTACATGCA	intronic antisense	NM_001039508	SIRPG	signal-regulatory protein gamma isoform 3 precursor	-	1609797	1638425
ASHGA5P058410	40.9873	58.301	5.62531	5.59749	M	M	noncoding	uc002wfp.1	AK093519	UCSC_knowngene	2808	chr20	+	1611582	1629118		AAACATCCTGTCATAAGATCACCCAACTATGGATTCCATTTGGAACTGCGTGTACATGCA	intronic antisense	NM_018556	SIRPG	signal-regulatory protein gamma isoform 1 precursor	-	1609797	1638425
ASHGA5P058410	40.9873	58.301	5.62531	5.59749	M	M	noncoding	uc002wfp.1	AK093519	UCSC_knowngene	2808	chr20	+	1611582	1629118		AAACATCCTGTCATAAGATCACCCAACTATGGATTCCATTTGGAACTGCGTGTACATGCA	intronic antisense	NM_080816	SIRPG	signal-regulatory protein gamma isoform 2 precursor	-	1609797	1638425
ASHGA5P035658	69.9407	92.603	6.39382	6.26584	M	M	noncoding	ENST00000439239	RP11-293P20.2	GENCODE	437	chr1	+	24367342	24413289		AAATTCCCTTGTCCTTTTTGGACAACTGGAAAGAAGGATGAGCGATGGTGGTGTCAGCAT	natural antisense	NM_152372	MYOM3	myomesin-3	-	24382530	24438665
ASHGA5P033428	104.54	154.432	6.97437	7.00698	M	M	noncoding	ENST00000580897	RP11-498C9.12	GENCODE	563	chr17	+	79880774	79882387		GGAGCTAGGATCACTTCAGGAAATTATGGGCTGGGGGGCTTCTTACTCTCATCAGGGGAG	natural antisense	NM_002359	MAFG	transcription factor MafG	-	79876144	79885587
ASHGA5P033428	104.54	154.432	6.97437	7.00698	M	M	noncoding	ENST00000580897	RP11-498C9.12	GENCODE	563	chr17	+	79880774	79882387		GGAGCTAGGATCACTTCAGGAAATTATGGGCTGGGGGGCTTCTTACTCTCATCAGGGGAG	natural antisense	NM_032711	MAFG	transcription factor MafG	-	79876144	79881444
ASHGA5P030354	256.211	305.463	8.25791	7.99536	M	M	noncoding	ENST00000568541	RP11-580I1.1	GENCODE	556	chr15	+	24451930	24471001		GCGAAAGTTAATATTATCCAGCCAGCCCAGAGTCCTTTCAACCATCCTGTATGACAACTA	intergenic
ASHGA5P028316	91.799	155.978	6.78352	7.02163	M	M	noncoding	TCONS_00017403	XLOC_007925	LincRNAs identified by Cabili et al	784	chrX	+	7896715	8030696		TTCACTTAAAGGAAAGATAAGGGCATCCACTATTTCTACACCTGGCTGGCAGAGTGAGAG	intergenic
ASHGA5P042496	156.077	351.495	7.54638	8.19866	M	M	noncoding	ENST00000445310	KCNQ5-IT1	GENCODE	563	chr6	+	73340222	73388282		ATTATTCAATTATTAAATAAAACCTTGCATTAGTGGCATTTCCAAATGCATAACAAAAAA	intron sense-overlapping	NM_001160130	KCNQ5	potassium voltage-gated channel subfamily KQT member 5 isoform 2	+	73331570	73908573
ASHGA5P042496	156.077	351.495	7.54638	8.19866	M	M	noncoding	ENST00000445310	KCNQ5-IT1	GENCODE	563	chr6	+	73340222	73388282		ATTATTCAATTATTAAATAAAACCTTGCATTAGTGGCATTTCCAAATGCATAACAAAAAA	intron sense-overlapping	NM_001160132	KCNQ5	potassium voltage-gated channel subfamily KQT member 5 isoform 3	+	73331570	73908573
ASHGA5P042496	156.077	351.495	7.54638	8.19866	M	M	noncoding	ENST00000445310	KCNQ5-IT1	GENCODE	563	chr6	+	73340222	73388282		ATTATTCAATTATTAAATAAAACCTTGCATTAGTGGCATTTCCAAATGCATAACAAAAAA	intron sense-overlapping	NM_001160133	KCNQ5	potassium voltage-gated channel subfamily KQT member 5 isoform 4	+	73331570	73908573
ASHGA5P042496	156.077	351.495	7.54638	8.19866	M	M	noncoding	ENST00000445310	KCNQ5-IT1	GENCODE	563	chr6	+	73340222	73388282		ATTATTCAATTATTAAATAAAACCTTGCATTAGTGGCATTTCCAAATGCATAACAAAAAA	intron sense-overlapping	NM_001160134	KCNQ5	potassium voltage-gated channel subfamily KQT member 5 isoform 5	+	73331570	73908573
ASHGA5P042496	156.077	351.495	7.54638	8.19866	M	M	noncoding	ENST00000445310	KCNQ5-IT1	GENCODE	563	chr6	+	73340222	73388282		ATTATTCAATTATTAAATAAAACCTTGCATTAGTGGCATTTCCAAATGCATAACAAAAAA	intron sense-overlapping	NM_019842	KCNQ5	potassium voltage-gated channel subfamily KQT member 5 isoform 1	+	73331570	73908573
ASHGA5P026321	106.323	190.316	6.9967	7.30733	M	M	noncoding	ENST00000530379	RP11-375D13.2	GENCODE	555	chr11	+	41741992	41756304		AGTTGTGGCTCACTATCTGCAAAAGCTGCAGTTTTTGATATTCCAATCCCCAGTGGGGAA	intergenic
ASHGA5P042227	50.0033	61.9478	5.91372	5.6832	M	M	noncoding	ENST00000563079	RP11-274H24.1	GENCODE	2272	chr6	+	4492040	4496003		ATCATGCCAGGCAGTCCATTTCTATATTACCATGTAAACAAAAACTCAGCTGTGAACCCT	intergenic
ASHGA5P032637	56.1016	74.1816	6.08303	5.9414	M	M	noncoding	uc002jjv.1	AX747206	UCSC_knowngene	795	chr17	-	71348666	71349461		AAAGTTGTCTTTTTAAGAAACTTCAAGGGAGGACCAAGGCCTGCGATTCAGTGTGGAGCA	exon sense-overlapping	NM_001144952	SDK2	protein sidekick-2 precursor	-	71330522	71640227
ASHGA5P042358	820.14	926.937	9.92573	9.60976	M	M	noncoding	uc011dng.1	POU5F1	UCSC_knowngene	284	chr6	+	31137992	31138276	uc010pgc.1, uc010sgj.1, uc011liu.1	TGGGGGAATCCCCCACACCTCAGAGCCTGGCCCAACCCCCGGCCCGATTCCTGGCCCTCC	natural antisense	NM_002701	POU5F1	POU domain, class 5, transcription factor 1 isoform 1	-	31132113	31138451
ASHGA5P056883	28.0622	43.195	5.07572	5.16752	M	P	noncoding	TCONS_00010211	XLOC_004680	LincRNAs identified by Cabili et al	773	chr5	+	179894885	179910503		TGATATTCTGTGATAGCAACAGAAAACAGACGAAGACGCAGGCCAAGATTCCTTGGTGGT	intergenic
ASHGA5P057656	198.25	257.814	7.89372	7.74911	M	P	noncoding	TCONS_00020465	XLOC_009798	LincRNAs identified by Cabili et al	417	chr12	+	69800946	69801567		TACTTGCAGGGATTAGCATATATTGAGGCTGGGAATTGTTTGCCATATCCCTATTTCCTG	intergenic
ASHGA5P019779	147.911	220.267	7.46972	7.52148	M	M	noncoding	ENST00000503067	RP11-325I22.2	GENCODE	654	chr5	-	1364228	1368510		CTGTAGCTGGACTTTATCTTCTATTCCGTTGGTCTGCCTATCTAGAAAGCAAAATTTCAA	intergenic
ASHGA5P033440	109.222	211.593	7.03573	7.46496	M	M	noncoding	ENST00000566986	RP13-516M14.1	GENCODE	1195	chr17	+	80251591	80252786		CCGCCAAAACAGCGTGCATACCACTAGCATATGATTTTTGTAGTTTTTTAATGTTAAGTT	intergenic
ASHGA5P039815	901.098	1276.36	10.0504	10.0831	M	M	noncoding	uc001edc.1	BC047723	UCSC_knowngene	1208	chr1	+	113499036	113542118	ENST00000435800	GCTCCCTGGTAAGCAAGATTATGCTATAATCTTAAAATAGGCTCACACCTGTAATCCCAG	natural antisense	ENST00000429288	SLC16A1	solute carrier family 16, member 1 (monocarboxylic acid transporter 1) [Source:HGNC Symbol;Acc:10922]	-	113460381	113499635
ASHGA5P031897	83.2289	75.0713	6.64666	5.95977	M	M	noncoding	ENST00000563557	RP11-432I5.4	GENCODE	1018	chr16	+	71760877	71761895		GTCAGGGATCATCAGAATAACAGAAAACCTAAAGCTACCAACCTCCAAAACACAGAGTTG	intergenic
ASHGA5P057597	22.9824	10.5099	4.78996	3.09594	P	A	noncoding	TCONS_00019507	XLOC_009306	LincRNAs identified by Cabili et al	324	chr11	+	121760050	121777195	TCONS_00019508	CTCACATCTGGAGCAAGAAGACAACTTAATTAAGAGACAGCATTTAATGACAAGGAAAGA	intergenic
ASHGA5P014797	518.135	748.272	9.26894	9.2982	M	M	noncoding	uc002qgt.1	BC131616	UCSC_knowngene	2014	chr19	+	55219699	55224842		TTCTCCATGGCTGAGTCTGGGCCAGAAAGCCCAAGCACTTGCAGGGACCCTCCCCAAACC	intergenic
ASHGA5P022910	46.7731	132.516	5.81439	6.78653	M	M	noncoding	ENST00000565241	PWRN1	GENCODE	480	chr15	+	24803363	24813268		AGTAATTCAGTACAGTCTTCAGGGAACACCAAGGCCTGTTTGATTTTCCAAGTATCAACA	intergenic
ASHGA5P058119	2162.57	2051.69	11.3182	10.7678	P	M	noncoding	TCONS_00026646	XLOC_012724	LincRNAs identified by Cabili et al	564	chr18	+	73932582	73933816		AAATGACCGGGCCTCCCGTCTGTCCAAGGACAAGCATGCTTCCGGCAGGGTCTGCTGTGT	intergenic
ASHGA5P057078	48.8427	52.7068	5.87928	5.45276	P	M	noncoding	TCONS_00012678	XLOC_005637	LincRNAs identified by Cabili et al	280	chr6	-	21486539	21490497		AACTTCTCAGGTTCTCTTACAAGACCACCAACATTCTTCAAACATCAGTGAAATAAAACA	intergenic
ASHGA5P016473	68.0547	96.5614	6.35321	6.3295	P	M	noncoding	ENST00000430728	RP1-124C6.1	GENCODE	511	chr6	-	113749752	113753843		CATGAATTTGGTGGAAATTGATTTTTACTTCTCTGCAGCTAAGTATGTGGCAGTCTTGGC	intergenic
ASHGA5P038612	1033.18	3277.63	10.2537	11.448	M	M	noncoding	NR_036497	LPP-AS2	RefSeq	2897	chr3	-	187868993	187871876		CAGGTGAGCATGGTGAGCATGGTGTTAGCATGAACATCATATAAAGTTAACTACAAAAGA	natural antisense	NM_001167672	LPP	lipoma-preferred partner isoform b	+	187871662	188608460
ASHGA5P031308	78.8475	93.4948	6.57073	6.2798	M	M	noncoding	ENST00000454068	GAS5	GENCODE	688	chr1	-	173833048	173836953		GCATGCGTGACCTAAGCTGCGACTATGTTAGAGTAGAACTGCGGAGAAGCCTCGGCTCTC	bidirectional	NM_001122770	ZBTB37	zinc finger and BTB domain-containing protein 37 isoform a	+	173837492	173855774
ASHGA5P031308	78.8475	93.4948	6.57073	6.2798	M	M	noncoding	ENST00000454068	GAS5	GENCODE	688	chr1	-	173833048	173836953		GCATGCGTGACCTAAGCTGCGACTATGTTAGAGTAGAACTGCGGAGAAGCCTCGGCTCTC	bidirectional	NM_032522	ZBTB37	zinc finger and BTB domain-containing protein 37 isoform b	+	173837492	173842778
ASHGA5P020203	392.795	476.578	8.86515	8.64434	M	M	noncoding	NR_034138	LOC100144602	RefSeq	1198	chr4	+	66535678	66559104		CCAATAGAAGGCATTTTTAGTGATGTGTGGCCTCACCACTTAAATCCAGTTTATTGAATC	natural antisense	ENST00000273854	EPHA5	EPH receptor A5 [Source:HGNC Symbol;Acc:3389]	-	66185280	66536061
ASHGA5P020203	392.795	476.578	8.86515	8.64434	M	M	noncoding	NR_034138	LOC100144602	RefSeq	1198	chr4	+	66535678	66559104		CCAATAGAAGGCATTTTTAGTGATGTGTGGCCTCACCACTTAAATCCAGTTTATTGAATC	natural antisense	ENST00000432638	EPHA5	EPH receptor A5 [Source:HGNC Symbol;Acc:3389]	-	66189112	66535778
ASHGA5P020203	392.795	476.578	8.86515	8.64434	M	M	noncoding	NR_034138	LOC100144602	RefSeq	1198	chr4	+	66535678	66559104		CCAATAGAAGGCATTTTTAGTGATGTGTGGCCTCACCACTTAAATCCAGTTTATTGAATC	natural antisense	ENST00000511294	EPHA5	EPH receptor A5 [Source:HGNC Symbol;Acc:3389]	-	66196278	66536213
ASHGA5P057737	146.541	213.872	7.45695	7.47832	M	M	noncoding	TCONS_00021327	XLOC_010097	LincRNAs identified by Cabili et al	781	chr12	-	57477786	57481646		CTGGCCACAGTTATTTGTGTCTTTGCCTCTGAGTTTTAGATCATACTAAGGATGTTGGAC	intergenic
ASHGA5P019897	34.2707	36.3217	5.364	4.9181	M	M	noncoding	ENST00000504906	AP000892.4	GENCODE	488	chr11	-	117187077	117198754		TCCGGAAAAGGTCAGAAACCACTATTAGAACTTTTTCTTACAACTCAACAGCCAAAACAA	natural antisense	NM_014956	CEP164	centrosomal protein of 164 kDa	+	117198570	117283982
ASHGA5P023383	19.6835	48.2233	4.57189	5.32806	A	M	noncoding	ENST00000579836	RP11-1109M24.16	GENCODE	549	chr17	-	21771662	21792963		TTTCGAGAGTGTTTGAAATACTCTAAGACATTTTGGAGCTCTTGGGGCCTATAATGAAGA	intergenic
ASHGA5P030231	54.9127	89.3166	6.05104	6.21182	P	M	noncoding	ENST00000557908	RP11-158M2.5	GENCODE	855	chr15	-	86298171	86299468		AGAGAAGCTTCCAGACACTCCTGGGTTGCACGATAGATTAAGTAATTCTACTGATGGGCA	intergenic
ASHGA5P056929	66.9262	103.117	6.32822	6.42287	P	M	noncoding	TCONS_00010630	XLOC_004300	LincRNAs identified by Cabili et al	322	chr5	+	14971050	14978611		TTTAAAGCTAAACTCATTTCAGGCTGTACAAGCATGGCAACCGTATCTGCTCAGCTCCTG	intergenic
ASHGA5P042800	173910	199836	17.4682	17.5553	P	P	noncoding	uc021zos.1	X07060	UCSC_knowngene	388	chr6_mann_hap4	+	1205660	1206048	NM_001242758, NR_024240, uc003noi.3	CCTCAACTTCATGGTGCACTGAGCTGTAACTTCTTCCTTCCCTATTAAAATTAGAACCTG	exon sense-overlapping	NM_001242758	HLA-A	HLA class I histocompatibility antigen, A-1 alpha chain precursor	+	1202631	1206062
ASHGA5P042800	173910	199836	17.4682	17.5553	P	P	noncoding	uc021zos.1	X07060	UCSC_knowngene	388	chr6_mann_hap4	+	1205660	1206048	NM_001242758, NR_024240, uc003noi.3	CCTCAACTTCATGGTGCACTGAGCTGTAACTTCTTCCTTCCCTATTAAAATTAGAACCTG	exon sense-overlapping	NM_002116	HLA-A	HLA class I histocompatibility antigen, A-1 alpha chain precursor	+	1202631	1206062
ASHGA5P023755	410.91	440.058	8.93152	8.53049	P	P	noncoding	HMlincRNA193-	HMlincRNA193	LincRNAs identified by Khalil et al	6777	chr12	-	104543332	104550109		CCAGGAATGAATGAGTCAGTAGATTCTGCTGTAATTCCTACGGATGTCTCCGAATGAATG	intergenic
ASHGA5P045585	94.391	135.209	6.82671	6.81449	M	P	noncoding	ENST00000442069	RP11-143M1.2	GENCODE	575	chr9	+	72715	75298	ENST00000416105, ENST00000416700, ENST00000416758, ENST00000420855, ENST00000429980, ENST00000433106, ENST00000446595, NR_015423, uc002tjx.4, uc003zfx.3	AGTGAACGCGTTGGGAACAATATGGAAAACTGGGAGCCGCCTTGGAATCTACAGGGCCGG	intergenic
ASHGA5P014780	39.2035	56.895	5.56041	5.56308	M	P	noncoding	ENST00000413311	AC093382.1	GENCODE	379	chr2	-	216804030	216806442		TTAATAAAAGGAAGAAGATACTAAAAATCTGTCAAACCCAGCAGTACTCAAGGCCTAGAG	intergenic
ASHGA5P046308	140.131	225.922	7.39444	7.56042	P	P	noncoding	TCONS_00001546	XLOC_000889	LincRNAs identified by Cabili et al	1296	chr1	-	84542061	84543595		GTGGATGTAATATTTTGCCCCACATACATAGAAAGTTCAATGAATAGCACTGAACCACAT	intergenic
ASHGA5P036153	20.9655	31.563	4.66249	4.70813	A	M	noncoding	TCONS_00027726	XLOC_013297	LincRNAs identified by Cabili et al	733	chr19	-	32456552	32516685	TCONS_00027297	TATGATTTCATTCTCTGAAAGTGTTAACCAGGGTGCAGCATGGCCAGAAACCATTCCGAG	intergenic
ASHGA5P041157	109.495	173.76	7.03964	7.17802	M	M	noncoding	TCONS_00020237	XLOC_009900	LincRNAs identified by Cabili et al	2055	chr12	+	117147982	117150681		GAATGACTAGTTTTCTAAACAGAACCTGTAATGACAGGCTCACATTTCTTCCTCAACTCC	intergenic
ASHGA5P049796	23.1437	32.2569	4.79954	4.74086	M	M	noncoding	ENST00000423435	AC113554.3	pseudogene	2034	chr17	+	61584416	61597167		TGACCAAACAGGTGAAGTTGTGTTGAACAAGTTCATGGAGGCCACTTGGAACTATGTCAC
ASHGA5P023458	558.395	638.417	9.37489	9.06669	M	M	noncoding	ENST00000581363	ANKRD20A5P	GENCODE	582	chr18	+	14179368	14205211		TTTTCCATGGTGAAAATATTGAAGCACTGGACAAGCAGTGTGTCCCCGAGAAAGTGTCAG	intergenic
ASHGA5P041941	633.629	804.608	9.55588	9.40051	M	P	noncoding	TCONS_00020949	XLOC_010216	LincRNAs identified by Cabili et al	628	chr12	-	119392576	119393895	TCONS_00020947	GAGGAAGACTTTGACATTTAAAAAATTCTCCATCTCTCTCCAAGTGTCCCATCCCCAACT	intergenic
ASHGA5P015997	28.9725	54.3469	5.12115	5.49664	P	M	noncoding	NR_036584	LOC100289650	RefSeq	1873	chr19	+	43326014	43331030		AGACTCAAAAAGACAACTACTACATGATTCCACTTAACAGAGCAGCTGGAGTGCATCCCG	intergenic
ASHGA5P049913	55.5401	82.7761	6.06755	6.09895	M	M	noncoding	TCONS_00001279	XLOC_000566	LincRNAs identified by Cabili et al	444	chr1	+	219467415	219467990		GAGAGATGTCCTTGAACTCAATCTATCCTGAAGATGCTCCTGAGAGGGCAAACAAATAAC	intergenic
ASHGA5P031566	101.949	162.242	6.93727	7.0788	M	M	noncoding	ENST00000547549	MIR3179-2	GENCODE	677	chr16	+	16394006	16394683	ENST00000546674	AGATGCCACCCATCTACATATTCTTTCAGATGCACAATATTTCACTGTGTGAATGAAACA	intergenic
ASHGA5P038889	14.8176	28.4586	4.16662	4.55858	A	M	noncoding	ENST00000488348	RP11-735B13.2	GENCODE	360	chr3	+	84934086	84942530		GTGCTGATTTTGGCCATGTAACTTTATTTTATGTTATGGTGAGTAGATTAAATCTCTGAA	intergenic
ASHGA5P051799	54.7748	82.0983	6.04684	6.08728	M	M	noncoding	NR_038302	LOC100505687	RefSeq	1505	chr3	+	183165395	183173800		ACGCAGCCGCACTTCACCAAGCGGCCGGTCCGAGGGGACATGGCGGCAACCTCTGCAGCG	intergenic
ASHGA5P018739	10387.8	12363.4	13.5981	13.3494	M	M	noncoding	ENST00000457113	AC008746.3	GENCODE	529	chr19	-	54941831	54945878		AATCAGCAGAAACGGCCTTCACCGAGTGCTAAGCACCTGCACAGCAGTCTCCTCCAAGGA	natural antisense	NM_001005367	TTYH1	protein tweety homolog 1 isoform 2	+	54926604	54947899
ASHGA5P018739	10387.8	12363.4	13.5981	13.3494	M	M	noncoding	ENST00000457113	AC008746.3	GENCODE	529	chr19	-	54941831	54945878		AATCAGCAGAAACGGCCTTCACCGAGTGCTAAGCACCTGCACAGCAGTCTCCTCCAAGGA	natural antisense	NM_001201461	TTYH1	protein tweety homolog 1 isoform 3	+	54926604	54947899
ASHGA5P018739	10387.8	12363.4	13.5981	13.3494	M	M	noncoding	ENST00000457113	AC008746.3	GENCODE	529	chr19	-	54941831	54945878		AATCAGCAGAAACGGCCTTCACCGAGTGCTAAGCACCTGCACAGCAGTCTCCTCCAAGGA	natural antisense	NM_020659	TTYH1	protein tweety homolog 1 isoform 1	+	54926604	54947899
ASHGA5P049094	168.746	236.891	7.65967	7.62695	M	M	noncoding	TCONS_00023574	XLOC_011397	LincRNAs identified by Cabili et al	682	chr15	-	22541541	22542833		TTCCCCCCAGAAGTCGGCGTGGCTCAGCTCAGTCCAGTTCACAACAAATATGAAATCCCT	intergenic
ASHGA5P015665	86.7385	139.182	6.70156	6.85483	M	M	noncoding	ENST00000422353	AC012668.2	GENCODE	214	chr2	+	216397855	216486648		CTGACCCCAGAGGAAATTTGTTTTGCAACAGAAAACATAAGAAATTTTCCCTGCTTGGAA	intergenic
ASHGA5P029568	23.9303	25.0511	4.84874	4.37172	M	M	noncoding	uc021rtn.1	OTX2OS1	UCSC_knowngene	1386	chr14	+	57278723	57387335		ATTTGAATAATATCCATATCCTCCAATCATGTAAGATAATATAATTTATTTTCTTTGCTC	intergenic
ASHGA5P045193	79.7371	97.5674	6.58551	6.34417	M	M	noncoding	ENST00000454429	RP11-133O22.6	GENCODE	478	chr9	-	33785947	33799911		AGACAATAATCTGGGATGGAACATTGAAGAGGAACACTGCCTCTGGAGAGGACTCCAAAA	natural antisense	NM_001197097	PRSS3	trypsin-3 isoform 3 preproprotein	+	33750463	33799229
ASHGA5P045193	79.7371	97.5674	6.58551	6.34417	M	M	noncoding	ENST00000454429	RP11-133O22.6	GENCODE	478	chr9	-	33785947	33799911		AGACAATAATCTGGGATGGAACATTGAAGAGGAACACTGCCTCTGGAGAGGACTCCAAAA	natural antisense	NM_001197098	PRSS3	trypsin-3 isoform 4 preproprotein	+	33750818	33799229
ASHGA5P045193	79.7371	97.5674	6.58551	6.34417	M	M	noncoding	ENST00000454429	RP11-133O22.6	GENCODE	478	chr9	-	33785947	33799911		AGACAATAATCTGGGATGGAACATTGAAGAGGAACACTGCCTCTGGAGAGGACTCCAAAA	natural antisense	NM_002771	PRSS3	trypsin-3 isoform 2 preproprotein	+	33795558	33799229
ASHGA5P045193	79.7371	97.5674	6.58551	6.34417	M	M	noncoding	ENST00000454429	RP11-133O22.6	GENCODE	478	chr9	-	33785947	33799911		AGACAATAATCTGGGATGGAACATTGAAGAGGAACACTGCCTCTGGAGAGGACTCCAAAA	natural antisense	NM_007343	PRSS3	trypsin-3 isoform 1 preproprotein	+	33750463	33799229
ASHGA5P054721	856.363	1883.53	9.98364	10.6441	M	M	noncoding	TCONS_00008727	XLOC_003411	LincRNAs identified by Cabili et al	3441	chr4	+	570751	578767	AK123125, TCONS_00008728	ATAAAGTGAGCTGGGAAGTACTCCCTCATTTTCTGTTTTCTGTGAAAGAATTGTATAGAA	intergenic
ASHGA5P057444	46.6653	60.3047	5.81067	5.64668	M	M	noncoding	TCONS_00017410	XLOC_007941	LincRNAs identified by Cabili et al	216	chrX	+	20328059	20330276		AGCAGTATGCGGTGACCTTGGAATTTCATCCACTGAAGAGCCAGAGTCTATTTTCCTTTC	intergenic
ASHGA5P000573	61.7986	94.0487	6.21859	6.28945	M	M	noncoding	CN315134		LincRNAs identified by Khalil et al	763	chr9	+	118235816	118285098		CCTTGTATATTCTCAATCTACAATTCCAATATTGCTTTAACCTCTACAAACAACCCCTTG	intergenic
ASHGA5P057118	303.799	530.079	8.50081	8.80239	M	M	noncoding	TCONS_00013474	XLOC_006122	LincRNAs identified by Cabili et al	829	chr7	+	63498205	63500337		ATAAGCCATTTTGGGAGCCACATCCACCACTTTTGTGACTCCCACACAGTTTTAATGGCT	intergenic
ASHGA5P028128	38.145	65.9897	5.52104	5.77653	M	M	noncoding	ENST00000549261	RP11-956E11.1	GENCODE	423	chr12	+	69843249	69854504		TGTTCTATGTCATTTCCTTTGAAGTCAGTGGGAACTCTGTGCAGGACGGCAACATGAACA	intergenic
ASHGA5P015934	208.629	197.491	7.96339	7.36258	M	M	noncoding	ENST00000424968	LINC00240	GENCODE	507	chr6	+	26988231	26991703		ACATCAAACCTGTCACCCACCGGTCTGAAGAGGAGGATGAGAGACAAAGAAAAAAGTTGT	intergenic
ASHGA5P039381	27.6493	46.5705	5.05493	5.27918	M	M	noncoding	ENST00000515128	RP11-722M1.1	GENCODE	756	chr4	-	36550505	36584352		ATAGTTACTGGGTAAAGCGAATGGAAAACTAGATCAGAAATAGAAATTGTGCCTTACTCT	intergenic
ASHGA5P017035	22.6766	43.3965	4.7722	5.17509	M	M	noncoding	ENST00000436929	NAALADL2-AS3	GENCODE	355	chr3	-	174797101	174830390	NR_046390	CCTAATGCCAGATAATGATGACAGCAATGCATTTTCTACATTCATATCCTCAATCATATG	intronic antisense	NM_207015	NAALADL2	inactive N-acetylated-alpha-linked acidic dipeptidase-like protein 2	+	174577110	175523428
ASHGA5P029407	20.8452	37.0226	4.65496	4.94529	A	M	noncoding	ENST00000547175	RP11-597A11.2	GENCODE	1493	chr14	+	20149578	20152898		AAACAGAAGCAGCTTTTTTAAAAAGCTAAAGTGTACTATAGTTCAGTAAGGTGTCCACTG	intergenic
ASHGA5P019591	16.1915	26.2556	4.29043	4.44069	A	M	noncoding	ENST00000494509	RP11-88H10.3	GENCODE	569	chr3	+	145679541	145681410		TTGGATAATACGTACTGCAGGAACATAGAATTAACAAGCAAAAATCCAGAAGGCAGCAAA	intergenic
ASHGA5P043398	21.5438	36.1599	4.70056	4.91177	A	M	noncoding	ENST00000424019	FAM58BP	pseudogene	988	chr1	+	200182655	200183643		GGAGAGGACGCCAGAGAGGGTGCCGCAGCGCCGGCAGCCAGGGTGCACTTCCGCGTGGCG
ASHGA5P037116	123.932	166.035	7.21737	7.11129	M	M	noncoding	ENST00000416190	RP5-1010E17.1	GENCODE	1340	chr20	+	54039580	54084752		CCATGATTCAGCTTTTGGAGATTTCATTTAGAATCTGTGATCTTTCCCATATTCTTCCTA	intergenic
ASHGA5P036908	139.464	146.474	7.38736	6.92897	M	M	noncoding	TCONS_00025361	XLOC_012177	LincRNAs identified by Cabili et al	1079	chr17	+	33640552	33652444	TCONS_00025355, TCONS_00025356, TCONS_00025358, TCONS_00025359, TCONS_00025360	AATGGGATAGGTAGTTCCCCGTTTCCAGGACCCCAGACGGCCTGCTGGGACAGTGTATAT	intergenic
ASHGA5P020202	101.128	137.113	6.92505	6.83356	M	M	noncoding	ENST00000509470	RP11-768F21.1	GENCODE	695	chr12	-	119825795	120032306		TTCTTCATTGTGGCAGGTGTATGTGTGAGTTTGCAGCTCAATCCTGGCCAAGGGGATCCA	intronic antisense	NM_001136534	TMEM233	transmembrane protein 233	+	120031263	120079363
ASHGA5P020202	101.128	137.113	6.92505	6.83356	M	M	noncoding	ENST00000509470	RP11-768F21.1	GENCODE	695	chr12	-	119825795	120032306		TTCTTCATTGTGGCAGGTGTATGTGTGAGTTTGCAGCTCAATCCTGGCCAAGGGGATCCA	intronic antisense	NM_178499	CCDC60	coiled-coil domain-containing protein 60	+	119772516	119978852
ASHGA5P049163	102.027	170.635	6.93808	7.15108	M	M	noncoding	NR_037608	SLX1A-SULT1A3	RefSeq	2218	chr16	+	30205753	30215650		GGTGATGATCCAGGCTGGGTTCCAGCATAGGGCTCTTGGTGGGCACGCTGGGGTCGGGTG	exon sense-overlapping	NM_001014999	SLX1A	structure-specific endonuclease subunit SLX1 isoform 1	+	30205163	30208887
ASHGA5P049163	102.027	170.635	6.93808	7.15108	M	M	noncoding	NR_037608	SLX1A-SULT1A3	RefSeq	2218	chr16	+	30205753	30215650		GGTGATGATCCAGGCTGGGTTCCAGCATAGGGCTCTTGGTGGGCACGCTGGGGTCGGGTG	exon sense-overlapping	NM_001015000	SLX1A	structure-specific endonuclease subunit SLX1 isoform 2	+	30205163	30208887
ASHGA5P049163	102.027	170.635	6.93808	7.15108	M	M	noncoding	NR_037608	SLX1A-SULT1A3	RefSeq	2218	chr16	+	30205753	30215650		GGTGATGATCCAGGCTGGGTTCCAGCATAGGGCTCTTGGTGGGCACGCTGGGGTCGGGTG	exon sense-overlapping	NM_001017390	SULT1A4	sulfotransferase 1A3/1A4	+	30210548	30215650
ASHGA5P049163	102.027	170.635	6.93808	7.15108	M	M	noncoding	NR_037608	SLX1A-SULT1A3	RefSeq	2218	chr16	+	30205753	30215650		GGTGATGATCCAGGCTGGGTTCCAGCATAGGGCTCTTGGTGGGCACGCTGGGGTCGGGTG	exon sense-overlapping	NM_024044	SLX1B	structure-specific endonuclease subunit SLX1 isoform 1	+	30205163	30208887
ASHGA5P049163	102.027	170.635	6.93808	7.15108	M	M	noncoding	NR_037608	SLX1A-SULT1A3	RefSeq	2218	chr16	+	30205753	30215650		GGTGATGATCCAGGCTGGGTTCCAGCATAGGGCTCTTGGTGGGCACGCTGGGGTCGGGTG	exon sense-overlapping	NM_177552	SULT1A3	sulfotransferase 1A3/1A4	+	30210548	30215650
ASHGA5P049163	102.027	170.635	6.93808	7.15108	M	M	noncoding	NR_037608	SLX1A-SULT1A3	RefSeq	2218	chr16	+	30205753	30215650		GGTGATGATCCAGGCTGGGTTCCAGCATAGGGCTCTTGGTGGGCACGCTGGGGTCGGGTG	exon sense-overlapping	NM_178044	SLX1B	structure-specific endonuclease subunit SLX1 isoform 2	+	30205163	30208887
ASHGA5P037850	5	25.4762	2.36009	4.39687	A	P	noncoding	ENST00000454285	RP11-543D5.1	GENCODE	815	chr1	+	48154134	48169055		AGACGATGTAATTTCAACAAGGACGATTTCGGTCTTTTGCAAAGACCCTTCTATTAGCAG	intergenic
ASHGA5P058520	58.0159	126.831	6.13047	6.72495	M	M	noncoding	uc009vjs.1	AK310350	UCSC_knowngene	673	chr1	+	995082	997436		CCTTTTGAAGATGTTAGGAAAGACGTGCTGCTGACTTTGCAAACGGAGGTGCTGAAACCG	intergenic
ASHGA5P040762	428.768	708.698	8.99334	9.21513	M	M	noncoding	ENST00000433084	RP11-403I13.8	GENCODE	1986	chr1	+	149287450	149291743	ENST00000443602, NR_027002	ATCATGAGATTCGAAACCTTTAGGTCTTGTCTTCCGTTCTGTCCTCCAAATCGGCCTCTT	intergenic
ASHGA5P036438	68.6011	89.1119	6.36576	6.20808	M	M	noncoding	ENST00000434973	AC007563.3	GENCODE	689	chr2	+	217664330	217670058		CAAGAGTGTGAATTAGGTGGCAGCTACTATTTTATGGTACCTCGCTATCCACTTTGTAAG	intergenic
ASHGA5P015237	591.807	998.947	9.45821	9.71817	M	M	noncoding	ENST00000418292	CTA-292E10.6	GENCODE	208	chr22	+	29196691	29235021		CTGGCCAAAGCGCTTGGATGTCCCCCTTTCTCTGTTTATGGAGTTCCTTACTATATAATC	bidirectional	NM_001079539	XBP1	X-box-binding protein 1 isoform XBP1(S)	-	29190547	29196560
ASHGA5P015237	591.807	998.947	9.45821	9.71817	M	M	noncoding	ENST00000418292	CTA-292E10.6	GENCODE	208	chr22	+	29196691	29235021		CTGGCCAAAGCGCTTGGATGTCCCCCTTTCTCTGTTTATGGAGTTCCTTACTATATAATC	bidirectional	NM_005080	XBP1	X-box-binding protein 1 isoform XBP1(U)	-	29190547	29196560
ASHGA5P019174	42.8295	46.2764	5.69045	5.26891	M	M	noncoding	uc010kry.1	AK310146	UCSC_knowngene	1849	chr7	+	149743	154868		AGGAAGCTGGAAGTTTGGCTGCTGTAACTGACTGGGAAGCTTAAAATAACAGACAATCAT	intergenic
ASHGA5P042817	82.9772	140.1	6.64296	6.86424	M	M	noncoding	TCONS_00019360	XLOC_009185	LincRNAs identified by Cabili et al	1581	chr11	+	68049234	68052321		TACACACAAGTATTTCTCTTCCTGAGCTTCAAGGAGACTCTGCATTCAAAAGACCACTCC	intergenic
ASHGA5P058081	23.5298	36.3483	4.82445	4.91921	M	M	noncoding	TCONS_00026381	XLOC_012732	LincRNAs identified by Cabili et al	324	chr18	+	76399458	76401023		AGCACTGTTCTCAAAAGAGGGAAGGTTTTCAGCTGGCAGCGAGCTGAGCTGAGGCTGGCA	intergenic
ASHGA5P039640	25.1367	27.0194	4.91595	4.48202	P	M	noncoding	ENST00000570186	RP11-203B7.2	GENCODE	4159	chr4	-	146973755	146977914		ATAATGCCTCCAAGGTCAACTTTAATCAACGAGGTTCAAGAGTCAGAAGAGTGAATTCCT	intergenic
ASHGA5P031704	355.345	645.825	8.72452	9.08617	P	M	noncoding	uc010vft.2	IGH	UCSC_knowngene	91	chr16	+	32077385	32077476	uc002ect.3, uc010vga.2, uc021thc.1, uc021thd.1, uc021thk.1	AGGAGGCTTGGTACAGCCTGGGGGGTCCCTGAGACTCTCCTGTGCAGCCTCTGGATTCAC	intergenic
ASHGA5P048705	2879.79	386.811	11.7189	8.33935	A	M	noncoding	TCONS_00023825	XLOC_011603	LincRNAs identified by Cabili et al	2392	chr15	-	98538124	98561008		TGTCTCTCAGCAACAACAGCAGCAATTACTTTTGACCACTCACTATCGGAAAACACTGCT	intergenic
ASHGA5P053098	250.253	489.398	8.22469	8.68343	M	M	noncoding	uc003tuh.3	CCT6P1	UCSC_knowngene	1675	chr7	+	65216091	65228662	NR_003110, uc003tui.3	TTTCTTTTCTTCCTCTGGAGCAGTTATGGCGGCGGCGAAGACCCTGAACCCCAAGGCCAA	intergenic
ASHGA5P027666	30.5258	54.7597	5.19646	5.50772	M	M	noncoding	TCONS_00012218	XLOC_005775	LincRNAs identified by Cabili et al	254	chr6	-	83386874	83387744		TAAGAACAGCGTCAATTTTGCTTGGCTTTGGAGGAGAATTTGGATGAAAATGCAGAAGGA	intergenic
ASHGA5P015959	88.806	180.7	6.73565	7.23276	M	M	noncoding	uc002gty.3	USP32P2	UCSC_knowngene	4694	chr17	-	18414575	18445234		GAGATTTAAGAGTTTGGAGAATCTGATGATTATGTGTCTCAGGGATGATCTCCTCGTGGA	intron sense-overlapping	ENST00000392176	FAM106A	family with sequence similarity 106, member A [Source:HGNC Symbol;Acc:25682]	-	18427879	18430160
ASHGA5P051882	41.3383	52.6785	5.63794	5.4519	M	M	noncoding	TCONS_00015126	XLOC_007176	LincRNAs identified by Cabili et al	969	chr8	-	104456731	104457916		AAAGAGGATGAGTATCTGTTGTGGTCCTTCAGGGAAAAGGGCTACTGATCACATGACCAA	intergenic
ASHGA5P026732	76.2939	100.185	6.52212	6.37932	M	P	noncoding	ENST00000534891	RP11-712B9.2	GENCODE	777	chr11	+	94884909	94966854		TTCTCCTGAGAACTGTTTATATATTAAGGAGCTTCACAGCCTCCAACATAAGGAAAGCAG	intronic antisense	NM_144665	SESN3	sestrin-3	-	94906132	94964246
ASHGA5P022746	77.8016	108.274	6.5509	6.4906	M	P	noncoding	ENST00000561980	RP11-830F9.7	GENCODE	531	chr16	-	89003186	89004164		CCCGACGCGGGCCGGGACCTTCCTTTCAGCGGAGCCCAGGCCGTGCTGCGGGAAACAGCC	intron sense-overlapping	NM_005187	CBFA2T3	protein CBFA2T3 isoform 1	-	88941262	89043504
ASHGA5P022746	77.8016	108.274	6.5509	6.4906	M	P	noncoding	ENST00000561980	RP11-830F9.7	GENCODE	531	chr16	-	89003186	89004164		CCCGACGCGGGCCGGGACCTTCCTTTCAGCGGAGCCCAGGCCGTGCTGCGGGAAACAGCC	intron sense-overlapping	NM_175931	CBFA2T3	protein CBFA2T3 isoform 2	-	88941262	89007608
ASHGA5P018698	804.14	1226.89	9.89702	10.0225	M	P	noncoding	NR_036543	PPIE	RefSeq	4384	chr1	+	40204516	40222441	NR_036544	AGCGCGTCTTGTGGACTGGCAGAGGAAGTGGACGACAAAGTTCTTCATGCTGCGTTCATT	exon sense-overlapping	NM_001195007	PPIE	peptidyl-prolyl cis-trans isomerase E isoform 4	+	40204516	40229586
ASHGA5P018698	804.14	1226.89	9.89702	10.0225	M	P	noncoding	NR_036543	PPIE	RefSeq	4384	chr1	+	40204516	40222441	NR_036544	AGCGCGTCTTGTGGACTGGCAGAGGAAGTGGACGACAAAGTTCTTCATGCTGCGTTCATT	exon sense-overlapping	NM_006112	PPIE	peptidyl-prolyl cis-trans isomerase E isoform 1	+	40204516	40222441
ASHGA5P018698	804.14	1226.89	9.89702	10.0225	M	P	noncoding	NR_036543	PPIE	RefSeq	4384	chr1	+	40204516	40222441	NR_036544	AGCGCGTCTTGTGGACTGGCAGAGGAAGTGGACGACAAAGTTCTTCATGCTGCGTTCATT	exon sense-overlapping	NM_203456	PPIE	peptidyl-prolyl cis-trans isomerase E isoform 2	+	40204516	40229586
ASHGA5P032138	448.664	871.013	9.06125	9.5182	P	P	noncoding	ENST00000415124	AC113189.5	GENCODE	352	chr17	-	7485281	7487390	ENST00000417897, ENST00000572046	AATCCTGGCAGGACAAGGAAAACCCCGTCAAAGATTTGCATAAATTTTGCTGCTCTCCTG	natural antisense	NM_001040059	CD68	macrosialin isoform B precursor	+	7482805	7485429
ASHGA5P032138	448.664	871.013	9.06125	9.5182	P	P	noncoding	ENST00000415124	AC113189.5	GENCODE	352	chr17	-	7485281	7487390	ENST00000417897, ENST00000572046	AATCCTGGCAGGACAAGGAAAACCCCGTCAAAGATTTGCATAAATTTTGCTGCTCTCCTG	natural antisense	NM_001251	CD68	macrosialin isoform A precursor	+	7482804	7485429
ASHGA5P032138	448.664	871.013	9.06125	9.5182	P	P	noncoding	ENST00000415124	AC113189.5	GENCODE	352	chr17	-	7485281	7487390	ENST00000417897, ENST00000572046	AATCCTGGCAGGACAAGGAAAACCCCGTCAAAGATTTGCATAAATTTTGCTGCTCTCCTG	natural antisense	NM_004870	MPDU1	mannose-P-dolichol utilization defect 1 protein	+	7486964	7491527
ASHGA5P054639	34.4559	30.0301	5.3716	4.63545	M	M	noncoding	ENST00000534742	RP11-326C3.2	GENCODE	812	chr11	+	288037	288987		GAGTCTCGCTGGCCTCGGAGCGCCCCCGAGCCCTCGGGCGACAGCGAGGCGAGGACCCAG	intergenic
ASHGA5P035268	1182.65	1679.84	10.4515	10.4735	P	M	noncoding	TCONS_00004392	XLOC_002275	LincRNAs identified by Cabili et al	570	chr2	-	113402608	113403284		TTAATTTCTCCGTGGCTGACCTGTGTTTGTAACGCCGCAGCTGTTGCGAGGGGGAAGGAC	intergenic
ASHGA5P026819	23.0414	29.617	4.79309	4.61593	M	M	noncoding	ENST00000413943	RP11-180O5.2	GENCODE	575	chr1	-	70825244	70826120		GTTTGTTGGATAGGAGAGAAAAGGAGACGAATGGGCAGGTATCATCAAAGATTCCTAAGA	intronic antisense	NM_001031693	HHLA3	HERV-H LTR-associating protein 3 isoform 1	+	70820492	70833705
ASHGA5P026819	23.0414	29.617	4.79309	4.61593	M	M	noncoding	ENST00000413943	RP11-180O5.2	GENCODE	575	chr1	-	70825244	70826120		GTTTGTTGGATAGGAGAGAAAAGGAGACGAATGGGCAGGTATCATCAAAGATTCCTAAGA	intronic antisense	NM_001036645	HHLA3	HERV-H LTR-associating protein 3 isoform 2	+	70820492	70833705
ASHGA5P026819	23.0414	29.617	4.79309	4.61593	M	M	noncoding	ENST00000413943	RP11-180O5.2	GENCODE	575	chr1	-	70825244	70826120		GTTTGTTGGATAGGAGAGAAAAGGAGACGAATGGGCAGGTATCATCAAAGATTCCTAAGA	intronic antisense	NM_001036646	HHLA3	HERV-H LTR-associating protein 3 isoform 3	+	70820492	70833705
ASHGA5P044704	86.7439	163.54	6.70173	7.09034	P	M	noncoding	ENST00000511897	RP11-87E22.2	GENCODE	3879	chr8	+	22735496	22745535		GGTTAGCTTTTCACTGTGACCCTTATCTGTACACCTGCTAACTCAAAATAATTTAATAAC	intronic antisense	NM_144962	PEBP4	phosphatidylethanolamine-binding protein 4 precursor	-	22570764	22785421
ASHGA5P022617	39.5913	37.2353	5.57606	4.95329	P	P	noncoding	ENST00000559779	RP11-430B1.2	GENCODE	908	chr15	+	52472289	52497531		TTGGCCGCAGAGAATGAGAAGGCAGATCAAAGTTACAGATGCTGCGAGAACATCGCCAAG	intronic antisense	NM_016194	GNB5	guanine nucleotide-binding protein subunit beta-5 isoform b	-	52413122	52483565
ASHGA5P022617	39.5913	37.2353	5.57606	4.95329	P	P	noncoding	ENST00000559779	RP11-430B1.2	GENCODE	908	chr15	+	52472289	52497531		TTGGCCGCAGAGAATGAGAAGGCAGATCAAAGTTACAGATGCTGCGAGAACATCGCCAAG	natural antisense	NM_018728	MYO5C	unconventional myosin-Vc	-	52484514	52587995
ASHGA5P021503	49.184	80.3564	5.88977	6.05648	M	M	noncoding	NR_034101	LOC100288346	RefSeq	713	chr11	-	113140253	113144623		CAGGCCTGAGGAATGACCCCAAAGGAGCCCTGCATTAGAGCACACTGGGTTCATAGTTTA	natural antisense	NM_000615	NCAM1	neural cell adhesion molecule 1 isoform 1 precursor	+	112831968	113149158
ASHGA5P021503	49.184	80.3564	5.88977	6.05648	M	M	noncoding	NR_034101	LOC100288346	RefSeq	713	chr11	-	113140253	113144623		CAGGCCTGAGGAATGACCCCAAAGGAGCCCTGCATTAGAGCACACTGGGTTCATAGTTTA	natural antisense	NM_001242607	NCAM1	neural cell adhesion molecule 1 isoform 5 precursor	+	112831968	113149158
ASHGA5P021503	49.184	80.3564	5.88977	6.05648	M	M	noncoding	NR_034101	LOC100288346	RefSeq	713	chr11	-	113140253	113144623		CAGGCCTGAGGAATGACCCCAAAGGAGCCCTGCATTAGAGCACACTGGGTTCATAGTTTA	natural antisense	NM_181351	NCAM1	neural cell adhesion molecule 1 isoform 2 precursor	+	112831968	113149158
ASHGA5P030312	141.116	198.033	7.40375	7.36643	M	M	noncoding	ENST00000566974	RP11-6O2.4	GENCODE	2562	chr15	-	99669036	99672011		CCTCCACTATTTAATATACTCTTCTGTTTCACTGATTTCCATATTGGGCCAACAAGTATT	natural antisense	NM_015286	SYNM	synemin isoform B	+	99645285	99675800
ASHGA5P030312	141.116	198.033	7.40375	7.36643	M	M	noncoding	ENST00000566974	RP11-6O2.4	GENCODE	2562	chr15	-	99669036	99672011		CCTCCACTATTTAATATACTCTTCTGTTTCACTGATTTCCATATTGGGCCAACAAGTATT	natural antisense	NM_145728	SYNM	synemin isoform A	+	99645285	99675800
ASHGA5P052532	122.72	272.074	7.20289	7.82608	P	M	noncoding	ENST00000504756	RP11-423H2.1	GENCODE	489	chr5	+	177309391	177310001		CTTTAGACAAGTATGTTTCTGTTTTGACTGTCACTGCCAGGTGGTGAGGAAGCAAAGAGT	intergenic
ASHGA5P037246	37.0266	60.3983	5.47648	5.64848	P	M	noncoding	ENST00000430001	AF124730.4	GENCODE	327	chr21	-	30554347	30560116		CTGCTCATAATGCTGGTCCTAAACACCTTAATCCAAAAGCAGCCAATAAAAAGTTTTTAA	intergenic
ASHGA5P056698	88.1642	116.381	6.72384	6.59385	P	M	noncoding	TCONS_00007943	XLOC_003411	LincRNAs identified by Cabili et al	1968	chr4	+	570751	611965		TCATTCAGTCCTTGCGGCACACGAAGGACAAGTCCCAGGTGGCCTTGGAATGAACAAGCC	intergenic
ASHGA5P051739	2046.88	1426.9	11.234	10.2385	P	M	noncoding	ENST00000440084	RP11-277L2.2	GENCODE	2102	chr1	+	149576160	149641425	ENST00000414344, ENST00000426301, ENST00000430014, ENST00000434047, ENST00000440862	CGTCCCCGGCACCCTCGGTCCCCCACGGCGGTTGGTCCGGGCGGGGGAAGGAGAAAGTGA	intergenic
ASHGA5P019225	131.642	337.93	7.30502	8.1423	P	M	noncoding	NR_027762	RBM34	RefSeq	1733	chr1	-	235294497	235324571		TGTGCCTAAAGGAAAGCGCTCTAGCGAGTGCTGATTTAGAAGAAGAAATTCACCAGAAAC	exon sense-overlapping	NM_001161533	RBM34	RNA-binding protein 34 isoform 2	-	235315802	235324571
ASHGA5P019225	131.642	337.93	7.30502	8.1423	P	M	noncoding	NR_027762	RBM34	RefSeq	1733	chr1	-	235294497	235324571		TGTGCCTAAAGGAAAGCGCTCTAGCGAGTGCTGATTTAGAAGAAGAAATTCACCAGAAAC	exon sense-overlapping	NM_015014	RBM34	RNA-binding protein 34 isoform 1	-	235294497	235324571
ASHGA5P055674	33.1882	41.9521	5.31564	5.1271	P	P	noncoding	ENST00000457856	RP11-108M9.3	GENCODE	475	chr1	+	17199533	17200587		ATATCTCAACCAGAAAGACTGCAATAAATACATTATTTCATTCGTGGAAGGTACAGACCA	bidirectional	ENST00000356370	BX284668.1	Uncharacterized protein [Source:UniProtKB/TrEMBL;Acc:H9KV52]	-	17196253	17198668
ASHGA5P057202	407.832	663.197	8.91904	9.12426	P	P	noncoding	TCONS_00014460	XLOC_006677	LincRNAs identified by Cabili et al	1855	chr7	-	157230889	157232826	TCONS_00014459	TCCCTGGAGGTGATGGAGGTGCTCCCTGGAGGTGATGGAGGTGCTGCTGGAAGTGATGGT	intergenic
ASHGA5P037240	110.798	144.794	7.05595	6.91265	P	P	noncoding	ENST00000452028	AF131217.1	GENCODE	443	chr21	-	30043302	30047095		CCCAGAGTGCAACTCAGATATACAATATATTACCTGTTGCATCACTTTCTTTGATATAGT	intergenic
ASHGA5P032290	42.4581	42.8977	5.67689	5.15879	P	P	noncoding	ENST00000577850	CTB-96E2.7	GENCODE	1121	chr17	-	26688622	26689881		TATGGAGAAAGCTGGTGATCAGTTTGTACATATGGACAAGTTCAAGGCAGTATGGTCTAC	natural antisense	NM_152464	TMEM199	transmembrane protein 199	+	26684686	26689089
ASHGA5P051426	399.194	677.118	8.88619	9.15118	M	P	noncoding	ENST00000448208	SGOL1-AS1	GENCODE	819	chr3	+	20215735	20227919		AACCCTCCGTCTCTTTTTCATCTGTGTATTTCAGTGCTCTTTTAGCTAGAGGCCTGGTGA	natural antisense	NM_001012409	SGOL1	shugoshin-like 1 isoform A1	-	20209935	20227698
ASHGA5P051426	399.194	677.118	8.88619	9.15118	M	P	noncoding	ENST00000448208	SGOL1-AS1	GENCODE	819	chr3	+	20215735	20227919		AACCCTCCGTCTCTTTTTCATCTGTGTATTTCAGTGCTCTTTTAGCTAGAGGCCTGGTGA	natural antisense	NM_001012410	SGOL1	shugoshin-like 1 isoform A2	-	20202084	20227698
ASHGA5P051426	399.194	677.118	8.88619	9.15118	M	P	noncoding	ENST00000448208	SGOL1-AS1	GENCODE	819	chr3	+	20215735	20227919		AACCCTCCGTCTCTTTTTCATCTGTGTATTTCAGTGCTCTTTTAGCTAGAGGCCTGGTGA	natural antisense	NM_001012411	SGOL1	shugoshin-like 1 isoform B1	-	20209935	20227698
ASHGA5P051426	399.194	677.118	8.88619	9.15118	M	P	noncoding	ENST00000448208	SGOL1-AS1	GENCODE	819	chr3	+	20215735	20227919		AACCCTCCGTCTCTTTTTCATCTGTGTATTTCAGTGCTCTTTTAGCTAGAGGCCTGGTGA	natural antisense	NM_001012412	SGOL1	shugoshin-like 1 isoform B2	-	20202084	20227698
ASHGA5P051426	399.194	677.118	8.88619	9.15118	M	P	noncoding	ENST00000448208	SGOL1-AS1	GENCODE	819	chr3	+	20215735	20227919		AACCCTCCGTCTCTTTTTCATCTGTGTATTTCAGTGCTCTTTTAGCTAGAGGCCTGGTGA	natural antisense	NM_001012413	SGOL1	shugoshin-like 1 isoform C1	-	20209935	20227698
ASHGA5P051426	399.194	677.118	8.88619	9.15118	M	P	noncoding	ENST00000448208	SGOL1-AS1	GENCODE	819	chr3	+	20215735	20227919		AACCCTCCGTCTCTTTTTCATCTGTGTATTTCAGTGCTCTTTTAGCTAGAGGCCTGGTGA	natural antisense	NM_001199251	SGOL1	shugoshin-like 1 isoform A1	-	20209935	20227724
ASHGA5P051426	399.194	677.118	8.88619	9.15118	M	P	noncoding	ENST00000448208	SGOL1-AS1	GENCODE	819	chr3	+	20215735	20227919		AACCCTCCGTCTCTTTTTCATCTGTGTATTTCAGTGCTCTTTTAGCTAGAGGCCTGGTGA	natural antisense	NM_001199252	SGOL1	shugoshin-like 1 isoform A2	-	20202084	20227724
ASHGA5P051426	399.194	677.118	8.88619	9.15118	M	P	noncoding	ENST00000448208	SGOL1-AS1	GENCODE	819	chr3	+	20215735	20227919		AACCCTCCGTCTCTTTTTCATCTGTGTATTTCAGTGCTCTTTTAGCTAGAGGCCTGGTGA	natural antisense	NM_001199253	SGOL1	shugoshin-like 1 isoform B1	-	20209935	20227724
ASHGA5P051426	399.194	677.118	8.88619	9.15118	M	P	noncoding	ENST00000448208	SGOL1-AS1	GENCODE	819	chr3	+	20215735	20227919		AACCCTCCGTCTCTTTTTCATCTGTGTATTTCAGTGCTCTTTTAGCTAGAGGCCTGGTGA	natural antisense	NM_001199254	SGOL1	shugoshin-like 1 isoform B2	-	20202084	20227724
ASHGA5P051426	399.194	677.118	8.88619	9.15118	M	P	noncoding	ENST00000448208	SGOL1-AS1	GENCODE	819	chr3	+	20215735	20227919		AACCCTCCGTCTCTTTTTCATCTGTGTATTTCAGTGCTCTTTTAGCTAGAGGCCTGGTGA	natural antisense	NM_001199255	SGOL1	shugoshin-like 1 isoform C1	-	20209935	20227724
ASHGA5P051426	399.194	677.118	8.88619	9.15118	M	P	noncoding	ENST00000448208	SGOL1-AS1	GENCODE	819	chr3	+	20215735	20227919		AACCCTCCGTCTCTTTTTCATCTGTGTATTTCAGTGCTCTTTTAGCTAGAGGCCTGGTGA	natural antisense	NM_001199256	SGOL1	shugoshin-like 1 isoform C2	-	20202084	20227724
ASHGA5P051426	399.194	677.118	8.88619	9.15118	M	P	noncoding	ENST00000448208	SGOL1-AS1	GENCODE	819	chr3	+	20215735	20227919		AACCCTCCGTCTCTTTTTCATCTGTGTATTTCAGTGCTCTTTTAGCTAGAGGCCTGGTGA	natural antisense	NM_001199257	SGOL1	shugoshin-like 1 isoform D1	-	20202084	20227724
ASHGA5P051426	399.194	677.118	8.88619	9.15118	M	P	noncoding	ENST00000448208	SGOL1-AS1	GENCODE	819	chr3	+	20215735	20227919		AACCCTCCGTCTCTTTTTCATCTGTGTATTTCAGTGCTCTTTTAGCTAGAGGCCTGGTGA	natural antisense	NM_138484	SGOL1	shugoshin-like 1 isoform C2	-	20202084	20227698
ASHGA5P020436	54.9267	23.2722	6.05145	4.26752	P	A	noncoding	ENST00000513492	RP11-213H15.3	GENCODE	433	chr5	-	90598845	90608312		CACAGTTTATGAACAAAACCCATCAGAAGATGTCAGAAGATAAGGATTTTTGTCCTGATG	intergenic
ASHGA5P048829	58.2034	86.91	6.13528	6.16953	M	M	noncoding	NR_033688	PEF1	RefSeq	1838	chr1	-	32095462	32110218		CGAGGATTTGGGGACCTTGGACCCCACAGGTCCAGGCTGGCGCTGGCCTGGGCTCCACAG	exon sense-overlapping	NM_012392	PEF1	peflin	-	32095462	32110838
ASHGA5P022187	123.113	76.4534	7.20773	5.98647	P	P	noncoding	NR_046160	LOC256021	RefSeq	2207	chr12	-	92378751	92536447	NR_046159	TTAAAAATATCACCCGGCCCAGCAAAAAGTTTGGAAACCTTCATCTAGAAAGTGGTCTAG	exon sense-overlapping	NM_001256373	LOC256021	uncharacterized protein LOC256021 isoform 1	-	92378751	92536447
ASHGA5P022187	123.113	76.4534	7.20773	5.98647	P	P	noncoding	NR_046160	LOC256021	RefSeq	2207	chr12	-	92378751	92536447	NR_046159	TTAAAAATATCACCCGGCCCAGCAAAAAGTTTGGAAACCTTCATCTAGAAAGTGGTCTAG	exon sense-overlapping	NM_001256374	LOC256021	uncharacterized protein LOC256021 isoform 2	-	92378751	92536447
ASHGA5P022187	123.113	76.4534	7.20773	5.98647	P	P	noncoding	NR_046160	LOC256021	RefSeq	2207	chr12	-	92378751	92536447	NR_046159	TTAAAAATATCACCCGGCCCAGCAAAAAGTTTGGAAACCTTCATCTAGAAAGTGGTCTAG	exon sense-overlapping	NM_001256375	LOC256021	uncharacterized protein LOC256021 isoform 3	-	92378751	92536447
ASHGA5P022187	123.113	76.4534	7.20773	5.98647	P	P	noncoding	NR_046160	LOC256021	RefSeq	2207	chr12	-	92378751	92536447	NR_046159	TTAAAAATATCACCCGGCCCAGCAAAAAGTTTGGAAACCTTCATCTAGAAAGTGGTCTAG	exon sense-overlapping	NM_001731	BTG1	protein BTG1	-	92534053	92539673
ASHGA5P017994	1702.17	2307.95	10.9629	10.9401	M	M	noncoding	ENST00000448063	AP000470.2	GENCODE	693	chr21	-	25527483	25560655		GTACATGTTGTTTCTCCTAGATCGTGTTTCCTGAGAAGCAAATTTTGAGATGGTTTTGAG	intergenic
ASHGA5P051224	13.2631	29.0592	4.01347	4.58881	A	M	noncoding	ENST00000436681	LINC00281	GENCODE	3714	chr22	-	21655279	21664170		GTAAAGTGGATAAAAAACTCACACTTGCACTCATGGAAGGCTTTTCATGAATTTGTCAAT	intergenic
ASHGA5P000568	87.2189	112.136	6.70981	6.54062	M	M	noncoding	chrX:36682025-36716325+	chrX:36682025-36716325	LincRNAs identified by Khalil et al	34300	chrX	+	36772104	36806404		TGACTCAGCATTCCTCTCTTTATACTATTTGGGGGCAGCCCAAAGTGACTTTGACACAAG	intergenic
ASHGA5P036316	9.59261	24.9693	3.55221	4.36682	A	M	noncoding	TCONS_00016816	XLOC_007745	LincRNAs identified by Cabili et al	568	chr9	-	81750349	81751383	ENST00000566873	TGAATGGCTGATGGAAAGCCGAGGCTAGCAAATAGATGATAAACCATGTTACCATGGGAG	intergenic
ASHGA5P046911	34.7169	62.8811	5.3825	5.7068	M	M	noncoding	TCONS_00015028	XLOC_007107	LincRNAs identified by Cabili et al	411	chr8	-	66925463	66933630		TTCAAGTGGTTTGCAGTCATTGAACATAGATCAGCTCCTATGAAAACAAACTCCATGGGT	intergenic
ASHGA5P026319	134.564	244.814	7.33633	7.67381	M	M	noncoding	ENST00000530102	RP11-64I17.1	GENCODE	460	chr11	+	38670313	38688407		CACAGAACTTTCATTTGATCTTATCTTTCGCTGTCACACACATCGACCTGCATTTTCTTT	intergenic
ASHGA5P032205	232.284	350.996	8.1187	8.19626	M	M	noncoding	ENST00000418821	AC015922.6	GENCODE	951	chr17	-	15709554	15721056		TAATGCCCTTCAAATCAACAAGAGGATTTCCTGTGAGGGGTGGTCCTGTTTTCTGACACT	intergenic
ASHGA5P032133	30.6486	61.7818	5.20225	5.67984	M	M	noncoding	ENST00000576271	RP1-4G17.2	GENCODE	415	chr17	-	7186265	7187390		GAGAACTTGTCTCAAAATTCTTCTGTGACCTTGAGACAGGCTTGGCCTTAAGAGCTCAGA	natural antisense	NM_001042	SLC2A4	solute carrier family 2, facilitated glucose transporter member 4	+	7185053	7191367
ASHGA5P046475	29.6371	54.7912	5.1526	5.50884	M	M	noncoding	ENST00000441146	GK-IT1	GENCODE	397	chrX	+	30689751	30690283		TGTTTGCCTGTCACTGGGCTCAAGGAATTACAAAGTATAAAGAGTTACAGTAGCAATTCC	intron sense-overlapping	NM_000167	GK	glycerol kinase isoform b	+	30671475	30749577
ASHGA5P046475	29.6371	54.7912	5.1526	5.50884	M	M	noncoding	ENST00000441146	GK-IT1	GENCODE	397	chrX	+	30689751	30690283		TGTTTGCCTGTCACTGGGCTCAAGGAATTACAAAGTATAAAGAGTTACAGTAGCAATTCC	intron sense-overlapping	NM_001128127	GK	glycerol kinase isoform c	+	30671475	30749577
ASHGA5P046475	29.6371	54.7912	5.1526	5.50884	M	M	noncoding	ENST00000441146	GK-IT1	GENCODE	397	chrX	+	30689751	30690283		TGTTTGCCTGTCACTGGGCTCAAGGAATTACAAAGTATAAAGAGTTACAGTAGCAATTCC	intron sense-overlapping	NM_001205019	GK	glycerol kinase isoform d	+	30671475	30749577
ASHGA5P046475	29.6371	54.7912	5.1526	5.50884	M	M	noncoding	ENST00000441146	GK-IT1	GENCODE	397	chrX	+	30689751	30690283		TGTTTGCCTGTCACTGGGCTCAAGGAATTACAAAGTATAAAGAGTTACAGTAGCAATTCC	intron sense-overlapping	NM_203391	GK	glycerol kinase isoform a	+	30671475	30749577
ASHGA5P030111	251.802	384.637	8.23417	8.3305	M	M	noncoding	ENST00000559285	RP11-502I4.1	GENCODE	928	chr15	-	67713546	67813287		GGTGAAAGGACACATGCATTTTGTTTGACTTGGGCTCAGATTCTGCATCTGCCATGTCTT	natural antisense	NM_001031715	IQCH	IQ domain-containing protein H isoform 1	+	67547137	67794142
ASHGA5P018055	96.8717	698.335	6.86399	9.1953	M	M	noncoding	ENST00000448897	RP11-149I23.3	GENCODE	232	chr10	+	91043555	91051882		CGACCATGAGGCTCTAGGGGATGGTAGAGTCACAGGATGGAAGAACTCTGTGTCCTTGAA	intronic antisense	ENST00000282673	LIPA	lipase A, lysosomal acid, cholesterol esterase [Source:HGNC Symbol;Acc:6617]	-	90984865	91102461
ASHGA5P018055	96.8717	698.335	6.86399	9.1953	M	M	noncoding	ENST00000448897	RP11-149I23.3	GENCODE	232	chr10	+	91043555	91051882		CGACCATGAGGCTCTAGGGGATGGTAGAGTCACAGGATGGAAGAACTCTGTGTCCTTGAA	intronic antisense	ENST00000371829	LIPA	lipase A, lysosomal acid, cholesterol esterase [Source:HGNC Symbol;Acc:6617]	-	90973327	91102472
ASHGA5P018055	96.8717	698.335	6.86399	9.1953	M	M	noncoding	ENST00000448897	RP11-149I23.3	GENCODE	232	chr10	+	91043555	91051882		CGACCATGAGGCTCTAGGGGATGGTAGAGTCACAGGATGGAAGAACTCTGTGTCCTTGAA	intronic antisense	ENST00000371837	LIPA	lipase A, lysosomal acid, cholesterol esterase [Source:HGNC Symbol;Acc:6617]	-	90973325	91174314
ASHGA5P018055	96.8717	698.335	6.86399	9.1953	M	M	noncoding	ENST00000448897	RP11-149I23.3	GENCODE	232	chr10	+	91043555	91051882		CGACCATGAGGCTCTAGGGGATGGTAGAGTCACAGGATGGAAGAACTCTGTGTCCTTGAA	intronic antisense	ENST00000425287	LIPA	lipase A, lysosomal acid, cholesterol esterase [Source:HGNC Symbol;Acc:6617]	-	90973337	91174382
ASHGA5P018055	96.8717	698.335	6.86399	9.1953	M	M	noncoding	ENST00000448897	RP11-149I23.3	GENCODE	232	chr10	+	91043555	91051882		CGACCATGAGGCTCTAGGGGATGGTAGAGTCACAGGATGGAAGAACTCTGTGTCCTTGAA	intronic antisense	ENST00000541980	LIPA	lipase A, lysosomal acid, cholesterol esterase [Source:HGNC Symbol;Acc:6617]	-	90973327	91095301
ASHGA5P032344	240.334	355.581	8.16854	8.21623	M	M	noncoding	ENST00000584758	RP11-17M24.1	GENCODE	535	chr17	-	32258150	32263225		ACTTTCAGCTTGCACTTTGGTTTGGTAAACCACTGACTGTCCTACCAAACGCCCCCGCAC	intron sense-overlapping	NM_001094	ASIC2	acid-sensing ion channel 2 isoform MDEG1	-	31340105	32483825
ASHGA5P019657	40.8478	35.7487	5.61967	4.89333	M	M	noncoding	uc009yjb.3	BDNF-AS1	UCSC_knowngene	1506	chr11	+	27528398	27719718	ENST00000530686, NR_002832, NR_033314, uc001mro.3, uc009yij.3, uc009yiq.3, uc009yir.3, uc009yiv.3, uc009yja.3	TGGCTTTTAGGGCTAGAGCAATGTATCTTAGGCTCACTTAAGGAAGCTGTAGAGATGAGC	natural antisense	NM_001143805	BDNF	brain-derived neurotrophic factor isoform a preproprotein	-	27676441	27742326
ASHGA5P019657	40.8478	35.7487	5.61967	4.89333	M	M	noncoding	uc009yjb.3	BDNF-AS1	UCSC_knowngene	1506	chr11	+	27528398	27719718	ENST00000530686, NR_002832, NR_033314, uc001mro.3, uc009yij.3, uc009yiq.3, uc009yir.3, uc009yiv.3, uc009yja.3	TGGCTTTTAGGGCTAGAGCAATGTATCTTAGGCTCACTTAAGGAAGCTGTAGAGATGAGC	natural antisense	NM_001143806	BDNF	brain-derived neurotrophic factor isoform a preproprotein	-	27676441	27742326
ASHGA5P019657	40.8478	35.7487	5.61967	4.89333	M	M	noncoding	uc009yjb.3	BDNF-AS1	UCSC_knowngene	1506	chr11	+	27528398	27719718	ENST00000530686, NR_002832, NR_033314, uc001mro.3, uc009yij.3, uc009yiq.3, uc009yir.3, uc009yiv.3, uc009yja.3	TGGCTTTTAGGGCTAGAGCAATGTATCTTAGGCTCACTTAAGGAAGCTGTAGAGATGAGC	natural antisense	NM_001143807	BDNF	brain-derived neurotrophic factor isoform a preproprotein	-	27676441	27741294
ASHGA5P019657	40.8478	35.7487	5.61967	4.89333	M	M	noncoding	uc009yjb.3	BDNF-AS1	UCSC_knowngene	1506	chr11	+	27528398	27719718	ENST00000530686, NR_002832, NR_033314, uc001mro.3, uc009yij.3, uc009yiq.3, uc009yir.3, uc009yiv.3, uc009yja.3	TGGCTTTTAGGGCTAGAGCAATGTATCTTAGGCTCACTTAAGGAAGCTGTAGAGATGAGC	natural antisense	NM_001143808	BDNF	brain-derived neurotrophic factor isoform a preproprotein	-	27676441	27722600
ASHGA5P019657	40.8478	35.7487	5.61967	4.89333	M	M	noncoding	uc009yjb.3	BDNF-AS1	UCSC_knowngene	1506	chr11	+	27528398	27719718	ENST00000530686, NR_002832, NR_033314, uc001mro.3, uc009yij.3, uc009yiq.3, uc009yir.3, uc009yiv.3, uc009yja.3	TGGCTTTTAGGGCTAGAGCAATGTATCTTAGGCTCACTTAAGGAAGCTGTAGAGATGAGC	natural antisense	NM_001143809	BDNF	brain-derived neurotrophic factor isoform d preproprotein	-	27676441	27722600
ASHGA5P019657	40.8478	35.7487	5.61967	4.89333	M	M	noncoding	uc009yjb.3	BDNF-AS1	UCSC_knowngene	1506	chr11	+	27528398	27719718	ENST00000530686, NR_002832, NR_033314, uc001mro.3, uc009yij.3, uc009yiq.3, uc009yir.3, uc009yiv.3, uc009yja.3	TGGCTTTTAGGGCTAGAGCAATGTATCTTAGGCTCACTTAAGGAAGCTGTAGAGATGAGC	natural antisense	NM_001143810	BDNF	brain-derived neurotrophic factor isoform e	-	27676441	27722600
ASHGA5P019657	40.8478	35.7487	5.61967	4.89333	M	M	noncoding	uc009yjb.3	BDNF-AS1	UCSC_knowngene	1506	chr11	+	27528398	27719718	ENST00000530686, NR_002832, NR_033314, uc001mro.3, uc009yij.3, uc009yiq.3, uc009yir.3, uc009yiv.3, uc009yja.3	TGGCTTTTAGGGCTAGAGCAATGTATCTTAGGCTCACTTAAGGAAGCTGTAGAGATGAGC	natural antisense	NM_001143811	BDNF	brain-derived neurotrophic factor isoform a preproprotein	-	27676441	27722600
ASHGA5P019657	40.8478	35.7487	5.61967	4.89333	M	M	noncoding	uc009yjb.3	BDNF-AS1	UCSC_knowngene	1506	chr11	+	27528398	27719718	ENST00000530686, NR_002832, NR_033314, uc001mro.3, uc009yij.3, uc009yiq.3, uc009yir.3, uc009yiv.3, uc009yja.3	TGGCTTTTAGGGCTAGAGCAATGTATCTTAGGCTCACTTAAGGAAGCTGTAGAGATGAGC	natural antisense	NM_001143812	BDNF	brain-derived neurotrophic factor isoform a preproprotein	-	27676441	27722447
ASHGA5P019657	40.8478	35.7487	5.61967	4.89333	M	M	noncoding	uc009yjb.3	BDNF-AS1	UCSC_knowngene	1506	chr11	+	27528398	27719718	ENST00000530686, NR_002832, NR_033314, uc001mro.3, uc009yij.3, uc009yiq.3, uc009yir.3, uc009yiv.3, uc009yja.3	TGGCTTTTAGGGCTAGAGCAATGTATCTTAGGCTCACTTAAGGAAGCTGTAGAGATGAGC	natural antisense	NM_001143813	BDNF	brain-derived neurotrophic factor isoform a preproprotein	-	27676441	27722035
ASHGA5P019657	40.8478	35.7487	5.61967	4.89333	M	M	noncoding	uc009yjb.3	BDNF-AS1	UCSC_knowngene	1506	chr11	+	27528398	27719718	ENST00000530686, NR_002832, NR_033314, uc001mro.3, uc009yij.3, uc009yiq.3, uc009yir.3, uc009yiv.3, uc009yja.3	TGGCTTTTAGGGCTAGAGCAATGTATCTTAGGCTCACTTAAGGAAGCTGTAGAGATGAGC	natural antisense	NM_001143814	BDNF	brain-derived neurotrophic factor isoform a preproprotein	-	27676441	27722035
ASHGA5P019657	40.8478	35.7487	5.61967	4.89333	M	M	noncoding	uc009yjb.3	BDNF-AS1	UCSC_knowngene	1506	chr11	+	27528398	27719718	ENST00000530686, NR_002832, NR_033314, uc001mro.3, uc009yij.3, uc009yiq.3, uc009yir.3, uc009yiv.3, uc009yja.3	TGGCTTTTAGGGCTAGAGCAATGTATCTTAGGCTCACTTAAGGAAGCTGTAGAGATGAGC	natural antisense	NM_001143816	BDNF	brain-derived neurotrophic factor isoform a preproprotein	-	27676441	27681196
ASHGA5P019657	40.8478	35.7487	5.61967	4.89333	M	M	noncoding	uc009yjb.3	BDNF-AS1	UCSC_knowngene	1506	chr11	+	27528398	27719718	ENST00000530686, NR_002832, NR_033314, uc001mro.3, uc009yij.3, uc009yiq.3, uc009yir.3, uc009yiv.3, uc009yja.3	TGGCTTTTAGGGCTAGAGCAATGTATCTTAGGCTCACTTAAGGAAGCTGTAGAGATGAGC	natural antisense	NM_001709	BDNF	brain-derived neurotrophic factor isoform a preproprotein	-	27676441	27722035
ASHGA5P019657	40.8478	35.7487	5.61967	4.89333	M	M	noncoding	uc009yjb.3	BDNF-AS1	UCSC_knowngene	1506	chr11	+	27528398	27719718	ENST00000530686, NR_002832, NR_033314, uc001mro.3, uc009yij.3, uc009yiq.3, uc009yir.3, uc009yiv.3, uc009yja.3	TGGCTTTTAGGGCTAGAGCAATGTATCTTAGGCTCACTTAAGGAAGCTGTAGAGATGAGC	natural antisense	NM_170731	BDNF	brain-derived neurotrophic factor isoform b preproprotein	-	27676441	27743605
ASHGA5P019657	40.8478	35.7487	5.61967	4.89333	M	M	noncoding	uc009yjb.3	BDNF-AS1	UCSC_knowngene	1506	chr11	+	27528398	27719718	ENST00000530686, NR_002832, NR_033314, uc001mro.3, uc009yij.3, uc009yiq.3, uc009yir.3, uc009yiv.3, uc009yja.3	TGGCTTTTAGGGCTAGAGCAATGTATCTTAGGCTCACTTAAGGAAGCTGTAGAGATGAGC	natural antisense	NM_170732	BDNF	brain-derived neurotrophic factor isoform a preproprotein	-	27676441	27742326
ASHGA5P019657	40.8478	35.7487	5.61967	4.89333	M	M	noncoding	uc009yjb.3	BDNF-AS1	UCSC_knowngene	1506	chr11	+	27528398	27719718	ENST00000530686, NR_002832, NR_033314, uc001mro.3, uc009yij.3, uc009yiq.3, uc009yir.3, uc009yiv.3, uc009yja.3	TGGCTTTTAGGGCTAGAGCAATGTATCTTAGGCTCACTTAAGGAAGCTGTAGAGATGAGC	natural antisense	NM_170733	BDNF	brain-derived neurotrophic factor isoform a preproprotein	-	27676441	27723180
ASHGA5P019657	40.8478	35.7487	5.61967	4.89333	M	M	noncoding	uc009yjb.3	BDNF-AS1	UCSC_knowngene	1506	chr11	+	27528398	27719718	ENST00000530686, NR_002832, NR_033314, uc001mro.3, uc009yij.3, uc009yiq.3, uc009yir.3, uc009yiv.3, uc009yja.3	TGGCTTTTAGGGCTAGAGCAATGTATCTTAGGCTCACTTAAGGAAGCTGTAGAGATGAGC	natural antisense	NM_170734	BDNF	brain-derived neurotrophic factor isoform c preproprotein	-	27676441	27721214
ASHGA5P019657	40.8478	35.7487	5.61967	4.89333	M	M	noncoding	uc009yjb.3	BDNF-AS1	UCSC_knowngene	1506	chr11	+	27528398	27719718	ENST00000530686, NR_002832, NR_033314, uc001mro.3, uc009yij.3, uc009yiq.3, uc009yir.3, uc009yiv.3, uc009yja.3	TGGCTTTTAGGGCTAGAGCAATGTATCTTAGGCTCACTTAAGGAAGCTGTAGAGATGAGC	natural antisense	NM_170735	BDNF	brain-derived neurotrophic factor isoform a preproprotein	-	27676441	27681196
ASHGA5P029623	27463.7	83284.1	14.9717	16.2281	M	P	noncoding	ENST00000559968	RP11-643G16.4	GENCODE	1698	chr14	+	68081645	68083343		ATATGGGATGGTAGCTTTACATCTTCAGTTGTCTCTGATGCAGCTTATATGAAATAATTG	intergenic
ASHGA5P050565	72.9777	105.679	6.45538	6.45743	M	P	noncoding	NR_038409	LOC90499	RefSeq	2465	chr2	-	95421070	95426929		GTTCAGGGGTCTTGCCTCCAGGATGAAAATGAGAAGGAGTTGTCAGACAAGAACATATAA	intergenic
ASHGA5P052018	537.936	572.164	9.32122	8.91395	M	P	noncoding	uc003hws.1	AK093356	UCSC_knowngene	827	chr4	+	103749290	103765255		CACCTAGAACAGCAACCATAATTGGCATCCCTACCTAATTAAAGTTTGCAGTCCACTGTC	intronic antisense	NM_181890	UBE2D3	ubiquitin-conjugating enzyme E2 D3 isoform 1	-	103717132	103790032
ASHGA5P052018	537.936	572.164	9.32122	8.91395	M	P	noncoding	uc003hws.1	AK093356	UCSC_knowngene	827	chr4	+	103749290	103765255		CACCTAGAACAGCAACCATAATTGGCATCCCTACCTAATTAAAGTTTGCAGTCCACTGTC	intronic antisense	NM_181893	UBE2D3	ubiquitin-conjugating enzyme E2 D3 isoform 3	-	103717132	103790003
ASHGA5P052018	537.936	572.164	9.32122	8.91395	M	P	noncoding	uc003hws.1	AK093356	UCSC_knowngene	827	chr4	+	103749290	103765255		CACCTAGAACAGCAACCATAATTGGCATCCCTACCTAATTAAAGTTTGCAGTCCACTGTC	natural antisense	NM_181889	UBE2D3	ubiquitin-conjugating enzyme E2 D3 isoform 1	-	103717132	103749307
ASHGA5P022451	830.608	899.431	9.94484	9.56353	M	M	noncoding	ENST00000556987	LINC00524	GENCODE	418	chr14	-	101872323	101874259		ACCTCGGAAGGCCCAGCTCCATGATGATGCCTCTCTCCAGAGACCTCCTGACCTCCTGAC	intergenic
ASHGA5P049113	17.2903	39.3571	4.38598	5.03117	A	M	noncoding	ENST00000523028	RP11-645C24.2	pseudogene	4131	chr16	-	21890658	21927345	ENST00000309865, ENST00000529428, ENST00000568855, NM_015092, NR_027155	TTTCTCAATTATATTAAATCTTCTGGGAATGTTACTTAAGAAAGATAACCAGGACACGAG
ASHGA5P048431	14.7605	34.1863	4.16177	4.82767	A	M	noncoding	ENST00000526041	RP11-25I9.2	GENCODE	333	chr11	-	108873191	108908694		GGCTACCGAGACAGAACCATGGAAACAAAACTGGAATGAAATATGATTACTGTAATAGAG	intergenic
ASHGA5P036509	859.819	1256.7	9.98873	10.0618	M	M	noncoding	ENST00000568958	RP11-223I10.1	GENCODE	598	chr2	+	231916754	231917352		GTGTCACCCGGCTGCGTTTCGCATCTCTGCTCCCATGAATAAATGTATTTACTCTAAAAA	intergenic
ASHGA5P008235	22.2898	47.1858	4.7483	5.29704	P	M	noncoding	uc001qvp.2	LOC642846	UCSC_knowngene	1282	chr12	+	9453689	9464427	ENST00000407793, NM_001257144, NM_001257145, NM_030653, NR_033399, uc021qut.1	TGCCAGGAAGAAGATATTCCAGGAACCTAAGAGCGCACACCAGGTGGAGCAGGTGCTGCT	intergenic
ASHGA5P018207	523.893	896.27	9.28359	9.55982	P	M	noncoding	ENST00000450651	PI4KAP2	GENCODE	2294	chr22	-	21827323	21871822		ACGGGGATGAGTCCACTCTGGCCTTCCAGCAGACTTTGGCTTCATGTTTGAAAGCTCGCC	intergenic
ASHGA5P058254	129.315	228.135	7.27809	7.57352	P	M	noncoding	TCONS_00028622	XLOC_013658	LincRNAs identified by Cabili et al	629	chr20	-	12915531	12916496		ACCACCTGGAGTGAAGCTCAGGATTTGCCAGCCAGAACTTTGGCCTACCTGTCAGTCCTG	intergenic
ASHGA5P026633	44.6431	73.0871	5.74845	5.92151	M	P	noncoding	ENST00000535936	RP11-707G14.7	GENCODE	383	chr11	+	73639577	73641417		TTTTATTTATTTAACGGAGGAAGGTCATTTCTGGCTGGGGTAATAATGTTGTTGACAGAG	intergenic
ASHGA5P040799	58.9097	45.6412	6.15244	5.24782	P	M	noncoding	ENST00000517474	CTB-140J7.2	GENCODE	617	chr5	-	149987989	149994916		AAGCTCTAAAATACTTGAGCCTTGGCAGAAATGGCTGATAGAGTCCACAGAACACGCTGT	intronic antisense	NM_001166208	SYNPO	synaptopodin isoform C	+	149980641	150031903
ASHGA5P045086	6674.9	10785.4	12.9305	13.156	M	M	noncoding	ENST00000528668	CTD-3232M19.2	pseudogene	3778	chr8	+	145462708	145485883	NM_032450	CTGGGGACCAAACCCAAGCCCTTCAGTGAGGGATGTGCCCAATAAACTCATCTGCTCCCA
ASHGA5P028608	103.782	168.943	6.96349	7.13566	M	M	noncoding	ENST00000435281	LINC00439	GENCODE	902	chr13	-	78513296	78519009	NR_047024	ATCTTAGCTTCTGGGATTGGCTCCTACTCAACATGCAAGCACTAATCCTCTAACATGCAG	intron sense-overlapping	NM_000115	EDNRB	endothelin B receptor isoform 1 precursor	-	78469615	78549664
ASHGA5P030486	4556.46	4888.38	12.3874	12.0275	P	M	noncoding	uc001zol.3	BC045779	UCSC_knowngene	1610	chr15	+	42100588	42102743		TTCCTATTCGCAGTCTCCAGGCTTGCTCTTGTCTGCTATTTCCAGTGCTAATGAAGAGTT	intron sense-overlapping	NM_001128608	MAPKBP1	mitogen-activated protein kinase-binding protein 1 isoform b	+	42066631	42120053
ASHGA5P030486	4556.46	4888.38	12.3874	12.0275	P	M	noncoding	uc001zol.3	BC045779	UCSC_knowngene	1610	chr15	+	42100588	42102743		TTCCTATTCGCAGTCTCCAGGCTTGCTCTTGTCTGCTATTTCCAGTGCTAATGAAGAGTT	intron sense-overlapping	NM_001265611	MAPKBP1	mitogen-activated protein kinase-binding protein 1 isoform c	+	42066631	42120053
ASHGA5P030486	4556.46	4888.38	12.3874	12.0275	P	M	noncoding	uc001zol.3	BC045779	UCSC_knowngene	1610	chr15	+	42100588	42102743		TTCCTATTCGCAGTCTCCAGGCTTGCTCTTGTCTGCTATTTCCAGTGCTAATGAAGAGTT	intron sense-overlapping	NM_014994	MAPKBP1	mitogen-activated protein kinase-binding protein 1 isoform a	+	42066631	42120053
ASHGA5P045014	47.5289	86.4271	5.84016	6.16169	M	M	noncoding	ENST00000522815	RP11-136O12.2	GENCODE	630	chr8	+	126479180	126553615		ATAAACCACTGAAGAAGAATGCTGTGTATCTATCTAGTGGGGCCTTCTAGGGAACTACGG	intergenic
ASHGA5P010167	39.3736	59.3743	5.56689	5.62392	P	M	noncoding	uc003xnb.3	ADAM5P	UCSC_knowngene	1939	chr8	+	39172181	39274897	uc003xnc.3	AGATCCAGAACATAATATCAATTTTATCTTCAGCTTCTGTTATTAATTCTTATGACGAAA	intergenic
ASHGA5P047393	64.8479	105.08	6.2851	6.45051	M	M	noncoding	AI792305		LincRNAs identified by Khalil et al	330	chr2	+	18583721	18584030		CCTGTACTTCTTGAGACCTGAAAAATTTGTGTTACACCAAAACAAAGCCTGCTCAAAAAA	intergenic
ASHGA5P018006	82.7638	121.151	6.63942	6.65306	P	M	noncoding	ENST00000543603	AP001053.11	GENCODE	553	chr21	-	45228910	45230242	ENST00000448247	TAAAACCAGCCCTGTGTAGAGCCATGCCAGGCAGGAAAATGGGCACCTCTAGTGACCCAG	intergenic
ASHGA5P047720	24.2657	47.1475	4.86821	5.29583	P	M	noncoding	ENST00000433085	RP11-383C6.2	GENCODE	344	chr10	+	116754415	116756352		TGTTGCTGTTTTTGAAATTTAAGCTGGTTTTCAATTAAATTCAGTAAATGGTCCAGGACT	intergenic
ASHGA5P040750	25.1268	74.634	4.91517	5.951	P	M	noncoding	ENST00000457216	RP11-403I13.4	GENCODE	566	chr1	+	149239530	149245181		CTTGTTTTTGTGGCTAAGGATTCTCAGAGTTGTAGGATGCTGACAAAGTTTATCCCAAAG	intergenic
ASHGA5P020432	68.4373	102.812	6.36239	6.4187	M	M	noncoding	ENST00000513419	RP11-259O2.1	GENCODE	490	chr5	+	1939885	1959015		ACAGCTGCAGCAGCCCAAAGGGATGAGAAGATGGATATGGCCCGGAGATAATGCACACCT	intergenic
ASHGA5P047179	936.222	1379.61	10.1044	10.1903	M	P	noncoding	TCONS_00014912	XLOC_006978	LincRNAs identified by Cabili et al	388	chr8	-	2387146	2415857		ATGTCACTGGTTTTCTGCTGCCCCTTTTGGCTCCATTCCACGTGCGTCCATACAAACCGG	intergenic
ASHGA5P041904	465.41	563.209	9.11062	8.89241	M	P	noncoding	ENST00000511053	KHDC1P1	pseudogene	508	chr6	-	73918805	73919803		CCTTTCCCTTACCAAGTGATTGGTCGTTAGGTATTCTATTTGAGTTCACTCTATTCGTAA
ASHGA5P023612	738.662	1121.18	9.77713	9.88668	P	P	noncoding	HMlincRNA1065+	HMlincRNA1065	LincRNAs identified by Khalil et al	11540	chr1	+	87222750	87234290		AACCATATGTGACTTGTGTGCTTCCCCTTTCCAGCTCAGTAATACAAAGAAGAAGCGTTC	intergenic
ASHGA5P018265	780.782	347.151	9.8537	8.17902	P	P	noncoding	ENST00000451392	LINC00607	GENCODE	581	chr2	-	216506490	216696313		GAAAAAGAAGGTCTGCCCATCCACATCATTTTGGCTGAATGCGTGACCTATCCAATCCTT	intergenic
ASHGA5P011473	77.3031	130.932	6.54097	6.76843	P	P	noncoding	NR_034124	LOC284751	RefSeq	2278	chr20	+	48909256	48931456		TACAATTTTCTGAAGCACCAGTTAGCCCAGATGCTTCTCATCTTTGGAGTTGAGCTGCAG	intergenic
ASHGA5P018109	10200.7	1655.41	13.5706	10.4503	P	P	noncoding	ENST00000449527	BX571672.5	GENCODE	120	chr1	-	143236904	143237715	NR_037597	TCCCTTAGAGATTGCACACAGGGGTCCAGATGCATCCTGTTTTGAGAATGTTAATGGATA	intergenic
ASHGA5P047099	40.8595	70.8153	5.62006	5.87701	P	P	noncoding	TCONS_00015148	XLOC_007191	LincRNAs identified by Cabili et al	772	chr8	-	118750471	118753715		AAATATCTGGGAGATGACCTGTACTGGGTATTCTCTCAGGCTGACTAAAGTGTCCACATG	intergenic
ASHGA5P033872	147.098	187.786	7.46132	7.28855	P	P	noncoding	ENST00000446347	RP11-978I15.10	GENCODE	481	chr1	-	247729209	247803505		AGAAAACCTCCTCTGACTATAATGCCCATGGAAAATCATCTTAATTCCAGAAAGCGGGGG	intronic antisense	NM_001001914	OR2G3	olfactory receptor 2G3	+	247768887	247769817
ASHGA5P033872	147.098	187.786	7.46132	7.28855	P	P	noncoding	ENST00000446347	RP11-978I15.10	GENCODE	481	chr1	-	247729209	247803505		AGAAAACCTCCTCTGACTATAATGCCCATGGAAAATCATCTTAATTCCAGAAAGCGGGGG	intronic antisense	NM_001001915	OR2G2	olfactory receptor 2G2	+	247751661	247752615
ASHGA5P033872	147.098	187.786	7.46132	7.28855	P	P	noncoding	ENST00000446347	RP11-978I15.10	GENCODE	481	chr1	-	247729209	247803505		AGAAAACCTCCTCTGACTATAATGCCCATGGAAAATCATCTTAATTCCAGAAAGCGGGGG	natural antisense	NM_145278	C1orf150	putative uncharacterized protein C1orf150	+	247712450	247739848
ASHGA5P035783	27.5514	28.3282	5.05095	4.55218	P	P	noncoding	ENST00000412797	RP11-70P17.1	GENCODE	483	chr1	+	25907968	25916847		ATTTGAGGAGTGGGACCGGCAGAGCTGGATGAAACCTGACTATGCTGAAGGGGAAATGGA	intergenic
ASHGA5P032896	15.4927	31.6821	4.22826	4.7153	A	P	noncoding	ENST00000513672	RP4-559A3.6	GENCODE	342	chr1	-	226124110	226125257		CCCAACCTCTAGGGCGCAAGACTATAATAGTTAAATTTATATAGATGAGGCTTTCATTTA	exon sense-overlapping	NM_001172425	LEFTY2	left-right determination factor 2 isoform 2 preproprotein	-	226124297	226129083
ASHGA5P032896	15.4927	31.6821	4.22826	4.7153	A	P	noncoding	ENST00000513672	RP4-559A3.6	GENCODE	342	chr1	-	226124110	226125257		CCCAACCTCTAGGGCGCAAGACTATAATAGTTAAATTTATATAGATGAGGCTTTCATTTA	exon sense-overlapping	NM_003240	LEFTY2	left-right determination factor 2 isoform 1 preproprotein	-	226124297	226129083
ASHGA5P058745	189.479	130.082	7.82725	6.75956	M	M	noncoding	uc.316-	uc.316	UCR	240	chr10	-	126905564	126905804		TGACAGCTTTCTTCTAACCTAACAACTGGCATGCCTCATTTGCATATTAATGAGAAAACC	intergenic
ASHGA5P020693	41.295	38.3931	5.63622	4.99646	M	M	noncoding	ENST00000518619	RP11-115J16.1	GENCODE	807	chr8	+	9183617	9225402		GACCTGAAATGTTATACACCCCATCTTGATGACAATGCATTAATGGGGATAAATACTCCC	intergenic
ASHGA5P023814	47.8794	71.1488	5.8507	5.88293	M	M	noncoding	HMlincRNA52+	HMlincRNA52	LincRNAs identified by Khalil et al	12759	chr2	+	225061758	225074517		CACCAGAGACTGGGCGTAGAAAGATGGAAGAGACATAAGATTTCCTTTGGCTACATTTGG	intergenic
ASHGA5P030040	48.1576	82.5803	5.85907	6.0954	P	P	noncoding	ENST00000561159	RP11-56B16.3	GENCODE	822	chr15	-	52206914	52207768		GTAGAAAAGGGAGTAAAACCTCATATATATAGATTCTAAGAGGTGTCTGTCTTACGAATG	intergenic
ASHGA5P031045	84.057	107.594	6.65993	6.48264	P	P	noncoding	ENST00000565783	RP11-673P17.2	GENCODE	499	chr16	-	27078248	27079179		TTTTCTGGGAGACTCTGGCTGCTGGAGAGGATTCTCACAAAGGCATGCACACCTGGGCAG	natural antisense	NM_001145545	C16orf82	protein TNT	+	27078218	27080487
ASHGA5P020989	55.4097	88.286	6.06387	6.19356	P	P	noncoding	ENST00000523101	CTD-2026D20.2	GENCODE	513	chr17	-	45486687	45500892		CTCAGAAAAATTGCAAATTTGAAGCCTCTTTCCTGAAATCTGCAAATTTAGAGAGAGACA	natural antisense	NM_001195192	EFCAB13	EF-hand domain-containing protein C17orf57 isoform B	+	45401326	45508076
ASHGA5P020989	55.4097	88.286	6.06387	6.19356	P	P	noncoding	ENST00000523101	CTD-2026D20.2	GENCODE	513	chr17	-	45486687	45500892		CTCAGAAAAATTGCAAATTTGAAGCCTCTTTCCTGAAATCTGCAAATTTAGAGAGAGACA	natural antisense	NM_152347	EFCAB13	EF-hand domain-containing protein C17orf57 isoform A	+	45401326	45518677
ASHGA5P040746	40.3016	76.943	5.60092	5.99558	P	M	noncoding	uc003lin.3	BC016751	UCSC_knowngene	581	chr5	-	140479828	140481794		GTTGACGCTACTGGAGGAGTTTCTCATGTTATATGAATTAAATAAATGCAATCTAGGGAA	natural antisense	NM_018937	PCDHB3	protocadherin beta-3 precursor	+	140480233	140483406
ASHGA5P043088	42.3538	47.4782	5.67303	5.30587	P	M	noncoding	ENST00000441691	RP11-3N2.3	GENCODE	540	chr7	-	63488229	63489152	ENST00000451440	CAGACTGGGTCCAGTTCACAAACAAAATTGTGCCATATACCTGGGCCAAGAACCTAATAG	intergenic
ASHGA5P037778	115.82	16.6739	7.12009	3.7804	P	A	noncoding	ENST00000414726	AP000525.10	pseudogene	313	chr22	+	16171459	16172116		TTTGAAGGTGCTGTGATTCAAACTGTCAGCGAGATAAGGCAGCAGATCAAGAAAGCACTC
ASHGA5P029772	81.1388	103.269	6.61208	6.42528	P	M	noncoding	ENST00000520069	MEG3	GENCODE	465	chr14	+	101302142	101327096		TTTGGGTCCCACAGAGCACGACTTCGCTCCGTGAACAGCACCAACCCAAGTCTGTTCCAT	intergenic
ASHGA5P055871	161.528	222.446	7.59824	7.53697	P	P	noncoding	ENST00000549208	RP11-754I20.1	GENCODE	758	chr14	+	19109938	19117124		CGGGCCTGGAGTGCCCGAGCCCCTTCAGTCAGCTGGTCTACACCAATAATGACTCTTAAG	intergenic
ASHGA5P041803	178.681	364.456	7.74242	8.25298	P	M	noncoding	TCONS_00014543	XLOC_006898	LincRNAs identified by Cabili et al	2742	chr8	+	104255772	104258560		TCATCCTAGTTAAGTGATTTGAGGGCAATTACCTTCCATTTGAGGATGCTGCCTGCTCCA	intergenic
ASHGA5P027685	131.868	175.404	7.30776	7.19041	M	P	noncoding	ENST00000535022	RP11-575F12.2	GENCODE	242	chr12	-	127630185	127630534		AGGGACAGGGAAATGATGATAACATAAGCAGCCGGCTGTGTCATTCCTTCCATTTGTATC	intergenic
ASHGA5P031147	387.913	628.972	8.84839	9.04578	P	P	noncoding	TCONS_00006102	XLOC_002713	LincRNAs identified by Cabili et al	517	chr3	+	78101913	78114598		GTAGGATGTCTGCCTCTAACCTGTGGAATATTCCACCTTCTTCTTTTCATCTGCCCCAAA	intergenic
ASHGA5P023735	272.111	413.176	8.34504	8.43617	P	M	noncoding	HMlincRNA1623-	HMlincRNA1623	LincRNAs identified by Khalil et al	5420	chrX	-	136668177	136673597		TAAAACTACCCTTCTACTTTACAATCTATGTTCAATTTCTAGCCCACCACCTGGCAGTAT	intergenic
ASHGA5P054981	16.601	32.2575	4.32688	4.74098	A	M	noncoding	TCONS_00009843	XLOC_004256	LincRNAs identified by Cabili et al	3663	chr5	+	2928213	2935296		CGATGAATCACTTGGCAGGAATATTATCAATGGAATTAAATAATGGCCTACTGTCAGTTT	intergenic
ASHGA5P019308	769.463	1125.3	9.8358	9.89179	P	M	noncoding	NR_036462	APITD1	RefSeq	1431	chr1	+	10490803	10502872		GAAAAGTTGCAAGAACACGAGGCTAAAGGCAGCAGTTCACTATACTGTGGGTTGTCTTTG	exon sense-overlapping	NM_001243768	APITD1-CORT	APITD1-CORT protein isoform 3	+	10490803	10512060
ASHGA5P019308	769.463	1125.3	9.8358	9.89179	P	M	noncoding	NR_036462	APITD1	RefSeq	1431	chr1	+	10490803	10502872		GAAAAGTTGCAAGAACACGAGGCTAAAGGCAGCAGTTCACTATACTGTGGGTTGTCTTTG	exon sense-overlapping	NM_001270517	APITD1-CORT	APITD1-CORT protein isoform 4	+	10490158	10512060
ASHGA5P019308	769.463	1125.3	9.8358	9.89179	P	M	noncoding	NR_036462	APITD1	RefSeq	1431	chr1	+	10490803	10502872		GAAAAGTTGCAAGAACACGAGGCTAAAGGCAGCAGTTCACTATACTGTGGGTTGTCTTTG	exon sense-overlapping	NM_198544	APITD1-CORT	APITD1-CORT protein isoform 1	+	10490158	10512060
ASHGA5P019308	769.463	1125.3	9.8358	9.89179	P	M	noncoding	NR_036462	APITD1	RefSeq	1431	chr1	+	10490803	10502872		GAAAAGTTGCAAGAACACGAGGCTAAAGGCAGCAGTTCACTATACTGTGGGTTGTCTTTG	exon sense-overlapping	NM_199006	APITD1-CORT	APITD1-CORT protein isoform 2	+	10490158	10512060
ASHGA5P019308	769.463	1125.3	9.8358	9.89179	P	M	noncoding	NR_036462	APITD1	RefSeq	1431	chr1	+	10490803	10502872		GAAAAGTTGCAAGAACACGAGGCTAAAGGCAGCAGTTCACTATACTGTGGGTTGTCTTTG	exon sense-overlapping	NM_199294	APITD1	centromere protein S	+	10490158	10502872
ASHGA5P056977	18.8989	28.2517	4.51327	4.54732	A	P	noncoding	TCONS_00011734	XLOC_005201	LincRNAs identified by Cabili et al	503	chr6	+	23349676	23370411		GTAGCAGCAAATGTTTCAATTCATGCCATCACATCTTTGAAAACTGGCAATTCAACCTTG	intergenic
ASHGA5P016054	94.1491	131.213	6.82301	6.77181	P	P	noncoding	uc001ekq.1	AX746564	UCSC_knowngene	1562	chr1	-	144275887	144290006	ENST00000426301, ENST00000430014, ENST00000430442, ENST00000440084, ENST00000445243, ENST00000455004, uc001esn.1, uc021oub.1	GAAGAAAATGGATGCACCTCTAACCTCTACAGGCAAATCATAGATTCCATTGTCCAGCTG	intergenic
ASHGA5P047352	157.382	282.793	7.55776	7.88147	P	P	noncoding	ENST00000418875	RP11-92J19.3	GENCODE	321	chr10	+	36727543	36731320		GGAATCTCCAGCAACTAGTGGGAATATTAATATTTTAAGATCCCATCTCTACCTTTAATG	intergenic
ASHGA5P033084	34.1207	71.5846	5.35877	5.89213	M	P	noncoding	TCONS_00028182	XLOC_013541	LincRNAs identified by Cabili et al	1447	chr20	+	46421065	46428516		ACAGGTGACACTGGGTGACTCAGATCTTCTTGCCATAACATGGAGACACATGGTTAGAAA	intergenic
ASHGA5P025827	58.1635	101.343	6.1339	6.39701	M	P	noncoding	NR_038308	LOC100505702	RefSeq	4080	chr4	+	79567147	79605655		AATGGTCTAAAATTCTGGAGGAAAGTGGCTCTGGGAATTGAACAGTGGCTCAGTGATGTT	intergenic
ASHGA5P026521	942.933	1230.73	10.1154	10.0286	M	M	noncoding	ENST00000534505	RP11-770G2.2	GENCODE	464	chr11	+	65513199	65539056		CAAAATATTGTCTTCCCATTCCATTGAAGGTTCAGAGGCCTCAGTGTCCAAGGGAGAATG	intergenic
ASHGA5P057599	45.8184	79.8368	5.78536	6.04745	M	M	noncoding	TCONS_00019525	XLOC_009320	LincRNAs identified by Cabili et al	750	chr11	+	125976782	125979103		TTCTGTCATTTTGTCTGCTAAATCTGGCAACTTAAATCCCAGGAAGGGGCCCATGGACTT	intergenic
ASHGA5P042063	66.3861	123.343	6.31808	6.68285	M	M	noncoding	ENST00000447557	RP1-287H17.1	GENCODE	929	chr6	-	135027197	135028487		GATCTCCATGTGTAGCATCAAAAAGCATTAAGTAAATTGCTGTGGAATGTGTCTTCAATG	intergenic
ASHGA5P038193	41.0659	36.682	5.62846	4.93205	M	M	noncoding	NR_034014	LOC100131060	RefSeq	1123	chr1	+	59250822	59365384	ENST00000419531	AAGCAGGCCTAAGTACTCTCATTTCATCACTGAGGAGCCTGAGACGTTCAGTCATTGATT	intergenic
ASHGA5P034653	51.6636	64.4645	5.96114	5.74292	M	M	noncoding	ENST00000454104	RP11-84A14.5	GENCODE	424	chr1	+	9908375	9910212		ACAAACCCCAAATGTGAAGGCAGCAGCAAGTTCTTTGTGTAATAAATATTGCAAAGCGCA	natural antisense	NM_001012329	CTNNBIP1	beta-catenin-interacting protein 1	-	9908333	9970316
ASHGA5P034653	51.6636	64.4645	5.96114	5.74292	M	M	noncoding	ENST00000454104	RP11-84A14.5	GENCODE	424	chr1	+	9908375	9910212		ACAAACCCCAAATGTGAAGGCAGCAGCAAGTTCTTTGTGTAATAAATATTGCAAAGCGCA	natural antisense	NM_020248	CTNNBIP1	beta-catenin-interacting protein 1	-	9908333	9970316
ASHGA5P020695	97.1481	185.158	6.8687	7.26987	M	M	noncoding	ENST00000518631	RP11-586K2.1	GENCODE	576	chr8	+	89554845	89721920		ATGTCTCTGGAAAGGGTGAGCAGCTGACGTCCTTTGTTATTCATGTTAGGCTCCTGAAAA	intergenic
ASHGA5P033750	47.9008	86.1549	5.85125	6.15705	M	M	noncoding	ENST00000584167	RP11-856M7.2	GENCODE	823	chr18	+	10704294	10709597		TTAGAGATATAGGTTGCCTGATTTCCAGGCTGAACGTGGTAGGCTGAACTCTGTCATCAA	natural antisense	NM_022068	PIEZO2	piezo-type mechanosensitive ion channel component 2	-	10670243	11148761
ASHGA5P019334	115.161	191.177	7.11185	7.31382	M	M	noncoding	NR_046236	CMPK2	RefSeq	2426	chr2	-	6988439	7006766		AGAGGGCAATTCCAAGAAGAGGGAAAAGCTTGTGCACAGTGTACCTCCTTTATTCCTGAA	exon sense-overlapping	NM_001256477	CMPK2	UMP-CMP kinase 2, mitochondrial isoform 2 precursor	-	6990780	7005950
ASHGA5P019334	115.161	191.177	7.11185	7.31382	M	M	noncoding	NR_046236	CMPK2	RefSeq	2426	chr2	-	6988439	7006766		AGAGGGCAATTCCAAGAAGAGGGAAAAGCTTGTGCACAGTGTACCTCCTTTATTCCTGAA	exon sense-overlapping	NM_001256478	CMPK2	UMP-CMP kinase 2, mitochondrial isoform 3 precursor	-	6980683	7005950
ASHGA5P019334	115.161	191.177	7.11185	7.31382	M	M	noncoding	NR_046236	CMPK2	RefSeq	2426	chr2	-	6988439	7006766		AGAGGGCAATTCCAAGAAGAGGGAAAAGCTTGTGCACAGTGTACCTCCTTTATTCCTGAA	exon sense-overlapping	NM_207315	CMPK2	UMP-CMP kinase 2, mitochondrial isoform 1 precursor	-	6988439	7005950
ASHGA5P039858	83.7064	183.213	6.6542	7.2531	M	M	noncoding	NR_037934	LOC285540	RefSeq	1133	chr4	+	25162293	25200127		GAAAAATCTTGTTATCTAGGTGAAAGCCAATGCTATCCTAATGACAAAATTGTTGGGGAA	exon sense-overlapping	ENST00000512921	PI4K2B	phosphatidylinositol 4-kinase type 2 beta [Source:HGNC Symbol;Acc:18215]	+	25162284	25278928
ASHGA5P042217	102.962	148.492	6.95177	6.94782	M	M	noncoding	ENST00000433761	RP1-40E16.2	GENCODE	398	chr6	+	3056123	3056995		TCAGTAGGAGCCCGTCCTCAAAAGGAAAATAACAGAACTTCCTGCTAATCTGGTATTGGG	intergenic
ASHGA5P027312	44.6024	67.5945	5.74693	5.8126	M	M	noncoding	CR744969		LincRNAs identified by Khalil et al	490	chr8	+	134177519	134178010		TACTGATGTTCAGAGCAACCGACTGAACCCCTGGAAGTCACTCATACTGAAAATGGCAAA	intergenic
ASHGA5P014947	82.1677	132.562	6.62941	6.78714	M	M	noncoding	ENST00000415062	RP11-426A6.5	GENCODE	1117	chr9	-	138395118	138398293		CATCAGCTGAGTACGAGAACTGCCGGTTGCGGCTTATAAACAAGATGATGCCCTTGCGGT	natural antisense	NM_016034	MRPS2	28S ribosomal protein S2, mitochondrial	+	138392476	138396519
ASHGA5P027632	74.5108	129.092	6.48723	6.74835	M	M	noncoding	TCONS_00012739	XLOC_005737	LincRNAs identified by Cabili et al	405	chr6	-	45543598	45544501		AAGATCCCTTTTGTCCAGTCCAAATATAAAAGCATGGCCACTATGTCCAGGCATGGTGCT	intronic antisense	ENST00000576263	RUNX2	runt-related transcription factor 2 [Source:HGNC Symbol;Acc:10472]	+	45296463	45632086
ASHGA5P049587	24.4959	53.9466	4.88082	5.4864	M	M	noncoding	TCONS_00013565	XLOC_006210	LincRNAs identified by Cabili et al	1001	chr7	+	112257751	112266279		ATAAGGGCTGCACATGTCATAATGGGATCTAAACAAATAGGAGGTGTACAGGGCTTGTGG	intergenic
ASHGA5P029531	869.951	934.803	10.0056	9.62062	M	M	noncoding	ENST00000556228	RP11-163M18.1	GENCODE	467	chr14	+	44978205	45007714		CTCCCGAAATGCTTAAAGTGCTTTTCCAATATCCACTATGTTTGGGCAACATATTAAAAA	intergenic
ASHGA5P031762	63.3939	107.887	6.25465	6.48569	M	M	noncoding	ENST00000565327	RP11-327F22.5	GENCODE	352	chr16	+	50840578	50841540		ACCTGCCACTCTAGAAATCCAGAGAAGAGATTCCACTTGGATTAAGACTTGCATAAGTGG	intergenic
ASHGA5P051162	25.7759	58.4078	4.95325	5.59987	M	P	noncoding	ENST00000485206	COL18A1-AS1	GENCODE	2341	chr21	-	46839630	46844985		GGGGCATCTGAGAAACCTCCTGCGAATGGCTACAGAGGAAATTTTCAGGTGCGAGAGATC	intronic antisense	NM_130445	COL18A1	collagen alpha-1(XVIII) chain isoform 2 precursor	+	46825096	46933634
ASHGA5P022843	9.6341	31.3914	3.55764	4.70088	A	P	noncoding	NR_026799	SH3GL3	RefSeq	1785	chr15	+	84116090	84287493	NM_003027	ATATCTTCAGCCAAATCCAGAGCTAAGCTAGGAATGCTGAACACTGTGTCGAAGATCCGA	exon sense-overlapping	NM_003027	SH3GL3	endophilin-A3	+	84116090	84287493
ASHGA5P030121	219.035	415.68	8.03369	8.44566	M	M	noncoding	ENST00000558702	RP11-253M7.4	GENCODE	391	chr15	-	69750860	69754145		GCAAAAGGGAAGTAACAAGTATTGAATGTTCACTTACCTCTTTCATTCCCCAATATGAAA	intergenic
ASHGA5P048149	12298.1	16981	13.8355	13.8004	M	P	noncoding	ENST00000525337	AP000640.10	GENCODE	879	chr11	-	59520487	59522448		AATATCTTTGTAATTCTAGCAGTACTTTGCCCTCTTCTGCCATCTGAACGCGTGCTCCCT	intronic antisense	ENST00000300150	STX3	syntaxin 3 [Source:HGNC Symbol;Acc:11438]	+	59480928	59570176
ASHGA5P058146	335.09	143.939	8.64084	6.90384	P	M	noncoding	TCONS_00026974	XLOC_013026	LincRNAs identified by Cabili et al	558	chr19	+	29374426	29388915		ATTACACCTTGAGATCAACCTTCAGGCCTCCACTTAAGCGAGTTCTGACGTCAGTGAATA	intergenic
ASHGA5P045825	53.1248	55.0712	6.00129	5.51561	P	P	noncoding	ENST00000460854	ANKRD19P	GENCODE	951	chr9	+	95571917	95588920		GTAAGACATTTGAGTGTTTCTACTCTTAACCACGTAAAGAGGCTGGGAGACAAGGGAAGC	intergenic
ASHGA5P046148	34.7597	35.4942	5.3844	4.88319	P	P	noncoding	ENST00000438026	RP11-265P11.1	GENCODE	828	chrX	-	39085355	39159040		CCTGGAGAAAGAATCTTACAAAGAATACTAAAGAGCATCCAAGTGTGAAGAATGAAACAC	intergenic
ASHGA5P020266	43.9258	87.4656	5.72487	6.17968	M	P	noncoding	ENST00000510648	RP11-454P21.1	GENCODE	459	chr5	+	17919336	17955946		TAAATAGCAGCCTAGTCCAAAGACGTTTACATCCTGGAAGAGAACTTGCTGGCTTTTCAC	intergenic
ASHGA5P033480	24.883	35.3148	4.90225	4.87449	P	M	noncoding	ENST00000581172	RP11-703M24.5	GENCODE	667	chr18	-	2822352	2833063		AATGGAATAATGCCATAATGCCATAAAGGCAGGTTATACATTAGCAACATGGACTTCCAC	intergenic
ASHGA5P049299	52.6291	110.999	5.9878	6.52542	P	M	noncoding	TCONS_00021428	XLOC_010240	LincRNAs identified by Cabili et al	259	chr12	-	126637659	126638004	TCONS_00020970, TCONS_00021431	TCACAGTCTCAGACAGGATTCTTTCAAGAATTGCAAACTTGGCTGAAGACCTTCCTGTCC	intergenic
ASHGA5P016725	115.476	188.93	7.1152	7.29713	M	M	noncoding	ENST00000433505	RP11-426L16.8	GENCODE	767	chr1	-	113362791	113392437		GCGCTTAATGCAACGCGAATGAAATTTGGTGCCATCACTCGGATCAGGGGACCTCCCTTG	intergenic
ASHGA5P058718	925.319	1266.13	10.0889	10.0719	P	M	noncoding	uc.340-	uc.340	UCR	259	chr12	-	54090831	54091090		TATATTTGAAGAATAAATCACCCTCCCCGCTCGGAATGAATTCGCTGTCAAACTCGGCTC	intergenic
ASHGA5P039651	90.898	95.2249	6.77025	6.30745	M	M	noncoding	ENST00000508847	RP11-610P16.1	GENCODE	358	chr4	-	152328702	152329987	TCONS_00008621, TCONS_00008622	AAGCTCAGTCAAGAAGTGGCTCCTAAGTAAAAGCTGGGGAAGAACAAGGAAGATAGAGCT	bidirectional	NM_001109977	FAM160A1	protein FAM160A1	+	152330397	152584784
ASHGA5P044050	778.398	1071.23	9.84999	9.8183	P	P	noncoding	ENST00000447563	AC004863.6	GENCODE	3824	chr7	+	158801044	158815371		TGGAACTGCAAACTCTGTATTATCTCCCCTTTTGTGAAATTCTATGGAAAATTCGAGCAA	intergenic
ASHGA5P045783	131.305	195.869	7.30132	7.35039	P	P	noncoding	ENST00000436084	RP11-15B24.1	GENCODE	455	chr9	+	85020102	85021154		GTGACTCCTGGGTTTTGAGCTTTTGTGAAGATAACAAAAGATGCCTCTTGATTTTAATTT	intergenic
ASHGA5P058764	212.4	462.65	7.98903	8.60337	P	M	noncoding	uc.236+	uc.236	UCR	267	chr8	+	37250468	37250735		GGGCTGCATTACATCAGTGTTTGATAGTTCATTTTTCCTTTCTTCATATTTTGCCCTGCT	intergenic
ASHGA5P029810	80.6479	127.434	6.60263	6.73112	P	M	noncoding	TCONS_00016207	XLOC_007597	LincRNAs identified by Cabili et al	728	chr9	+	137159369	137160655		TGTGAAATGGGATAAAAATTAGACATCCCCCTTCGGGCATCTCAATTTTCTTTGTTAAAG	intergenic
ASHGA5P019716	392.517	467.43	8.86407	8.61669	P	M	noncoding	NR_039994	TMEM161B-AS1	RefSeq	689	chr5	+	87564840	87732491	ENST00000501715, ENST00000504769, ENST00000506584, ENST00000512724	TGTCTGAGAGTTTAAACTTGATTTTGTGAGGGGACGAACAGCGTGACAATTAAAAGAAGA	bidirectional	NM_153354	TMEM161B	transmembrane protein 161B	-	87491022	87564665
ASHGA5P040017	21.508	33.803	4.69782	4.81218	A	M	noncoding	ENST00000512077	RP11-115D19.1	GENCODE	457	chr4	+	90509016	90581506		GCTGCTGAAGTTTGAGATATAAAATATGTACCTAGAGCTAATATAATGGAGATCCCTGAA	intergenic
ASHGA5P057618	52.9834	105.236	5.99765	6.45253	P	M	noncoding	TCONS_00019719	XLOC_009516	LincRNAs identified by Cabili et al	462	chr11	-	81532342	81535946		CCTCTCTTGTATGGATTGTTTCTGTTAATTATCACTCAAATCTGAACGGTGTGGTAGGAC	intergenic
ASHGA5P058220	1835.78	2644.09	11.0773	11.1323	P	P	noncoding	TCONS_00028268	XLOC_013612	LincRNAs identified by Cabili et al	1268	chr20	+	62033152	62034595		CCCTCCACCAGGTCCACAAGCCCTGTGAACCATCCCTCTCACACCACGTCTGCCGGGCAC	intergenic
ASHGA5P055059	81.7454	131.543	6.62262	6.77636	P	P	noncoding	ENST00000526344	RP11-160H12.2	GENCODE	751	chr11	+	83357644	83359086		TTGTTTTAAGGATGTTCTCAGGTGTCTGGTGATCCTTGCTTATAAGTCCAAATTAATGAT	intronic antisense	NM_001142699	DLG2	disks large homolog 2 isoform 1	-	83166055	85338314
ASHGA5P055059	81.7454	131.543	6.62262	6.77636	P	P	noncoding	ENST00000526344	RP11-160H12.2	GENCODE	751	chr11	+	83357644	83359086		TTGTTTTAAGGATGTTCTCAGGTGTCTGGTGATCCTTGCTTATAAGTCCAAATTAATGAT	intronic antisense	NM_001142700	DLG2	disks large homolog 2 isoform 3	-	83166055	83984323
ASHGA5P055059	81.7454	131.543	6.62262	6.77636	P	P	noncoding	ENST00000526344	RP11-160H12.2	GENCODE	751	chr11	+	83357644	83359086		TTGTTTTAAGGATGTTCTCAGGTGTCTGGTGATCCTTGCTTATAAGTCCAAATTAATGAT	intronic antisense	NM_001142702	DLG2	disks large homolog 2 isoform 4	-	83166055	83393468
ASHGA5P055059	81.7454	131.543	6.62262	6.77636	P	P	noncoding	ENST00000526344	RP11-160H12.2	GENCODE	751	chr11	+	83357644	83359086		TTGTTTTAAGGATGTTCTCAGGTGTCTGGTGATCCTTGCTTATAAGTCCAAATTAATGAT	intronic antisense	NM_001206769	DLG2	disks large homolog 2 isoform 5	-	83166055	84028382
ASHGA5P055059	81.7454	131.543	6.62262	6.77636	P	P	noncoding	ENST00000526344	RP11-160H12.2	GENCODE	751	chr11	+	83357644	83359086		TTGTTTTAAGGATGTTCTCAGGTGTCTGGTGATCCTTGCTTATAAGTCCAAATTAATGAT	intronic antisense	NM_001364	DLG2	disks large homolog 2 isoform 2	-	83166055	84634465
ASHGA5P048117	41.4	64.2317	5.63986	5.7382	P	P	noncoding	TCONS_00014012	XLOC_006659	LincRNAs identified by Cabili et al	865	chr7	-	153406737	153413531		TTACGTATACTGGCTGCTTACAGGATATCACGCTGCTGAATGACGTGTACTTGAAGACCA	intergenic
ASHGA5P057014	9.84441	27.3844	3.58596	4.50209	A	P	noncoding	TCONS_00011960	XLOC_005473	LincRNAs identified by Cabili et al	462	chr6	+	136871938	136872729		AAGTAGCCAGAAACAGATTATTGGCCGAGGAAAAACCAATTTCGCTCTAAAGGATAAGCA	natural antisense	NM_001198616	MAP7	ensconsin isoform 6	-	136663418	136871957
ASHGA5P057014	9.84441	27.3844	3.58596	4.50209	A	P	noncoding	TCONS_00011960	XLOC_005473	LincRNAs identified by Cabili et al	462	chr6	+	136871938	136872729		AAGTAGCCAGAAACAGATTATTGGCCGAGGAAAAACCAATTTCGCTCTAAAGGATAAGCA	natural antisense	NM_001198617	MAP7	ensconsin isoform 7	-	136663418	136871957
ASHGA5P057014	9.84441	27.3844	3.58596	4.50209	A	P	noncoding	TCONS_00011960	XLOC_005473	LincRNAs identified by Cabili et al	462	chr6	+	136871938	136872729		AAGTAGCCAGAAACAGATTATTGGCCGAGGAAAAACCAATTTCGCTCTAAAGGATAAGCA	natural antisense	NM_003980	MAP7	ensconsin isoform 3	-	136663418	136871957
ASHGA5P037573	457.898	762.8	9.08818	9.32455	P	P	noncoding	uc010gsg.2	PI4KAP1	UCSC_knowngene	4069	chr22	-	20383730	20400817	ENST00000480319, uc010gsj.2	TGTTTGTTGGTCTCCTTGTAAAAACACCCAGAAATCATGGGGGCTTTCCATGTGTGAGCT	intergenic
ASHGA5P056186	805.335	580.728	9.90035	8.9336	P	P	noncoding	TCONS_00000861	XLOC_000086	LincRNAs identified by Cabili et al	228	chr1	+	21744781	21746509	ENST00000421937, ENST00000466343	GTGAAGCCTGGATTTCCTTTTTATCACCGGTTTTGATGGATTCGATTAAGGTGTTCCTTG	intergenic
ASHGA5P020150	45.9466	56.5223	5.78917	5.55266	P	P	noncoding	uc010azg.1	WHAMMP2	UCSC_knowngene	999	chr15	+	28986246	28996820	ENST00000400153, ENST00000508764, NR_026589, uc001zci.1, uc010aye.1, uc010azf.3	TTGCCTCAACTAGGAATGCAAAAAGAAATGGAACAGGATGTGAAGAGACTTGGCCAGGCT	intergenic
ASHGA5P023538	68.9352	93.5804	6.3736	6.28133	P	P	noncoding	ENST00000583421	RP11-4F22.2	GENCODE	467	chr17	-	64411685	64412909		TATAATTAAGATGAGGAAGCAGACGCAAAAAAGGCAACCAGGCAAAGTCCCTATCGCCCA	intronic antisense	NM_002737	PRKCA	protein kinase C alpha type	+	64298925	64806862
ASHGA5P032500	479.662	634.535	9.15839	9.05858	P	P	noncoding	TCONS_00029745	XLOC_014418	LincRNAs identified by Cabili et al	321	chr22	-	50981205	50983413		TGTCATCTGCCCCGTGAAATCAGCCTAACGCCGTTTCTCAATGACGTGGATCGCCCTAGG	intergenic
ASHGA5P020626	359.027	565.887	8.738	8.89965	P	P	noncoding	ENST00000517723	HOXA11-AS	GENCODE	931	chr7	+	27225031	27228786		AGCTCCCCGGAGACAGAGGCACAGGGGCTGCCCTGCTGCTCACCGGTCCACCCATCTGCC	bidirectional	NM_005523	HOXA11	homeobox protein Hox-A11	-	27220775	27224835
ASHGA5P046878	142.908	244.16	7.42244	7.66972	P	P	noncoding	AK055207R		LincRNAs identified by Khalil et al	3191	chr18	-	29562860	29566050		CCTTCCTATGTGAGCCAGGGCCAAGTCCCAAAATTAGTGCCTGTTTTACTCTGAGAAAAT	intergenic
ASHGA5P058383	24.7363	42.5972	4.89481	5.14872	P	P	noncoding	uc002lal.1	LOC647946	UCSC_knowngene	2306	chr18	-	36786887	37380282		ACATTTTTGGCGCGCAATGTGGGGGCACCAGAAGCGGGCACCGTTGAGCTGTTGCAACTG	intron sense-overlapping	ENST00000321566	AC011139.1		-	36914835	36915639
ASHGA5P051906	181.933	366.2	7.7675	8.25938	P	M	noncoding	ENST00000506425	RP11-412P11.1	GENCODE	957	chr4	+	23004775	23043141		CTAGACTTTTTTTTAGGGTGATTGGGTCATTGTTTTTTCTCCTGGAACCCTGAGTCCTCA	intergenic
ASHGA5P056383	46.4165	74.3206	5.80238	5.94482	P	P	noncoding	TCONS_00003837	XLOC_001643	LincRNAs identified by Cabili et al	237	chr2	+	121481837	121491735		CCATCCCATGGTCAAGAAGAAATTGTTGCTCCATCATATAAGTGAATGTCAGGAGGAGGA	intergenic
ASHGA5P057420	150.634	168.244	7.49863	7.12942	P	P	noncoding	TCONS_00017155	XLOC_007957	LincRNAs identified by Cabili et al	265	chrX	+	39681270	39681758		GGCTCCAACTGGGACCCTCCGGCTTTCTGAAGAAGTTTATCCAGCTCTACAAGCTAGGCG	intergenic
ASHGA5P034386	26.0225	29.3525	4.96706	4.60263	P	M	noncoding	TCONS_00015901	XLOC_007262	LincRNAs identified by Cabili et al	2155	chr9	+	1045425	1048732		AAGTAAGTTGGGAAATCCTATGTCCGCAATCCCATCTGGGATTATTTATTTCGCCGCGTC	intergenic
ASHGA5P029189	61.6159	73.5434	6.21461	5.93041	P	P	noncoding	NR_046321	GPX2	RefSeq	1310	chr14	-	65405869	65409623		CCATCTCTTCAGCCTAGCAAGTTGCTGGAGGGAGTCTATAACCTACCAGGAGCCAGCCAG	exon sense-overlapping	NM_002083	GPX2	glutathione peroxidase 2	-	65405869	65409623
ASHGA5P029189	61.6159	73.5434	6.21461	5.93041	P	P	noncoding	NR_046321	GPX2	RefSeq	1310	chr14	-	65405869	65409623		CCATCTCTTCAGCCTAGCAAGTTGCTGGAGGGAGTCTATAACCTACCAGGAGCCAGCCAG	intronic antisense	NM_001202558	CHURC1-FNTB	CHURC1-FNTB protein isoform 2	+	65381078	65529373
ASHGA5P029189	61.6159	73.5434	6.21461	5.93041	P	P	noncoding	NR_046321	GPX2	RefSeq	1310	chr14	-	65405869	65409623		CCATCTCTTCAGCCTAGCAAGTTGCTGGAGGGAGTCTATAACCTACCAGGAGCCAGCCAG	intronic antisense	NM_001202559	CHURC1-FNTB	CHURC1-FNTB protein isoform 1	+	65381078	65529373
ASHGA5P028767	388.477	716.133	8.85085	9.22984	P	P	noncoding	ENST00000443576	RP11-141M1.1	GENCODE	466	chr13	+	33907982	33909403		GCTTTGTCTCCTGTGAGGGACTTTTGTTACAATCTGTTGATTTTAAACCACTGTTATATT	intronic antisense	NM_001243476	STARD13	stAR-related lipid transfer protein 13 isoform 4	-	33677271	34250932
ASHGA5P018569	44.8606	88.6954	5.7553	6.20097	P	P	noncoding	ENST00000455116	AP001625.5	GENCODE	450	chr21	+	43928743	43929768		TGAAAGAAATCTTTTCTATGGACCTCTGGTTTTAGAGACAACATCTAGTTCTCTTACATC	intron sense-overlapping	NM_018964	SLC37A1	glycerol-3-phosphate transporter	+	43919741	44001550
ASHGA5P043322	63.0778	102.335	6.24701	6.41205	P	P	noncoding	TCONS_00019601	XLOC_009404	LincRNAs identified by Cabili et al	2075	chr11	-	30707955	30716936		TATTTCCCTGGCTATTTTGGCAACATAAAAGGCCCAGTCTATATCAAGGCCCAAGTGAAT	intergenic
ASHGA5P022789	101.89	151.657	6.93631	6.97827	P	P	noncoding	ENST00000562769	RP11-352B15.1	GENCODE	594	chr16	+	34977638	34989997		GGGGATACTGGGCCCAGGACCTCCCAGTGGGTTTCCGTCCCAGCAGCCCGGGCGCCACAG	intergenic
ASHGA5P038514	6696.31	9138.62	12.933	12.9335	P	P	noncoding	ENST00000467912	ARHGEF26-AS1	GENCODE	628	chr3	-	153744265	153839121	ENST00000479270	TCCATCGCAGCCAGAAGCAAGAAGCTGTCTTCCCGCCCCCGCGTGCCTACAATCAGCCCC	natural antisense	NM_001251962	ARHGEF26	rho guanine nucleotide exchange factor 26 isoform 1	+	153838791	153975616
ASHGA5P030421	33.9684	63.4214	5.35049	5.71894	P	M	noncoding	ENST00000564670	RP11-1000B6.3	GENCODE	543	chr15	+	32828247	32879814		TTTACATGTCTGACCATCAAGACTCTTCTGGGTCATATTCAGTTCATGCTGATATTTTCC	intergenic
ASHGA5P023560	170.148	228.523	7.67218	7.57604	P	P	noncoding	ENST00000584139	CTC-297N7.10	GENCODE	171	chr17	+	10584050	10587305		CCTTCCACAGGTCCTTAAATGATAACAGAAGTTTCCCAAACCATCCTATGGATGAAAATC	natural antisense	NM_004589	SCO1	protein SCO1 homolog, mitochondrial	-	10583648	10600885
ASHGA5P041810	19.2734	32.793	4.54185	4.76631	A	P	noncoding	ENST00000415890	RP3-441A12.1	GENCODE	419	chr6	-	37783552	37786994		GGCCCAAAAGGAGCCATCTACGTGCTCAGTGGGGTCTAGTAAAGGATAATATTAATTCTT	bidirectional	NM_021943	ZFAND3	AN1-type zinc finger protein 3	+	37787306	38122399
ASHGA5P004549	355.434	285.193	8.72476	7.8934	P	P	noncoding	ENST00000294715	RP11-14N7.2	GENCODE	268	chr1	+	148928330	148933368	ENST00000420597, ENST00000452399, ENST00000539543, NR_027238, uc002sts.4	CTGTGAAAGGACTGCTGGCCAGACCCCCAAGCTAGCCCGCCAGGCCTCCATAGAGCTGCC	intergenic
ASHGA5P032815	74.0905	92.6339	6.47838	6.26648	P	P	noncoding	uc021tpi.1	AK125598	UCSC_knowngene	2545	chr17	+	7762260	7764805		TATCTGCCAAGGGAGGCACTTTGATCCCAGCGTGTGTATATGTATACTCCATCCAGAATT	exon sense-overlapping	NM_144607	CYB5D1	cytochrome b5 domain-containing protein 1	+	7761063	7765600
ASHGA5P040065	28.0439	42.8935	5.07492	5.1585	M	P	noncoding	TCONS_00022675	XLOC_010971	LincRNAs identified by Cabili et al	454	chr14	-	24194322	24198601	ENST00000554382, ENST00000554526	TGAGACAGTGATGGTGTTTGTAGGCAAAGAAGCTACTTGTATTTGCCAACCACACCAGGA	intergenic
ASHGA5P051101	64.2637	123.685	6.27334	6.68657	M	P	noncoding	NR_027873	GCFC1	RefSeq	4028	chr21	-	34106209	34144169		GATGATATTAAAGATGAATCTTCGGAGTTTTCAAGCCATTCAAGTCAGTCCATCTTGAAG	exon sense-overlapping	NM_013329	GCFC1	GC-rich sequence DNA-binding factor 1 isoform 2	-	34113649	34144169
ASHGA5P051101	64.2637	123.685	6.27334	6.68657	M	P	noncoding	NR_027873	GCFC1	RefSeq	4028	chr21	-	34106209	34144169		GATGATATTAAAGATGAATCTTCGGAGTTTTCAAGCCATTCAAGTCAGTCCATCTTGAAG	exon sense-overlapping	NM_016631	GCFC1	GC-rich sequence DNA-binding factor 1 isoform 1	-	34106209	34144169
ASHGA5P051477	54.1437	87.3858	6.02794	6.17808	P	P	noncoding	ENST00000427309	BX571672.5	GENCODE	677	chr1	-	143229765	143233121	NR_027995	TGCTACTAAGGTAAAGTGGTCTCTTGTAAAATTAATCTTCTCACTCTGAGTGTAGTTTTG	intergenic
ASHGA5P052227	519.538	657.648	9.27255	9.11271	M	M	noncoding	NR_034085	LOC648987	RefSeq	2783	chr5	-	43016149	43018913		AGGTGAACTTGTAAGTGCTCAAATCCTCCATCTCCTCACTTTTCAGACTGAGGCCTTTTT	intergenic
ASHGA5P056336	137.625	167.11	7.36841	7.12051	M	M	noncoding	TCONS_00003531	XLOC_001306	LincRNAs identified by Cabili et al	588	chr2	+	495794	496628		AGGGCAGAAGTCACCTGAGCATCCTGAGCATCGATGGTGAGAAGCTACAGGAGGCCGAGC	intergenic
ASHGA5P043319	10.975	33.2081	3.73633	4.78616	A	P	noncoding	NR_046216	MGC27345	RefSeq	10079	chr7	-	127937737	127947816		GTGATCCTTTGCTTGGCTCTGAAGGAGCAGTGTTTTATATGTAAAGAATATATTCTGTAT	intergenic
ASHGA5P045010	26.1009	55.7895	4.97172	5.53446	M	P	noncoding	ENST00000519140	KIAA0196-AS1	GENCODE	587	chr8	+	126052925	126057231		GGTTTCAGTCATTTATTTCCATTGAGTTAGGGTGTTGACTTGGAATCATGCTGAGAAGAC	natural antisense	NM_014846	KIAA0196	WASH complex subunit strumpellin	-	126036502	126104061
ASHGA5P035516	50.3785	77.2989	5.92531	6.00212	M	P	noncoding	ENST00000474886	CFLAR-AS1	GENCODE	223	chr2	-	202005006	202008919		AAATACACTATCTGTTAAGCTGTGTCAGTAGCTAAGTCTGTGTGTCTAAATTAAAAACAT	natural antisense	NM_001127183	CFLAR	CASP8 and FADD-like apoptosis regulator isoform 1	+	201983268	202037411
ASHGA5P035516	50.3785	77.2989	5.92531	6.00212	M	P	noncoding	ENST00000474886	CFLAR-AS1	GENCODE	223	chr2	-	202005006	202008919		AAATACACTATCTGTTAAGCTGTGTCAGTAGCTAAGTCTGTGTGTCTAAATTAAAAACAT	natural antisense	NM_001127184	CFLAR	CASP8 and FADD-like apoptosis regulator isoform 2	+	201980876	202006323
ASHGA5P035516	50.3785	77.2989	5.92531	6.00212	M	P	noncoding	ENST00000474886	CFLAR-AS1	GENCODE	223	chr2	-	202005006	202008919		AAATACACTATCTGTTAAGCTGTGTCAGTAGCTAAGTCTGTGTGTCTAAATTAAAAACAT	natural antisense	NM_001202515	CFLAR	CASP8 and FADD-like apoptosis regulator isoform 3	+	202004997	202037411
ASHGA5P035516	50.3785	77.2989	5.92531	6.00212	M	P	noncoding	ENST00000474886	CFLAR-AS1	GENCODE	223	chr2	-	202005006	202008919		AAATACACTATCTGTTAAGCTGTGTCAGTAGCTAAGTCTGTGTGTCTAAATTAAAAACAT	natural antisense	NM_001202516	CFLAR	CASP8 and FADD-like apoptosis regulator isoform 4	+	201980876	202037411
ASHGA5P035516	50.3785	77.2989	5.92531	6.00212	M	P	noncoding	ENST00000474886	CFLAR-AS1	GENCODE	223	chr2	-	202005006	202008919		AAATACACTATCTGTTAAGCTGTGTCAGTAGCTAAGTCTGTGTGTCTAAATTAAAAACAT	natural antisense	NM_001202517	CFLAR	CASP8 and FADD-like apoptosis regulator isoform 5	+	201980876	202037411
ASHGA5P035516	50.3785	77.2989	5.92531	6.00212	M	P	noncoding	ENST00000474886	CFLAR-AS1	GENCODE	223	chr2	-	202005006	202008919		AAATACACTATCTGTTAAGCTGTGTCAGTAGCTAAGTCTGTGTGTCTAAATTAAAAACAT	natural antisense	NM_001202518	CFLAR	CASP8 and FADD-like apoptosis regulator isoform 6	+	201997687	202037411
ASHGA5P035516	50.3785	77.2989	5.92531	6.00212	M	P	noncoding	ENST00000474886	CFLAR-AS1	GENCODE	223	chr2	-	202005006	202008919		AAATACACTATCTGTTAAGCTGTGTCAGTAGCTAAGTCTGTGTGTCTAAATTAAAAACAT	natural antisense	NM_001202519	CFLAR	CASP8 and FADD-like apoptosis regulator isoform 6	+	201980876	202037411
ASHGA5P035516	50.3785	77.2989	5.92531	6.00212	M	P	noncoding	ENST00000474886	CFLAR-AS1	GENCODE	223	chr2	-	202005006	202008919		AAATACACTATCTGTTAAGCTGTGTCAGTAGCTAAGTCTGTGTGTCTAAATTAAAAACAT	natural antisense	NM_003879	CFLAR	CASP8 and FADD-like apoptosis regulator isoform 1	+	201980876	202037411
ASHGA5P034942	33.0815	39.3451	5.31096	5.03087	M	M	noncoding	TCONS_00015931	XLOC_007302	LincRNAs identified by Cabili et al	903	chr9	+	23850847	23946157		TTATCCAAACACTTAAGCAAGGAGAGGATCCTAAAATCGAAAAACGAAGGCGGAAGGGGC	intergenic
ASHGA5P019901	70.1548	97.5828	6.39861	6.34438	P	M	noncoding	ENST00000504957	RP11-18H21.3	GENCODE	495	chr4	-	153128572	153147022		ATTTAATTATCCTGCACTGCTCAGATGTCAGTCTCTAAATTCCTAACACAAATGAACAGA	intergenic
ASHGA5P058137	76.4841	130.032	6.52604	6.75898	M	P	noncoding	TCONS_00026952	XLOC_013010	LincRNAs identified by Cabili et al	1692	chr19	+	22085705	22101719		GGCCTAGCAGGACTGCCTGCAGGGGATATGGTGACATTTTACTTTGCCCAGCACCAAGAT	intergenic
ASHGA5P027326	24.3656	21.461	4.87449	4.14594	M	A	noncoding	ENST00000564380	RP11-834C11.11	GENCODE	2157	chr12	-	54538852	54541009		CACATATGACCACACGTCTGAATGGGAGTGGGTATAAGATTATAGGATTATACTCAAGCA	intergenic
ASHGA5P021481	383.765	783.629	8.83185	9.36496	M	M	noncoding	ENST00000533179	AC005152.2	GENCODE	460	chr17	-	70086895	70115664		TCTTCATAAGGTTCATCTCAAAGATCTCTCTTTGCATAATGTGTGTGTGGACCTGCCTAC	intergenic
ASHGA5P039762	14.6253	25.4528	4.14832	4.3955	A	M	noncoding	uc003gcs.1	AX747592	UCSC_knowngene	3886	chr4	+	1203907	1212379		GGGCGTAAACAAGGCAGAAAGGGTGGATGTGTCGGTTGATATTCAAAAGAAAAATTACTG	natural antisense	NM_001012614	CTBP1	C-terminal-binding protein 1 isoform 2	-	1205227	1242908
ASHGA5P039762	14.6253	25.4528	4.14832	4.3955	A	M	noncoding	uc003gcs.1	AX747592	UCSC_knowngene	3886	chr4	+	1203907	1212379		GGGCGTAAACAAGGCAGAAAGGGTGGATGTGTCGGTTGATATTCAAAAGAAAAATTACTG	natural antisense	NM_001328	CTBP1	C-terminal-binding protein 1 isoform 1	-	1205227	1242908
ASHGA5P044463	33.4025	64.7949	5.3253	5.74967	M	M	noncoding	TCONS_00018421	XLOC_008710	LincRNAs identified by Cabili et al	684	chr10	-	5606766	5608680		ATCTTTCATTGAGATGTTGTTTGCATTAAATGGGGGATCTTGCGGCACACGGTGGACCTT	intergenic
ASHGA5P056879	142.447	237.151	7.41742	7.62845	M	M	noncoding	TCONS_00010162	XLOC_004625	LincRNAs identified by Cabili et al	402	chr5	+	163151151	163158626		CAATTTTAAGGATTCATGACTACAACCCCAAAATACGGCACTTCTGCCTGTGTGGAAACA	intergenic
ASHGA5P039743	78.3167	100.648	6.56133	6.38711	M	M	noncoding	ENST00000503037	RP11-217E13.1	GENCODE	474	chr4	-	187900643	187943127		CATGTCTGATTCTTCAGCTCTTCTGGCAATTCTGTAAATTACCCAAAATCCTTTCAATAA	intergenic
ASHGA5P017527	380.806	589.706	8.82076	8.95345	M	M	noncoding	ENST00000442749	CNTN4-AS1	GENCODE	1012	chr3	-	3081344	3102829		TAAATATAAGCATTTTCTTCTTTGTCTTCATGTCTCCAATATTTAACCTAAGAAGATAAA	natural antisense	NM_001206955	CNTN4	contactin-4 isoform a precursor	+	2280512	3099645
ASHGA5P017527	380.806	589.706	8.82076	8.95345	M	M	noncoding	ENST00000442749	CNTN4-AS1	GENCODE	1012	chr3	-	3081344	3102829		TAAATATAAGCATTTTCTTCTTTGTCTTCATGTCTCCAATATTTAACCTAAGAAGATAAA	natural antisense	NM_001206956	CNTN4	contactin-4 isoform d	+	2933898	3099645
ASHGA5P017527	380.806	589.706	8.82076	8.95345	M	M	noncoding	ENST00000442749	CNTN4-AS1	GENCODE	1012	chr3	-	3081344	3102829		TAAATATAAGCATTTTCTTCTTTGTCTTCATGTCTCCAATATTTAACCTAAGAAGATAAA	natural antisense	NM_175607	CNTN4	contactin-4 isoform a precursor	+	2140549	3099645
ASHGA5P017527	380.806	589.706	8.82076	8.95345	M	M	noncoding	ENST00000442749	CNTN4-AS1	GENCODE	1012	chr3	-	3081344	3102829		TAAATATAAGCATTTTCTTCTTTGTCTTCATGTCTCCAATATTTAACCTAAGAAGATAAA	natural antisense	NM_175613	CNTN4	contactin-4 isoform c	+	2933898	3099645
ASHGA5P032323	290.626	493.899	8.43724	8.69592	M	M	noncoding	ENST00000429210	RP11-312O7.2	GENCODE	758	chr1	-	206135292	206137828	ENST00000412759, ENST00000467933	GAGGAGAGCTCTGAGTGGGAAGCGGAGCCGGGGGCCTGGGACCCGTCGCGTCAGAGCCAG	intronic antisense	ENST00000367129	FAM72A	family with sequence similarity 72, member A [Source:HGNC Symbol;Acc:24044]	+	206137264	206154207
ASHGA5P021446	74.4486	113.298	6.48579	6.55402	M	P	noncoding	NR_036529	LOC100499484-C9ORF174	RefSeq	5797	chr9	+	100000707	100139577		CTGCAGGCAGGGATTTTAAGGGGATCATCTTGACCCTCCTCTGGGAGAGCAGTGAGAACC	exon sense-overlapping	NM_020893	C9orf174	uncharacterized protein C9orf174	+	100069909	100139577
ASHGA5P023246	48.7014	85.2375	5.87524	6.14136	M	M	noncoding	ENST00000575689	LINC00327	GENCODE	722	chr13	+	24040709	24044781		CAGGTGGTGGTGAAAGCATATTGACTTTCCTGACTTCTTATGACCACATTTGAGGAAAGG	intergenic
ASHGA5P020228	49.0884	69.8981	5.88695	5.85808	M	P	noncoding	ENST00000509993	CTC-210G5.1	GENCODE	783	chr5	-	121772453	121804762		AAAGGGCAAAAGATGAGTGCCAGCCCGGCTGGAGGCTGACAGGCTTCCAAGAACCTGAAT	natural antisense	NM_001242935	SNCAIP	synphilin-1 isoform 1A	+	121647819	121799794
ASHGA5P020228	49.0884	69.8981	5.88695	5.85808	M	P	noncoding	ENST00000509993	CTC-210G5.1	GENCODE	783	chr5	-	121772453	121804762		AAAGGGCAAAAGATGAGTGCCAGCCCGGCTGGAGGCTGACAGGCTTCCAAGAACCTGAAT	natural antisense	NM_005460	SNCAIP	synphilin-1 isoform 1	+	121647819	121799794
ASHGA5P019466	229.989	345.944	8.10488	8.17442	P	M	noncoding	NR_026699	GLYCTK	RefSeq	3800	chr3	+	52321835	52329272	NM_145262, NR_026700, NR_026701	ACAGCTGATGACCTGCTGCTCGTGCTGATCTCAGAGGTGGGGGTTCAGCTCTGCTGCCTG	exon sense-overlapping	NM_001144951	GLYCTK	glycerate kinase isoform 2	+	52321835	52327021
ASHGA5P019466	229.989	345.944	8.10488	8.17442	P	M	noncoding	NR_026699	GLYCTK	RefSeq	3800	chr3	+	52321835	52329272	NM_145262, NR_026700, NR_026701	ACAGCTGATGACCTGCTGCTCGTGCTGATCTCAGAGGTGGGGGTTCAGCTCTGCTGCCTG	exon sense-overlapping	NM_145262	GLYCTK	glycerate kinase isoform 1	+	52321835	52329272
ASHGA5P026366	205.259	349.477	7.9412	8.18919	P	P	noncoding	ENST00000416119	RP11-240D10.4	GENCODE	623	chr1	-	55087149	55094111		CTAAAGTTCGAGGCCATTCACAACCTGATCCCAACGTTCTTCCAATCTTTTATCTTTTTT	intron sense-overlapping	NM_176782	FAM151A	protein FAM151A	-	55074849	55089200
ASHGA5P026366	205.259	349.477	7.9412	8.18919	P	P	noncoding	ENST00000416119	RP11-240D10.4	GENCODE	623	chr1	-	55087149	55094111		CTAAAGTTCGAGGCCATTCACAACCTGATCCCAACGTTCTTCCAATCTTTTATCTTTTTT	intronic antisense	NM_015547	ACOT11	acyl-coenzyme A thioesterase 11 isoform 1	+	55013806	55100417
ASHGA5P026562	54.1216	73.941	6.0275	5.93714	P	P	noncoding	DA148762		LincRNAs identified by Khalil et al	529	chr6	+	381362	381891		CAGAGACTGAATTCAGTGAGCAGAGAAAACAGCCTAGCCCATGGATTTGTTCTCAATGCA	intergenic
ASHGA5P046111	16.2562	29.9124	4.29574	4.62918	A	P	noncoding	uc004cui.1	AY660578	UCSC_knowngene	1095	chrX	-	10988010	11129258		ACTGGACTTTACAACTAGGTATAAGAAGAACAAGGAGGGAAGAAGAGTATCTTCTTTGTA	bidirectional	NM_001122608	HCCS	cytochrome c-type heme lyase	+	11129405	11141204
ASHGA5P046111	16.2562	29.9124	4.29574	4.62918	A	P	noncoding	uc004cui.1	AY660578	UCSC_knowngene	1095	chrX	-	10988010	11129258		ACTGGACTTTACAACTAGGTATAAGAAGAACAAGGAGGGAAGAAGAGTATCTTCTTTGTA	bidirectional	NM_001171991	HCCS	cytochrome c-type heme lyase	+	11129405	11141204
ASHGA5P046111	16.2562	29.9124	4.29574	4.62918	A	P	noncoding	uc004cui.1	AY660578	UCSC_knowngene	1095	chrX	-	10988010	11129258		ACTGGACTTTACAACTAGGTATAAGAAGAACAAGGAGGGAAGAAGAGTATCTTCTTTGTA	bidirectional	NM_005333	HCCS	cytochrome c-type heme lyase	+	11129405	11141204
ASHGA5P050393	21.9648	13.0542	4.72799	3.41156	P	A	noncoding	ENST00000443066	AC104623.2	GENCODE	545	chr2	+	16704457	16710706		CTGTATGGAGCATCTGGAAAGCATCTGTGGAAGAATTACAGCAAAAACTTCTACAATTCA	intergenic
ASHGA5P029861	117.218	186.124	7.13727	7.27693	P	M	noncoding	ENST00000559072	ELMO2P1	pseudogene	747	chr15	-	22777712	22789974	NM_133171, NM_182764	TCCAGACAGGAGATTCAGACCTACGCCATTGCACTGATTAATGCACTTTTTCTGAAGCCT
ASHGA5P052661	88.3208	59.6169	6.72642	5.62911	P	M	noncoding	uc011dok.1	AK298056	UCSC_knowngene	2331	chr6	-	31783319	31785722		AAGCCTTGGGACAACGGGAGTCACTCTCGAAAAAGGTAGTGGACTGTCGCAGCAGCTCCT	natural antisense	NM_005345	HSPA1A	heat shock 70 kDa protein 1A/1B	+	31783290	31785719
ASHGA5P010612	21.4833	37.8903	4.69614	4.97727	A	P	noncoding	ENST00000420309	PCBP1-AS1	GENCODE	573	chr2	-	70223961	70313407	ENST00000366234, ENST00000413069, ENST00000415742, ENST00000423402, ENST00000439892	TCTCAGTGACCACAGGTTGGTTGAGGGGTTTAACAAGGCTAAGAAGGTGAGACGTGGTCT	intergenic
ASHGA5P044533	23.0613	12.1815	4.79435	3.31064	P	A	noncoding	ENST00000520824	RP11-89M16.1	GENCODE	892	chr8	-	129571959	129573372		AACACGGACACGGGAGTAGTGGAATCAGTCAAGAGGGAATTTCAAAGGTCAAAGATGAAA	intergenic
ASHGA5P033276	11484.6	12696.9	13.7456	13.3856	P	P	noncoding	TCONS_00028417	XLOC_013770	LincRNAs identified by Cabili et al	269	chr20	-	46470885	46471713		AATGGAACAAGTCAAAGGCAAAGCAACACGTCCCCCTGTAAAAACTGTCAGTGTAACCGT	intergenic
ASHGA5P031317	49.3579	55.9817	5.89467	5.53924	P	P	noncoding	ENST00000563408	RP11-264L1.4	GENCODE	719	chr16	-	78529822	78540465		AGACTGTGGTTATCCGTTTAAAGATGTTCCTCTCTCAAGGAATCTCTGAGAACTATAAAT	intronic antisense	NM_016373	WWOX	WW domain-containing oxidoreductase isoform 1	+	78133326	79246564
ASHGA5P056218	27.8234	51.8759	5.06403	5.43011	P	P	noncoding	TCONS_00001175	XLOC_000428	LincRNAs identified by Cabili et al	591	chr1	+	158119643	158122023		CCGTTAGCTGGTTTGGTTAGCAGGACATTTCCAGGGTATCACAGTATACTGAAATATTAC	intergenic
ASHGA5P045969	37.2618	41.5054	5.4867	5.11071	P	P	noncoding	uc001iio.1	AK129672	UCSC_knowngene	2375	chr10	-	5903871	5906246		TTTAGCACAGTGTCTGGTACAGGGGAAATGCCCAAAACACACAGCTTGTTACTATCTAGC	exon sense-overlapping	NM_019046	ANKRD16	ankyrin repeat domain-containing protein 16 isoform a	-	5903688	5931860
ASHGA5P006309	55.4514	57.4417	6.06545	5.57504	P	P	noncoding	ENST00000400817	AC103965.1	GENCODE	2850	chr15	-	84868062	84898877	ENST00000561015, uc002bkb.3, uc002blo.2	GAGCAGGGTGGCTTTTATCCTAGATCACCACTGGATTGCTGACAGATAGAGGAGGTGGGA	intergenic
ASHGA5P036695	121.986	158.478	7.19442	7.04346	P	P	noncoding	ENST00000420928	RP5-828K20.2	GENCODE	504	chr20	-	22260865	22263310		AACAAACCGTCTCTAGAACGTATGCATTTGAGCACTCCAGTACTCGAGTATCCAAGGAAG	intergenic
ASHGA5P045519	764.251	1195.16	9.82282	9.98079	P	P	noncoding	TCONS_00001756	XLOC_001124	LincRNAs identified by Cabili et al	262	chr1	-	184618283	184622348		AAATCTTGGAGTCCTACCCAATATCCCCATTCACCTCTCTGTGTGTCTTCTTGGTTTGGT	intergenic
ASHGA5P015411	332.034	459.722	8.62914	8.59599	P	P	noncoding	NR_024420	LOC389634	RefSeq	682	chr12	-	8509559	8543348		CGGCAGAGGAATAACTTCACTCTTCTCTGCAACGAATCCCAAAAGTATATAATTGAGCTG	intergenic
ASHGA5P040648	1571.29	2133.8	10.8515	10.8214	P	P	noncoding	ENST00000502275	RP11-395P13.3	GENCODE	760	chr5	-	124705857	124706617		ATGTTTCACTCTTTGCTGGAGTTTACTTTAAAAGCCTCCCTTTCCCTTCAACATTATCAA	intergenic
ASHGA5P045125	23.4777	27.7936	4.821	4.52336	P	P	noncoding	ENST00000427161	RP11-87N24.3	GENCODE	157	chr9	-	10631749	10632203		CCATGTTCCAATGTGTCATAGATACCCTGGTTTGAGTGGGATATAATGAAACCAGTATGG	intergenic
ASHGA5P023508	102.202	206.794	6.94071	7.42839	P	P	noncoding	uc002jak.3	BC041872	UCSC_knowngene	2276	chr17	+	60783566	60815282		TCATCAACTCTTGTTCCATCAGGAAACTGCATCTTGGATTCTGGGTCAACATCATCCCCA	natural antisense	NM_001100875	MARCH10	probable E3 ubiquitin-protein ligase MARCH10	-	60778674	60884011
ASHGA5P023508	102.202	206.794	6.94071	7.42839	P	P	noncoding	uc002jak.3	BC041872	UCSC_knowngene	2276	chr17	+	60783566	60815282		TCATCAACTCTTGTTCCATCAGGAAACTGCATCTTGGATTCTGGGTCAACATCATCCCCA	natural antisense	NM_152598	MARCH10	probable E3 ubiquitin-protein ligase MARCH10	-	60778674	60885705
ASHGA5P021145	30.3606	26.2398	5.18864	4.44006	P	P	noncoding	ENST00000526327	RP11-405K6.1	GENCODE	463	chr11	+	25756316	25803213		TCCATGGTGATTCTTGGCGCCATTGTCAAAGGCCAGCTGACTGTATATGTATATGTCACC	intergenic
ASHGA5P018582	46.8694	74.1563	5.81802	5.9409	P	P	noncoding	NR_046691	HS6ST2-AS1	RefSeq	550	chrX	+	131801669	131803915		CTAATTAGAGGCACTGAATTCTCTTCATTACATGTTCAGTTCTGAAGCTGCTGACTTTTG	intronic antisense	NM_001077188	HS6ST2	heparan-sulfate 6-O-sulfotransferase 2 isoform L	-	131760037	132095423
ASHGA5P018582	46.8694	74.1563	5.81802	5.9409	P	P	noncoding	NR_046691	HS6ST2-AS1	RefSeq	550	chrX	+	131801669	131803915		CTAATTAGAGGCACTGAATTCTCTTCATTACATGTTCAGTTCTGAAGCTGCTGACTTTTG	intronic antisense	NM_147175	HS6ST2	heparan-sulfate 6-O-sulfotransferase 2 isoform S	-	131760037	132095423
ASHGA5P022105	1278.08	1873.13	10.5569	10.6366	P	M	noncoding	ENST00000549329	HOXD-AS1	GENCODE	609	chr2	-	177041113	177042770		GTGTCCTCAGCGCTGTGAACAATGGAGCCATCAAAAAGGCCTTCTCCCAGCCTCCTCACC	intergenic
ASHGA5P045044	461.511	509.099	9.09887	8.7412	P	P	noncoding	ENST00000561761	RP11-629O1.2	GENCODE	1546	chr8	+	134584413	134586104		TTAGCTTTGGCTGGGAATATCGTCTGGGCCAATAAAGAGTTTTTGGATGAAATAACAAAA	bidirectional	NM_003033	ST3GAL1	CMP-N-acetylneuraminate-beta-galactosamide- alpha-2,3-sialyltransferase 1	-	134467090	134584183
ASHGA5P045044	461.511	509.099	9.09887	8.7412	P	P	noncoding	ENST00000561761	RP11-629O1.2	GENCODE	1546	chr8	+	134584413	134586104		TTAGCTTTGGCTGGGAATATCGTCTGGGCCAATAAAGAGTTTTTGGATGAAATAACAAAA	bidirectional	NM_173344	ST3GAL1	CMP-N-acetylneuraminate-beta-galactosamide- alpha-2,3-sialyltransferase 1	-	134467090	134584183
ASHGA5P000246	147.423	303.277	7.46406	7.98627	P	P	noncoding	chr13:19779350-19799600+	chr13:19779350-19799600	LincRNAs identified by Khalil et al	20250	chr13	+	20881350	20901600		CTCTTCAGATCTTCTGTGGGTGCTCTGTCCCCCAACAGAAGTTACTCTGCAATGTTAATT	intergenic
ASHGA5P020816	4245.88	8908.27	12.2792	12.8933	P	P	noncoding	NR_045493	LSM1	RefSeq	883	chr8	-	38020838	38034248		TCCCCCAACGAAAAGCACTTGGTTCTGCTTCGAGATGGAAGGACACTTATAGGCTTTTTA	exon sense-overlapping	NM_014462	LSM1	U6 snRNA-associated Sm-like protein LSm1	-	38020838	38034248
ASHGA5P020816	4245.88	8908.27	12.2792	12.8933	P	P	noncoding	NR_045493	LSM1	RefSeq	883	chr8	-	38020838	38034248		TCCCCCAACGAAAAGCACTTGGTTCTGCTTCGAGATGGAAGGACACTTATAGGCTTTTTA	natural antisense	NM_001204878	BAG4	BAG family molecular chaperone regulator 4 isoform 2	+	38034105	38070819
ASHGA5P020816	4245.88	8908.27	12.2792	12.8933	P	P	noncoding	NR_045493	LSM1	RefSeq	883	chr8	-	38020838	38034248		TCCCCCAACGAAAAGCACTTGGTTCTGCTTCGAGATGGAAGGACACTTATAGGCTTTTTA	natural antisense	NM_004874	BAG4	BAG family molecular chaperone regulator 4 isoform 1	+	38034105	38070819
ASHGA5P037374	122.07	207.113	7.19556	7.43089	P	P	noncoding	ENST00000430259	AP001469.9	GENCODE	2014	chr21	-	47671725	47674047		GCTGTGTTAAGGTACATTGATAGACCTGCTTCATTTTAGACTCTTCAGTAAGATAGTTTA	intron sense-overlapping	NM_003906	MCM3AP	80 kDa MCM3-associated protein	-	47655047	47705236
ASHGA5P000022	196.306	291.705	7.8784	7.92651	P	P	noncoding	AI808306		LincRNAs identified by Khalil et al	451	chr2	+	238206329	238206871		TATCATCTACCCACCTGGTTTTCGGAGGAAAAACTTTGTTCCTTCAGCCATCTTCACAGG	intergenic
ASHGA5P039732	1158.22	924.86	10.4186	9.60594	P	P	noncoding	TCONS_00023008	XLOC_010856	LincRNAs identified by Cabili et al	358	chr14	+	66592482	66593873		CCTTCTTCCCCTCTCTTCATGTTCACAGCATATCTTATTATTGTTAATATTGGAAGTCAA	intergenic
ASHGA5P058652	161.426	199.225	7.59752	7.37483	P	P	noncoding	uc022alr.1	LOC646329	UCSC_knowngene	271	chr7	-	130557250	130596911		TATCTGTTAACAGACTGCTTTTACACCTACCTACCATACTGGGAACTGCCCAATGGAGAG	intergenic
ASHGA5P047629	126.776	238.269	7.25028	7.63569	P	P	noncoding	ENST00000566847	RP11-85A1.3	GENCODE	864	chr10	+	101380811	101381675		TATTAACCTTTAGGTCGCGACCGTTTGGAAAATAATAAAACTACGAATTCTCTTCTCCTA	bidirectional	NM_031212	SLC25A28	mitoferrin-2	-	101370274	101380221
ASHGA5P027700	46.543	63.244	5.80679	5.7149	P	P	noncoding	NR_033834	FLJ31485	RefSeq	3678	chr12	-	130636137	130646223		GGCCACTTCCTCGGAGAGTATTGGCTTTTAATTAAAACAAGCCCTACAATTTTTACATCG	bidirectional	NM_007197	FZD10	frizzled-10 precursor	+	130647003	130650285
ASHGA5P020784	81.2081	149.931	6.6132	6.96247	P	P	noncoding	ENST00000519762	RP11-909N17.3	GENCODE	417	chr8	+	144499848	144501320		TACAGAGGCTGCATGGATGTGATGGTTGGAGTGGAAGCTGACATTGTGGGCCAGGAGACC	intergenic
ASHGA5P051381	164.409	217.267	7.62198	7.49992	P	P	noncoding	ENST00000427273	GRM7-AS1	GENCODE	194	chr3	-	7561824	7602020		TCTTTATATGAGTGACACTCCTCTTTATCCACAAGTGAGATCTATGTACCTCTCCTTTGA	intronic antisense	NM_000844	GRM7	metabotropic glutamate receptor 7 isoform a precursor	+	6902801	7783218
ASHGA5P051381	164.409	217.267	7.62198	7.49992	P	P	noncoding	ENST00000427273	GRM7-AS1	GENCODE	194	chr3	-	7561824	7602020		TCTTTATATGAGTGACACTCCTCTTTATCCACAAGTGAGATCTATGTACCTCTCCTTTGA	intronic antisense	NM_181874	GRM7	metabotropic glutamate receptor 7 isoform b precursor	+	6902801	7783218
ASHGA5P042812	52.3521	98.7087	5.97982	6.35957	P	M	noncoding	TCONS_00019149	XLOC_009180	LincRNAs identified by Cabili et al	3075	chr11	+	67544665	67550430		AAATCTAGGAAATCCAGCATTGAAGGACAGGCATTGTGAATCTGTTGTGGATGGGCTGAG	intergenic
ASHGA5P026128	85.4191	107.036	6.68058	6.47406	P	P	noncoding	ENST00000433035	AC124057.5	GENCODE	404	chr11	+	2425744	2429138		AGGATGACCAGCCAGTTGGCATAGAGGCTGGGGCAGGATGGTGAGTCCTCCAGCAGCAGT	natural antisense	NM_014555	TRPM5	transient receptor potential cation channel subfamily M member 5	-	2425745	2444275
ASHGA5P045823	100.238	120.864	6.91234	6.64934	P	P	noncoding	uc004asn.1	AX746834	UCSC_knowngene	2502	chr9	+	95393148	95395650		TAGGAAAAAACCCGCCACACTGCTGTTTATACCTAAATCAACGTACCCAACTGGCAGACA	intronic antisense	NM_022755	IPPK	inositol-pentakisphosphate 2-kinase	-	95375465	95432547
ASHGA5P046175	28.3885	33.7464	5.09192	4.80982	P	P	noncoding	ENST00000416061	AF196970.3	GENCODE	925	chrX	-	48557353	48595570		TTGTAATCGCACAGGTACTCGACTTCAAAGTCATAGAGGTTCCTCTTAGAGATACCGAGG	natural antisense	NM_003173	SUV39H1	histone-lysine N-methyltransferase SUV39H1	+	48555130	48567406
ASHGA5P028954	13792.8	15020.5	13.9891	13.6269	P	P	noncoding	TCONS_00010530	XLOC_005050	LincRNAs identified by Cabili et al	1355	chr5	-	149016982	149020628		CAAACTGTTGTGGACTACGCGATCTCCACATGGAAGATGTCACATCAAAAAATAAAAATA	intergenic
ASHGA5P041346	240.93	359.115	8.17272	8.23076	P	P	noncoding	ENST00000509456	RP11-284A20.1	GENCODE	204	chr5	+	124255639	124257291		TTATGCAGAGAAACCCCAAATCTGGGGCAAAGCCCTCCTGTTCATTTTATCTCACACAAG	intergenic
ASHGA5P040752	89.3129	127.078	6.74445	6.728	P	P	noncoding	ENST00000520882	AC005740.5	GENCODE	344	chr5	-	141350201	141362252		CATCTGCAGAAAAGAAATACAAAAGATGGTGTTAGGACCCTCTCCAAATTAAAATTCTGA	intronic antisense	NM_183399	RNF14	E3 ubiquitin-protein ligase RNF14 isoform 1	+	141346401	141369856
ASHGA5P040752	89.3129	127.078	6.74445	6.728	P	P	noncoding	ENST00000520882	AC005740.5	GENCODE	344	chr5	-	141350201	141362252		CATCTGCAGAAAAGAAATACAAAAGATGGTGTTAGGACCCTCTCCAAATTAAAATTCTGA	intronic antisense	NM_183400	RNF14	E3 ubiquitin-protein ligase RNF14 isoform 1	+	141348450	141369856
ASHGA5P040752	89.3129	127.078	6.74445	6.728	P	P	noncoding	ENST00000520882	AC005740.5	GENCODE	344	chr5	-	141350201	141362252		CATCTGCAGAAAAGAAATACAAAAGATGGTGTTAGGACCCTCTCCAAATTAAAATTCTGA	natural antisense	NM_001201365	RNF14	E3 ubiquitin-protein ligase RNF14 isoform 1	+	141346401	141369856
ASHGA5P040752	89.3129	127.078	6.74445	6.728	P	P	noncoding	ENST00000520882	AC005740.5	GENCODE	344	chr5	-	141350201	141362252		CATCTGCAGAAAAGAAATACAAAAGATGGTGTTAGGACCCTCTCCAAATTAAAATTCTGA	natural antisense	NM_004290	RNF14	E3 ubiquitin-protein ligase RNF14 isoform 1	+	141348450	141369856
ASHGA5P040752	89.3129	127.078	6.74445	6.728	P	P	noncoding	ENST00000520882	AC005740.5	GENCODE	344	chr5	-	141350201	141362252		CATCTGCAGAAAAGAAATACAAAAGATGGTGTTAGGACCCTCTCCAAATTAAAATTCTGA	natural antisense	NM_183398	RNF14	E3 ubiquitin-protein ligase RNF14 isoform 2	+	141348450	141369856
ASHGA5P040752	89.3129	127.078	6.74445	6.728	P	P	noncoding	ENST00000520882	AC005740.5	GENCODE	344	chr5	-	141350201	141362252		CATCTGCAGAAAAGAAATACAAAAGATGGTGTTAGGACCCTCTCCAAATTAAAATTCTGA	natural antisense	NM_183401	RNF14	E3 ubiquitin-protein ligase RNF14 isoform 1	+	141348711	141369856
ASHGA5P058620	585.794	846.805	9.44448	9.47903	P	P	noncoding	uc011crg.2	SMA4	UCSC_knowngene	2025	chr5	+	69140556	69275149	NR_029426, uc003jzw.3	GAAGCTTAAGGTGTCAGTTTCTTGGTCGGGAATGAAAATAGTGCCAACCTGTGATACCTT	intergenic
ASHGA5P017962	157.163	214.768	7.55579	7.48405	P	P	noncoding	ENST00000447702	RP1-81D8.3	GENCODE	122	chr6	+	161119524	161121664		ACTTCAGGTGAGATGGAAGGTTGAACTCTACCTCACCTCCTGGCTACAGAGTGCGGTGGC	intergenic
ASHGA5P035023	1270	312.519	10.5484	8.02955	P	P	noncoding	TCONS_00004501	XLOC_002399	LincRNAs identified by Cabili et al	628	chr2	-	175197324	175198448		TTCTCGGCTTCCCATAGAGTCTCCGCGTAGATTTACTAATAGAGGGATTGTTAAGTGGCA	intergenic
ASHGA5P058034	139.33	241.462	7.38591	7.65458	P	P	noncoding	TCONS_00025566	XLOC_012393	LincRNAs identified by Cabili et al	3567	chr17	-	13679959	13685245		AATCTTCCTAGAAGTCATCCTCTCAGCTCTTAATCTGGGTGTCTGGTTACCAGTTCAGAA	intergenic
ASHGA5P023352	47.0442	105.813	5.82406	6.45902	P	P	noncoding	ENST00000579097	RP11-161I6.2	GENCODE	779	chr18	-	2034679	2239880		ACAAGCAATGTTTTGCCAGGACGATTAAATATCATTGATGCTTCTGGTCTACAATTAGTC	intergenic
ASHGA5P038678	6.10382	28.148	2.91572	4.54166	A	P	noncoding	NR_024065	LINC00312	RefSeq	2903	chr3	+	8613467	8616354		GCCAAGTGGCACAGCTCATCTTGAAGTAATTATAATGCCACTAAAATTCTCATTTGTATT	intergenic
ASHGA5P018923	298.967	297.633	8.47813	7.959	M	P	noncoding	NR_036577	APTX	RefSeq	1895	chr9	-	32972603	33001639		AGAGTGTAACAAGGGATATGTCAAGGTAAAGCAGAGTTTGAGGAAGAGGCAAAGAACCCT	exon sense-overlapping	NM_001195248	APTX	aprataxin isoform e	-	32972603	33001639
ASHGA5P018923	298.967	297.633	8.47813	7.959	M	P	noncoding	NR_036577	APTX	RefSeq	1895	chr9	-	32972603	33001639		AGAGTGTAACAAGGGATATGTCAAGGTAAAGCAGAGTTTGAGGAAGAGGCAAAGAACCCT	exon sense-overlapping	NM_001195249	APTX	aprataxin isoform a	-	32972603	33001574
ASHGA5P018923	298.967	297.633	8.47813	7.959	M	P	noncoding	NR_036577	APTX	RefSeq	1895	chr9	-	32972603	33001639		AGAGTGTAACAAGGGATATGTCAAGGTAAAGCAGAGTTTGAGGAAGAGGCAAAGAACCCT	exon sense-overlapping	NM_001195250	APTX	aprataxin isoform f	-	32972603	33001639
ASHGA5P018923	298.967	297.633	8.47813	7.959	M	P	noncoding	NR_036577	APTX	RefSeq	1895	chr9	-	32972603	33001639		AGAGTGTAACAAGGGATATGTCAAGGTAAAGCAGAGTTTGAGGAAGAGGCAAAGAACCCT	exon sense-overlapping	NM_001195251	APTX	aprataxin isoform g	-	32972603	33001639
ASHGA5P018923	298.967	297.633	8.47813	7.959	M	P	noncoding	NR_036577	APTX	RefSeq	1895	chr9	-	32972603	33001639		AGAGTGTAACAAGGGATATGTCAAGGTAAAGCAGAGTTTGAGGAAGAGGCAAAGAACCCT	exon sense-overlapping	NM_001195252	APTX	aprataxin isoform i	-	32972603	33001639
ASHGA5P018923	298.967	297.633	8.47813	7.959	M	P	noncoding	NR_036577	APTX	RefSeq	1895	chr9	-	32972603	33001639		AGAGTGTAACAAGGGATATGTCAAGGTAAAGCAGAGTTTGAGGAAGAGGCAAAGAACCCT	exon sense-overlapping	NM_001195254	APTX	aprataxin isoform h	-	32972603	33001610
ASHGA5P018923	298.967	297.633	8.47813	7.959	M	P	noncoding	NR_036577	APTX	RefSeq	1895	chr9	-	32972603	33001639		AGAGTGTAACAAGGGATATGTCAAGGTAAAGCAGAGTTTGAGGAAGAGGCAAAGAACCCT	exon sense-overlapping	NM_175069	APTX	aprataxin isoform b	-	32972603	33001639
ASHGA5P018923	298.967	297.633	8.47813	7.959	M	P	noncoding	NR_036577	APTX	RefSeq	1895	chr9	-	32972603	33001639		AGAGTGTAACAAGGGATATGTCAAGGTAAAGCAGAGTTTGAGGAAGAGGCAAAGAACCCT	exon sense-overlapping	NM_175073	APTX	aprataxin isoform a	-	32972603	33001639
ASHGA5P022537	825.16	1050.28	9.93501	9.79049	P	P	noncoding	ENST00000558515	RP11-424I19.2	GENCODE	645	chr15	+	101709773	101711026		ATGGAACACGTATGTCACCTCCTCCTGAGGATGCGGCCCAGATGGAAATCACTCCTGGCT	intergenic
ASHGA5P018987	49.617	73.0825	5.90251	5.92126	M	P	noncoding	ENST00000463377	TCAM1P	GENCODE	453	chr17	+	61926651	61939892		ATCCTTTGCCCAGGCAAGCCACAGTTAGAGGAATCCAGTTGCCCTGGCAAACAGACCTGG	intergenic
ASHGA5P043683	37.0674	72.2921	5.47832	5.90654	M	P	noncoding	NR_026929	DKFZp434L192	RefSeq	1068	chr7	+	56563915	56564977	ENST00000566570	ACCACATCACCAGGCTCAGTTCCAGGAAGGCTGAGAAGTGCCCAGTACACTGAGGATGCA	intergenic
ASHGA5P038793	27.9236	54.816	5.06849	5.50939	P	P	noncoding	TCONS_00024212	XLOC_011603	LincRNAs identified by Cabili et al	686	chr15	-	98538124	98538931	TCONS_00023824, TCONS_00023825	ATTCCTAGAAGATAGCGTGACACCGAGAAACAGGCTGGAGTGACACACCCAAACAATTAT	intergenic
ASHGA5P022221	52.4417	82.9391	5.98264	6.10208	P	P	noncoding	ENST00000552615	RP11-1016B18.1	GENCODE	579	chr12	-	98147033	98155637		AATTTTAAAGATATGAAGACTGGAGTGAGCCCTCATCAGCCAGATGGACTGTTTCATCTC	intergenic
ASHGA5P040906	58.1393	87.2663	6.13328	6.1762	P	P	noncoding	ENST00000505248	RP11-423H2.5	GENCODE	547	chr5	-	177284945	177298191	ENST00000502354, ENST00000511796	TAAAAGAAAACAGACTTGTCACCTCTGGCAAAGCCTCAACATATGGGTATGTATCCGTCA	intergenic
ASHGA5P023588	33.8301	57.6599	5.3449	5.58123	M	P	noncoding	ENST00000585017	AC015818.3	GENCODE	567	chr17	-	20426130	20427762		CCATGAGGAGAAGGTTCTAGGTCCCAGGGACTCCAAGGCTCAACCCAAGGATAGAGATCC	intergenic
ASHGA5P047311	125.264	160.14	7.23368	7.05893	P	M	noncoding	AI783846		LincRNAs identified by Khalil et al	230	chr2	-	194286051	194286266		CCTCAGAACCAAGAAATTTTGAAAGCAGCTATTTATATAGGAAAATGCCTCTCTGACATT	intergenic
ASHGA5P015176	31.7894	43.6083	5.25439	5.18202	P	M	noncoding	ENST00000417557	AC092535.3	GENCODE	2165	chr4	+	1145159	1147489		AAACACAGTACTTTCTGTGAGCTGGGTTAGGCTTGTACAGACTCCAGAGTCCCAAATATG	intergenic
ASHGA5P020333	135.155	169.736	7.34272	7.14242	P	M	noncoding	ENST00000511823	RP11-33B1.1	pseudogene	336	chr4	+	120379122	120383019	ENST00000449219, ENST00000508519, ENST00000510011, ENST00000513147, ENST00000515251, NR_037630	GTGGATAACACTGGCAGCCTGTTATCAATTACATTGATATTAAATTTGAGGACTACCTAA
ASHGA5P016939	179.064	193.616	7.74536	7.33302	M	M	noncoding	ENST00000435885	RP11-214F16.3	GENCODE	335	chr13	-	100143536	100144751		CCACAAACGAATTCATTACTCCTCCTTTGATTTGTCAATTTGAGAAACAACTCTTCCAAC	intergenic
ASHGA5P016476	58.4579	72.8212	6.14144	5.91623	M	M	noncoding	uc004eqg.1	LOC642776	UCSC_knowngene	2079	chrX	-	115033603	115085422	ENST00000430756	AGCCTCAGCTAGGGCACACAGAGTGAACAGAAAAAGAGGATACCTCTGCGATCCCGGGTC	intergenic
ASHGA5P035772	385.269	608.843	8.83846	9.00166	M	M	noncoding	TCONS_00004141	XLOC_001984	LincRNAs identified by Cabili et al	244	chr2	-	10174540	10176907	TCONS_00004140	AGGCTTCCAAGGGTCCTCGTGGCTACCCAGCCCATCTGCTCAGCCAACTGCTTGCATCTG	intergenic
ASHGA5P027594	855.213	1009.4	9.98217	9.73274	M	M	noncoding	ENST00000552784	RP1-71H24.1	GENCODE	575	chr12	-	113345432	113455556		CTCTCCCCGGCGATTTAACTGATCCTGAAAAGTGGTGAGAGGACTGAGGAAGACAACCAG	intronic antisense	NM_001032731	OAS2	2'-5'-oligoadenylate synthase 2 isoform 3	+	113416273	113426610
ASHGA5P027594	855.213	1009.4	9.98217	9.73274	M	M	noncoding	ENST00000552784	RP1-71H24.1	GENCODE	575	chr12	-	113345432	113455556		CTCTCCCCGGCGATTTAACTGATCCTGAAAAGTGGTGAGAGGACTGAGGAAGACAACCAG	intronic antisense	NM_002535	OAS2	2'-5'-oligoadenylate synthase 2 isoform 2	+	113416273	113448503
ASHGA5P027594	855.213	1009.4	9.98217	9.73274	M	M	noncoding	ENST00000552784	RP1-71H24.1	GENCODE	575	chr12	-	113345432	113455556		CTCTCCCCGGCGATTTAACTGATCCTGAAAAGTGGTGAGAGGACTGAGGAAGACAACCAG	intronic antisense	NM_006187	OAS3	2'-5'-oligoadenylate synthase 3	+	113376248	113411054
ASHGA5P027594	855.213	1009.4	9.98217	9.73274	M	M	noncoding	ENST00000552784	RP1-71H24.1	GENCODE	575	chr12	-	113345432	113455556		CTCTCCCCGGCGATTTAACTGATCCTGAAAAGTGGTGAGAGGACTGAGGAAGACAACCAG	intronic antisense	NM_016817	OAS2	2'-5'-oligoadenylate synthase 2 isoform 1	+	113416273	113449528
ASHGA5P027594	855.213	1009.4	9.98217	9.73274	M	M	noncoding	ENST00000552784	RP1-71H24.1	GENCODE	575	chr12	-	113345432	113455556		CTCTCCCCGGCGATTTAACTGATCCTGAAAAGTGGTGAGAGGACTGAGGAAGACAACCAG	natural antisense	NM_001032409	OAS1	2'-5'-oligoadenylate synthase 1 isoform 3	+	113344738	113357712
ASHGA5P027594	855.213	1009.4	9.98217	9.73274	M	M	noncoding	ENST00000552784	RP1-71H24.1	GENCODE	575	chr12	-	113345432	113455556		CTCTCCCCGGCGATTTAACTGATCCTGAAAAGTGGTGAGAGGACTGAGGAAGACAACCAG	natural antisense	NM_002534	OAS1	2'-5'-oligoadenylate synthase 1 isoform 2	+	113344738	113355831
ASHGA5P027594	855.213	1009.4	9.98217	9.73274	M	M	noncoding	ENST00000552784	RP1-71H24.1	GENCODE	575	chr12	-	113345432	113455556		CTCTCCCCGGCGATTTAACTGATCCTGAAAAGTGGTGAGAGGACTGAGGAAGACAACCAG	natural antisense	NM_016816	OAS1	2'-5'-oligoadenylate synthase 1 isoform 1	+	113344738	113357712
ASHGA5P036078	27.1726	38.7947	5.03136	5.01035	P	P	noncoding	TCONS_00017652	XLOC_008328	LincRNAs identified by Cabili et al	1519	chrY	-	22681833	22686319		TCTGGAAATAACTCAGATGGACTCACAGAGCAGACCCAGATACAAAGCAGACATCTGTAG	intergenic
ASHGA5P022123	40.9365	88.4392	5.62305	6.19652	M	P	noncoding	ENST00000549742	RP11-412H8.2	GENCODE	665	chr14	-	29061428	29082829		GAGAAAGAAGAATGAATTGGAAAAGCAAATACTTCTGTGTTCTACTGTCAAATGTGATGC	intergenic
ASHGA5P019176	62.3977	88.276	6.23188	6.19339	P	P	noncoding	NR_024212	RNF185	RefSeq	2994	chr22	+	31556137	31603005		GAAAAACTGATTGACTGGGCTGGCGTTAACTGTGCGGAGGCAGTTGGCCGTGTTTACATC	exon sense-overlapping	NM_001135825	RNF185	E3 ubiquitin-protein ligase RNF185 isoform 2	+	31556137	31603005
ASHGA5P019176	62.3977	88.276	6.23188	6.19339	P	P	noncoding	NR_024212	RNF185	RefSeq	2994	chr22	+	31556137	31603005		GAAAAACTGATTGACTGGGCTGGCGTTAACTGTGCGGAGGCAGTTGGCCGTGTTTACATC	exon sense-overlapping	NM_152267	RNF185	E3 ubiquitin-protein ligase RNF185 isoform 1	+	31556137	31603005
ASHGA5P048912	440.917	781.55	9.03526	9.36153	P	P	noncoding	TCONS_00024508	XLOC_011826	LincRNAs identified by Cabili et al	1832	chr16	+	88218474	88220609		TGTGCAAGCCGCTCCGTGTTGGAAAATGTATGTAAAGTAAAATAAACACGGCTCTCGCTG	intergenic
ASHGA5P041698	932.582	1545.76	10.1004	10.3599	P	P	noncoding	ENST00000454426	HIST1H2APS2	pseudogene	370	chr6	-	25882253	25882623		CTTGGTCTTCCCTGGCCGGGCTCCAGCGCCGTCTGCTCCGCAAAGGCATCTATGCCGAGC
ASHGA5P036121	42.6	75.9784	5.68252	5.97648	M	M	noncoding	ENST00000414554	AC018737.1	GENCODE	557	chr2	+	122407225	122408257	NR_037857, NR_037858	GGAGAACGTTAGTTGACCCTGATGGGGACCCGTAGGGTAAAGGTTTTGTTTTTGTTTTTT	bidirectional	NM_001142273	CLASP1	CLIP-associating protein 1 isoform 2	-	122095351	122407052
ASHGA5P036121	42.6	75.9784	5.68252	5.97648	M	M	noncoding	ENST00000414554	AC018737.1	GENCODE	557	chr2	+	122407225	122408257	NR_037857, NR_037858	GGAGAACGTTAGTTGACCCTGATGGGGACCCGTAGGGTAAAGGTTTTGTTTTTGTTTTTT	bidirectional	NM_001142274	CLASP1	CLIP-associating protein 1 isoform 3	-	122095351	122407052
ASHGA5P036121	42.6	75.9784	5.68252	5.97648	M	M	noncoding	ENST00000414554	AC018737.1	GENCODE	557	chr2	+	122407225	122408257	NR_037857, NR_037858	GGAGAACGTTAGTTGACCCTGATGGGGACCCGTAGGGTAAAGGTTTTGTTTTTGTTTTTT	bidirectional	NM_001207051	CLASP1	CLIP-associating protein 1 isoform 4	-	122095351	122407052
ASHGA5P036121	42.6	75.9784	5.68252	5.97648	M	M	noncoding	ENST00000414554	AC018737.1	GENCODE	557	chr2	+	122407225	122408257	NR_037857, NR_037858	GGAGAACGTTAGTTGACCCTGATGGGGACCCGTAGGGTAAAGGTTTTGTTTTTGTTTTTT	bidirectional	NM_015282	CLASP1	CLIP-associating protein 1 isoform 1	-	122095351	122407052
ASHGA5P053592	11998.7	15336.8	13.8027	13.6551	P	P	noncoding	ENST00000518073	RP13-582O9.5	GENCODE	379	chr8	-	144362997	144363860		TGTTTGGTGCCCTGGTCGCGTGTCTTCCGAACTCTGCTGCTTCGCCCCGGCAAGAGCACT	intergenic
ASHGA5P038043	339.198	454.357	8.65796	8.57862	P	P	noncoding	ENST00000439621	RP11-334A14.8	GENCODE	1871	chr1	+	53580247	53584281		TGTAAACAAGAGCAGATAATCCCCAGCCACGCTCCTCTTATCATTAGATTCCATGCAGCA	natural antisense	NM_006671	SLC1A7	excitatory amino acid transporter 5	-	53552854	53608289
ASHGA5P040962	91.7038	121.459	6.78198	6.65704	P	P	noncoding	ENST00000568962	CTC-471C19.2	GENCODE	442	chr5	+	6030147	6030954		CCACCGTATGTGTTACCTTTCTACCTTGACTGTACCTTACATATGACTTAATAAATCATA	intergenic
ASHGA5P031024	79.4409	109.455	6.58073	6.50529	P	P	noncoding	TCONS_00006293	XLOC_002900	LincRNAs identified by Cabili et al	867	chr3	+	164169032	164405798		GCTACATTCACAACAAATTCCTTTCCTTGAGGTTATTCTAATGGCTCCAATAAGAGAAAA	intergenic
ASHGA5P041666	28.6597	24.2631	5.10637	4.32699	P	A	noncoding	ENST00000491317	LINC00518	GENCODE	1228	chr6	-	10430028	10435050		GCCTCACCTAAGGATAATGACTAAGAATAGGAAAAATTTACTGTGCAAAGATCAGTTCTT	intergenic
ASHGA5P006392	39.1507	56.7081	5.55876	5.55759	P	P	noncoding	NR_045683	MYO3B	RefSeq	6261	chr2	+	171034654	171511674	NR_045684	TAACTTTTATGGGTTCAGAAAATGGTCTTGCACAGAAGCATCGAACACCTCGCCGACGAT	exon sense-overlapping	NM_001083615	MYO3B	myosin-IIIb isoform 1	+	171034654	171511674
ASHGA5P006392	39.1507	56.7081	5.55876	5.55759	P	P	noncoding	NR_045683	MYO3B	RefSeq	6261	chr2	+	171034654	171511674	NR_045684	TAACTTTTATGGGTTCAGAAAATGGTCTTGCACAGAAGCATCGAACACCTCGCCGACGAT	exon sense-overlapping	NM_138995	MYO3B	myosin-IIIb isoform 2	+	171034654	171511674
ASHGA5P028805	34.5011	31.2572	5.37359	4.69528	P	P	noncoding	ENST00000420693	RP11-290D2.3	GENCODE	310	chr13	+	45924457	45925485		TCAGAGACTCTGTGAGCAAGTGACTTCCTAATACTTTATAAGACTTAAGCCTAAAATGAG	intergenic
ASHGA5P022648	70.8726	110.916	6.41219	6.52455	P	P	noncoding	ENST00000560360	CTD-2544M6.1	GENCODE	364	chr15	-	98589895	98836406		GTTTTGAGTAGCAATGGAGGTGTAAACTGTGATCCTCTTCCTTGAGTGAGATGGAAAAAA	intergenic
ASHGA5P019926	310.481	447.362	8.52969	8.55487	P	P	noncoding	ENST00000505371	RP11-141O11.2	GENCODE	526	chr5	-	68266518	68325754	uc003jvf.1	TTCATATATATCACAGTCTTTGCTACAGCAGTGTGTTCCTCTCAAGTCACCCACTCGTTC	intergenic
ASHGA5P026942	122.534	206.586	7.20095	7.42738	P	P	noncoding	ENST00000532886	RP11-627G23.1	GENCODE	4387	chr11	+	134349192	134375507		CCTGTGCCTGGGTGATTGTGAACTTGTAACAAATGTGATCTTATTTATGTTTTGAAAAAG	intergenic
ASHGA5P031068	2293.32	1167.89	11.3948	9.94286	P	P	noncoding	ENST00000566537	AC009133.15	GENCODE	547	chr16	-	29817816	29819053		AACTCCTTGGCGCACAGAGCGCAGATGTAGGGCCCCTTGCTCTTTGTCTTCTTCTCCAAG	natural antisense	NM_001042539	MAZ	myc-associated zinc finger protein isoform 2	+	29817854	29822504
ASHGA5P031068	2293.32	1167.89	11.3948	9.94286	P	P	noncoding	ENST00000566537	AC009133.15	GENCODE	547	chr16	-	29817816	29819053		AACTCCTTGGCGCACAGAGCGCAGATGTAGGGCCCCTTGCTCTTTGTCTTCTTCTCCAAG	natural antisense	NM_002383	MAZ	myc-associated zinc finger protein isoform 1	+	29817854	29822504
ASHGA5P033669	33.1792	56.4109	5.31504	5.54899	P	P	noncoding	ENST00000579775	RP11-357H3.1	GENCODE	211	chr18	-	73720072	73727816		GTGCAGCTGTATATGGGCCTGTTGGGGCTGATACAGCAGTCATTCTTTCCAAGAAATCTT	intergenic
ASHGA5P014679	90.8328	151.358	6.76935	6.97523	P	P	noncoding	ENST00000412410	AC073071.1	GENCODE	388	chr7	-	109162037	109237223		GAACACAAATTAGCTGGAGGAAAAGAATAAAAAGGAAATTACTCTGCCCAGCTATCAGCA	intergenic
ASHGA5P035596	36.9503	151.806	5.47295	6.97982	P	P	noncoding	ENST00000423838	AC068138.1	GENCODE	1134	chr2	-	227044759	227050087		GCAGAAGTTCTATGAGATGAAGTGAATGAATCACAGCTCATGATGTCTTCAAAATACAAT	intergenic
ASHGA5P044460	25.4263	48.6729	4.93333	5.34084	P	P	noncoding	ENST00000577199	RP11-1C8.6	GENCODE	777	chr8	-	104395305	104396082		TGTCTGATATTCTCTACCAAATGGTAAGGAATTTGAGGATAGAATCCATCCTTTGTTACC	intergenic
ASHGA5P016934	236.224	294.575	8.1423	7.94334	P	P	noncoding	NR_029401	LOC731275	RefSeq	3834	chr1	-	243219615	243265046	ENST00000447412	TCCAGTTAAGGAGATGGGGTCTCACCCTGTCACCCAGGCTTGAGTACAGTAGTGCTATCA	intergenic
ASHGA5P039114	46.8922	46.9215	5.81897	5.28884	P	P	noncoding	ENST00000488745	SNHG12	GENCODE	1365	chr1	-	28905052	28909495		AATTACATATTAGTGGAAGAGACAAGCCTTGAATAAATCGCCTTTCGGGGAGTATGACCC	natural antisense	NM_017846	TRNAU1AP	tRNA selenocysteine 1-associated protein 1	+	28879528	28905057
ASHGA5P030892	148.814	262.717	7.47959	7.77649	P	P	noncoding	ENST00000382313	CTD-2270P14.3	GENCODE	3523	chr16	-	2787091	2790805		AATGTCTAATCTGTATGTCATCGGAGTCAATAATGTGTTTTGCTATCGCTCTGGTTCCAG	intergenic
ASHGA5P032773	14.5895	33.6451	4.14486	4.80512	A	P	noncoding	ENST00000441700	AC091153.4	GENCODE	387	chr17	+	4578673	4600129		GAAAGTGAGAGCCAGAGAGAGACAGAAACAGGGAATGACCATTTACATATGTACACATAG	intronic antisense	NM_014389	PELP1	proline-, glutamic acid- and leucine-rich protein 1	-	4574678	4607632
ASHGA5P038324	44.68	70.6545	5.74974	5.87287	P	P	noncoding	ENST00000491849	RP11-735B13.1	GENCODE	452	chr3	-	84917278	84930830		GCATAAGACCCATGAAGATTACAGACACATACACTCCTAAAATTAAACATTAAGCGGAAT	intergenic
ASHGA5P022331	31.5657	1471.87	5.2445	10.2789	P	P	noncoding	uc001wuo.3	LOC283547	UCSC_knowngene	4400	chr14	-	39218542	39417475	NR_039982	CGTCTTGCTGATTATATGTCAAGTTCTGTGTGAAATGAGAGACCATGGGGATTCATTATT	intergenic
ASHGA5P035499	86.9585	115.299	6.70536	6.58015	P	P	noncoding	ENST00000413451	RP5-930J4.4	GENCODE	572	chr1	+	21069479	21070455		ATGTAACTCTCCAACATTTCCTTATAAAAAAGGCAAACAAGAAGTGACAACTCATGCTCC	natural antisense	NM_016287	HP1BP3	heterochromatin protein 1-binding protein 3	-	21069170	21113181
ASHGA5P022015	142.313	195.38	7.41574	7.34667	P	P	noncoding	uc010xow.2	LOC126536	UCSC_knowngene	1144	chr19	+	16132697	16138270	uc002nca.3	CGGAAAACAGGACAAAGATGAGCTGCGTGCCCATAATTCCACGTTTACGCTGACTCCTCC	intron sense-overlapping	ENST00000397365	AC004790.1		+	16124066	16152945
ASHGA5P037882	285.665	517.527	8.41409	8.76516	P	P	noncoding	ENST00000450963	CTA-211A9.5	GENCODE	658	chr22	+	27068739	27172811	ENST00000444388	TTCATAGAAGGAAGAAAATGGGAACAAAGGTGCTGCTGATCATCTGAGGTTGCCTGCATG	intergenic
ASHGA5P049432	5905.48	6570.1	12.7572	12.4508	P	P	noncoding	ENST00000577064	RP13-580F15.2	GENCODE	575	chr17	-	4385442	4386879		TTAGGTCCAGGTAGGCTGGCCCCTTCCTCCTCTCCCAGGAACCCCAACCTGCTGGGCCCA	intronic antisense	NM_182538	SPNS3	protein spinster homolog 3	+	4337218	4391499
ASHGA5P042820	36.7286	37.906	5.4645	4.97781	P	P	noncoding	ENST00000414890	RABGAP1L-IT1	GENCODE	737	chr1	+	174866094	174867133		CATTGTTAATTCATACTGAAATATTCACTTACCTCTGATCTATTTAAGCCAAGCTAATAG	intron sense-overlapping	NM_001035230	RABGAP1L	rab GTPase-activating protein 1-like isoform B	+	174844655	174927327
ASHGA5P042820	36.7286	37.906	5.4645	4.97781	P	P	noncoding	ENST00000414890	RABGAP1L-IT1	GENCODE	737	chr1	+	174866094	174867133		CATTGTTAATTCATACTGAAATATTCACTTACCTCTGATCTATTTAAGCCAAGCTAATAG	intron sense-overlapping	NM_001243763	RABGAP1L	rab GTPase-activating protein 1-like isoform B	+	174843523	174927327
ASHGA5P042820	36.7286	37.906	5.4645	4.97781	P	P	noncoding	ENST00000414890	RABGAP1L-IT1	GENCODE	737	chr1	+	174866094	174867133		CATTGTTAATTCATACTGAAATATTCACTTACCTCTGATCTATTTAAGCCAAGCTAATAG	intron sense-overlapping	NM_001243765	RABGAP1L	rab GTPase-activating protein 1-like isoform C	+	174769034	174964445
ASHGA5P042820	36.7286	37.906	5.4645	4.97781	P	P	noncoding	ENST00000414890	RABGAP1L-IT1	GENCODE	737	chr1	+	174866094	174867133		CATTGTTAATTCATACTGAAATATTCACTTACCTCTGATCTATTTAAGCCAAGCTAATAG	intron sense-overlapping	NM_014857	RABGAP1L	rab GTPase-activating protein 1-like isoform A	+	174128551	174927327
ASHGA5P023564	23.7568	35.9698	4.83795	4.90361	P	P	noncoding	ENST00000584203	RP11-45M22.3	GENCODE	1231	chr17	-	17071259	17088868		GTTGTGAAAGGTTTTGACTGATTTGGGGAAAGAATGGTGAAAAAGAGCTTCTCAGTTCTC	natural antisense	NM_015134	MPRIP	myosin phosphatase Rho-interacting protein isoform 1	+	16946073	17095962
ASHGA5P023564	23.7568	35.9698	4.83795	4.90361	P	P	noncoding	ENST00000584203	RP11-45M22.3	GENCODE	1231	chr17	-	17071259	17088868		GTTGTGAAAGGTTTTGACTGATTTGGGGAAAGAATGGTGAAAAAGAGCTTCTCAGTTCTC	natural antisense	NM_201274	MPRIP	myosin phosphatase Rho-interacting protein isoform 2	+	16946073	17095962
ASHGA5P045975	43.9121	76.0471	5.72453	5.97871	P	P	noncoding	ENST00000457964	RP11-123K19.2	GENCODE	394	chr9	+	129403034	129403572		GGGAGCCTGAAGTCCAGGCCTCTGAGATGATAGTCATAATTAAAGCTGCTGTTGACTGAA	intron sense-overlapping	NM_001174146	LMX1B	LIM homeobox transcription factor 1-beta isoform 3	+	129376721	129463311
ASHGA5P045975	43.9121	76.0471	5.72453	5.97871	P	P	noncoding	ENST00000457964	RP11-123K19.2	GENCODE	394	chr9	+	129403034	129403572		GGGAGCCTGAAGTCCAGGCCTCTGAGATGATAGTCATAATTAAAGCTGCTGTTGACTGAA	intron sense-overlapping	NM_001174147	LMX1B	LIM homeobox transcription factor 1-beta isoform 2	+	129376721	129463311
ASHGA5P045975	43.9121	76.0471	5.72453	5.97871	P	P	noncoding	ENST00000457964	RP11-123K19.2	GENCODE	394	chr9	+	129403034	129403572		GGGAGCCTGAAGTCCAGGCCTCTGAGATGATAGTCATAATTAAAGCTGCTGTTGACTGAA	intron sense-overlapping	NM_002316	LMX1B	LIM homeobox transcription factor 1-beta isoform 1	+	129376721	129463311
ASHGA5P029306	54.1962	72.6799	6.0301	5.91372	P	P	noncoding	TCONS_00008392	XLOC_003842	LincRNAs identified by Cabili et al	966	chr4	+	190598740	190600367		AATGAAGAAGCCAGAACACATGAACACGAAACCAGCCAACCAACAAACACAAGCAGCATG	intergenic
ASHGA5P056624	180.222	347.29	7.75328	8.1803	P	P	noncoding	TCONS_00006733	XLOC_003371	LincRNAs identified by Cabili et al	367	chr3	-	190500011	190500863		TTTGAAAAAATTCCGATTTCCTGTGTGCTGGCTTTATCAACAAAGAGGTTCTCACCAGAC	intergenic
ASHGA5P036879	102.962	127.48	6.95184	6.73152	P	P	noncoding	NR_024470	LOC100127888	RefSeq	1440	chr20	-	61294378	61297973		AGAACTGACATAAAAGCAGAGGACCCCCAAGATTCAGTTTTCTCACCAAACAAGGTGGCA	natural antisense	NM_016354	SLCO4A1	solute carrier organic anion transporter family member 4A1	+	61273796	61303647
ASHGA5P051189	116.876	196.939	7.13377	7.35885	P	P	noncoding	uc002zoe.3	AL117485	UCSC_knowngene	3839	chr22	+	18840391	18847477		GGAGAGTGGCTCAGAGCGGGGCTCACAGCTGCTGGTGGGGAGGTCTTTGGGGCCCAAGCT	intergenic
ASHGA5P018676	235.627	432.84	8.13891	8.50399	P	P	noncoding	ENST00000456374	STAG3L1	pseudogene	894	chr7	+	74990643	74996355	ENST00000448772, NM_012447	ACCAGAGCACGGGTGATGTGCAGGAGAGCACACTGATAGAAATCCTTGTGTCCAGTGCCC
ASHGA5P040107	74.1037	110.033	6.47854	6.51267	P	P	noncoding	ENST00000412092	AL583842.3	GENCODE	594	chr1	+	142618794	142621532		GTGTTGTACAGTGGAAACGGTCATCTTCCGCTAAAGCACAGTGTGTTTTGCAGTGGAAAT	intergenic
ASHGA5P056816	98.073	97.7102	6.88162	6.34649	P	M	noncoding	TCONS_00008974	XLOC_003829	LincRNAs identified by Cabili et al	500	chr4	+	188553804	188626433		GCTAACAATGGTGTCTGTGAACTCAAGAGAAGCCTTTCATTCTAGACATAGTAGTTATTT	intergenic
ASHGA5P016636	92.9742	293.344	6.80283	7.936	P	P	noncoding	NR_027855	CLK1	RefSeq	1842	chr2	-	201717731	201729467		TTCACATGGGATGAAATTGTTGATACTTTAGGTGAAGGAGCTTTTGGAAAAGTTGTGGAG	exon sense-overlapping	NM_001162407	CLK1	dual specificity protein kinase CLK1 isoform 2	-	201717731	201729284
ASHGA5P016636	92.9742	293.344	6.80283	7.936	P	P	noncoding	NR_027855	CLK1	RefSeq	1842	chr2	-	201717731	201729467		TTCACATGGGATGAAATTGTTGATACTTTAGGTGAAGGAGCTTTTGGAAAAGTTGTGGAG	exon sense-overlapping	NM_004071	CLK1	dual specificity protein kinase CLK1 isoform 1	-	201717731	201729467
ASHGA5P028286	53.5311	102.637	6.01272	6.41645	P	P	noncoding	TCONS_00009958	XLOC_004380	LincRNAs identified by Cabili et al	292	chr5	+	51281811	51283777		TGATCTCCAAAAAGCTGGAGGACTGGAGAGTAGTTTCAAGGCTGTGGATTTCCAAGTGTT	intergenic
ASHGA5P040495	92.466	92.649	6.7943	6.26662	P	P	noncoding	TCONS_00021869	XLOC_010468	LincRNAs identified by Cabili et al	741	chr13	+	90203038	90204606		CATGCATCCAGTACCATTTTCCTGCACATAAAGCGCTATCTATTCATTAAGATTTCTAGT	intergenic
ASHGA5P015448	96.2277	173.644	6.85437	7.17695	P	P	noncoding	ENST00000420293	RP11-61I13.3	GENCODE	440	chr6	-	39856649	39865156		ATCAGGAAAATGCTTCTCCAGGATCATGATCAGGAGGTCAATGTCACTCTTCTCTGGGAT	natural antisense	NM_001201427	DAAM2	disheveled-associated activator of morphogenesis 2 isoform 1	+	39760158	39872653
ASHGA5P015448	96.2277	173.644	6.85437	7.17695	P	P	noncoding	ENST00000420293	RP11-61I13.3	GENCODE	440	chr6	-	39856649	39865156		ATCAGGAAAATGCTTCTCCAGGATCATGATCAGGAGGTCAATGTCACTCTTCTCTGGGAT	natural antisense	NM_015345	DAAM2	disheveled-associated activator of morphogenesis 2 isoform 2	+	39760772	39872653
ASHGA5P032250	1805.73	2501.78	11.0555	11.0516	P	P	noncoding	ENST00000583141	RP11-160E2.19	GENCODE	757	chr17	-	18994381	18995138		AGAAAGTGCGTTTCCTAAAACCAAATCCTGCCCTTGCTCCAAAACTGTCAGTGGTGGTTT	intergenic
ASHGA5P026818	151.996	650.349	7.51102	9.096	P	P	noncoding	TCONS_00011820	XLOC_005303	LincRNAs identified by Cabili et al	597	chr6	+	45633187	45634483		GGAGCTGGCCTATAAATCCTAAATACAGATGTAGTGATTGAACCCATCTAGGTAGCTTAT	intergenic
ASHGA5P031386	68.3488	114.111	6.36017	6.56472	P	P	noncoding	ENST00000561567	RP4-536B24.3	GENCODE	756	chr16	-	87813739	87840082		TTGCTATGTCTGCACCAAAGTCCCTGCTTAAAACTTTGGAACAAGAATGTAGCTTCAACG	intergenic
ASHGA5P046400	195.915	145.923	7.87558	6.92425	P	P	noncoding	ENST00000567614	WI2-89031B12.1	GENCODE	792	chrX	-	153746163	153746955		AGGAAGGGAGAGTTGTCTCGGAATGCTCAGGGGGACTCATTAAAGCAACACTTTCATAAA	intergenic
ASHGA5P031398	5	31.0907	2.36009	4.6849	A	P	noncoding	uc002flc.1	BC028224	UCSC_knowngene	2391	chr16	-	88709698	88712089		CTGTTCATGACGTATATGATGTGACATATTTTTCCACCAGATATTATGGGATAGAAGATG	exon sense-overlapping	NM_000101	CYBA	cytochrome b-245 light chain	-	88709696	88717492
ASHGA5P036946	23.0329	37.7059	4.79263	4.97104	P	P	noncoding	uc002wmv.3	BC043288	UCSC_knowngene	1615	chr20	+	7328113	7349146		AGTAAGGGTTGCCCTGAAATTTGGACCTAGAAAATTCACTTATCATAAACGAAAAAACTG	intergenic
ASHGA5P054319	40.0926	78.587	5.59343	6.02688	P	P	noncoding	ENST00000415989	RP11-261C10.3	GENCODE	318	chr1	-	243254692	243255892	ENST00000427210, ENST00000566992	TTATGTTCATGGGCGTTTACACAATGGAGTTACTGTTCATCATGGGGGTACCGTGGACAA	intergenic
ASHGA5P055965	1933.74	2779.42	11.1508	11.2072	P	P	noncoding	ENST00000556705	RP11-85K15.2	GENCODE	580	chr14	-	35432913	35451738		GCTCACTGACAGAATAAAGGTACCTTTTAACTTAGTCAAATCTCTTTTGCATTGTTTTCC	intronic antisense	ENST00000556994	SRP54	signal recognition particle 54kDa [Source:HGNC Symbol;Acc:11301]	+	35451162	35498773
ASHGA5P023351	1144.29	1703.47	10.4006	10.4953	P	P	noncoding	ENST00000579095	RP13-20L14.6	GENCODE	357	chr17	-	80412148	80416397	chrX:137166825-137196100-	TTGTGTTTGTTCTCCCTCTGTTGCCGAGGCTGGACTGTACTGCCGTGATCTCGGCTTGCT	natural antisense	NM_001038618	NARF	nuclear prelamin A recognition factor isoform c	+	80416059	80446143
ASHGA5P057467	75.0897	135.82	6.49936	6.82004	P	P	noncoding	TCONS_00018133	XLOC_008408	LincRNAs identified by Cabili et al	337	chr10	+	20886073	20898900		CTTGGATAAGCTACCTAAGATCGGAACCCTCTGATAATTTGTGCTGCTATTTTAAGATCC	intergenic
ASHGA5P018362	3845.58	4018.73	12.1322	11.744	P	M	noncoding	ENST00000452565	GS1-124K5.4	GENCODE	454	chr7	+	65958772	65960459	ENST00000445681, NM_001145712	CTGAGCCTGTGATGCCGAAGGACCTGTTCAAAGTATTTTCTGTAACTCCAACTGTAACTT	intergenic
ASHGA5P029365	141.433	235.361	7.40694	7.61726	P	P	noncoding	TCONS_00016158	XLOC_007565	LincRNAs identified by Cabili et al	746	chr9	+	128507380	128508398		ATTTCCCCTTTCAATGGAAAGTCTATGGCAGTCAGGTCCACTCAGCTCAGACTTCAAGTA	intergenic
ASHGA5P008610	105.561	170.732	6.98655	7.15189	P	M	noncoding	uc002msl.4	ZNF833P	UCSC_knowngene	3383	chr19	+	11750590	11797384		CCTTATAAATGTTGAAGAATTTGTGACCGTGGATAAGTTCGTTTCCTGTTATGTGAACTT	intergenic
ASHGA5P056262	81.8219	197.37	6.62381	7.36168	M	M	noncoding	TCONS_00001508	XLOC_000852	LincRNAs identified by Cabili et al	236	chr1	-	59760716	59762053		GTAGGCGACTCAGCCGTGTTGAACCATGAAAGGACCTCAGGAATGAAACCCACACACAGC	intergenic
ASHGA5P039763	199.866	304.313	7.90645	7.99075	P	P	noncoding	uc003gcy.1	C4orf42	UCSC_knowngene	2716	chr4	+	1243279	1282079		TAGCTAACCAACGTCCTGACAGCTCAGCTCTGCTTTCCCTTTAAGCATTAATATCAAAGC	natural antisense	ENST00000506180	CTBP1	C-terminal binding protein 1 [Source:HGNC Symbol;Acc:2494]	-	1209962	1243741
ASHGA5P039763	199.866	304.313	7.90645	7.99075	P	P	noncoding	uc003gcy.1	C4orf42	UCSC_knowngene	2716	chr4	+	1243279	1282079		TAGCTAACCAACGTCCTGACAGCTCAGCTCTGCTTTCCCTTTAAGCATTAATATCAAAGC	natural antisense	ENST00000515399	CTBP1	C-terminal binding protein 1 [Source:HGNC Symbol;Acc:2494]	-	1219147	1243719
ASHGA5P043582	51.0088	85.759	5.9435	6.15039	P	P	noncoding	ENST00000412413	AC004009.3	GENCODE	567	chr7	+	27401461	27449557	ENST00000489284	GAGAATAAGAAGAATTGGTTGAAAAAACTTCTAACATCTCCATCGGTTTGTAATCAGCGA	intergenic
ASHGA5P016482	671.419	1112.99	9.63851	9.87608	M	P	noncoding	ENST00000430842	RP1-20B11.2	GENCODE	851	chr6	+	524170	525581		CTGTATCTATATTCAAGTTTCCATCGAGTGTTTCTTTGGCTGCATCCCTCTGTGCCTTCT	intronic antisense	NM_018303	EXOC2	exocyst complex component 2	-	485137	693141
ASHGA5P043154	100.779	185.352	6.92013	7.27115	P	P	noncoding	TCONS_00019764	XLOC_009558	LincRNAs identified by Cabili et al	545	chr11	-	113887643	113888813		AGTGTATAGAACTGGAATAAAAGTTAGTTGCCCTTGCAGGCTCTGAGTCAGGCTGTCAAG	intergenic
ASHGA5P014691	64.1502	70.2008	6.27085	5.86418	P	P	noncoding	ENST00000412526	LINC00161	GENCODE	870	chr21	+	29911639	29912677		TTAGGCTTAGGAAGAAGAGAACTGTAGACATGCAGCAGCCATCTTGTGGATATGAGGGAA	intergenic
ASHGA5P030126	420.494	753.988	8.96481	9.30998	P	P	noncoding	ENST00000561310	AC011648.1	GENCODE	569	chr15	-	70487976	70490848		CAAAACTCTATTGCCTGTGTTCTCTGAGCAGTGCATGGGTCTTCTCTGTACTCTTGAGTT	intergenic
ASHGA5P033636	72.8322	119.996	6.45129	6.63844	P	P	noncoding	NR_033983	LOC400654	RefSeq	2418	chr18	-	61880317	61927290		CCTTCCTAAAAAGTACTAGTTATCATCCTTCACTTTTCATGTTTAGAATCGGTTAGGTGA	intergenic
ASHGA5P038499	120.79	190.073	7.17988	7.3057	P	P	noncoding	ENST00000430605	NEGR1-AS1	GENCODE	213	chr1	+	71867529	71873407		GGAAAGCATGTATTTGTTTGCTAAATTGCTCTCTTTCCACCAGTGATATCAATTCTGAAA	intronic antisense	NM_173808	NEGR1	neuronal growth regulator 1 precursor	-	71868624	72748277
ASHGA5P033246	54.2381	73.603	6.0313	5.9314	P	P	noncoding	ENST00000572877	RP5-1107A17.4	GENCODE	2356	chr17	+	55060109	55062465		TTGATCAAACTGCTTCTAAGTCTGGGTCCCTTATCAATCCACAGGGACTCTGAAGAGTCT	intron sense-overlapping	NM_021626	SCPEP1	retinoid-inducible serine carboxypeptidase precursor	+	55055467	55084129
ASHGA5P056412	181.738	391.863	7.76602	8.35852	P	P	noncoding	TCONS_00004032	XLOC_001870	LincRNAs identified by Cabili et al	243	chr2	+	220658076	220659218		AATGTTTCTGCTGAGGACACAGCAACGAAGCACCAATTTTCACTGAGGTTCCTCACCAAA	intergenic
ASHGA5P056171	33.9219	44.9325	5.34841	5.22544	P	P	noncoding	TCONS_00027067	XLOC_013108	LincRNAs identified by Cabili et al	916	chr19	+	48824741	48826469	TCONS_00027066	TTAAGCTGACTGTGACCACGTTAAATTAAGGATTCATAGGAAGGAAGGCGGTGTCGAAGC	intergenic
ASHGA5P051484	37.7997	36.3897	5.50763	4.92066	P	P	noncoding	ENST00000431621	BX004987.3	GENCODE	2609	chr1	+	143355261	143379903	ENST00000377477, ENST00000428576, ENST00000431648, ENST00000439302, ENST00000451663, ENST00000583348, NM_001012419, NM_001098805, NR_003366, NR_027995, NR_040113, uc001ejc.3, uc011abu.2	AAAGGGAAACAATATAAGAAAGAAGTTGAAGCAAAACAACTTGAACCAACTATTCAATCA	intergenic
ASHGA5P031352	323.803	539.672	8.58765	8.82846	P	P	noncoding	ENST00000567342	RP11-483P21.2	GENCODE	543	chr16	-	83830840	83837581		GACTTATTGTCTTAGTTACTTGATCCACTTCCTTACCTCCTGTTCATGCAACTTTGCTTG	intergenic
ASHGA5P032476	8552.4	11555.2	13.3086	13.2541	P	P	noncoding	TCONS_00029733	XLOC_014405	LincRNAs identified by Cabili et al	515	chr22	-	46530795	46536813		TATTTCTAAGCCAGAAATCTGTGCGTGGCCTAACAGCCCCTCTGCCCTCCACACCAGTGA	intergenic
ASHGA5P020789	52.6812	101.939	5.98915	6.40589	P	P	noncoding	ENST00000519861	RP11-383J24.5	GENCODE	359	chr8	-	125485048	125486595		CATCTTTGAGCAAAAGGAGAGAGGCCATTATGGGGAAAAAGATCCAAAAGGACTCATCTA	bidirectional	NM_007218	RNF139	E3 ubiquitin-protein ligase RNF139	+	125487007	125500859
ASHGA5P033729	104.754	190.359	6.97748	7.30776	P	P	noncoding	TCONS_00028359	XLOC_013714	LincRNAs identified by Cabili et al	540	chr20	-	26157210	26160098		ACACTAACAACTCTGTATTTCTTCCCAAATTCTGAAAAATTCTTTTGTTGGCTCTTCCTG	intergenic
ASHGA5P023740	40.2573	42.0862	5.59903	5.13289	P	P	noncoding	HMlincRNA1636+	HMlincRNA1636	LincRNAs identified by Khalil et al	8519	chrX	+	68199500	68208019		TGAGGAAAATCCAAACAGACAAAAGTCAACCCAGAGACTTCAGGGCACAGATCACGTAGA	intergenic
ASHGA5P047079	1604.05	3594.71	10.8786	11.5736	P	P	noncoding	ENST00000456985	RP11-525A16.4	GENCODE	469	chr10	-	112257756	112258300		GGTGAGGACGACACGCGCGGCGCTCTCCTCTCGCAGCTTCTGCCAGTGGCGGCTGCCCTG	natural antisense	NM_004419	DUSP5	dual specificity protein phosphatase 5	+	112257624	112271302
ASHGA5P044770	800.095	266.15	9.88762	7.79466	P	P	noncoding	ENST00000563059	KB-1836B5.1	GENCODE	911	chr8	+	37920398	37921309		GCTTACAACCTGATCAGGAGACGAGAAGTATTCCAAGTAGTAAATGGTCATTGGAAATAC	intergenic
ASHGA5P056353	60.1022	72.432	6.18018	5.9088	P	P	noncoding	TCONS_00003660	XLOC_001447	LincRNAs identified by Cabili et al	298	chr2	+	43160632	43167334		GCTTGAGCAAGGTCACCGGCAGTTTCCTTTGCAGTAAAATGGGAATAAAAAGAAAATCTA	intergenic
ASHGA5P042624	110.64	235.315	7.05351	7.61705	P	P	noncoding	ENST00000422700	RP3-523C21.1	GENCODE	1831	chr6	+	132453054	132458073		CTGGAAACACTGAGATCTTCCTCTGTTGCTATTTAGCTAACTGTTCAATTTAACTCTTAA	intergenic
ASHGA5P047573	106.395	158.481	6.99785	7.04355	P	P	noncoding	TCONS_00013555	XLOC_006188	LincRNAs identified by Cabili et al	803	chr7	+	99605668	99606730		TCTGTGTCCAATGCCAGACCCTGCAACTGCTGATTTACATGAATCAACTCCATCATGCAA	intergenic
ASHGA5P048219	2457.58	3410.59	11.497	11.5025	P	P	noncoding	TCONS_00013378	XLOC_006010	LincRNAs identified by Cabili et al	1759	chr7	+	22871219	22874253		AAGAATATACAGGCGAAATTGTCTCTAACTCTTCTGCAACTTGCTGCGCTGTTCTCCCTG	intergenic
ASHGA5P032666	17933.8	17759.9	14.3487	13.8713	P	P	noncoding	uc002jrt.3	AX747521	UCSC_knowngene	2016	chr17	-	74492855	74494871		TTCCCTCTCCCAGTGGGTCTCCCCAGGTTGTCAGCTCCATTTAGTCATAAGAAGATCTGG	intron sense-overlapping	NM_024599	RHBDF2	inactive rhomboid protein 2 isoform 1	-	74466974	74497509
ASHGA5P000387	319.016	459.64	8.56687	8.59576	P	P	noncoding	chr3:128335025-128366725-	chr3:128335025-128366725	LincRNAs identified by Khalil et al	31700	chr3	-	126852335	126884035		CTCTTCCTGCCTTCTCAGTTGAATGGGTAATTCAAACCAGCCACATTAAACTCACTGGAG	intergenic
ASHGA5P037927	5464.95	6741.66	12.6378	12.4939	P	P	noncoding	ENST00000432130	RP1-56J10.8	GENCODE	249	chr22	+	30994295	31002674		GGCCTGGCTGGTCTGGGGCCAGCGGCACCCACCCTCCCCTCAATTGCCCAACTCCCCCCC	intronic antisense	ENST00000402281	PES1	pescadillo ribosomal biogenesis factor 1 [Source:HGNC Symbol;Acc:8848]	-	30972614	31003070
ASHGA5P037927	5464.95	6741.66	12.6378	12.4939	P	P	noncoding	ENST00000432130	RP1-56J10.8	GENCODE	249	chr22	+	30994295	31002674		GGCCTGGCTGGTCTGGGGCCAGCGGCACCCACCCTCCCCTCAATTGCCCAACTCCCCCCC	intronic antisense	ENST00000405677	PES1	pescadillo ribosomal biogenesis factor 1 [Source:HGNC Symbol;Acc:8848]	-	30972618	31002975
ASHGA5P040553	41.9865	63.3346	5.66063	5.71735	P	P	noncoding	ENST00000508885	LINC00461	GENCODE	558	chr5	-	87836648	87955653		CAGAGGCCGTTTACTTTCAATTCCACTTTTACAAAAGTAGTCAAGCTCTGTATTTCACAG	intergenic
ASHGA5P051583	176.041	303.347	7.72062	7.98655	P	P	noncoding	ENST00000498432	RP11-398A8.3	GENCODE	573	chr3	-	72109914	72149454		AGAATGAAAGGCTTTCTGAACAAGAGTAAGTACCCCCACTGATGTGGCTTGGTGGTATCA	intergenic
ASHGA5P021728	77.071	133.759	6.53662	6.79961	P	P	noncoding	ENST00000539348	RP11-90D4.2	GENCODE	447	chr12	-	8509558	8542933		ACCCAGACAGGAAGGAAAATACCCGTACAGCCAACTTCCTTGAGGGTTCGTTCTTTTGCA	intergenic
ASHGA5P027327	148.142	213.514	7.47218	7.47667	P	P	noncoding	ENST00000551732	RP11-834C11.10	GENCODE	754	chr12	-	54555848	54558236		ATAAAGGTACTCCCTAAAAGTGAGACTTGTGGAAGCTGTGGTTGGAACCCTCAAACCTTC	intergenic
ASHGA5P018136	487	719.952	9.17996	9.23978	P	P	noncoding	NR_003592	TTTY7B	RefSeq	1124	chrY	+	6317508	6325947	uc010nwj.3, uc010nwr.3	GACATTCATGGCGAATGTGCGGGACCCCATCCATCCCTCACCAGCTTGTATCCTCAGCTT	intergenic
ASHGA5P054391	393.059	284.077	8.866	7.88855	P	P	noncoding	NR_046284	LOC100128511	RefSeq	529	chr10	+	21463230	21463852		CGACTGTGCGGCCTGGGGAGTGAGCCTCGCGCCACCGCCGCTGCAGGCCGGGGAGCCCAG	bidirectional	NM_001173484	NEBL	nebulette isoform 3	-	21068902	21463116
ASHGA5P054391	393.059	284.077	8.866	7.88855	P	P	noncoding	NR_046284	LOC100128511	RefSeq	529	chr10	+	21463230	21463852		CGACTGTGCGGCCTGGGGAGTGAGCCTCGCGCCACCGCCGCTGCAGGCCGGGGAGCCCAG	bidirectional	NM_213569	NEBL	nebulette isoform 2	-	21068902	21463116
ASHGA5P044646	39.8317	66.4487	5.58422	5.78699	P	P	noncoding	ENST00000522836	RP11-115J16.1	GENCODE	743	chr8	+	9106926	9112509		CAAATACCACTGGGAGAACCAGAGCAACATGACAACTCCACAGTATAGCCCAAAATACTG	intergenic
ASHGA5P037459	23.1384	27.9914	4.79914	4.53353	P	P	noncoding	TCONS_00024494	XLOC_011814	LincRNAs identified by Cabili et al	226	chr16	+	86337503	86338079		TCCCCCGGACTTTCACACCGAGTTACACAGAGGAGAAAATGGGGATAAAAGTTAAACTGA	intergenic
ASHGA5P041505	1267.6	1213.28	10.5455	10.0043	P	P	noncoding	ENST00000523301	RP11-175K6.1	GENCODE	568	chr5	+	158527629	158534225		ATTATTTCCCTTTCTCTCTCTTCAATGTTCCCTTATCCTGAGTATTGAGGTCCCCAAACG	bidirectional	NM_024007	EBF1	transcription factor COE1	-	158122922	158526788
ASHGA5P013408	15.4168	36.2315	4.22199	4.91517	A	P	noncoding	ENST00000393515	ANKRD36BP2	GENCODE	1737	chr2	+	89065418	89106116		CTAGATGAAGTGCTTGTCCTAGTACCTTAGCACATGGTTGCTGAATACATGAATGAAGAG	intergenic
ASHGA5P048466	3240.19	3953.49	11.8848	11.7215	P	P	noncoding	TCONS_00013748	XLOC_006388	LincRNAs identified by Cabili et al	237	chr7	-	26584207	26590534		AGGAAGCAGACCTGATTCGTTTCTAGGCTTCATCACCAGCTGCTTCTCCCTCGGCCTCCT	intergenic
ASHGA5P031540	52.1093	64.5483	5.97401	5.74419	P	M	noncoding	TCONS_00007259	XLOC_003243	LincRNAs identified by Cabili et al	604	chr3	-	127752280	127763046	TCONS_00006652	AAGGAAGGCATTACCAGCAATAAGAAGTGATAGCTGCCACGGGAAGCAAATGCAGAAACA	intergenic
ASHGA5P050812	29.8865	29.9567	5.16621	4.63165	P	P	noncoding	ENST00000427695	RP11-14O19.2	GENCODE	1691	chr1	-	95820944	95846528		GCAAACATAGTATGGCATGTTTTATCCCCAAGTACCATAAACGAAGAAAGAATGAAACTA	intergenic
ASHGA5P029626	127.809	156.832	7.26137	7.02949	P	P	noncoding	ENST00000553944	ACTN1-AS1	GENCODE	475	chr14	+	69446757	69448270		ATCACCGCTTCTAAACTGTGGCTCTAAACCTAACACAGAGGGTAATGGTAGTGCTGTATC	bidirectional	NM_001102	ACTN1	alpha-actinin-1 isoform b	-	69340839	69446083
ASHGA5P029626	127.809	156.832	7.26137	7.02949	P	P	noncoding	ENST00000553944	ACTN1-AS1	GENCODE	475	chr14	+	69446757	69448270		ATCACCGCTTCTAAACTGTGGCTCTAAACCTAACACAGAGGGTAATGGTAGTGCTGTATC	bidirectional	NM_001130004	ACTN1	alpha-actinin-1 isoform a	-	69340839	69446083
ASHGA5P029626	127.809	156.832	7.26137	7.02949	P	P	noncoding	ENST00000553944	ACTN1-AS1	GENCODE	475	chr14	+	69446757	69448270		ATCACCGCTTCTAAACTGTGGCTCTAAACCTAACACAGAGGGTAATGGTAGTGCTGTATC	bidirectional	NM_001130005	ACTN1	alpha-actinin-1 isoform c	-	69340839	69446083
ASHGA5P031708	276.984	349.348	8.36781	8.18852	P	P	noncoding	ENST00000569697	HERC2P5	GENCODE	1214	chr16	+	32752634	32764659	ENST00000562687, ENST00000566902	CAAACGTTCCAGAGCATCATTTGTGGTAAGGATACGCCCCCCTCCGAGGGCAACATGCAC	intergenic
ASHGA5P043655	116.264	385.335	7.12629	8.33314	P	P	noncoding	ENST00000423781	AC004870.4	GENCODE	706	chr7	+	47009313	47067079		ACCAGTACTGAGTGATGAAGAACATTTTGCTAAGTTGTTCTATCGTGGTCCTTGCTTAAG	intergenic
ASHGA5P030125	223.148	287.611	8.06133	7.9049	P	P	noncoding	AW270668		LincRNAs identified by Khalil et al	423	chr10	-	76959428	76959842		AGCTCAAATATACTCCCACCACAATTTTCTTCTGTCTTACCAGCTACAAGTTCATTTTAT	intergenic
ASHGA5P019045	16.1316	30.4585	4.28405	4.65527	A	P	noncoding	ENST00000466155	RP11-631B21.1	GENCODE	604	chr3	-	107572844	107596915		GGTCAGCAAGTGCAAAGTACAATTAACATTTGAGTCTGTCTGAGTCATGAAGAAATGGAG	intergenic
ASHGA5P027733	107.727	146.31	7.01488	6.92735	P	P	noncoding	CD106372		LincRNAs identified by Khalil et al	850	chrX	+	40913909	40914757		GTCTTTAACTTCTGCTTGCTACCCTATTCCCAATAGAAATGTAGGTTGCTTAAAGTTTTT	intergenic
ASHGA5P023286	1116.45	1486.87	10.3591	10.2971	P	P	noncoding	NR_024547	TMEM11	RefSeq	1688	chr17	-	21101262	21117908		ATTGTTGGAATGGTGAGCTTGTCGGCCACAGACTGCTACATTGTGCATGAGATCTACAAT	exon sense-overlapping	NM_003876	TMEM11	transmembrane protein 11, mitochondrial	-	21101262	21117908
ASHGA5P046788	13.2423	43.3574	4.01161	5.17293	A	P	noncoding	NR_028057	PLCXD1	RefSeq	2103	chrY	+	142990	170022		AGTGTCCCGCAGAGACCCGGCGGGAGCTGCCAGGAGCTCTGGGATTCCAGCGGCTGGAAG	exon sense-overlapping	NM_018390	PLCXD1	PI-PLC X domain-containing protein 1	+	148060	170022
ASHGA5P048311	48.3912	130.885	5.86648	6.76774	P	P	noncoding	FN166013		LincRNAs identified by Khalil et al	100	chr3	+	188624049	188624151		GCCAAAGGCTTGCCGCTCTGAGGCAAATGTCACTGTGGTGGAGTTGTCTTAATGAGAAGG	intergenic
ASHGA5P015493	48.0022	12.6651	5.85401	3.36825	P	A	noncoding	ENST00000420766	RP4-676J13.2	GENCODE	835	chr6	+	84693446	84717042		CTCACATCCAGAAGAATGCATTTTAAAAGGTCTAGATATGGTGCTAGAAATAAAGCTACA	intergenic
ASHGA5P020917	29.6772	56.7246	5.15524	5.55787	P	P	noncoding	ENST00000521953	RP11-1149M10.2	GENCODE	522	chr8	+	82066564	82076834		AGCAGTCATGGATTTGTTCATGTGTGGATGTGATGGAACTGAAGTCGCTAGGTTCATGCT	intergenic
ASHGA5P041645	17.0039	25.2971	4.36233	4.38704	A	P	noncoding	ENST00000415144	RP3-406P24.3	GENCODE	209	chr6	-	4019076	4021449		AATGCTAGAAATGGACGTTTAGTTATTGAATCCCGCTAACGAGGGGAGCCAACAAGAGAG	bidirectional	NM_003913	PRPF4B	serine/threonine-protein kinase PRP4 homolog	+	4021568	4065217
ASHGA5P035244	141.255	139.746	7.40553	6.86056	P	P	noncoding	ENST00000446590	AC016683.5	GENCODE	559	chr2	-	113929111	113932914		TCTCTCTCCATCAAGCTGGGTAAGTCAGAAACCTGAAGTCACCAAGACCTAAATGCAAAC	intronic antisense	NM_012455	PSD4	PH and SEC7 domain-containing protein 4	+	113931559	113960677
ASHGA5P026833	29.8522	46.0455	5.16449	5.26198	P	P	noncoding	AA884743		LincRNAs identified by Khalil et al	326	chr6	+	164668731	164669057		TGTCCTCTGTGAACTGCAAGCTAGTAAGAAAAGAAGAAGTTAATGCAACTAACTCCAAAA	intergenic
ASHGA5P041673	279.485	408.87	8.3797	8.4205	P	P	noncoding	ENST00000456440	RP3-448I9.2	GENCODE	489	chr6	-	14391461	14393519		AGTACATATCAAGTCTTACACTGTATACTTCACATGCACTAACTCTCCTACTCTTCACAA	intergenic
ASHGA5P039416	43.1543	63.9994	5.69988	5.73272	P	P	noncoding	TCONS_00022623	XLOC_010923	LincRNAs identified by Cabili et al	264	chr14	+	98561562	98576723		ATTGATTTCATAAACTGCAAGGGGACAAAAAGAGGTTAAGAGCTCAGCCACTGGTCGGAG	intergenic
ASHGA5P000589	871.493	1465.8	10.0081	10.2741	P	P	noncoding	DA962001		LincRNAs identified by Khalil et al	556	chr15	-	70827525	70828126		TTCAGTTTTCTCTTCTCTGCTCAGTAAGCTCAGTTTAGCTCTGTGTGTGTGCGTGTGTCT	intergenic
ASHGA5P045216	144.572	254.912	7.43892	7.733	P	P	noncoding	ENST00000426946	RP11-220I1.2	GENCODE	944	chr9	-	37112914	37115487	ENST00000426358	GCTGCATTTCAAAATTGAACTTTAGCATGGAGTCTATGATGACTGGCTCATGTCTCTCCA	intergenic
ASHGA5P043181	15.947	28.4713	4.26833	4.55948	A	P	noncoding	ENST00000471553	RP5-1121E10.2	GENCODE	578	chr7	-	89748612	89752204		CACTGAAAGACTCAGAGCCATTTAACCATATAACCACTGCAGAATCTTTAACTTCTTTTT	intergenic
ASHGA5P000490	31.7856	47.1805	5.25389	5.29668	P	P	noncoding	chr7:12309550-12324625+	chr7:12309550-12324625	LincRNAs identified by Khalil et al	15075	chr7	+	12343025	12358100		TTCTGCGTAATTAATTTTAATCTTACAATAACACTGGTGGGACTGTAGACCATTTCCCTT	intergenic
ASHGA5P035228	58.1503	102.697	6.13362	6.41746	P	P	noncoding	ENST00000414416	LINC00116	GENCODE	2051	chr2	-	110969105	111002997		TAGAAGGATGCCTTCCTCCAAGACCTGTTTGGAGAATTAAACCAGCTAATGTAGGAGCCA	intergenic
ASHGA5P057837	73.6946	147.19	6.47126	6.93608	P	P	noncoding	TCONS_00022499	XLOC_010825	LincRNAs identified by Cabili et al	657	chr14	+	51411364	51413305		ATCCTTAGAGATTCTGAAGTTTGGACTTGAGCTTTTGGGGCAGAGACTGAATTGGGCCTT	natural antisense	ENST00000216392	PYGL	phosphorylase, glycogen, liver [Source:HGNC Symbol;Acc:9725]	-	51371938	51411454
ASHGA5P027665	98.9596	148.931	6.89428	6.95312	P	P	noncoding	CN264150		LincRNAs identified by Khalil et al	685	chrX	-	111874798	111959674		GAATCCCTCTTTCAGACTGCTGCAGATGCTTGTACTTAGAGTACTTAACCTGCATATAAG	exon sense-overlapping	ENST00000371968	LHFPL1	lipoma HMGIC fusion partner-like 1 [Source:HGNC Symbol;Acc:6587]	-	111873875	111923282
ASHGA5P027665	98.9596	148.931	6.89428	6.95312	P	P	noncoding	CN264150		LincRNAs identified by Khalil et al	685	chrX	-	111874798	111959674		GAATCCCTCTTTCAGACTGCTGCAGATGCTTGTACTTAGAGTACTTAACCTGCATATAAG	exon sense-overlapping	ENST00000536453	LHFPL1	lipoma HMGIC fusion partner-like 1 [Source:HGNC Symbol;Acc:6587]	-	111873878	111923375
ASHGA5P027665	98.9596	148.931	6.89428	6.95312	P	P	noncoding	CN264150		LincRNAs identified by Khalil et al	685	chrX	-	111874798	111959674		GAATCCCTCTTTCAGACTGCTGCAGATGCTTGTACTTAGAGTACTTAACCTGCATATAAG	exon sense-overlapping	NM_178175	LHFPL1	lipoma HMGIC fusion partner-like 1 protein precursor	-	111873878	111923375
ASHGA5P049344	101.592	141.745	6.93264	6.88129	P	P	noncoding	TCONS_00020652	XLOC_009952	LincRNAs identified by Cabili et al	896	chr12	+	130442121	130445606	TCONS_00020653	CTTGGGGCTGCTTACTACAACTGAAGGAAGTGTAAGCGACCGCCTCTCTGAGACAGCCAG	intergenic
ASHGA5P031126	1731.34	2457.76	10.9887	11.0292	P	P	noncoding	uc002edq.3	BC041879	UCSC_knowngene	2514	chr16	-	33298267	33319211	uc002edb.3	AAATTTCTTACCCTGGGCCATCTGTCCTGTGTGTCTGTCCTCCTTGTGATCAGTTATTTG	intergenic
ASHGA5P019754	30.1102	65.591	5.17642	5.76717	P	P	noncoding	ENST00000502600	AOX2P	GENCODE	563	chr2	+	201560639	201612763		TGATGAGTAGTGGGAATTTGTGTCAGCCTTCCGACAGGCTCAATGCCAGCAGAATGCCTT	intergenic
ASHGA5P021076	51.0814	80.7206	5.94582	6.06298	P	P	noncoding	ENST00000524512	RP11-60I3.4	GENCODE	336	chr9	-	102677358	102692178		CTAAAAAATGAGGTCTGTTGGGATTACTATCTTAATGAATTTCTGGATAGCTGGTTCAAG	natural antisense	NM_017919	STX17	syntaxin-17	+	102668914	102736818
ASHGA5P038736	49.3664	87.5547	5.89489	6.1815	P	P	noncoding	ENST00000417313	OSBPL10-AS1	GENCODE	475	chr3	+	31752098	31763066		AAGCAAGACAAACACAAAGCAGCAAGTGCAGTGAATCAGAGATAGTATCCCAGCAACCAG	intronic antisense	NM_001174060	OSBPL10	oxysterol-binding protein-related protein 10 isoform 2	-	31702316	32023342
ASHGA5P038736	49.3664	87.5547	5.89489	6.1815	P	P	noncoding	ENST00000417313	OSBPL10-AS1	GENCODE	475	chr3	+	31752098	31763066		AAGCAAGACAAACACAAAGCAGCAAGTGCAGTGAATCAGAGATAGTATCCCAGCAACCAG	intronic antisense	NM_017784	OSBPL10	oxysterol-binding protein-related protein 10 isoform 1	-	31702316	32023342
ASHGA5P018037	27.0442	39.3232	5.02382	5.02983	P	P	noncoding	NR_026927	LOC115110	RefSeq	2216	chr1	-	2481358	2484284		TTTGTGATTCAGGAAAGAAAGCACGCAGCCAAAGAGCGCAAAGAGGCTCAGAGGAGGCCC	intergenic
ASHGA5P017193	58.0097	82.9874	6.13018	6.10285	P	P	noncoding	uc010qbg.1	FLJ45983	UCSC_knowngene	1690	chr10	-	8092412	8095447	NR_024255	TCAAGTTGAGCGGGGTATGTGTGTCCTCTTGGGAAAAAGGCAGAAGAAAGAAGCGGAGCC	intergenic
ASHGA5P015598	47.1227	121.828	5.8268	6.66231	P	P	noncoding	ENST00000421796	AC004448.5	GENCODE	540	chr17	-	19351427	19364026		ATTCCTGGAGGATGCCAAGACAGGAGGATTGCTTGATGCCAAGACAGGAGGATTGCTTGA	intergenic
ASHGA5P027674	50.0801	85.894	5.91623	6.15249	P	P	noncoding	uc001uhh.4	LOC400084	UCSC_knowngene	2822	chr12	-	126443233	126467920		GCATCACATACTGCAGTGAAATTCTAGAGTGGGTGTTGTCAGGTGGTGATGATTGTTAGA	intergenic
ASHGA5P000552	106.059	208.351	6.99326	7.4395	P	P	noncoding	chr9:31332775-31343225+	chr9:31332775-31343225	LincRNAs identified by Khalil et al	10450	chr9	+	31342775	31353225		CAGGTCAGGCTTAAATCCTGGTTGTGTTGCATATTTATTTATTTTTGCCTTTGTAAGCTA	intergenic
ASHGA5P049475	260.058	419.5	8.28032	8.46018	P	P	noncoding	ENST00000572046	AC113189.5	GENCODE	287	chr17	-	7485329	7486328		AAGTCTACAAGGTCACACGGATGTCTGCAGGCAGAGGTGGGGCTGCTGGGGCCCTGCCAG	natural antisense	NM_001040059	CD68	macrosialin isoform B precursor	+	7482805	7485429
ASHGA5P049475	260.058	419.5	8.28032	8.46018	P	P	noncoding	ENST00000572046	AC113189.5	GENCODE	287	chr17	-	7485329	7486328		AAGTCTACAAGGTCACACGGATGTCTGCAGGCAGAGGTGGGGCTGCTGGGGCCCTGCCAG	natural antisense	NM_001251	CD68	macrosialin isoform A precursor	+	7482804	7485429
ASHGA5P044156	94.2719	136.901	6.82497	6.83129	P	P	noncoding	TCONS_00018499	XLOC_008810	LincRNAs identified by Cabili et al	333	chr10	-	48497448	48499077		GCTATTCCAGTTTGAGTGTCCCAGAAAACTCCTCCATTGTTGACAAACTGAGAAGCTGAC	intergenic
ASHGA5P047318	38.0854	71.241	5.51849	5.88489	P	P	noncoding	ENST00000426922	RP11-478H13.3	GENCODE	406	chr10	+	29095875	29097148		TTGAATTAGTGTTACCCACTAACAGGATGAGGAATTCCCACTCCACAAGCTGACTTTTTT	intergenic
ASHGA5P018063	41.7546	101.558	5.65201	6.40044	P	P	noncoding	ENST00000449007	RP11-359D14.3	GENCODE	110	chr4	-	77679706	77723117		TTTTCACGTTTCGGACCCTGAGAATATGTCCACCGCATTACAAATGGGATTCTCTGGCAT	intronic antisense	NM_020859	SHROOM3	protein Shroom3	+	77356252	77704405
ASHGA5P039772	19.5288	54.6127	4.55948	5.50312	A	P	noncoding	ENST00000510632	RP11-478C1.7	GENCODE	563	chr4	+	2297310	2320816		ATCTTCGTGTATCTCTCTTGAAGAACATACGAGGGCATTTCTGCTGAATGCACACATGGG	intronic antisense	NM_001172656	ZFYVE28	lateral signaling target protein 2 homolog isoform 3	-	2271323	2420370
ASHGA5P039772	19.5288	54.6127	4.55948	5.50312	A	P	noncoding	ENST00000510632	RP11-478C1.7	GENCODE	563	chr4	+	2297310	2320816		ATCTTCGTGTATCTCTCTTGAAGAACATACGAGGGCATTTCTGCTGAATGCACACATGGG	intronic antisense	NM_001172659	ZFYVE28	lateral signaling target protein 2 homolog isoform 1	-	2271323	2366604
ASHGA5P039772	19.5288	54.6127	4.55948	5.50312	A	P	noncoding	ENST00000510632	RP11-478C1.7	GENCODE	563	chr4	+	2297310	2320816		ATCTTCGTGTATCTCTCTTGAAGAACATACGAGGGCATTTCTGCTGAATGCACACATGGG	intronic antisense	NM_020972	ZFYVE28	lateral signaling target protein 2 homolog isoform 2	-	2271323	2420370
ASHGA5P033691	796.804	1200.37	9.88234	9.98857	P	P	noncoding	TCONS_00028349	XLOC_013699	LincRNAs identified by Cabili et al	373	chr20	-	24160866	24164530		TTTTAAAACAACAAACAAAGCGCCTCTTTCCTTGGTGGCCACCTGCTCTTGCCTTTGAGA	intergenic
ASHGA5P040876	635.919	818.461	9.56194	9.4264	M	P	noncoding	ENST00000521965	MIR4454	GENCODE	602	chr5	-	170174050	170185183		AGGTTTCAGTAGAGGGTACTATACTAAATAATGCAGCCCTCCTTCTTTCTTCCATGCCAG	intergenic
ASHGA5P037130	1922.63	2710.73	11.1431	11.1726	M	M	noncoding	uc002xyu.1	AK056098	UCSC_knowngene	2570	chr20	+	56285238	56287808		AGTTAATTCAGTGGCTTAAAGAAACCAAACCTACCCACAACGCTTGACCTCCCATTGATC	natural antisense	NM_199169	PMEPA1	transmembrane prostate androgen-induced protein isoform b	-	56223447	56285670
ASHGA5P037130	1922.63	2710.73	11.1431	11.1726	M	M	noncoding	uc002xyu.1	AK056098	UCSC_knowngene	2570	chr20	+	56285238	56287808		AGTTAATTCAGTGGCTTAAAGAAACCAAACCTACCCACAACGCTTGACCTCCCATTGATC	natural antisense	NM_199170	PMEPA1	transmembrane prostate androgen-induced protein isoform c precursor	-	56223447	56285670
ASHGA5P037130	1922.63	2710.73	11.1431	11.1726	M	M	noncoding	uc002xyu.1	AK056098	UCSC_knowngene	2570	chr20	+	56285238	56287808		AGTTAATTCAGTGGCTTAAAGAAACCAAACCTACCCACAACGCTTGACCTCCCATTGATC	natural antisense	NM_199171	PMEPA1	transmembrane prostate androgen-induced protein isoform c precursor	-	56223447	56286592
ASHGA5P027638	234.708	278.327	8.1336	7.85899	P	M	noncoding	ENST00000535720	RP11-173P15.3	GENCODE	583	chr12	-	121136066	121137344		AAATAAAGAATCCCACCCCTTTAACCTAAACTTCATGTACCTATATCTTGGAGGAGCCAC	natural antisense	NM_014730	MLEC	malectin precursor	+	121124948	121139667
ASHGA5P057218	28.4349	46.2901	5.09425	5.26976	P	P	noncoding	TCONS_00014721	XLOC_006811	LincRNAs identified by Cabili et al	469	chr8	+	59426550	59439891		CCAATTACATATTTTCAGCAGAGCATTTTAAGACCAAGAAATATAGATGCCAGGCTCTCC	intergenic
ASHGA5P056758	69.7278	94.1446	6.38976	6.29132	P	P	noncoding	TCONS_00008419	XLOC_003874	LincRNAs identified by Cabili et al	1944	chr4	-	8160851	8166042		TATTTAGAGATGAAGAAAGGACAAGGAATCCTGCCGCTTTGGACTAGAAAGCCCAGCACA	intergenic
ASHGA5P043975	125.761	122.861	7.23879	6.67629	P	P	noncoding	ENST00000421648	AC092214.10	GENCODE	484	chr7	+	143104925	143112923		CCCATTCCGCACATATCTCATACCAAAGTACAAATAAAACCATTCCCAATTGTTCTAATA	intronic antisense	NM_005232	EPHA1	ephrin type-A receptor 1 precursor	-	143088204	143105985
ASHGA5P031220	48.1171	79.423	5.85742	6.0415	P	P	noncoding	ENST00000445290	RP1-127D3.4	GENCODE	407	chr1	-	171168385	171196927		AAGACTGCCCTTGATAGGGACTATACCAAGTTCTTCTTTGCAGCAAAACCTCAGGGTTTT	natural antisense	NM_001460	FMO2	dimethylaniline monooxygenase [N-oxide-forming] 2	+	171154387	171181822
ASHGA5P039339	54.1684	110.244	6.02916	6.5151	P	P	noncoding	ENST00000503163	RP11-22A3.1	GENCODE	316	chr4	-	12949197	12950294		CTAAATTCTGGCAGTATTTTCTTCTTGCATGGTTTTGGAAAGTAGGCGTTGTTACCTCAG	intergenic
ASHGA5P042846	68.6672	85.1268	6.36716	6.13882	P	P	noncoding	ENST00000438080	RP11-177A2.4	GENCODE	3897	chr1	+	179070797	179074885		GTGCTGAACAGAGCAAGTAACAATAACTATTACTACTGGCTTGCTGGAAAAAAGAAAAAA	natural antisense	NM_001136000	ABL2	Abelson tyrosine-protein kinase 2 isoform d	-	179068461	179112224
ASHGA5P042846	68.6672	85.1268	6.36716	6.13882	P	P	noncoding	ENST00000438080	RP11-177A2.4	GENCODE	3897	chr1	+	179070797	179074885		GTGCTGAACAGAGCAAGTAACAATAACTATTACTACTGGCTTGCTGGAAAAAAGAAAAAA	natural antisense	NM_001168236	ABL2	Abelson tyrosine-protein kinase 2 isoform f	-	179068461	179198819
ASHGA5P042846	68.6672	85.1268	6.36716	6.13882	P	P	noncoding	ENST00000438080	RP11-177A2.4	GENCODE	3897	chr1	+	179070797	179074885		GTGCTGAACAGAGCAAGTAACAATAACTATTACTACTGGCTTGCTGGAAAAAAGAAAAAA	natural antisense	NM_001168237	ABL2	Abelson tyrosine-protein kinase 2 isoform g	-	179068461	179198819
ASHGA5P042846	68.6672	85.1268	6.36716	6.13882	P	P	noncoding	ENST00000438080	RP11-177A2.4	GENCODE	3897	chr1	+	179070797	179074885		GTGCTGAACAGAGCAAGTAACAATAACTATTACTACTGGCTTGCTGGAAAAAAGAAAAAA	natural antisense	NM_001168238	ABL2	Abelson tyrosine-protein kinase 2 isoform h	-	179068461	179198819
ASHGA5P042846	68.6672	85.1268	6.36716	6.13882	P	P	noncoding	ENST00000438080	RP11-177A2.4	GENCODE	3897	chr1	+	179070797	179074885		GTGCTGAACAGAGCAAGTAACAATAACTATTACTACTGGCTTGCTGGAAAAAAGAAAAAA	natural antisense	NM_001168239	ABL2	Abelson tyrosine-protein kinase 2 isoform i	-	179068461	179112224
ASHGA5P042846	68.6672	85.1268	6.36716	6.13882	P	P	noncoding	ENST00000438080	RP11-177A2.4	GENCODE	3897	chr1	+	179070797	179074885		GTGCTGAACAGAGCAAGTAACAATAACTATTACTACTGGCTTGCTGGAAAAAAGAAAAAA	natural antisense	NM_005158	ABL2	Abelson tyrosine-protein kinase 2 isoform c	-	179068461	179112224
ASHGA5P042846	68.6672	85.1268	6.36716	6.13882	P	P	noncoding	ENST00000438080	RP11-177A2.4	GENCODE	3897	chr1	+	179070797	179074885		GTGCTGAACAGAGCAAGTAACAATAACTATTACTACTGGCTTGCTGGAAAAAAGAAAAAA	natural antisense	NM_007314	ABL2	Abelson tyrosine-protein kinase 2 isoform b	-	179068461	179198819
ASHGA5P049491	62.235	84.1381	6.22871	6.12272	P	P	noncoding	NR_073016	ST3GAL3	RefSeq	2326	chr1	+	44173203	44396837	NR_073019	CTCTCTGTAGACTGAATTCAGCACCAGTGAAAGGCTTTGAGAAGGACGTGGGCAGCAAAA	exon sense-overlapping	NM_001270459	ST3GAL3	CMP-N-acetylneuraminate-beta-1,4-galactoside alpha-2,3-sialyltransferase isoform k	+	44173203	44396837
ASHGA5P049491	62.235	84.1381	6.22871	6.12272	P	P	noncoding	NR_073016	ST3GAL3	RefSeq	2326	chr1	+	44173203	44396837	NR_073019	CTCTCTGTAGACTGAATTCAGCACCAGTGAAAGGCTTTGAGAAGGACGTGGGCAGCAAAA	exon sense-overlapping	NM_001270460	ST3GAL3	CMP-N-acetylneuraminate-beta-1,4-galactoside alpha-2,3-sialyltransferase isoform l	+	44173203	44396837
ASHGA5P049491	62.235	84.1381	6.22871	6.12272	P	P	noncoding	NR_073016	ST3GAL3	RefSeq	2326	chr1	+	44173203	44396837	NR_073019	CTCTCTGTAGACTGAATTCAGCACCAGTGAAAGGCTTTGAGAAGGACGTGGGCAGCAAAA	exon sense-overlapping	NM_001270461	ST3GAL3	CMP-N-acetylneuraminate-beta-1,4-galactoside alpha-2,3-sialyltransferase isoform m	+	44173203	44396837
ASHGA5P049491	62.235	84.1381	6.22871	6.12272	P	P	noncoding	NR_073016	ST3GAL3	RefSeq	2326	chr1	+	44173203	44396837	NR_073019	CTCTCTGTAGACTGAATTCAGCACCAGTGAAAGGCTTTGAGAAGGACGTGGGCAGCAAAA	exon sense-overlapping	NM_001270462	ST3GAL3	CMP-N-acetylneuraminate-beta-1,4-galactoside alpha-2,3-sialyltransferase isoform n	+	44173203	44396837
ASHGA5P049491	62.235	84.1381	6.22871	6.12272	P	P	noncoding	NR_073016	ST3GAL3	RefSeq	2326	chr1	+	44173203	44396837	NR_073019	CTCTCTGTAGACTGAATTCAGCACCAGTGAAAGGCTTTGAGAAGGACGTGGGCAGCAAAA	exon sense-overlapping	NM_001270463	ST3GAL3	CMP-N-acetylneuraminate-beta-1,4-galactoside alpha-2,3-sialyltransferase isoform o	+	44173203	44396837
ASHGA5P049491	62.235	84.1381	6.22871	6.12272	P	P	noncoding	NR_073016	ST3GAL3	RefSeq	2326	chr1	+	44173203	44396837	NR_073019	CTCTCTGTAGACTGAATTCAGCACCAGTGAAAGGCTTTGAGAAGGACGTGGGCAGCAAAA	exon sense-overlapping	NM_001270464	ST3GAL3	CMP-N-acetylneuraminate-beta-1,4-galactoside alpha-2,3-sialyltransferase isoform p	+	44173203	44396837
ASHGA5P049491	62.235	84.1381	6.22871	6.12272	P	P	noncoding	NR_073016	ST3GAL3	RefSeq	2326	chr1	+	44173203	44396837	NR_073019	CTCTCTGTAGACTGAATTCAGCACCAGTGAAAGGCTTTGAGAAGGACGTGGGCAGCAAAA	exon sense-overlapping	NM_001270465	ST3GAL3	CMP-N-acetylneuraminate-beta-1,4-galactoside alpha-2,3-sialyltransferase isoform q	+	44173203	44396837
ASHGA5P049491	62.235	84.1381	6.22871	6.12272	P	P	noncoding	NR_073016	ST3GAL3	RefSeq	2326	chr1	+	44173203	44396837	NR_073019	CTCTCTGTAGACTGAATTCAGCACCAGTGAAAGGCTTTGAGAAGGACGTGGGCAGCAAAA	exon sense-overlapping	NM_001270466	ST3GAL3	CMP-N-acetylneuraminate-beta-1,4-galactoside alpha-2,3-sialyltransferase isoform r	+	44173203	44396837
ASHGA5P049491	62.235	84.1381	6.22871	6.12272	P	P	noncoding	NR_073016	ST3GAL3	RefSeq	2326	chr1	+	44173203	44396837	NR_073019	CTCTCTGTAGACTGAATTCAGCACCAGTGAAAGGCTTTGAGAAGGACGTGGGCAGCAAAA	exon sense-overlapping	NM_006279	ST3GAL3	CMP-N-acetylneuraminate-beta-1,4-galactoside alpha-2,3-sialyltransferase isoform j	+	44173203	44396837
ASHGA5P049491	62.235	84.1381	6.22871	6.12272	P	P	noncoding	NR_073016	ST3GAL3	RefSeq	2326	chr1	+	44173203	44396837	NR_073019	CTCTCTGTAGACTGAATTCAGCACCAGTGAAAGGCTTTGAGAAGGACGTGGGCAGCAAAA	exon sense-overlapping	NM_174963	ST3GAL3	CMP-N-acetylneuraminate-beta-1,4-galactoside alpha-2,3-sialyltransferase isoform a	+	44173203	44396837
ASHGA5P049491	62.235	84.1381	6.22871	6.12272	P	P	noncoding	NR_073016	ST3GAL3	RefSeq	2326	chr1	+	44173203	44396837	NR_073019	CTCTCTGTAGACTGAATTCAGCACCAGTGAAAGGCTTTGAGAAGGACGTGGGCAGCAAAA	exon sense-overlapping	NM_174964	ST3GAL3	CMP-N-acetylneuraminate-beta-1,4-galactoside alpha-2,3-sialyltransferase isoform b	+	44173203	44396837
ASHGA5P049491	62.235	84.1381	6.22871	6.12272	P	P	noncoding	NR_073016	ST3GAL3	RefSeq	2326	chr1	+	44173203	44396837	NR_073019	CTCTCTGTAGACTGAATTCAGCACCAGTGAAAGGCTTTGAGAAGGACGTGGGCAGCAAAA	exon sense-overlapping	NM_174965	ST3GAL3	CMP-N-acetylneuraminate-beta-1,4-galactoside alpha-2,3-sialyltransferase isoform c	+	44173203	44396837
ASHGA5P049491	62.235	84.1381	6.22871	6.12272	P	P	noncoding	NR_073016	ST3GAL3	RefSeq	2326	chr1	+	44173203	44396837	NR_073019	CTCTCTGTAGACTGAATTCAGCACCAGTGAAAGGCTTTGAGAAGGACGTGGGCAGCAAAA	exon sense-overlapping	NM_174966	ST3GAL3	CMP-N-acetylneuraminate-beta-1,4-galactoside alpha-2,3-sialyltransferase isoform d	+	44173203	44396837
ASHGA5P049491	62.235	84.1381	6.22871	6.12272	P	P	noncoding	NR_073016	ST3GAL3	RefSeq	2326	chr1	+	44173203	44396837	NR_073019	CTCTCTGTAGACTGAATTCAGCACCAGTGAAAGGCTTTGAGAAGGACGTGGGCAGCAAAA	exon sense-overlapping	NM_174967	ST3GAL3	CMP-N-acetylneuraminate-beta-1,4-galactoside alpha-2,3-sialyltransferase isoform e	+	44173203	44396837
ASHGA5P049491	62.235	84.1381	6.22871	6.12272	P	P	noncoding	NR_073016	ST3GAL3	RefSeq	2326	chr1	+	44173203	44396837	NR_073019	CTCTCTGTAGACTGAATTCAGCACCAGTGAAAGGCTTTGAGAAGGACGTGGGCAGCAAAA	exon sense-overlapping	NM_174968	ST3GAL3	CMP-N-acetylneuraminate-beta-1,4-galactoside alpha-2,3-sialyltransferase isoform f	+	44173203	44396837
ASHGA5P049491	62.235	84.1381	6.22871	6.12272	P	P	noncoding	NR_073016	ST3GAL3	RefSeq	2326	chr1	+	44173203	44396837	NR_073019	CTCTCTGTAGACTGAATTCAGCACCAGTGAAAGGCTTTGAGAAGGACGTGGGCAGCAAAA	exon sense-overlapping	NM_174969	ST3GAL3	CMP-N-acetylneuraminate-beta-1,4-galactoside alpha-2,3-sialyltransferase isoform g	+	44173203	44396837
ASHGA5P049491	62.235	84.1381	6.22871	6.12272	P	P	noncoding	NR_073016	ST3GAL3	RefSeq	2326	chr1	+	44173203	44396837	NR_073019	CTCTCTGTAGACTGAATTCAGCACCAGTGAAAGGCTTTGAGAAGGACGTGGGCAGCAAAA	exon sense-overlapping	NM_174970	ST3GAL3	CMP-N-acetylneuraminate-beta-1,4-galactoside alpha-2,3-sialyltransferase isoform h	+	44173203	44396837
ASHGA5P049491	62.235	84.1381	6.22871	6.12272	P	P	noncoding	NR_073016	ST3GAL3	RefSeq	2326	chr1	+	44173203	44396837	NR_073019	CTCTCTGTAGACTGAATTCAGCACCAGTGAAAGGCTTTGAGAAGGACGTGGGCAGCAAAA	exon sense-overlapping	NM_174971	ST3GAL3	CMP-N-acetylneuraminate-beta-1,4-galactoside alpha-2,3-sialyltransferase isoform i	+	44173203	44396837
ASHGA5P030924	228.593	300.295	8.09606	7.9721	P	P	noncoding	NR_039999	LOC100507501	RefSeq	2093	chr16	-	4295825	4303790		ATCGGAGAAAGTTTTTCAGGGTTAAACCTACTTCTTTCCCCCAAGAAACTCTTCTTGTCA	intergenic
ASHGA5P039443	43.5331	63.95	5.712	5.73125	P	P	noncoding	TCONS_00022631	XLOC_010932	LincRNAs identified by Cabili et al	1399	chr14	+	101361101	101362601		AACTAAAATGCTGTGTAATAAATAGTGGGGCTTCACGTGCAGGAAAGGCGATTAAGAGCG	intergenic
ASHGA5P057902	73.5919	139.23	6.46874	6.85527	P	P	noncoding	TCONS_00023528	XLOC_011366	LincRNAs identified by Cabili et al	931	chr15	+	95562062	95613962		ATTTACAAAAGGAGATTGGCCAAGTCCTTGAAAGATCCCCTGAAATGCTGGGCACACTGA	intergenic
ASHGA5P057381	24.606	36.7588	4.88734	4.93475	P	P	noncoding	TCONS_00016528	XLOC_007263	LincRNAs identified by Cabili et al	286	chr9	+	1298276	1321494	TCONS_00016529	ACATGTCAAGATCACCCAACTGATATGAAAGGCAAGATTCAAGGATCACACCAACTAGAG	intergenic
ASHGA5P055570	36.8738	43.3378	5.46984	5.17242	P	P	noncoding	TCONS_00017488	XLOC_008116	LincRNAs identified by Cabili et al	408	chrX	-	13433600	13438072		TGTGTGTCAGGTTGGGGCCATAGCCTTACTCTTGGGAGTGGGCAAACCCTATCATCAGGC	intergenic
ASHGA5P057458	114.483	159.47	7.10314	7.05232	P	P	noncoding	TCONS_00017639	XLOC_008298	LincRNAs identified by Cabili et al	293	chrY	+	21440565	21442464		AAACAGAGCTTACATCCAAGGATACATACGTCTGAAACCTACAGGCCCATGTACTCCGAT	intergenic
ASHGA5P030389	40.2582	54.8713	5.59908	5.51086	P	P	noncoding	uc010aza.1	AK309255	UCSC_knowngene	1946	chr15	+	28878268	28886727		ATGCTTCTCTGCATTGGGTAATATACATAACACTTAACTGTATGCATTGATATTTTGCAG	intergenic
ASHGA5P036313	11.4871	24.9563	3.80174	4.36617	A	P	noncoding	ENST00000431351	AC067945.2	GENCODE	623	chr2	+	191882679	191883805		ACAACTGAATTCTAAAACAAGTAAGTGGAACTTAATTAAGTGGAACAGGTCCATTGCCCT	intronic antisense	ENST00000432058	STAT1	signal transducer and activator of transcription 1, 91kDa [Source:HGNC Symbol;Acc:11362]	-	191873752	191885686
ASHGA5P036313	11.4871	24.9563	3.80174	4.36617	A	P	noncoding	ENST00000431351	AC067945.2	GENCODE	623	chr2	+	191882679	191883805		ACAACTGAATTCTAAAACAAGTAAGTGGAACTTAATTAAGTGGAACAGGTCCATTGCCCT	intronic antisense	ENST00000454414	STAT1	signal transducer and activator of transcription 1, 91kDa [Source:HGNC Symbol;Acc:11362]	-	191865811	191885046
ASHGA5P057446	67.9314	107.725	6.35025	6.4841	P	P	noncoding	TCONS_00017426	XLOC_008001	LincRNAs identified by Cabili et al	267	chrX	+	64586533	64588866		TACACAGGAAGGCTATGGACTCCTTTTGGCATTTCTGCCTCAGCAACAGAGGATAAAAGT	intergenic
ASHGA5P045824	22.6749	23.0535	4.77204	4.25406	P	A	noncoding	ENST00000465736	ANKRD19P	GENCODE	959	chr9	+	95571849	95587136	ENST00000460854, NR_026868, uc004asr.4	CTGAGCAGAAGATGCCAGATCAACATATATGATAGACTAAACAGGACACCTTTAATGAAG	intergenic
ASHGA5P030737	173.863	201.345	7.704	7.38992	P	P	noncoding	ENST00000567484	RP11-429B14.4	GENCODE	1456	chr15	+	90052191	90053647		AGGATTAATATACCATTACAGGTTTAAAGACAGAGGCCTATAAGGGTCCCCTGGCAGTGC	intergenic
ASHGA5P028952	44.9589	69.757	5.75878	5.8555	P	P	noncoding	ENST00000423246	GRTP1-AS1	GENCODE	465	chr13	+	114006130	114016183		CTGTTGCACTTTGTAGCCCTCAGTATGATTAAAGTGTTTACCATGTACATAAATTATGCT	intronic antisense	NM_024719	GRTP1	growth hormone-regulated TBC protein 1	-	113978504	114018463
ASHGA5P040810	6.41459	35.442	2.98371	4.88115	A	P	noncoding	uc003lul.1	AX747215	UCSC_knowngene	2163	chr5	-	151136012	151138175		TATACACATACTGGAAGGGGAAGAGTGTGTTACCTGAGAGTTTTCTCAGACAAATGCCCG	exon sense-overlapping	NM_004045	ATOX1	copper transport protein ATOX1	-	151122382	151138210
ASHGA5P028280	616.214	723.417	9.51541	9.2481	P	P	noncoding	ENST00000548846	RP3-473L9.4	GENCODE	209	chr12	+	111834638	111841111		GGGAAGGTTATTTGTTGGAATCCCTTTGCCTTTCCAAGGGAAAATAAACACAAAAAGTGA	intergenic
ASHGA5P051980	51.8177	118.062	5.96601	6.61365	P	P	noncoding	ENST00000561705	RP11-44F21.5	GENCODE	785	chr4	-	76006911	76009927		TTCTCACAAATTATGACTGGCATCTGTATATCTGGGAAGGTTCTACTGCATTGCTGTATT	intergenic
ASHGA5P058624	15.4516	33.6668	4.22432	4.80616	A	P	noncoding	uc011csa.2	PMCHL2	UCSC_knowngene	722	chr5	+	70671611	70681820		TTGAGAAATGAAGTGTGAAACTGTCAGGAAGACAGATGAAATGATTTGCCTGAGGCCGTA	intergenic
ASHGA5P016025	25.1304	31.4442	4.91555	4.70319	P	P	noncoding	ENST00000425979	AP000475.2	GENCODE	482	chr21	+	23119292	23169735	ENST00000430060	CTGAGGCAGACAAAAGAAGAGTTGTTCAAGGAGAAGAAGACTTAGAGACACAGACACACA	intergenic
ASHGA5P015771	39.2549	63.1763	5.56185	5.71342	P	P	noncoding	ENST00000423354	AC010883.5	GENCODE	398	chr2	+	43456711	43460533		TACCCTTCCAAAGCTATGATTCTCAAGATAACTATTACCATCCCAGCAGGATGGGCAGTC	natural antisense	NM_001083953	THADA	thyroid adenoma-associated protein	-	43457974	43823113
ASHGA5P015771	39.2549	63.1763	5.56185	5.71342	P	P	noncoding	ENST00000423354	AC010883.5	GENCODE	398	chr2	+	43456711	43460533		TACCCTTCCAAAGCTATGATTCTCAAGATAACTATTACCATCCCAGCAGGATGGGCAGTC	natural antisense	NM_022065	THADA	thyroid adenoma-associated protein	-	43457974	43823185
ASHGA5P030991	1431	2260.87	10.7191	10.9107	P	P	noncoding	ENST00000552753	MIR3179-3	GENCODE	543	chr16	-	18505165	18505708	ENST00000546674, ENST00000547549	TGCAGGGGTTAGCAAACTATGGCCCACTGTTCTTGTTTTATAAATAAAGTGTTATGAGCA	intergenic
ASHGA5P044761	13.5537	29.4966	4.04463	4.61018	A	P	noncoding	ENST00000518217	RP11-431M3.1	GENCODE	537	chr8	+	34032403	34042413		TAGAAGATGAAAATCAGCCAGAGTAACAAGGCTCCAGGAAAGCCACATGGCTATGTGCAT	intergenic
ASHGA5P032023	16.6036	55.2546	4.32718	5.52056	A	P	noncoding	ENST00000419190	RP11-465N4.4	GENCODE	788	chr1	-	201969221	201979481		AGAGATTCAGCAACAAAGAGGCCTAGTAGGGAGAGGAGTTACTAGGTTTAGGGGTTTTTC	intronic antisense	NM_020216	RNPEP	aminopeptidase B	+	201951765	201975275
ASHGA5P046410	65.0087	72.9243	6.28831	5.91824	P	P	noncoding	TCONS_00001387	XLOC_000701	LincRNAs identified by Cabili et al	857	chr1	-	11371803	11374861		AAGCCATCCTTTAGGCCAAAGAATCCCCACATAACAAATTCATTGTGTGCAATAAAGAAC	intergenic
ASHGA5P045029	87.7422	136.99	6.7177	6.8323	P	P	noncoding	uc010mdp.1	PVT1	UCSC_knowngene	1561	chr8	+	128806778	128952702		CCCAAAATACAGTCTTTGTGTTGCCATCTGGGAACTGGATTTGGAATTGTTCTTCCATGA	intergenic
ASHGA5P042770	566.089	370.66	9.39726	8.27671	A	P	noncoding	TCONS_00019502	XLOC_009303	LincRNAs identified by Cabili et al	575	chr11	+	119817136	119821850		ATCATGCCAGCTACGATCAGAGGTGCTTGAGATATATGCTGCTTCCTCTTTACGCACTAA	intergenic
ASHGA5P005611	113.993	166.67	7.09661	7.11714	P	P	noncoding	NR_045623	NABP1	RefSeq	3969	chr2	+	192542861	192553248	NR_045622	GGGGTGTAAGATTTTGTATGGTTTATTCAGAAGTGCCAAATTTCAGTGAACCCAACCCAG	exon sense-overlapping	NM_001031716	NABP1	SOSS complex subunit B2 isoform 1	+	192542860	192553248
ASHGA5P005611	113.993	166.67	7.09661	7.11714	P	P	noncoding	NR_045623	NABP1	RefSeq	3969	chr2	+	192542861	192553248	NR_045622	GGGGTGTAAGATTTTGTATGGTTTATTCAGAAGTGCCAAATTTCAGTGAACCCAACCCAG	exon sense-overlapping	NM_001254736	NABP1	SOSS complex subunit B2 isoform 2	+	192542797	192553248
ASHGA5P028358	95.9226	134.698	6.85025	6.80829	P	P	noncoding	TCONS_00010712	XLOC_004420	LincRNAs identified by Cabili et al	480	chr5	+	70959258	70966714		CAATGCTTGTAGCAACCAACCCTACCTGGCAACATGTTCTTCTGCAAGCCAGAGGTTACA	intergenic
ASHGA5P055955	31.2071	21.2875	5.22788	4.13364	P	A	noncoding	ENST00000555421	RP11-829H16.3	GENCODE	431	chr14	-	31353670	31354394		GGGAGAATTAAAAAGGTAAAATAAGCAACATTACATGCCTTAAAAAACAGTTTTAAAACC	natural antisense	NM_001135058	COCH	cochlin precursor	+	31343740	31359822
ASHGA5P055955	31.2071	21.2875	5.22788	4.13364	P	A	noncoding	ENST00000555421	RP11-829H16.3	GENCODE	431	chr14	-	31353670	31354394		GGGAGAATTAAAAAGGTAAAATAAGCAACATTACATGCCTTAAAAAACAGTTTTAAAACC	natural antisense	NM_004086	COCH	cochlin precursor	+	31343740	31359822
ASHGA5P046088	260.347	523.629	8.2816	8.78363	P	P	noncoding	uc011mgv.2	BC063132	UCSC_knowngene	737	chrUn_gl000241	-	20432	36875		TGGCAGGTATATCCTGAATGAATGTGAGATTTTTACTCTGTGAATTTCCTGTGAGAAGTG	intergenic
ASHGA5P037493	61.8023	103.198	6.21864	6.42426	P	P	noncoding	TCONS_00024509	XLOC_011826	LincRNAs identified by Cabili et al	298	chr16	+	88219138	88219657	TCONS_00024508, TCONS_00024510, TCONS_00024904, TCONS_00024905	TGAATATAGTATATGCACACACACACTTATGTGCGCAGACCCACAGACACACACATTCAC	intergenic
ASHGA5P000580	267.398	379.849	8.31978	8.31134	P	P	noncoding	DA802942		UCR	501	chr13	+	112711042	112742562		GAGGAACTAACTAGCCAGCTTCCGTTCCTCAGCCTTTCTTCTCTAAACACCAAGTTCCAC	intron sense-overlapping	ENST00000330949	SOX1	SRY (sex determining region Y)-box 1 [Source:HGNC Symbol;Acc:11189]	+	112721912	112726020
ASHGA5P000580	267.398	379.849	8.31978	8.31134	P	P	noncoding	DA802942		UCR	501	chr13	+	112711042	112742562		GAGGAACTAACTAGCCAGCTTCCGTTCCTCAGCCTTTCTTCTCTAAACACCAAGTTCCAC	intron sense-overlapping	NM_005986	SOX1	transcription factor SOX-1	+	112721912	112726020
ASHGA5P038480	13.6865	24.9169	4.05938	4.36414	A	P	noncoding	TCONS_00014881	XLOC_006949	LincRNAs identified by Cabili et al	504	chr8	+	143073634	143078899		CTCAGGAACTCGTGACTATTTAGATGAGTTCTCAGCTTTTATTCTCAGTTAATAAACTGA	intergenic
ASHGA5P027320	311.003	682.717	8.53207	9.16326	P	P	noncoding	ENST00000513533	HOXC-AS2	GENCODE	504	chr12	-	54388991	54390569		GGGACGCCTTAACCAGCCCCTCTCAGTTGCAGATAACCCAATGAATGAAAGTGCAAATTC	intronic antisense	ENST00000504315	HOXC6	homeobox C6 [Source:HGNC Symbol;Acc:5128]	+	54384407	54422706
ASHGA5P027320	311.003	682.717	8.53207	9.16326	P	P	noncoding	ENST00000513533	HOXC-AS2	GENCODE	504	chr12	-	54388991	54390569		GGGACGCCTTAACCAGCCCCTCTCAGTTGCAGATAACCCAATGAATGAAAGTGCAAATTC	intronic antisense	ENST00000509328	HOXC6	homeobox C6 [Source:HGNC Symbol;Acc:5128]	+	54388727	54423473
ASHGA5P027320	311.003	682.717	8.53207	9.16326	P	P	noncoding	ENST00000513533	HOXC-AS2	GENCODE	504	chr12	-	54388991	54390569		GGGACGCCTTAACCAGCCCCTCTCAGTTGCAGATAACCCAATGAATGAAAGTGCAAATTC	natural antisense	ENST00000508190	HOXC9	homeobox C9 [Source:HGNC Symbol;Acc:5130]	+	54389292	54397082
ASHGA5P015457	56.095	62.9296	6.08285	5.70775	P	P	noncoding	ENST00000420418	AC007970.1	GENCODE	476	chr2	+	211189489	211333418		ATTTTTAAAATGTGAGACACCTGTTACCCTAGAGTGTGAAGAGGAGGAGAAAGGCTGAAG	intronic antisense	NM_001136574	LANCL1	lanC-like protein 1	-	211295972	211341429
ASHGA5P015457	56.095	62.9296	6.08285	5.70775	P	P	noncoding	ENST00000420418	AC007970.1	GENCODE	476	chr2	+	211189489	211333418		ATTTTTAAAATGTGAGACACCTGTTACCCTAGAGTGTGAAGAGGAGGAGAAAGGCTGAAG	intronic antisense	NM_001136575	LANCL1	lanC-like protein 1	-	211295972	211341499
ASHGA5P015457	56.095	62.9296	6.08285	5.70775	P	P	noncoding	ENST00000420418	AC007970.1	GENCODE	476	chr2	+	211189489	211333418		ATTTTTAAAATGTGAGACACCTGTTACCCTAGAGTGTGAAGAGGAGGAGAAAGGCTGAAG	intronic antisense	NM_006055	LANCL1	lanC-like protein 1	-	211295972	211341491
ASHGA5P050545	81.3687	140.663	6.61635	6.86954	P	P	noncoding	ENST00000443710	REG1P	GENCODE	562	chr2	-	79364013	79365495	ENST00000414597, NR_002714	TTTCCTATAGAGATTGCTGATTTGCTCCTTAAGCAAGAGATTCACTGCTGCTCAGCATGG	intergenic
ASHGA5P053220	28.5101	43.238	5.09867	5.16894	P	P	noncoding	NR_028038	GATS	RefSeq	4074	chr7	-	99806558	99869855		TCAATGATGGGATAAAAATCAAGGGTAAGAAGAGGATGTAAGGCAGCTGGTGTTAATGGG	exon sense-overlapping	NM_178831	GATS	putative protein GATS	-	99798277	99869855
ASHGA5P053220	28.5101	43.238	5.09867	5.16894	P	P	noncoding	NR_028038	GATS	RefSeq	4074	chr7	-	99806558	99869855		TCAATGATGGGATAAAAATCAAGGGTAAGAAGAGGATGTAAGGCAGCTGGTGTTAATGGG	intronic antisense	NM_024070	PVRIG	transmembrane protein PVRIG	+	99816870	99819111
ASHGA5P053220	28.5101	43.238	5.09867	5.16894	P	P	noncoding	NR_028038	GATS	RefSeq	4074	chr7	-	99806558	99869855		TCAATGATGGGATAAAAATCAAGGGTAAGAAGAGGATGTAAGGCAGCTGGTGTTAATGGG	natural antisense	NM_012447	STAG3	cohesin subunit SA-3	+	99775537	99812010
ASHGA5P015949	109.721	128.068	7.04241	6.73779	P	P	noncoding	ENST00000454996	TTC28-AS1	GENCODE	837	chr22	+	28315427	28382330	ENST00000425112	CTTATGTAAGAAGTACAGTCTATATAAAGACTGTCCAGGACAAAAACTGGCCACTCCATT	intronic antisense	NM_001145418	TTC28	tetratricopeptide repeat protein 28	-	28374001	29075853
ASHGA5P021285	13.3895	43.341	4.02812	5.17258	A	P	noncoding	ENST00000529456	FAM66B	GENCODE	1432	chr8	-	7159132	7212876	NR_027424	GGAAAAACAACCTGCAGAGTTACTATGAATTATTATATTGTGGCTACTTACACCAAGATG	intronic antisense	NM_001256873	USP17L1P	putative ubiquitin carboxyl-terminal hydrolase 17-like protein 1	+	7189908	7191501
ASHGA5P021285	13.3895	43.341	4.02812	5.17258	A	P	noncoding	ENST00000529456	FAM66B	GENCODE	1432	chr8	-	7159132	7212876	NR_027424	GGAAAAACAACCTGCAGAGTTACTATGAATTATTATATTGTGGCTACTTACACCAAGATG	intronic antisense	NM_001256874	USP17L4	inactive ubiquitin carboxyl-terminal hydrolase 17-like protein 4	+	7194636	7196229
ASHGA5P053199	110.618	107.398	7.05336	6.47956	P	P	noncoding	ENST00000482799	AC004893.11	GENCODE	796	chr7	+	98643205	98645863		CTTGCTGATGGCCACATTAGCCTAAATGTATGTCTACAGTACCATAAAGGAGGTACCCCA	natural antisense	NM_001199847	SMURF1	E3 ubiquitin-protein ligase SMURF1 isoform 3	-	98625057	98741743
ASHGA5P053199	110.618	107.398	7.05336	6.47956	P	P	noncoding	ENST00000482799	AC004893.11	GENCODE	796	chr7	+	98643205	98645863		CTTGCTGATGGCCACATTAGCCTAAATGTATGTCTACAGTACCATAAAGGAGGTACCCCA	natural antisense	NM_020429	SMURF1	E3 ubiquitin-protein ligase SMURF1 isoform 1	-	98625057	98741743
ASHGA5P053199	110.618	107.398	7.05336	6.47956	P	P	noncoding	ENST00000482799	AC004893.11	GENCODE	796	chr7	+	98643205	98645863		CTTGCTGATGGCCACATTAGCCTAAATGTATGTCTACAGTACCATAAAGGAGGTACCCCA	natural antisense	NM_181349	SMURF1	E3 ubiquitin-protein ligase SMURF1 isoform 2	-	98625057	98741743
ASHGA5P031102	28.055	51.5941	5.07532	5.42185	P	P	noncoding	TCONS_00006091	XLOC_002701	LincRNAs identified by Cabili et al	811	chr3	+	71834485	71835668		TCCAAAGCTCCACGTGCTCAGCGCCGAAAACTTGCAAATCATTTGCTGTACAGATGTTTA	intergenic
ASHGA5P044937	80.2698	100.77	6.59633	6.3889	P	P	noncoding	ENST00000517397	KB-1205A7.2	GENCODE	301	chr8	+	99615480	99618568		CTTCATGGTTTAAGATGGGTGGTTGAACATTACCACACACTGACTCCAGAACTCAAAAAA	intronic antisense	NM_001256312	STK3	serine/threonine-protein kinase 3 isoform 2	-	99466858	99954799
ASHGA5P044937	80.2698	100.77	6.59633	6.3889	P	P	noncoding	ENST00000517397	KB-1205A7.2	GENCODE	301	chr8	+	99615480	99618568		CTTCATGGTTTAAGATGGGTGGTTGAACATTACCACACACTGACTCCAGAACTCAAAAAA	intronic antisense	NM_001256313	STK3	serine/threonine-protein kinase 3 isoform 3	-	99466858	99837899
ASHGA5P044937	80.2698	100.77	6.59633	6.3889	P	P	noncoding	ENST00000517397	KB-1205A7.2	GENCODE	301	chr8	+	99615480	99618568		CTTCATGGTTTAAGATGGGTGGTTGAACATTACCACACACTGACTCCAGAACTCAAAAAA	intronic antisense	NM_006281	STK3	serine/threonine-protein kinase 3 isoform 1	-	99466858	99837909
ASHGA5P045018	26.5023	38.4966	4.99449	5.0002	P	P	noncoding	ENST00000517773	RP11-89K10.1	GENCODE	498	chr8	+	127570130	127629986		TAATTTCATATTAAAGACCAAGAATTCAGACATCATCCTGGTGCATACATCAGGATTGCA	intronic antisense	NM_174911	FAM84B	protein FAM84B	-	127564682	127570711
ASHGA5P035429	26.9	45.679	5.01646	5.24894	P	P	noncoding	ENST00000416080	AC093818.1	GENCODE	654	chr2	-	173373756	173377238		CTCAGCTCCTGTTACTGGTGCAGTGGAAGTACCACAAACAGGAACGAGGCATTCCACACA	intergenic
ASHGA5P058212	26.995	51.1718	5.02158	5.41138	P	P	noncoding	TCONS_00028226	XLOC_013570	LincRNAs identified by Cabili et al	374	chr20	+	52463386	52464737		TAAAAAGTGATGAACTGAAAATGTCAGCCTGAGCTGACCAGCGCTTATCCTCATGTGACC	intergenic
ASHGA5P040565	281.534	369.011	8.3898	8.26985	P	P	noncoding	TCONS_00021904	XLOC_010500	LincRNAs identified by Cabili et al	563	chr13	+	111474462	111477340	TCONS_00021505, TCONS_00021905	ATTTTCTGCAGATTACTTTCTACAAGACGATTTGGGACCTCAGTTTACCACCTCCCAGCG	intergenic
ASHGA5P047897	82.4217	175.423	6.63317	7.19083	P	P	noncoding	BQ448447		LincRNAs identified by Khalil et al	514	chr20	+	32047529	32048206		TTATGACAAGTGACTCAGCCTACAGTTAAACTGCTGACCTCTCAAAGTGTACGGTGGACA	intergenic
ASHGA5P030211	561.874	835.214	9.38522	9.45607	P	P	noncoding	ENST00000559654	AC103965.1	GENCODE	962	chr15	-	84871460	84898842	uc002bkc.3	CCCCTACACCATAAACCATGAGCTCTGTGCCCTCTCTGATGGTTCCACATCTGCCACCTT	intergenic
ASHGA5P038282	10370.3	11347.3	13.5959	13.2247	P	P	noncoding	NR_033384	PDHB	RefSeq	1614	chr3	-	58413356	58419566		ATTCCCACGCGACCCCTGCCCACCCTGCGTCCCGCCGTCATCTTCCTCTCTCCCTGCCAG	exon sense-overlapping	NM_000925	PDHB	pyruvate dehydrogenase E1 component subunit beta, mitochondrial isoform 1 precursor	-	58413356	58419579
ASHGA5P038282	10370.3	11347.3	13.5959	13.2247	P	P	noncoding	NR_033384	PDHB	RefSeq	1614	chr3	-	58413356	58419566		ATTCCCACGCGACCCCTGCCCACCCTGCGTCCCGCCGTCATCTTCCTCTCTCCCTGCCAG	exon sense-overlapping	NM_001173468	PDHB	pyruvate dehydrogenase E1 component subunit beta, mitochondrial isoform 2 precursor	-	58413356	58419579
ASHGA5P014639	33.282	46.7639	5.32004	5.28477	P	P	noncoding	ENST00000412102	LINC00479	GENCODE	2033	chr21	-	43131679	43135935		TGTACCAAATACCACAGATGGAGGCGTGACACAGACTGTCCACTGCAGAGACCATGGACG	intergenic
ASHGA5P058211	93.5351	153.915	6.81238	7.00111	P	P	noncoding	TCONS_00028204	XLOC_013552	LincRNAs identified by Cabili et al	5151	chr20	+	47099593	47105772	TCONS_00027943, TCONS_00028202, TCONS_00028203, TCONS_00028561	TCCTGTCCAGGTCACCAGCTCCAAGACTCTCAAACTAGAACAGCAGCACTGACTTCTTGC	intergenic
ASHGA5P021568	24.3669	31.5647	4.87463	4.70844	P	P	noncoding	NR_033948	P2RX7	RefSeq	3903	chr12	+	121570630	121624354	NR_033949	CCATTCTTGGGGGAACTCTTTCTTCGTGATGACAAACTTTCTCAAAACAGAAGGCCAAGA	exon sense-overlapping	NM_002562	P2RX7	P2X purinoceptor 7	+	121570630	121624354
ASHGA5P027492	39.2848	53.9718	5.5629	5.48712	P	P	noncoding	ENST00000550287	RP11-887P2.5	GENCODE	1587	chr12	-	94101566	94131599		CTACCTACTAATATTTGCACTTTAAGCCACCTGAACCTCAGGAGAGTAATAAATTGCTAT	intronic antisense	NM_003805	CRADD	death domain-containing protein CRADD	+	94071150	94244531
ASHGA5P035082	12.5694	25.3827	3.93396	4.39175	A	P	noncoding	ENST00000419809	AC010987.5	GENCODE	167	chr2	-	67792735	67911209		AATTGATACTCAGCAATGAAAGCTGCATGTGCATGTAGGGGAGAGAAGGAGGTTTCACCA	intergenic
ASHGA5P041355	14.7373	25.2828	4.15965	4.38611	A	P	noncoding	TCONS_00020658	XLOC_009958	LincRNAs identified by Cabili et al	1507	chr12	+	131941577	131943433		TTTCAGAGTTAATGCCACAAATATTGTTCTTCGGCTCAGTAATGTTAGGACGAAACAAAC	intergenic
ASHGA5P014919	63.0823	74.161	6.24733	5.94104	P	P	noncoding	ENST00000414744	SPAG5-AS1	GENCODE	2141	chr17	+	26925807	26944393		AACCTGTTGAAGAATGGACTTAGAGGAAACCGAAGAAATCCCAAGCCACACCAAACAGGA	intronic antisense	NM_001174103	SGK494	uncharacterized serine/threonine-protein kinase SgK494	-	26934981	26941211
ASHGA5P014919	63.0823	74.161	6.24733	5.94104	P	P	noncoding	ENST00000414744	SPAG5-AS1	GENCODE	2141	chr17	+	26925807	26944393		AACCTGTTGAAGAATGGACTTAGAGGAAACCGAAGAAATCCCAAGCCACACCAAACAGGA	natural antisense	NM_006461	SPAG5	sperm-associated antigen 5	-	26904582	26926056
ASHGA5P014919	63.0823	74.161	6.24733	5.94104	P	P	noncoding	ENST00000414744	SPAG5-AS1	GENCODE	2141	chr17	+	26925807	26944393		AACCTGTTGAAGAATGGACTTAGAGGAAACCGAAGAAATCCCAAGCCACACCAAACAGGA	natural antisense	NM_014680	KIAA0100	UPF0378 protein KIAA0100 precursor	-	26941457	26972177
ASHGA5P018148	47.0635	75.6916	5.82455	5.9714	P	P	noncoding	ENST00000449958	RP11-117D22.2	GENCODE	850	chr1	-	53832339	53833917		CCACTTTAAAAGGTGTTGACTTTTCTAGTAAATATCCTCCATGTCAAAGTCTATCTCAAG	intergenic
ASHGA5P040302	44.5613	72.9399	5.74582	5.91849	P	P	noncoding	ENST00000509745	RP11-468D11.1	GENCODE	560	chr5	-	2831134	2835253		CACTCCAGTTTAGCAGTTATGGTGTACAAGTCCACAACCACCTAAGAACAGAAGTTGAAA	intergenic
ASHGA5P057071	48.1731	90.6042	5.85978	6.23306	P	P	noncoding	TCONS_00012596	XLOC_005458	LincRNAs identified by Cabili et al	755	chr6	+	126397480	126398962	TCONS_00011946	ACTTCCTCAATTATGCCAGCCAGTGTTCTAAATCAGGAGCCAAAAGAAGTTGGAGCAGCT	intron sense-overlapping	ENST00000563385	RP11-73O6.4	Uncharacterized protein [Source:UniProtKB/TrEMBL;Acc:H3BR05]	+	126112110	130461627
ASHGA5P032439	977.066	1182.37	10.1691	9.96173	P	P	noncoding	TCONS_00029699	XLOC_014372	LincRNAs identified by Cabili et al	452	chr22	-	38812751	38819028		AAGGGGCCTTAAAGTGCTGCCAAGCCCTCCTCATGCCACACCAGCTTCCCTGCAGAGCCA	intergenic
ASHGA5P044836	16.3929	55.3537	4.30991	5.5224	A	P	noncoding	TCONS_00002142	XLOC_000363	LincRNAs identified by Cabili et al	264	chr1	+	117647168	117647504		TGTCCTCATGAGGCTTAGCATCTAAGGGAGACAGGCATGAATTAACAGAAGTGGCATTCT	intergenic
ASHGA5P041033	179.895	296.105	7.75119	7.95164	P	P	noncoding	ENST00000412838	RP11-316M1.3	GENCODE	368	chr1	+	150945598	150948010		GCCCTGTCTGAAAGAGCCACCCCAACTTTTGTTTTGTAAAATGTATGAGTTTTCAAATGA	intronic antisense	NM_022075	CERS2	ceramide synthase 2	-	150937648	150947479
ASHGA5P041033	179.895	296.105	7.75119	7.95164	P	P	noncoding	ENST00000412838	RP11-316M1.3	GENCODE	368	chr1	+	150945598	150948010		GCCCTGTCTGAAAGAGCCACCCCAACTTTTGTTTTGTAAAATGTATGAGTTTTCAAATGA	intronic antisense	NM_181746	CERS2	ceramide synthase 2	-	150937648	150947479
ASHGA5P032981	143.147	187.723	7.42478	7.28783	P	P	noncoding	ENST00000579019	RP11-192H23.6	GENCODE	742	chr17	+	26935321	26936748		TTGAAATGCCAGCTTTTGAGACTTTTGAAAAATTCACAGGCTGGGTGTGGAGGCTCATGC	natural antisense	NM_001174103	SGK494	uncharacterized serine/threonine-protein kinase SgK494	-	26934981	26941211
ASHGA5P057973	326.031	420.43	8.59773	8.46294	P	P	noncoding	TCONS_00024495	XLOC_011815	LincRNAs identified by Cabili et al	522	chr16	+	86716080	86730049		GCCTCTTCAGCCTTCTTCAGCTTGCTGCCTTTGCTGGGGAAGTGCCCACTCAGGACAGCT	intergenic
ASHGA5P035608	176.003	296.609	7.72035	7.95392	P	P	noncoding	ENST00000446741	AC105344.2	GENCODE	1100	chr2	-	231852356	231860747	ENST00000426904, ENST00000441063	TCTCTGATGGTTCTGGTTTCCTGGGCACCTAGAATAAGTGTGTCACCATTTGTCCTGAAG	bidirectional	NM_139073	SPATA3	spermatogenesis-associated protein 3	+	231860838	231871999
ASHGA5P033051	30.7686	56.1255	5.20729	5.54269	P	P	noncoding	TCONS_00016657	XLOC_007476	LincRNAs identified by Cabili et al	400	chr9	+	98577584	98579179		ATATACAAGACGCTGCTTTGGGATGAGTCATCTGACCGTGGTGTACAATGGATCAGAATG	intergenic
ASHGA5P013205	382.46	647.169	8.82666	9.08852	P	P	noncoding	NR_024091	ZFP91-CNTF	RefSeq	3544	chr11	+	58346586	58393205		AAGGGATGTCAAAGTCATACTGCAGTGGGACGGAACGGAGCATTCACCGCTGACCCCTCA	exon sense-overlapping	NM_000614	CNTF	ciliary neurotrophic factor	+	58390145	58393205
ASHGA5P013205	382.46	647.169	8.82666	9.08852	P	P	noncoding	NR_024091	ZFP91-CNTF	RefSeq	3544	chr11	+	58346586	58393205		AAGGGATGTCAAAGTCATACTGCAGTGGGACGGAACGGAGCATTCACCGCTGACCCCTCA	exon sense-overlapping	NM_001197051	ZFP91	E3 ubiquitin-protein ligase ZFP91 isoform 2	+	58346586	58389023
ASHGA5P013205	382.46	647.169	8.82666	9.08852	P	P	noncoding	NR_024091	ZFP91-CNTF	RefSeq	3544	chr11	+	58346586	58393205		AAGGGATGTCAAAGTCATACTGCAGTGGGACGGAACGGAGCATTCACCGCTGACCCCTCA	exon sense-overlapping	NM_053023	ZFP91	E3 ubiquitin-protein ligase ZFP91 isoform 1	+	58346586	58389023
ASHGA5P048277	68.9394	117.134	6.37368	6.60293	P	P	noncoding	ENST00000531347	ANO1-AS2	GENCODE	1004	chr11	-	69918539	69921539		ACGCTTTCCTGCAAAACCCTGTGGTTGGAATAAAAGATGTTCCAGAATTTTGTTATGCCA	intergenic
ASHGA5P019950	43.6944	48.8512	5.71704	5.34598	P	M	noncoding	ENST00000505718	ARHGAP22-IT1	GENCODE	470	chr10	-	49718567	49719632		ATCAACAACTTCTGGAAGCAGAGAGTCCCTGAACCTTGGAGCAAGGAGAGATGTAACATA	intron sense-overlapping	NM_001256024	ARHGAP22	rho GTPase-activating protein 22 isoform 1	-	49654067	49813176
ASHGA5P019950	43.6944	48.8512	5.71704	5.34598	P	M	noncoding	ENST00000505718	ARHGAP22-IT1	GENCODE	470	chr10	-	49718567	49719632		ATCAACAACTTCTGGAAGCAGAGAGTCCCTGAACCTTGGAGCAAGGAGAGATGTAACATA	intron sense-overlapping	NM_001256025	ARHGAP22	rho GTPase-activating protein 22 isoform 2	-	49654067	49860561
ASHGA5P019950	43.6944	48.8512	5.71704	5.34598	P	M	noncoding	ENST00000505718	ARHGAP22-IT1	GENCODE	470	chr10	-	49718567	49719632		ATCAACAACTTCTGGAAGCAGAGAGTCCCTGAACCTTGGAGCAAGGAGAGATGTAACATA	intron sense-overlapping	NM_021226	ARHGAP22	rho GTPase-activating protein 22 isoform 3	-	49654067	49813176
ASHGA5P032005	205.895	324.16	7.94466	8.08153	P	P	noncoding	TCONS_00029835	XLOC_014267	LincRNAs identified by Cabili et al	246	chr22	+	46043023	46045536		TATGAATAAAATAGCATTCGCGGCAGAGTGATCTCCTTGGATCTCCTGAGTGGCCCATTT	intergenic
ASHGA5P033263	3320.52	3876.51	11.9206	11.6916	P	P	noncoding	ENST00000582348	RP5-1171I10.4	GENCODE	558	chr17	+	56414696	56429104		TTGCATTTCCCCCTCTGCCTTCTGCTACTCAAGCCCCCAGGGATGAGGTGACAGTTAACC	intronic antisense	NM_003168	SUPT4H1	transcription elongation factor SPT4	-	56422538	56429563
ASHGA5P057442	67.9014	127.912	6.34966	6.7363	P	P	noncoding	TCONS_00017391	XLOC_008269	LincRNAs identified by Cabili et al	435	chrX	-	154644931	154649138		CACACATTTGTGCCTATAAAGCTGCTGCAACAAACAGACCATGGCTCAGTGGAGTGTTTT	intergenic
ASHGA5P030808	130.224	127.918	7.28904	6.73643	P	P	noncoding	TCONS_00009013	XLOC_003863	LincRNAs identified by Cabili et al	649	chr4	-	4562270	4577618	TCONS_00009012, TCONS_00009014, TCONS_00009015	GCTTGTTTCATACCATCTTCTCCTTAACACACAGTGCTTGGTAAACAATACCTATTAATA	intergenic
ASHGA5P030091	39.2126	49.4449	5.5606	5.36219	P	P	noncoding	ENST00000561191	RP11-265M18.2	GENCODE	572	chr15	-	63883384	63892996		GAGCTGAGTGCCAGAAGAACCAGATTCAGTAGACGTTCATCAGTACCTACTATGTGCCAG	intronic antisense	NM_203373	FBXL22	F-box/LRR-repeat protein 22	+	63889551	63894620
ASHGA5P030091	39.2126	49.4449	5.5606	5.36219	P	P	noncoding	ENST00000561191	RP11-265M18.2	GENCODE	572	chr15	-	63883384	63892996		GAGCTGAGTGCCAGAAGAACCAGATTCAGTAGACGTTCATCAGTACCTACTATGTGCCAG	natural antisense	NM_001256702	USP3	ubiquitin carboxyl-terminal hydrolase 3 isoform 2	+	63796709	63886839
ASHGA5P030091	39.2126	49.4449	5.5606	5.36219	P	P	noncoding	ENST00000561191	RP11-265M18.2	GENCODE	572	chr15	-	63883384	63892996		GAGCTGAGTGCCAGAAGAACCAGATTCAGTAGACGTTCATCAGTACCTACTATGTGCCAG	natural antisense	NM_006537	USP3	ubiquitin carboxyl-terminal hydrolase 3 isoform 1	+	63796709	63886839
ASHGA5P020060	62.1161	39.29	6.22607	5.0283	P	P	noncoding	ENST00000507496	RP11-94H18.1	GENCODE	1867	chr8	-	29672519	29686020		GAACAATCAGAAAGCATTCCCAGACAGCTTATTACGATGCATAACATTTGACTAACATAA	intergenic
ASHGA5P029706	529.974	496.216	9.29882	8.70228	P	P	noncoding	ENST00000556926	RP11-356K23.2	GENCODE	458	chr14	+	89821403	89822915		ACAATTGTAACCCTGTAAAGCTGATGAGATATTAAAACAAGACAAAAACTGAAAACGAAA	intronic antisense	NM_001085471	FOXN3	forkhead box protein N3 isoform 1	-	89622515	90085494
ASHGA5P029706	529.974	496.216	9.29882	8.70228	P	P	noncoding	ENST00000556926	RP11-356K23.2	GENCODE	458	chr14	+	89821403	89822915		ACAATTGTAACCCTGTAAAGCTGATGAGATATTAAAACAAGACAAAAACTGAAAACGAAA	intronic antisense	NM_005197	FOXN3	forkhead box protein N3 isoform 2	-	89622515	89883454
ASHGA5P048611	54.7516	81.28	6.04582	6.07288	P	P	noncoding	TCONS_00003564	XLOC_001338	LincRNAs identified by Cabili et al	525	chr2	+	9705817	9708996		GCATCTCTTCAGGCAGGCCCTGTCAGAGGCAGGTTAGTATTTTTATTTTACTTCTTTTTT	intergenic
ASHGA5P027893	182.779	318.636	7.77431	8.05729	P	P	noncoding	AK091319R		LincRNAs identified by Khalil et al	2297	chrX	-	102851535	102853832		TGTGCTCCATTTTGAAGATAAAAAGACAGCTGGTCCTGGACCCTAAGTCTGTGGACTCTA	intergenic
ASHGA5P049759	76.405	157.527	6.52414	7.03502	P	P	noncoding	TCONS_00020352	XLOC_009683	LincRNAs identified by Cabili et al	1429	chr12	+	19804539	19807186		ACACAATTGACTGTGGATGCTGGTATTATCTAGCCCTATTTGCATCACCTTGCGGGTACT	intron sense-overlapping	ENST00000512223	AEBP2	AE binding protein 2 [Source:HGNC Symbol;Acc:24051]	+	19653026	19873735
ASHGA5P021342	49.5792	105.295	5.90102	6.45324	P	P	noncoding	ENST00000530352	RP11-646J21.5	GENCODE	376	chr11	+	33796250	33797216	ENST00000533046	CTTTGCCAAGTATGGTGTAAGGGGCTTTGGGGAATCCAGACAGACCTGGACTTCACACGC	bidirectional	NM_012175	FBXO3	F-box only protein 3 isoform 1	-	33762489	33796071
ASHGA5P021342	49.5792	105.295	5.90102	6.45324	P	P	noncoding	ENST00000530352	RP11-646J21.5	GENCODE	376	chr11	+	33796250	33797216	ENST00000533046	CTTTGCCAAGTATGGTGTAAGGGGCTTTGGGGAATCCAGACAGACCTGGACTTCACACGC	bidirectional	NM_033406	FBXO3	F-box only protein 3 isoform 2	-	33768290	33796071
ASHGA5P051591	255.826	272.965	8.2559	7.83098	P	P	noncoding	uc003dpu.3	LOC401074	UCSC_knowngene	1443	chr3	+	75721431	75728454	NR_040005	TCTCGTGTTCAGGGTAGTATGGACGTGGACAATGGCAGTGGCCCCTGGCTGGCCCAAGAG	intergenic
ASHGA5P025770	314.395	424.228	8.54633	8.47471	P	P	noncoding	NR_034108	TRAF3IP2-AS1	RefSeq	4943	chr6	+	111804674	111923497		TGTGGTTTCTGTCGGCTTTCTCCATATTTACGTGCTTGTAACTCTGGCATGACCTTTGCT	intronic antisense	NM_001164281	TRAF3IP2	adapter protein CIKS isoform 3	-	111876580	111927477
ASHGA5P025770	314.395	424.228	8.54633	8.47471	P	P	noncoding	NR_034108	TRAF3IP2-AS1	RefSeq	4943	chr6	+	111804674	111923497		TGTGGTTTCTGTCGGCTTTCTCCATATTTACGTGCTTGTAACTCTGGCATGACCTTTGCT	intronic antisense	NM_001164283	TRAF3IP2	adapter protein CIKS isoform 5	-	111876580	111888563
ASHGA5P025770	314.395	424.228	8.54633	8.47471	P	P	noncoding	NR_034108	TRAF3IP2-AS1	RefSeq	4943	chr6	+	111804674	111923497		TGTGGTTTCTGTCGGCTTTCTCCATATTTACGTGCTTGTAACTCTGGCATGACCTTTGCT	intronic antisense	NM_147686	TRAF3IP2	adapter protein CIKS isoform 2	-	111876580	111927477
ASHGA5P029561	1040.53	1568.03	10.2647	10.3783	P	P	noncoding	ENST00000569625	RP11-1012E15.1	GENCODE	600	chr14	+	56382444	56383044		TAAATTATGAAAGCTTTCCTCAGTACTCCTGCCCTATGATCCTTCCCTCACTTCATTAAG	intergenic
ASHGA5P017339	38.4332	51.9644	5.53258	5.43244	P	P	noncoding	ENST00000440397	RP11-95M15.1	GENCODE	523	chr6	+	137994596	137995691		CCACAATGCTAGTTAATGCAGCAAGAATAGTCTTATATAGACTATAAACTCCTGGTACAC	intergenic
ASHGA5P053436	757.87	1132.65	9.81201	9.89926	P	P	noncoding	ENST00000524284	RP11-32K4.2	GENCODE	616	chr8	+	65289889	65291035		TGGTCCTCTGCAGGTTTGAACAGGGCTAGCAGGTCTCTCTCCGGATTTCTAGGGCTATGG	intergenic
ASHGA5P031122	158.56	249.803	7.56787	7.70235	P	P	noncoding	ENST00000563960	RP11-1437A8.4	GENCODE	2486	chr16	-	33215093	33217783		ATGTTTATTTCTATATAATTCCTATTGAATCCTACTGGGCAGGACCCTTCTGGCCCCATC	intronic antisense	ENST00000398667	TP53TG3C	TP53 target 3C [Source:HGNC Symbol;Acc:42962]	+	33204155	33264727
ASHGA5P043070	165.099	220.722	7.62836	7.52445	P	P	noncoding	NR_038371	FLJ45974	RefSeq	3484	chr7	-	53723201	53879624		GTATGTTACCAACACTCCCAAATTTCCTTTGATGTCAAAAAGCATTATTTTTCTCGAGTC	intergenic
ASHGA5P033693	48.8883	36.9531	5.88077	4.94275	P	P	noncoding	ENST00000579595	RP11-769O8.2	GENCODE	464	chr18	+	738057	739444		GCCAATAATAAGGCCTCTCAAATACCTACCACATATCTGAAGAGAAACTTTTAACAGTTT	intronic antisense	NM_005433	YES1	tyrosine-protein kinase Yes	-	721591	812327
ASHGA5P019315	33.757	68.8886	5.34163	5.83716	P	P	noncoding	ENST00000478005	TIPARP-AS1	GENCODE	554	chr3	-	156389652	156391722		GAAGTCAGTAAAACTAGGAGCTAAGAGAGTAATAACAGGATGGAGATGGAGTTTCATGAC	intronic antisense	ENST00000486483	TIPARP	TCDD-inducible poly(ADP-ribose) polymerase [Source:HGNC Symbol;Acc:23696]	+	156391023	156422928
ASHGA5P027901	39.3659	87.2419	5.56642	6.17579	P	P	noncoding	ENST00000546558	RP11-155I9.1	GENCODE	562	chr12	+	30473766	30474550		CTGGGAGTAAGGCAGGATTCTAAGTACAGTGAAATTTAGTGGTTTGTTTCCACTGAACCT	intergenic
ASHGA5P027000	376.31	1845.62	8.80382	10.6158	P	P	noncoding	ENST00000447687	CD27-AS1	GENCODE	467	chr12	-	6556995	6557951	ENST00000536388, uc001qof.3, uc009zem.2	AGGAGTGATGACAAGGGTCTCCGCCAAAAGGGAAATGGAGGGGTTAAAGAAGCTGCTGGG	intronic antisense	NM_001242	CD27	CD27 antigen precursor	+	6554050	6560884
ASHGA5P022672	447.857	700.886	9.05811	9.20002	P	P	noncoding	ENST00000560662	RP11-798K3.2	GENCODE	333	chr15	-	67278703	67286525		CAACACTAAGAATTAGACCTTTACGAGAAGCACAGTTTTGTCTTCAGTTTCCTCTCCCCC	intergenic
ASHGA5P038971	639.701	917.273	9.57118	9.59262	P	P	noncoding	ENST00000485162	MYLK-AS1	GENCODE	587	chr3	+	123304388	123363415		CAACTCCCAATTCCAAGCTAAGTATGGTATTCTGCCCACTGGTGCTGCTGCCTAGCCTTC	intronic antisense	NM_053027	MYLK	myosin light chain kinase, smooth muscle isoform 3A	-	123331142	123603149
ASHGA5P038971	639.701	917.273	9.57118	9.59262	P	P	noncoding	ENST00000485162	MYLK-AS1	GENCODE	587	chr3	+	123304388	123363415		CAACTCCCAATTCCAAGCTAAGTATGGTATTCTGCCCACTGGTGCTGCTGCCTAGCCTTC	intronic antisense	NM_053028	MYLK	myosin light chain kinase, smooth muscle isoform 3B	-	123331142	123603149
ASHGA5P038971	639.701	917.273	9.57118	9.59262	P	P	noncoding	ENST00000485162	MYLK-AS1	GENCODE	587	chr3	+	123304388	123363415		CAACTCCCAATTCCAAGCTAAGTATGGTATTCTGCCCACTGGTGCTGCTGCCTAGCCTTC	intronic antisense	NM_053031	MYLK	myosin light chain kinase, smooth muscle isoform 7	-	123331142	123339530
ASHGA5P038971	639.701	917.273	9.57118	9.59262	P	P	noncoding	ENST00000485162	MYLK-AS1	GENCODE	587	chr3	+	123304388	123363415		CAACTCCCAATTCCAAGCTAAGTATGGTATTCTGCCCACTGGTGCTGCTGCCTAGCCTTC	intronic antisense	NM_053032	MYLK	myosin light chain kinase, smooth muscle isoform 8	-	123331142	123339530
ASHGA5P038971	639.701	917.273	9.57118	9.59262	P	P	noncoding	ENST00000485162	MYLK-AS1	GENCODE	587	chr3	+	123304388	123363415		CAACTCCCAATTCCAAGCTAAGTATGGTATTCTGCCCACTGGTGCTGCTGCCTAGCCTTC	natural antisense	NM_053025	MYLK	myosin light chain kinase, smooth muscle isoform 1	-	123331142	123603149
ASHGA5P038971	639.701	917.273	9.57118	9.59262	P	P	noncoding	ENST00000485162	MYLK-AS1	GENCODE	587	chr3	+	123304388	123363415		CAACTCCCAATTCCAAGCTAAGTATGGTATTCTGCCCACTGGTGCTGCTGCCTAGCCTTC	natural antisense	NM_053026	MYLK	myosin light chain kinase, smooth muscle isoform 2	-	123331142	123603149
ASHGA5P022293	129.031	198.544	7.27516	7.36971	P	P	noncoding	ENST00000554016	MEG9	GENCODE	742	chr14	+	101536789	101539274		AAGACCCTGTGGAGCGGCTGCTCTGCCTGGGATAAACACATTTCAAGAGTCTCAGTCCCC	intergenic
ASHGA5P032523	85.2674	254.029	6.67818	7.72779	P	P	noncoding	NR_038230	LOC284080	RefSeq	2533	chr17	-	48127712	48133103		CTGCCGTACACTAGATGAAATGTGGTTATTTGCTCAGGTAGAAATAAAGACTAAAATACC	bidirectional	NM_002204	ITGA3	integrin alpha-3 isoform a precursor	+	48133339	48167849
ASHGA5P032523	85.2674	254.029	6.67818	7.72779	P	P	noncoding	NR_038230	LOC284080	RefSeq	2533	chr17	-	48127712	48133103		CTGCCGTACACTAGATGAAATGTGGTTATTTGCTCAGGTAGAAATAAAGACTAAAATACC	bidirectional	NM_005501	ITGA3	integrin alpha-3 isoform b precursor	+	48133339	48167849
ASHGA5P047335	12.9201	31.534	3.97463	4.7069	A	P	noncoding	ENST00000419441	RP11-166N17.3	GENCODE	466	chr10	+	32570613	32571757		CAACTTCTCTATTTAAGGGGTGGAGAAGATGGAGATTGATGGAACATGCCTATTTTCTGA	intronic antisense	NM_025209	EPC1	enhancer of polycomb homolog 1	-	32557858	32636113
ASHGA5P026066	18.3644	59.9823	4.47322	5.63794	A	P	noncoding	BF880470		LincRNAs identified by Khalil et al	168	chr5	-	57527688	57527857		GGCATTGACTTATTATGCCAAAAAGTTAGTGTGATCATGGCAATTTCATGTGTTTAAACC	intergenic
ASHGA5P017515	72.2988	104.689	6.4419	6.44437	P	P	noncoding	ENST00000442583	CCDC144B	GENCODE	992	chr17	-	18491592	18509704		GAGTATAAAGGCAAGAAGGTAAATCAGTACTTGCTGTCCATTGTGGCCAGAAGCAGATTC	intergenic
ASHGA5P043682	150.232	289.1	7.49406	7.912	P	P	noncoding	ENST00000566570	RP11-760D2.11	GENCODE	4162	chr7	+	56560816	56564978		CATTTATCTGTGTGTCTGATGCCCTGACGTTTTTGCTGTAGGTAAGAAGTGATGGAGTGA	intergenic
ASHGA5P049334	84.3615	164.635	6.66454	7.09913	P	P	noncoding	ENST00000561510	RP11-345M22.1	GENCODE	1494	chr16	+	79747743	79832987		GAGAATCAAACAAGTAGGTGCTGCTGGTATTACTGTATTTTTCTCATTTTAAAGATCAGG	intergenic
ASHGA5P044700	21.9164	35.6001	4.72491	4.88739	P	P	noncoding	TCONS_00015155	XLOC_007200	LincRNAs identified by Cabili et al	378	chr8	-	123790128	123792481		GAGGGCATCAACAGGTGGCCGTGTGCAGCGGAGAGGCCAATGGCGAGGACCCGGACTGGG	intergenic
ASHGA5P020122	90.3468	139.837	6.76174	6.86181	P	P	noncoding	ENST00000508519	RP11-33B1.1	GENCODE	849	chr4	+	120375993	120414592		TTTTGTTGAGGTTAGATCTTGGGACAGCCCACATACCTAGACAAACTTAGGCTTTCCAGC	intergenic
ASHGA5P037405	89.103	84.2327	6.7409	6.12442	P	P	noncoding	uc021whv.1	Z49981	UCSC_knowngene	477	chr21	+	23539507	23539984		TTTGTCTCAGACCACTTCTAGCTACCCACATGGAAGCTAATATTCTTGGTCATTCAGCAG	intergenic
ASHGA5P035628	370.7	205.08	8.78309	7.41687	P	P	noncoding	ENST00000418430	AC105760.2	GENCODE	2341	chr2	-	237968076	237994460		CAAAAATGGCTTACAGTTCTGGCCTCCAAATGCAGGATTTTAGCTACACTGCCACATCAT	natural antisense	NM_006710	COPS8	COP9 signalosome complex subunit 8 isoform 1	+	237994083	238007489
ASHGA5P035628	370.7	205.08	8.78309	7.41687	P	P	noncoding	ENST00000418430	AC105760.2	GENCODE	2341	chr2	-	237968076	237994460		CAAAAATGGCTTACAGTTCTGGCCTCCAAATGCAGGATTTTAGCTACACTGCCACATCAT	natural antisense	NM_198189	COPS8	COP9 signalosome complex subunit 8 isoform 2	+	237994083	238007489
ASHGA5P034887	74.6874	103.283	6.49108	6.42549	P	P	noncoding	ENST00000430897	AC099344.2	GENCODE	1061	chr2	-	11497640	11505762		TTCTGATGAATGGCTATCTGCTTATGTGCCTAGATCCACCAGAGTTGTCACAGTTACAGG	intergenic
ASHGA5P025866	5445.73	7295.81	12.6319	12.6077	P	P	noncoding	NR_045023	C17orf76-AS1	RefSeq	578	chr17	+	16342300	16373962		TATTGGAGCCAGGAGCCTGCCATGAGGCATGACTCCACAGTTTCTGCAACAACAGAGCCG	intronic antisense	NM_001113567	FAM211A	leucine-rich repeat-containing protein FAM211A isoform 1	-	16345318	16395505
ASHGA5P025866	5445.73	7295.81	12.6319	12.6077	P	P	noncoding	NR_045023	C17orf76-AS1	RefSeq	578	chr17	+	16342300	16373962		TATTGGAGCCAGGAGCCTGCCATGAGGCATGACTCCACAGTTTCTGCAACAACAGAGCCG	intronic antisense	NM_207387	FAM211A	leucine-rich repeat-containing protein FAM211A isoform 2	-	16345318	16395505
ASHGA5P050336	153.605	285.345	7.52478	7.89394	P	P	noncoding	TCONS_00001440	XLOC_000757	LincRNAs identified by Cabili et al	738	chr1	-	28567779	28573670		TGTTTTTCAGGCCTTCTGTCTTGAGCTCGTATTACTGCTGTTCACTGATGTATTGTAAAA	natural antisense	ENST00000468425	ATPIF1	ATPase inhibitory factor 1 [Source:HGNC Symbol;Acc:871]	+	28562652	28573417
ASHGA5P037605	13.663	37.2964	4.0565	4.9551	A	P	noncoding	TCONS_00025610	XLOC_012442	LincRNAs identified by Cabili et al	341	chr17	-	32546136	32578928		TAGATCTTTGGAGTTAGGATCTTAGACTCTAAAATCATACGCCACTTCAGTAACTCATTG	intergenic
ASHGA5P035834	28.6856	44.2785	5.10749	5.2044	P	P	noncoding	NR_027251	LOC100129726	RefSeq	1698	chr2	+	43454349	43455994		GGACATGCTTGTGTACAGAGTACCTGCTAGTATAAAATGTCTAATGTAGCTGCTTTTATT	intronic antisense	ENST00000330266	THADA	thyroid adenoma associated [Source:HGNC Symbol;Acc:19217]	-	43393799	43804327
ASHGA5P022925	46.792	62.3777	5.81515	5.69379	P	P	noncoding	ENST00000565633	RP5-1142A6.3	GENCODE	829	chr16	+	88729742	88740055	NR_024402, uc002flh.2	CATGAGGGCCATCCCGAAACTGTGATTATGAAGAAACCAAGGCTTTGTGACTAACTCAAC	bidirectional	NM_002461	MVD	diphosphomevalonate decarboxylase	-	88718347	88729495
ASHGA5P058871	42.6212	75.9169	5.6834	5.97582	P	P	noncoding	uc.262+	uc.262	UCR	255	chr9	+	83727721	83727976		GTGCAACAATTACCAATTTTTACAACTGATTAATCGCAAGCCATTACTTGTTCTTGGTCA	intergenic
ASHGA5P023138	69.7521	150.441	6.39031	6.96697	P	P	noncoding	ENST00000570859	RP11-204E4.3	GENCODE	352	chr16	+	20220246	20220847		TTTGTTGCAGTCCTAACCTCAGGACATCTTTGGAGATGGGGTCTGTCTTTAAGGCAGTAA	intergenic
ASHGA5P035715	29.596	60.0583	5.15114	5.63999	P	P	noncoding	ENST00000414538	AC092687.5	GENCODE	565	chr2	+	10729291	10744956		CAAACATAACTTTAAATCGATCATCGGTGAGAATATTAGGAAGACTCTACAAGGAGGAAA	natural antisense	NM_001261392	NOL10	nucleolar protein 10 isoform 2	-	10710891	10830113
ASHGA5P035715	29.596	60.0583	5.15114	5.63999	P	P	noncoding	ENST00000414538	AC092687.5	GENCODE	565	chr2	+	10729291	10744956		CAAACATAACTTTAAATCGATCATCGGTGAGAATATTAGGAAGACTCTACAAGGAGGAAA	natural antisense	NM_001261394	NOL10	nucleolar protein 10 isoform 3	-	10710891	10830113
ASHGA5P035715	29.596	60.0583	5.15114	5.63999	P	P	noncoding	ENST00000414538	AC092687.5	GENCODE	565	chr2	+	10729291	10744956		CAAACATAACTTTAAATCGATCATCGGTGAGAATATTAGGAAGACTCTACAAGGAGGAAA	natural antisense	NM_024894	NOL10	nucleolar protein 10 isoform 1	-	10710891	10830113
ASHGA5P048573	58.2082	82.4641	6.13543	6.0938	P	P	noncoding	uc010ayc.3	WHAMMP3	UCSC_knowngene	2356	chr15	-	23190857	23208357	ENST00000400153, uc010ayd.3	GCTGCGTCAGGTAAGCGAGGCCGGGCCGCCGGCGTTTGACCGCGCTTGGGTGGCCTGGGA	intergenic
ASHGA5P006430	39.3819	70.3829	5.56767	5.86757	P	P	noncoding	ENST00000318291	RP11-218M22.1	GENCODE	2194	chr12	+	752146	754581		CAGCCAAGAGATGGAGTGAAGGTACCTGAGCGCAGGAACCATGGTCTTCATTGCTGCCTC	intronic antisense	NM_016533	NINJ2	ninjurin-2	-	673461	772755
ASHGA5P043727	501.565	672.697	9.22479	9.14297	P	P	noncoding	TCONS_00018150	XLOC_008429	LincRNAs identified by Cabili et al	786	chr10	+	29520259	29524860		TAATAAAAGCTAATGTCTGCTGTGCCCCTTTCGTATGCCTGGAGCTATGCGTGTACTTTC	intergenic
ASHGA5P058283	16.8461	41.9065	4.34736	5.12521	A	P	noncoding	TCONS_00029174	XLOC_014113	LincRNAs identified by Cabili et al	399	chr21	-	45610321	45614187		TCTTTTCGTTTCTGCTCTGCCAGTAGTTTACAGCCAGAGGCAAAGCAAACCAAGAACACA	intergenic
ASHGA5P018500	27.3128	43.409	5.03838	5.17549	P	P	noncoding	ENST00000454321	RP11-536K7.3	GENCODE	381	chr10	-	5985466	5987712	ENST00000448685	CACCATGAAGGTGGCTGGCCAAGAGAAGCCTGCCCGGCGACGCTGAGGCACCGAACATGA	intergenic
ASHGA5P039893	102.796	189.698	6.94983	7.30286	P	P	noncoding	ENST00000412595	RP11-472B18.2	GENCODE	608	chr4	+	39549455	39551432		TTAAGCCATTCTGGCCCTTTCTGCTCTACTTTACCAGCTATAGAGTTAGGAAGGCTTCCA	intergenic
ASHGA5P033325	69.8707	93.1029	6.39265	6.27334	P	P	noncoding	ENST00000442382	RP4-781K5.6	GENCODE	3564	chr1	-	234805268	234831900		GGTCTGACACCCCATGACCTTTTTTGAGATTTGAGGTTATGCCATGTATTTGAGAATAAA	intergenic
ASHGA5P042336	16.3074	33.3983	4.30111	4.79484	A	P	noncoding	NR_037179	LOC100507362	RefSeq	2817	chr6	+	29497182	29501345	NR_037181	ACCTTAAACTGGTTTCTATGGTGCTTCATCGATGAGATAAGGATGCATAGGAGACCCCAG	intergenic
ASHGA5P017865	9.54857	34.5417	3.54537	4.84273	A	P	noncoding	ENST00000446475	COL18A1-AS2	GENCODE	552	chr21	-	46827300	46829980		AACAATCCAGGAAAACAGGAGTGCCCTGAAAAACAAGTTTTGCTGAAATTCAAAACTATC	intronic antisense	NM_130445	COL18A1	collagen alpha-1(XVIII) chain isoform 2 precursor	+	46825096	46933634
ASHGA5P045079	169.768	191.283	7.66947	7.31494	P	P	noncoding	TCONS_00000967	XLOC_000226	LincRNAs identified by Cabili et al	349	chr1	+	60880142	60881834		CCCTTGTCACTTAAGCTGAATATGTGAGAATTAAAGACATTCTTGCCTCTAGCCTAAGAT	intergenic
ASHGA5P046484	33.2945	69.4844	5.32063	5.84896	P	P	noncoding	TCONS_00001425	XLOC_000741	LincRNAs identified by Cabili et al	1388	chr1	-	24523478	24526136		CAAAAGGAAGCTCTTGACCAAGATTCTTAGGCAGATGGAGACAGGGTTGGGTTTAGCATT	intergenic
ASHGA5P048945	6988.41	7514.26	13.001	12.6516	P	P	noncoding	uc010bpo.3	WASH3P	UCSC_knowngene	1321	chr15	+	102513422	102516808	NR_003659, NR_024540, NR_028269, uc001aac.4, uc001aae.4, uc002cdq.3, uc002cdr.3, uc009viq.3, uc009vir.3, uc009vis.3, uc009vit.3, uc009viu.3, uc010scz.2, uc010sdh.2	TAAAGAACTGAGCAGAAACCAACAGTGTGCTTTTAATAAAGGATCTCTAGCTGTGCAGGA	intergenic
ASHGA5P031910	271.504	842.038	8.34182	9.47069	P	P	noncoding	NR_027756	HTA	RefSeq	1114	chr16	+	73126247	73127672		GGCGGCGTTCCCAGGAAAATTCTAACTAATCATAAAAATAGAAAGAAAAACGCAACCTAA	intergenic
ASHGA5P030595	49.6594	91.6572	5.90363	6.24991	P	P	noncoding	TCONS_00009108	XLOC_004049	LincRNAs identified by Cabili et al	302	chr4	-	115256001	115256405	TCONS_00008550, TCONS_00008551, TCONS_00008552, TCONS_00008553, TCONS_00009107	ACAGTGTGGGAAGCCACGGAGGAGATTTATGACTACCCTAAATTGGTTTGTGTTTGGATG	intergenic
ASHGA5P058179	249	390.853	8.21803	8.3546	P	P	noncoding	TCONS_00027440	XLOC_013429	LincRNAs identified by Cabili et al	464	chr19	-	58918510	58919763		TCAGTGACCTTCGCTGTTGGTCGTGGCACTGAGGCCCAGATCATGCCACCTCCTCTAACA	exon sense-overlapping	ENST00000444227	AC012313.1	Hepatocellular carcinoma-associated antigen HCA25a; Uncharacterized protein [Source:UniProtKB/TrEMBL;Acc:Q8NHH4]	-	58915622	58918663
ASHGA5P046896	52.4297	84.864	5.98243	6.13489	P	M	noncoding	NR_038277	LOC100506939	RefSeq	2268	chr10	-	54056607	54073888		GCACAGATCACCTCTATTGTATGAAATCAGTTCTAATATCCTTATTTTCAACATGGTAGC	natural antisense	NM_001098512	PRKG1	cGMP-dependent protein kinase 1 isoform 1	+	52750910	54058110
ASHGA5P046896	52.4297	84.864	5.98243	6.13489	P	M	noncoding	NR_038277	LOC100506939	RefSeq	2268	chr10	-	54056607	54073888		GCACAGATCACCTCTATTGTATGAAATCAGTTCTAATATCCTTATTTTCAACATGGTAGC	natural antisense	NM_006258	PRKG1	cGMP-dependent protein kinase 1 isoform 2	+	52834233	54058110
ASHGA5P022450	39.1984	54.7877	5.56028	5.50856	P	P	noncoding	ENST00000556970	RP11-406A9.2	GENCODE	169	chr14	+	83108979	83153714		AGAAGGAATATGAAGGTGAAACATGAAGATGATGGTGGACAGGTGAGCTACGCAGTTCGT	intergenic
ASHGA5P056887	54.4595	104.597	6.0373	6.44293	P	P	noncoding	TCONS_00010260	XLOC_004725	LincRNAs identified by Cabili et al	818	chr5	-	6705617	6710411		ATCTGTTACACAGGCCTAAAGCAACAACCAGAAGCCTTCCTGGGTGTTTACATTACAGCA	intergenic
ASHGA5P020716	379.969	646.098	8.81791	9.08694	P	P	noncoding	ENST00000518905	CTB-113P19.1	GENCODE	410	chr5	+	151056533	151104343		GCTAACAGCAAAGACAGCTGAATGGTTCCAGTCTTTCAGTCCTGCTCCTGGCCAACACTG	intronic antisense	NM_003118	SPARC	SPARC precursor	-	151040656	151066615
ASHGA5P028217	4729.7	7442.6	12.4374	12.64	P	P	noncoding	ENST00000552735	RP11-486A14.1	pseudogene	133	chr12	+	93709346	93709479	NM_001256706, NM_001256707, NM_001256708, NM_001256709, NM_001256710, NM_001256711, NM_001256712, NM_014885, NR_046345	GAGCTCCAGTGGTAAATTTCCTAGATGTACAACTATTGATTTCATGATGTATTGTTCCAT
ASHGA5P043881	41500.9	40710.6	15.5413	15.1014	P	P	noncoding	ENST00000453278	RP11-807H17.1	GENCODE	531	chr7	+	125071400	125101665		TGAGCAAAACTGATGCACTTGTCTCCCAGGATTAATCCATACAAGTCACCTCTAAAATTA	intergenic
ASHGA5P057224	104.025	126.28	6.96681	6.7179	P	P	noncoding	TCONS_00014761	XLOC_006844	LincRNAs identified by Cabili et al	1184	chr8	+	74791942	74816962		CCCTTCCAAGGGTGCCACCACAGGTAACCATCAGAGAACACACTGCTATTTTCAAATAAA	intergenic
ASHGA5P000599	106.955	141.517	7.0053	6.87871	P	P	noncoding	DN831128R		LincRNAs identified by Khalil et al	548	chr19	+	15687343	15694207		GTTGTCAGATGAGAACATAAGAGCGGAGGCTGACACCTTCATGTCTGGGGGCCATGACAC	intergenic
ASHGA5P039199	612.849	757.079	9.50577	9.3153	P	P	noncoding	ENST00000414686	RP11-421L21.2	GENCODE	671	chr1	+	101461028	101461816		GGCCTCCCTATAATCAATGGTGTTAGTCAACTTTCAGATTTCCTTTAAATTACGTTTCTA	intronic antisense	NM_001077394	DPH5	diphthine synthase isoform a	-	101455179	101491362
ASHGA5P039199	612.849	757.079	9.50577	9.3153	P	P	noncoding	ENST00000414686	RP11-421L21.2	GENCODE	671	chr1	+	101461028	101461816		GGCCTCCCTATAATCAATGGTGTTAGTCAACTTTCAGATTTCCTTTAAATTACGTTTCTA	intronic antisense	NM_001077395	DPH5	diphthine synthase isoform b	-	101455179	101491362
ASHGA5P039199	612.849	757.079	9.50577	9.3153	P	P	noncoding	ENST00000414686	RP11-421L21.2	GENCODE	671	chr1	+	101461028	101461816		GGCCTCCCTATAATCAATGGTGTTAGTCAACTTTCAGATTTCCTTTAAATTACGTTTCTA	intronic antisense	NM_015958	DPH5	diphthine synthase isoform a	-	101455179	101491362
ASHGA5P033650	30.1545	39.9805	5.17889	5.05538	P	P	noncoding	ENST00000584078	RP11-384E22.1	GENCODE	374	chr18	-	68667712	68678726		TACAGCACATTTAACTCTCCTGAGTCAACACAAAGAAAAAGAAACAGGATATTAGTAACG	intergenic
ASHGA5P038947	253.647	482.758	8.2437	8.66262	P	P	noncoding	ENST00000465249	RP11-197K3.1	GENCODE	622	chr3	+	114172439	114238979		TAAATGTAGGCTGACCTTTGGGGAATTATTTAAATTCTGAGTACCTCTGCTTCCTTCCCT	intronic antisense	NM_001164343	ZBTB20	zinc finger and BTB domain-containing protein 20 isoform 2	-	114056946	114790261
ASHGA5P038947	253.647	482.758	8.2437	8.66262	P	P	noncoding	ENST00000465249	RP11-197K3.1	GENCODE	622	chr3	+	114172439	114238979		TAAATGTAGGCTGACCTTTGGGGAATTATTTAAATTCTGAGTACCTCTGCTTCCTTCCCT	intronic antisense	NM_001164344	ZBTB20	zinc finger and BTB domain-containing protein 20 isoform 2	-	114056946	114478124
ASHGA5P038947	253.647	482.758	8.2437	8.66262	P	P	noncoding	ENST00000465249	RP11-197K3.1	GENCODE	622	chr3	+	114172439	114238979		TAAATGTAGGCTGACCTTTGGGGAATTATTTAAATTCTGAGTACCTCTGCTTCCTTCCCT	intronic antisense	NM_001164345	ZBTB20	zinc finger and BTB domain-containing protein 20 isoform 2	-	114056946	114478124
ASHGA5P038947	253.647	482.758	8.2437	8.66262	P	P	noncoding	ENST00000465249	RP11-197K3.1	GENCODE	622	chr3	+	114172439	114238979		TAAATGTAGGCTGACCTTTGGGGAATTATTTAAATTCTGAGTACCTCTGCTTCCTTCCCT	intronic antisense	NM_001164346	ZBTB20	zinc finger and BTB domain-containing protein 20 isoform 2	-	114056946	114343792
ASHGA5P038947	253.647	482.758	8.2437	8.66262	P	P	noncoding	ENST00000465249	RP11-197K3.1	GENCODE	622	chr3	+	114172439	114238979		TAAATGTAGGCTGACCTTTGGGGAATTATTTAAATTCTGAGTACCTCTGCTTCCTTCCCT	intronic antisense	NM_001164347	ZBTB20	zinc finger and BTB domain-containing protein 20 isoform 2	-	114056946	114343053
ASHGA5P038947	253.647	482.758	8.2437	8.66262	P	P	noncoding	ENST00000465249	RP11-197K3.1	GENCODE	622	chr3	+	114172439	114238979		TAAATGTAGGCTGACCTTTGGGGAATTATTTAAATTCTGAGTACCTCTGCTTCCTTCCCT	intronic antisense	NM_015642	ZBTB20	zinc finger and BTB domain-containing protein 20 isoform 2	-	114056946	114866127
ASHGA5P016824	41.3793	54.0154	5.63914	5.48818	P	P	noncoding	ENST00000434703	AC005152.2	GENCODE	3032	chr17	-	70067183	70112157		AGGTAAAGCGCAGCCAAAAACAATCCATTGATACACTTGGTGACATTAATTGAGAAAAAA	intergenic
ASHGA5P053536	78.8819	162.073	6.57117	7.07729	P	P	noncoding	TCONS_00012628	XLOC_005544	LincRNAs identified by Cabili et al	807	chr6	+	168631120	168632020		CTCTGTGTGTTCCCACTGAGTTGGTCTTTGTTTATTTTCACACTTAAATTACACACTATA	intergenic
ASHGA5P026665	39.8008	68.6609	5.58312	5.8322	P	P	noncoding	ENST00000527012	RP11-91P24.5	GENCODE	551	chr11	+	77561649	77562557		GTTTTCCTATTCACCTTCTAAAGCTGGTTGTTGTGGAAGGCTGATATAGTTGGATATTTG	intron sense-overlapping	NM_024684	C11orf67	UPF0366 protein C11orf67	+	77532207	77583398
ASHGA5P031394	63.1217	81.2268	6.24825	6.07201	P	P	noncoding	TCONS_00006778	XLOC_002563	LincRNAs identified by Cabili et al	428	chr3	+	109400	111663	TCONS_00005936	TTTGCTGAGGACAAGTAAGAAGAAGGCCAATTCCTATTGTGCAAATCCTCTGGTCACTGG	intergenic
ASHGA5P015744	48.0888	66.4433	5.8566	5.78683	P	P	noncoding	ENST00000423162	RP11-508N22.8	GENCODE	790	chr10	+	38464595	38501285		GCAAGCACAATATTCCTGAGAAAATCTCAAATAGATGTGTGACCTTGGTGATATATTAAC	intergenic
ASHGA5P021103	111.605	144.011	7.06595	6.90471	P	P	noncoding	ENST00000525180	FAM86C2P	GENCODE	435	chr11	-	67564153	67572807	NM_018172	ATTTTGCAGAAGCACGAGGCTGTCCACACAGAGCCTTTGGACGAGCTGTACGAGGTGCTG	intergenic
ASHGA5P018824	21.6605	44.3243	4.70884	5.20606	P	P	noncoding	ENST00000458003	RP11-168O16.1	GENCODE	3496	chr1	+	200993088	200997920		GGTAAGCATGATGGGGAAACTGAGCCTCACATGTATGAATTCCAGCATATAAGCAACAGA	bidirectional	NM_001252100	KIF21B	kinesin-like protein KIF21B isoform 1	-	200938513	200992828
ASHGA5P018824	21.6605	44.3243	4.70884	5.20606	P	P	noncoding	ENST00000458003	RP11-168O16.1	GENCODE	3496	chr1	+	200993088	200997920		GGTAAGCATGATGGGGAAACTGAGCCTCACATGTATGAATTCCAGCATATAAGCAACAGA	bidirectional	NM_001252102	KIF21B	kinesin-like protein KIF21B isoform 3	-	200938513	200992828
ASHGA5P018824	21.6605	44.3243	4.70884	5.20606	P	P	noncoding	ENST00000458003	RP11-168O16.1	GENCODE	3496	chr1	+	200993088	200997920		GGTAAGCATGATGGGGAAACTGAGCCTCACATGTATGAATTCCAGCATATAAGCAACAGA	bidirectional	NM_001252103	KIF21B	kinesin-like protein KIF21B isoform 4	-	200938513	200992828
ASHGA5P018824	21.6605	44.3243	4.70884	5.20606	P	P	noncoding	ENST00000458003	RP11-168O16.1	GENCODE	3496	chr1	+	200993088	200997920		GGTAAGCATGATGGGGAAACTGAGCCTCACATGTATGAATTCCAGCATATAAGCAACAGA	bidirectional	NM_017596	KIF21B	kinesin-like protein KIF21B isoform 2	-	200938513	200992828
ASHGA5P045177	22321.5	21753.8	14.6671	14.1798	P	P	noncoding	ENST00000449012	RP4-781K5.4	GENCODE	421	chr1	+	234791870	234816868	ENST00000453568	TTTGAAGGCGTCTCTCATAAGATGGCATTTGAGCAGAGACCTGAGGAAGTGAAAGATGGA	intergenic
ASHGA5P020874	74.7611	174.86	6.49214	7.18609	P	P	noncoding	ENST00000521230	RP11-100L22.2	GENCODE	407	chr8	-	93711969	93770770		TTCTCAGCTGATGGAGATGGTCAAGGGGTTACCGCCAGTCTGTTTCTTGCGCTGATAATT	intergenic
ASHGA5P033716	253.371	65.6961	8.24219	5.76976	P	P	noncoding	NR_036489	LOC284215	RefSeq	3220	chr18	+	4264601	4296000		CTGAAAGGCCTCCAGCTATGCTTGTTAAGAAAGGCTTTTATTAAGTGTATTTAAAGATAC	intronic antisense	NM_001242761	DLGAP1	disks large-associated protein 1 isoform 3	-	3502142	4455266
ASHGA5P033716	253.371	65.6961	8.24219	5.76976	P	P	noncoding	NR_036489	LOC284215	RefSeq	3220	chr18	+	4264601	4296000		CTGAAAGGCCTCCAGCTATGCTTGTTAAGAAAGGCTTTTATTAAGTGTATTTAAAGATAC	intronic antisense	NM_004746	DLGAP1	disks large-associated protein 1 isoform 1	-	3496029	4455266
ASHGA5P058406	123.723	193.697	7.21527	7.33372	P	P	noncoding	uc002suu.2	AK055967	UCSC_knowngene	3042	chr2	+	96192398	96198153		AGAAGAGGACGTGAAAAATGGACATTTCTGATACTGCCCAGCCACTACGGCACCACAACC	exon sense-overlapping	ENST00000442128	AC009237.1		+	96194602	96198143
ASHGA5P043586	111.133	198.82	7.06004	7.37189	P	P	noncoding	TCONS_00018335	XLOC_008615	LincRNAs identified by Cabili et al	231	chr10	+	112874074	112877848		AATCTGAATGAATTGTCTGATGCATCGTGACTAAGCTTGGAATGTGCCAACTGTCCCCCA	intergenic
ASHGA5P020894	70.607	120.918	6.40765	6.6502	P	P	noncoding	ENST00000521563	CTB-131B5.4	GENCODE	939	chr5	-	139483424	139487234	uc010jfh.1	TTAGGGCCCTTATCTTTTGCTGCCTCTTACGTATTGTAGGCAGTGCCTGATGGCTGAGAA	intergenic
ASHGA5P022590	33.3534	46.1664	5.32353	5.26564	P	P	noncoding	ENST00000559248	HERC2P2	GENCODE	704	chr15	-	23308628	23311662		GTGCGAGCTTGTGCTTCTGTGGAATATATACATGTTGTAGAAAACTTGAAGTATATAGAA	intergenic
ASHGA5P016930	101.347	155.258	6.92863	7.01488	P	P	noncoding	ENST00000435805	ZNF37BP	GENCODE	1695	chr10	-	43016234	43048270		GTGGCTCCAGGGAACGTAGGTCCCGCGCCTGTGATAAGTAAGGTTGGATTTTCTCTTCCC	intergenic
ASHGA5P020916	53.678	68.0701	6.01655	5.82112	P	P	noncoding	NR_038201	LOC100616530	RefSeq	600	chr8	+	96281063	96822371	ENST00000521905, NR_038202, NR_038207	TGCAGGAGAGTGGGCCAAATAATCATGGCAACAGGACTTTTAGAAGCACGTCCTCTGAAA	intronic antisense	NM_177965	C8orf37	protein C8orf37	-	96257140	96281462
ASHGA5P031951	76.9031	114.655	6.53307	6.57168	P	P	noncoding	TCONS_00029582	XLOC_014217	LincRNAs identified by Cabili et al	482	chr22	+	34587559	34614763		TGGAAAAGGGGAAAATGAATCATGCTACAGGCCAAGTGTCCATCACTGATTCCCAGAGAT	intergenic
ASHGA5P020199	130.541	209.953	7.29268	7.45115	P	P	noncoding	ENST00000509406	CTD-2269F5.1	GENCODE	566	chr5	+	83680310	83786583		AACAAACAGACTAGAGATAATAAGCTCACTTTACCTCAGGACCTTTGCAGCAGCTCTGCC	natural antisense	NM_005711	EDIL3	EGF-like repeat and discoidin I-like domain-containing protein 3 precursor	-	83238125	83680611
ASHGA5P038693	864.165	1156.13	9.99625	9.92906	P	P	noncoding	ENST00000538717	GHRLOS2	GENCODE	1327	chr3	+	10326102	10327429		ATTAGGTTTTCTAAACATGCACATTGGCCTTGCTACTTGTCCTTTTATTCCCTTCCCACA	natural antisense	ENST00000335542	GHRL	ghrelin/obestatin prepropeptide [Source:HGNC Symbol;Acc:18129]	-	10327358	10334631
ASHGA5P018436	313.044	304.346	8.54049	7.99087	P	P	noncoding	ENST00000453558	HCG17	GENCODE	732	chr6	-	30201815	30293911		AGCTTAGCAGATACATTTCATCAATGAAGCCTTCTGGACCTGGAGTTTCCTATATGAGAA	bidirectional	NM_021253	TRIM39	tripartite motif-containing protein 39 isoform 1	+	30294620	30311506
ASHGA5P027021	218.707	213.241	8.03115	7.47495	P	P	noncoding	ENST00000430748	RP5-837I24.4	GENCODE	641	chr1	-	82051625	82091398		CCCTCTACCCTGGCTAATATATAGATTTGGATTATACCAAAATTGCCTAAAATTGGAAAC	intronic antisense	ENST00000370721	LPHN2	latrophilin 2 [Source:HGNC Symbol;Acc:18582]	+	81771850	82457052
ASHGA5P027021	218.707	213.241	8.03115	7.47495	P	P	noncoding	ENST00000430748	RP5-837I24.4	GENCODE	641	chr1	-	82051625	82091398		CCCTCTACCCTGGCTAATATATAGATTTGGATTATACCAAAATTGCCTAAAATTGGAAAC	intronic antisense	ENST00000370723	LPHN2	latrophilin 2 [Source:HGNC Symbol;Acc:18582]	+	81771850	82457052
ASHGA5P027021	218.707	213.241	8.03115	7.47495	P	P	noncoding	ENST00000430748	RP5-837I24.4	GENCODE	641	chr1	-	82051625	82091398		CCCTCTACCCTGGCTAATATATAGATTTGGATTATACCAAAATTGCCTAAAATTGGAAAC	intronic antisense	ENST00000370725	LPHN2	latrophilin 2 [Source:HGNC Symbol;Acc:18582]	+	81771850	82457052
ASHGA5P027021	218.707	213.241	8.03115	7.47495	P	P	noncoding	ENST00000430748	RP5-837I24.4	GENCODE	641	chr1	-	82051625	82091398		CCCTCTACCCTGGCTAATATATAGATTTGGATTATACCAAAATTGCCTAAAATTGGAAAC	intronic antisense	ENST00000370727	LPHN2	latrophilin 2 [Source:HGNC Symbol;Acc:18582]	+	81771850	82457052
ASHGA5P027021	218.707	213.241	8.03115	7.47495	P	P	noncoding	ENST00000430748	RP5-837I24.4	GENCODE	641	chr1	-	82051625	82091398		CCCTCTACCCTGGCTAATATATAGATTTGGATTATACCAAAATTGCCTAAAATTGGAAAC	intronic antisense	ENST00000370728	LPHN2	latrophilin 2 [Source:HGNC Symbol;Acc:18582]	+	81771850	82458106
ASHGA5P027021	218.707	213.241	8.03115	7.47495	P	P	noncoding	ENST00000430748	RP5-837I24.4	GENCODE	641	chr1	-	82051625	82091398		CCCTCTACCCTGGCTAATATATAGATTTGGATTATACCAAAATTGCCTAAAATTGGAAAC	intronic antisense	ENST00000370730	LPHN2	latrophilin 2 [Source:HGNC Symbol;Acc:18582]	+	81771850	82458106
ASHGA5P033019	47.6744	75.0545	5.84445	5.95955	P	P	noncoding	TCONS_00029140	XLOC_014081	LincRNAs identified by Cabili et al	468	chr21	-	40400956	40402611	ENST00000440714	ATTGCTCACAGTGGCCAAATCTTGCCCTAAAGTCAAAGCTCTGAAGCACTGCACTAAAGA	intergenic
ASHGA5P056396	51.0179	50.9879	5.94383	5.40504	P	P	noncoding	TCONS_00003876	XLOC_001676	LincRNAs identified by Cabili et al	598	chr2	+	132301071	132310702		AGCTCGACAGGAGTGAATTATCAGGAGTCGGCGCCGTGGCAGCTTTGGGATAACTTGAGG	intergenic
ASHGA5P036329	18.5695	25.1662	4.48915	4.37903	A	P	noncoding	ENST00000449346	AC013264.2	GENCODE	455	chr2	+	198062714	198063997		GCCTTCACAGTTTAGGTTTTGGTAAGAAGAAAGCTTATCTTCATGTCATGAGAAAGAAAA	intronic antisense	NM_001195144	ANKRD44	serine/threonine-protein phosphatase 6 regulatory ankyrin repeat subunit B isoform A	-	197851385	198175521
ASHGA5P036329	18.5695	25.1662	4.48915	4.37903	A	P	noncoding	ENST00000449346	AC013264.2	GENCODE	455	chr2	+	198062714	198063997		GCCTTCACAGTTTAGGTTTTGGTAAGAAGAAAGCTTATCTTCATGTCATGAGAAAGAAAA	intronic antisense	NM_153697	ANKRD44	serine/threonine-protein phosphatase 6 regulatory ankyrin repeat subunit B isoform B	-	197964194	198175521
ASHGA5P025992	256.443	589.555	8.25956	8.95309	P	P	noncoding	NR_048571	GPM6A	RefSeq	2865	chr4	-	176554087	176923842		ACACAAAAAGTTCATTATGCTGACATATCTTTTCATGTTGGCCTGGCTGGGAGTCACGGC	exon sense-overlapping	NM_001261447	GPM6A	neuronal membrane glycoprotein M6-a isoform 2	-	176554087	176923842
ASHGA5P025992	256.443	589.555	8.25956	8.95309	P	P	noncoding	NR_048571	GPM6A	RefSeq	2865	chr4	-	176554087	176923842		ACACAAAAAGTTCATTATGCTGACATATCTTTTCATGTTGGCCTGGCTGGGAGTCACGGC	exon sense-overlapping	NM_001261448	GPM6A	neuronal membrane glycoprotein M6-a isoform 4	-	176554087	176708827
ASHGA5P025992	256.443	589.555	8.25956	8.95309	P	P	noncoding	NR_048571	GPM6A	RefSeq	2865	chr4	-	176554087	176923842		ACACAAAAAGTTCATTATGCTGACATATCTTTTCATGTTGGCCTGGCTGGGAGTCACGGC	exon sense-overlapping	NM_005277	GPM6A	neuronal membrane glycoprotein M6-a isoform 1	-	176554087	176923842
ASHGA5P025992	256.443	589.555	8.25956	8.95309	P	P	noncoding	NR_048571	GPM6A	RefSeq	2865	chr4	-	176554087	176923842		ACACAAAAAGTTCATTATGCTGACATATCTTTTCATGTTGGCCTGGCTGGGAGTCACGGC	exon sense-overlapping	NM_201591	GPM6A	neuronal membrane glycoprotein M6-a isoform 1	-	176554087	176734265
ASHGA5P025992	256.443	589.555	8.25956	8.95309	P	P	noncoding	NR_048571	GPM6A	RefSeq	2865	chr4	-	176554087	176923842		ACACAAAAAGTTCATTATGCTGACATATCTTTTCATGTTGGCCTGGCTGGGAGTCACGGC	exon sense-overlapping	NM_201592	GPM6A	neuronal membrane glycoprotein M6-a isoform 3	-	176554087	176923842
ASHGA5P052754	57.1301	99.6236	6.10807	6.3722	P	P	noncoding	TCONS_00012251	XLOC_005807	LincRNAs identified by Cabili et al	764	chr6	-	112713578	112717623	TCONS_00012249, TCONS_00012250	AATACCATCGAGGTAAAGCTTTTTTCTCCTAGAGGAGCAACTGACTCACCGCAGCATGTT	intergenic
ASHGA5P039897	200.66	294.572	7.9121	7.94321	P	P	noncoding	TCONS_00022844	XLOC_011111	LincRNAs identified by Cabili et al	456	chr14	-	95856124	95857241		TTGACCAAAACCAGCTGCTCTGCCAAGACACAAAAGGGACCCCTGCCGGAGTGAGGTCAT	intergenic
ASHGA5P035979	30.787	36.4808	5.20801	4.92493	P	P	noncoding	ENST00000409054	LINC00152	GENCODE	1096	chr2	+	87754886	87883594		CAAGTATGAAGAGAATGTCGGGAGAGGAAGTGGTGGCTATGAGTCAGCATGAGTCATCTC	intergenic
ASHGA5P036444	64.2286	96.4505	6.27252	6.32798	P	P	noncoding	NR_034176	RUFY4	RefSeq	3638	chr2	+	218899656	218955304		GTCTCACATCCATCCTTTTGGGAATGAGATCAGGACTAGGGATTCGGCACTGGTGACCAG	exon sense-overlapping	NM_198483	RUFY4	RUN and FYVE domain-containing protein 4	+	218933737	218955304
ASHGA5P000376	32.4401	53.3856	5.282	5.47295	P	P	noncoding	chr20:24726575-24738550+	chr20:24726575-24738550	LincRNAs identified by Khalil et al	11975	chr20	+	24778575	24790550		TGACTGATCTGTGGGCTCCAGAAGCAACAAGCTCACGAAGGTCAGGAAAGGCCAGAGAGC	intergenic
ASHGA5P053325	22.681	33.9417	4.77247	4.8172	P	P	noncoding	TCONS_00012008	XLOC_005524	LincRNAs identified by Cabili et al	468	chr6	+	159884339	159887734		AAGCATCAGCTTTGGTTCTTATGACGCAGTCACTAACATCACACACGACCAAAACAGCAG	intergenic
ASHGA5P034015	73.0351	305.703	6.45674	7.9969	P	P	noncoding	TCONS_00004039	XLOC_001878	LincRNAs identified by Cabili et al	245	chr2	+	222688045	222688435		CATTTCTGAGTCACCATCCAGTGGGAAAAAGATCTCAAAAAGGGACCAAGAATAACAAAG	intergenic
ASHGA5P057145	74.1205	80.7049	6.47875	6.06259	P	P	noncoding	TCONS_00013740	XLOC_006385	LincRNAs identified by Cabili et al	306	chr7	-	26109125	26112316		GAGTTTTCAGAACTAATATTTGGCGACTCCAAGGCCAGGGATAAAAATGAAGAGATGGAG	intergenic
ASHGA5P022520	34.2774	8.28395	5.36432	2.72953	P	A	noncoding	ENST00000558297	RP11-17L5.4	GENCODE	565	chr15	-	79529222	79576287	ENST00000557790, ENST00000560452	TCCAGGCCTCTGAAGACAGTCATTCAGTCTAGAAGCTGAGATTCTTGAGTATGACTGTTC	intronic antisense	NM_001146341	ANKRD34C	ankyrin repeat domain-containing protein 34C	+	79575145	79590581
ASHGA5P014585	28.6688	26.1122	5.10674	4.43307	P	P	noncoding	ENST00000411596	AC073135.3	GENCODE	312	chr3	+	197836994	197838291		GAAGCACATACAAAGGCAAGGGAACTGTCCAGAAGAGGAACGCAGCTTGATGTTAAAAAA	intergenic
ASHGA5P041270	89.8767	155.24	6.75398	7.01464	P	P	noncoding	NR_036530	LOC100289230	RefSeq	1876	chr5	+	98264837	98266713		CTGTCGTATTGTGCCATCAAACATGCTATTCGAAAAAAGATCTTGCCCAATTTGTAATAA	intergenic
ASHGA5P052875	31.4709	65.9376	5.2402	5.77522	P	P	noncoding	uc003qlv.3	LOC729178	UCSC_knowngene	1551	chr6	-	147182941	147453122		TACAAAAAAAGAAAAAGAAAATTACTACTGTGAAGTGAAGTCTGAGCAACTGGGAAGAAA	intergenic
ASHGA5P016872	70.2621	121.602	6.40041	6.65897	P	P	noncoding	ENST00000435257	AC002076.10	GENCODE	527	chr7	+	93520224	93522913		TTGAAGGCATGAAGTTCAGGTGCTGGACACTTTTTGATTGTCTTTCGCTCATACAAAAAA	intron sense-overlapping	ENST00000455502	GNGT1	guanine nucleotide binding protein (G protein), gamma transducing activity polypeptide 1 [Source:HGNC Symbol;Acc:4411]	+	93220884	93540387
ASHGA5P016872	70.2621	121.602	6.40041	6.65897	P	P	noncoding	ENST00000435257	AC002076.10	GENCODE	527	chr7	+	93520224	93522913		TTGAAGGCATGAAGTTCAGGTGCTGGACACTTTTTGATTGTCTTTCGCTCATACAAAAAA	natural antisense	ENST00000222543	TFPI2	tissue factor pathway inhibitor 2 [Source:HGNC Symbol;Acc:11761]	-	93514708	93520303
ASHGA5P036696	17614.4	21190.1	14.33	14.138	P	P	noncoding	TCONS_00026503	XLOC_012829	LincRNAs identified by Cabili et al	414	chr18	-	39766365	39805980		AATATCAGCTCCAAATGTCTTGGCCCATCTTTCCGTGTCCCCCTACCCTACACAGCCTCT	intergenic
ASHGA5P056241	13.7878	30.2908	4.07029	4.64847	A	P	noncoding	TCONS_00001347	XLOC_000638	LincRNAs identified by Cabili et al	486	chr1	+	242072239	242075035		GAAAAAAGCAGGAATGTGGTCCAAATAACAGCTTGCTGTCATCAAAAATGGAAGGTCCCC	intergenic
ASHGA5P056257	36.7336	85.5713	5.46467	6.1473	P	P	noncoding	TCONS_00001499	XLOC_000842	LincRNAs identified by Cabili et al	574	chr1	-	56522356	56526505		TCTACCCCAGGGAGAAGGCAATGTTCTAGATAGAAACTGCTTTATTGGCCTGGGTTTCTT	intergenic
ASHGA5P043577	30.942	36.2615	5.21607	4.91608	P	P	noncoding	TCONS_00018334	XLOC_008611	LincRNAs identified by Cabili et al	824	chr10	+	112306237	112307703		ACTTGAGATAAAAACAGTTCCTAGGACCCTTCAAGGCCTCAACTAGAAAAGGCAATTCTC	intergenic
ASHGA5P021297	46.9695	86.045	5.82166	6.15526	P	P	noncoding	NR_046413	POLD4	RefSeq	1515	chr11	-	67118235	67121067		TCCTCTCTCGGGGAGGAGCCCCAGCCCCGCGACGAGGAGGAAGCGGAGCTGGAGCTGCTG	exon sense-overlapping	NM_001256870	POLD4	DNA polymerase delta subunit 4 isoform 2	-	67118235	67121067
ASHGA5P021297	46.9695	86.045	5.82166	6.15526	P	P	noncoding	NR_046413	POLD4	RefSeq	1515	chr11	-	67118235	67121067		TCCTCTCTCGGGGAGGAGCCCCAGCCCCGCGACGAGGAGGAAGCGGAGCTGGAGCTGCTG	exon sense-overlapping	NM_021173	POLD4	DNA polymerase delta subunit 4 isoform 1	-	67118235	67121067
ASHGA5P057662	223.095	269.198	8.06091	7.81124	P	P	noncoding	TCONS_00020516	XLOC_009833	LincRNAs identified by Cabili et al	323	chr12	+	91720963	91756189		AATACGTCAAGAAGGAAACACACTCGCTTCAGCCTGCACCAACCAAAATGACTGCTCAAA	intergenic
ASHGA5P052916	191.391	371.932	7.84293	8.28158	P	P	noncoding	NR_038849	LOC100505633	RefSeq	1154	chr1	+	159931013	159948876		GCACTAAATTAGCTTTGTATGTTATTAAATGTGTCTCGTCAATGCTGTTGGCATTGTTTC	intergenic
ASHGA5P039622	459.144	694.665	9.09202	9.18693	P	P	noncoding	TCONS_00022975	XLOC_010811	LincRNAs identified by Cabili et al	446	chr14	+	39903870	39939938	TCONS_00022972, TCONS_00022973	CAGCAATATTTCCAGCCCTTGATGATCTTCTAGAACTTTGCCACTTCCCTGCATCAAGAG	intergenic
ASHGA5P038025	148.609	266.723	7.47748	7.79764	P	P	noncoding	TCONS_00024339	XLOC_011655	LincRNAs identified by Cabili et al	346	chr16	+	17107603	17119655		AATTCTGCTGTGTACGCAATCCATGTTTCTTTCCCCAGAGGATTCCAGATGGAGTGAACT	intergenic
ASHGA5P043948	22.4322	58.8488	4.75667	5.61121	P	P	noncoding	AK026788R		LincRNAs identified by Khalil et al	2216	chr17	+	1129187	1131376		GAGACAGTGAATAAGACCCACATGCAAAATTGCAGCATCCACGGTGGTAATTTGGGGAAT	intronic antisense	ENST00000574139	ABR	active BCR-related [Source:HGNC Symbol;Acc:81]	-	994908	1132298
ASHGA5P043948	22.4322	58.8488	4.75667	5.61121	P	P	noncoding	AK026788R		LincRNAs identified by Khalil et al	2216	chr17	+	1129187	1131376		GAGACAGTGAATAAGACCCACATGCAAAATTGCAGCATCCACGGTGGTAATTTGGGGAAT	intronic antisense	ENST00000575934	ABR	active BCR-related [Source:HGNC Symbol;Acc:81]	-	986761	1132298
ASHGA5P000470	262.269	385.573	8.2934	8.33419	P	P	noncoding	chr6:125885000-125895925+	chr6:125885000-125895925	LincRNAs identified by Khalil et al	10925	chr6	+	125843301	125854226		AATTTATTACTCCAATGGCAGTTATTTCCCTTGACCCTAGGATCACTTCTCTCTGTCTCC	intergenic
ASHGA5P037622	57.6125	92.9359	6.12005	6.27062	P	P	noncoding	ENST00000422876	CTA-407F11.8	GENCODE	436	chr22	-	25957090	25960117	ENST00000412773	ATCCTTGCTAAGAAGAACTTGATTTTGTATAAGCAGTCCCTTAAATACAGTTGCTTCTCA	bidirectional	NM_005160	ADRBK2	beta-adrenergic receptor kinase 2	+	25960860	26125258
ASHGA5P052790	1262.95	2152.27	10.5407	10.8349	P	P	noncoding	NR_003038	SNHG5	RefSeq	524	chr6	-	86386724	86388451	uc003plb.4	TAATTTTGGATTATGTTCCTTTTTGTTATTACTTTTAAATAGGTCCTGAAATAACATGGG	intergenic
ASHGA5P031204	24.3695	46.9794	4.87482	5.29052	P	P	noncoding	ENST00000440404	RP11-297H3.4	GENCODE	1457	chr1	-	170240743	170248073	NR_026957	TAGTAGTGCATGACAAGTCATAAAAGACAGACTGCCCAGAAATGACACTGCAGTATTCCA	intergenic
ASHGA5P041515	49.0146	56.8034	5.88489	5.56041	M	P	noncoding	ENST00000517508	CTC-340A15.2	GENCODE	804	chr5	+	163723701	164192411		AAGGATAACTCTCCATTCGTGAGAGAGAGTGAGCTACAGAGGAAGAAAGACCACGCAAAA	intergenic
ASHGA5P014583	1013.35	1278.69	10.2253	10.0854	P	M	noncoding	ENST00000411579	CTD-3184A7.4	GENCODE	582	chr20	+	62258602	62260060		TCAGGCCTCCAGGTGTCATCGAACACCCTTGTGCTTGCTGTCACCCGCTGCCTGTCTGCA	bidirectional	NM_012384	GMEB2	glucocorticoid modulatory element-binding protein 2	-	62218954	62258381
ASHGA5P029183	93.1345	117.096	6.80587	6.6022	P	P	noncoding	ENST00000555796	CTD-2555O16.2	GENCODE	435	chr14	-	64907297	64908481		TTTAACATCAGGTCACTCTATTAAGCCATCAAAGTGTAGCTGAACTACCTAGCAACAAAG	intronic antisense	NM_005956	MTHFD1	C-1-tetrahydrofolate synthase, cytoplasmic	+	64854758	64926725
ASHGA5P022645	26.3063	41.1501	4.9846	5.09768	P	P	noncoding	ENST00000560306	RP11-182J1.9	GENCODE	666	chr15	+	85114364	85121624		AACATAAAACCGCAGGCTGCAGCATATCATGAGTGATGAGATCTGTGTACAGGTGACTGA	intergenic
ASHGA5P022992	10305.5	12458.1	13.5867	13.359	P	P	noncoding	ENST00000567230	RP11-299H22.5	GENCODE	589	chr15	-	62555442	62558483		AGTGGCATTTGAGGCTGGCTTGAAGATTTAAGGTGAAACCAAGTGAGTGTCTCCTATTGG	intergenic
ASHGA5P054394	33.4027	40.4559	5.32555	5.07288	P	P	noncoding	ENST00000443921	PRINS	GENCODE	2195	chr10	+	24536050	24544975		CATTGTATAAAACATTCACTTTAAATGTATACCGAAATGTCCTTTAGGCCGGGCGCAGTG	intron sense-overlapping	NM_001098500	KIAA1217	sickle tail protein homolog isoform 2	+	23983674	24836772
ASHGA5P054394	33.4027	40.4559	5.32555	5.07288	P	P	noncoding	ENST00000443921	PRINS	GENCODE	2195	chr10	+	24536050	24544975		CATTGTATAAAACATTCACTTTAAATGTATACCGAAATGTCCTTTAGGCCGGGCGCAGTG	intron sense-overlapping	NM_001098501	KIAA1217	sickle tail protein homolog isoform 3	+	24497719	24836772
ASHGA5P054394	33.4027	40.4559	5.32555	5.07288	P	P	noncoding	ENST00000443921	PRINS	GENCODE	2195	chr10	+	24536050	24544975		CATTGTATAAAACATTCACTTTAAATGTATACCGAAATGTCCTTTAGGCCGGGCGCAGTG	intron sense-overlapping	NM_019590	KIAA1217	sickle tail protein homolog isoform 1	+	24497719	24836772
ASHGA5P042748	88.7698	104.622	6.7349	6.44314	P	P	noncoding	ENST00000564198	RP1-140C12.2	GENCODE	5187	chr6	+	170723226	170728413		TTCCCAAAAAGTCTCTTTTATCTGTGGAAGCTGGAGTAAGAATAAACCCCATAAGACACA	intergenic
ASHGA5P039951	96.8992	141.317	6.8644	6.87584	P	P	noncoding	ENST00000508135	RP11-4O3.2	GENCODE	2672	chr4	+	58586200	58590821		CCTCCTGTAGCTGGTTTCTTTTATAATCTCTTTGTCTCATGAAAAGAAAGGGCAATTTAT	intergenic
ASHGA5P057981	20.521	29.5368	4.63196	4.61232	A	P	noncoding	TCONS_00024647	XLOC_011938	LincRNAs identified by Cabili et al	842	chr16	-	51524223	51559447		CTTCACAGAGCTAAAACATCCTTGGGCATTACATATGAAACCAACATACAAAGACTGTAA	intergenic
ASHGA5P041123	42.6172	103.144	5.68297	6.42338	P	P	noncoding	ENST00000515227	RP11-434D9.1	GENCODE	666	chr5	+	67089047	67101066	ENST00000504068	GAAAGGCTGAGTCTTATAGGGTGTGATTTGGTTCTAGACATGCTTATGTTACTTTTTATA	intergenic
ASHGA5P008640	150.1	264.792	7.49273	7.78824	P	P	noncoding	ENST00000345111	RP11-173C20.1	GENCODE	2126	chr12	+	127227281	127230782	ENST00000537374	GGGAAAACAGAGAGTCAAGGGATTGGATTGTGGATTGCATTGGTGGTTTTCCTCAGTTTC	intergenic
ASHGA5P046757	21.6627	40.4591	4.70905	5.07296	P	P	noncoding	NR_047610	UTY	RefSeq	5821	chrY	-	15360258	15592550	NR_047598, NR_047608, NR_047641	GTTTGTCTTAAGACTTATTTTTGGAATAAGTTAAACGCTTTAGTTCTACTGACTATACAG	exon sense-overlapping	NM_001258249	UTY	histone demethylase UTY isoform 4	-	15360258	15592550
ASHGA5P046757	21.6627	40.4591	4.70905	5.07296	P	P	noncoding	NR_047610	UTY	RefSeq	5821	chrY	-	15360258	15592550	NR_047598, NR_047608, NR_047641	GTTTGTCTTAAGACTTATTTTTGGAATAAGTTAAACGCTTTAGTTCTACTGACTATACAG	exon sense-overlapping	NM_001258250	UTY	histone demethylase UTY isoform 5	-	15360258	15592550
ASHGA5P046757	21.6627	40.4591	4.70905	5.07296	P	P	noncoding	NR_047610	UTY	RefSeq	5821	chrY	-	15360258	15592550	NR_047598, NR_047608, NR_047641	GTTTGTCTTAAGACTTATTTTTGGAATAAGTTAAACGCTTTAGTTCTACTGACTATACAG	exon sense-overlapping	NM_001258251	UTY	histone demethylase UTY isoform 6	-	15360258	15592550
ASHGA5P046757	21.6627	40.4591	4.70905	5.07296	P	P	noncoding	NR_047610	UTY	RefSeq	5821	chrY	-	15360258	15592550	NR_047598, NR_047608, NR_047641	GTTTGTCTTAAGACTTATTTTTGGAATAAGTTAAACGCTTTAGTTCTACTGACTATACAG	exon sense-overlapping	NM_001258252	UTY	histone demethylase UTY isoform 7	-	15360258	15592550
ASHGA5P046757	21.6627	40.4591	4.70905	5.07296	P	P	noncoding	NR_047610	UTY	RefSeq	5821	chrY	-	15360258	15592550	NR_047598, NR_047608, NR_047641	GTTTGTCTTAAGACTTATTTTTGGAATAAGTTAAACGCTTTAGTTCTACTGACTATACAG	exon sense-overlapping	NM_001258253	UTY	histone demethylase UTY isoform 8	-	15360258	15592550
ASHGA5P046757	21.6627	40.4591	4.70905	5.07296	P	P	noncoding	NR_047610	UTY	RefSeq	5821	chrY	-	15360258	15592550	NR_047598, NR_047608, NR_047641	GTTTGTCTTAAGACTTATTTTTGGAATAAGTTAAACGCTTTAGTTCTACTGACTATACAG	exon sense-overlapping	NM_001258254	UTY	histone demethylase UTY isoform 9	-	15360258	15592550
ASHGA5P046757	21.6627	40.4591	4.70905	5.07296	P	P	noncoding	NR_047610	UTY	RefSeq	5821	chrY	-	15360258	15592550	NR_047598, NR_047608, NR_047641	GTTTGTCTTAAGACTTATTTTTGGAATAAGTTAAACGCTTTAGTTCTACTGACTATACAG	exon sense-overlapping	NM_001258255	UTY	histone demethylase UTY isoform 10	-	15360258	15592550
ASHGA5P046757	21.6627	40.4591	4.70905	5.07296	P	P	noncoding	NR_047610	UTY	RefSeq	5821	chrY	-	15360258	15592550	NR_047598, NR_047608, NR_047641	GTTTGTCTTAAGACTTATTTTTGGAATAAGTTAAACGCTTTAGTTCTACTGACTATACAG	exon sense-overlapping	NM_001258256	UTY	histone demethylase UTY isoform 11	-	15360258	15592550
ASHGA5P046757	21.6627	40.4591	4.70905	5.07296	P	P	noncoding	NR_047610	UTY	RefSeq	5821	chrY	-	15360258	15592550	NR_047598, NR_047608, NR_047641	GTTTGTCTTAAGACTTATTTTTGGAATAAGTTAAACGCTTTAGTTCTACTGACTATACAG	exon sense-overlapping	NM_001258257	UTY	histone demethylase UTY isoform 12	-	15360258	15592550
ASHGA5P046757	21.6627	40.4591	4.70905	5.07296	P	P	noncoding	NR_047610	UTY	RefSeq	5821	chrY	-	15360258	15592550	NR_047598, NR_047608, NR_047641	GTTTGTCTTAAGACTTATTTTTGGAATAAGTTAAACGCTTTAGTTCTACTGACTATACAG	exon sense-overlapping	NM_001258258	UTY	histone demethylase UTY isoform 13	-	15360258	15592550
ASHGA5P046757	21.6627	40.4591	4.70905	5.07296	P	P	noncoding	NR_047610	UTY	RefSeq	5821	chrY	-	15360258	15592550	NR_047598, NR_047608, NR_047641	GTTTGTCTTAAGACTTATTTTTGGAATAAGTTAAACGCTTTAGTTCTACTGACTATACAG	exon sense-overlapping	NM_001258259	UTY	histone demethylase UTY isoform 14	-	15360258	15592550
ASHGA5P046757	21.6627	40.4591	4.70905	5.07296	P	P	noncoding	NR_047610	UTY	RefSeq	5821	chrY	-	15360258	15592550	NR_047598, NR_047608, NR_047641	GTTTGTCTTAAGACTTATTTTTGGAATAAGTTAAACGCTTTAGTTCTACTGACTATACAG	exon sense-overlapping	NM_001258260	UTY	histone demethylase UTY isoform 15	-	15360258	15592550
ASHGA5P046757	21.6627	40.4591	4.70905	5.07296	P	P	noncoding	NR_047610	UTY	RefSeq	5821	chrY	-	15360258	15592550	NR_047598, NR_047608, NR_047641	GTTTGTCTTAAGACTTATTTTTGGAATAAGTTAAACGCTTTAGTTCTACTGACTATACAG	exon sense-overlapping	NM_001258261	UTY	histone demethylase UTY isoform 16	-	15360258	15592550
ASHGA5P046757	21.6627	40.4591	4.70905	5.07296	P	P	noncoding	NR_047610	UTY	RefSeq	5821	chrY	-	15360258	15592550	NR_047598, NR_047608, NR_047641	GTTTGTCTTAAGACTTATTTTTGGAATAAGTTAAACGCTTTAGTTCTACTGACTATACAG	exon sense-overlapping	NM_001258262	UTY	histone demethylase UTY isoform 17	-	15360258	15592550
ASHGA5P046757	21.6627	40.4591	4.70905	5.07296	P	P	noncoding	NR_047610	UTY	RefSeq	5821	chrY	-	15360258	15592550	NR_047598, NR_047608, NR_047641	GTTTGTCTTAAGACTTATTTTTGGAATAAGTTAAACGCTTTAGTTCTACTGACTATACAG	exon sense-overlapping	NM_001258263	UTY	histone demethylase UTY isoform 18	-	15360258	15592550
ASHGA5P046757	21.6627	40.4591	4.70905	5.07296	P	P	noncoding	NR_047610	UTY	RefSeq	5821	chrY	-	15360258	15592550	NR_047598, NR_047608, NR_047641	GTTTGTCTTAAGACTTATTTTTGGAATAAGTTAAACGCTTTAGTTCTACTGACTATACAG	exon sense-overlapping	NM_001258264	UTY	histone demethylase UTY isoform 19	-	15360258	15592550
ASHGA5P046757	21.6627	40.4591	4.70905	5.07296	P	P	noncoding	NR_047610	UTY	RefSeq	5821	chrY	-	15360258	15592550	NR_047598, NR_047608, NR_047641	GTTTGTCTTAAGACTTATTTTTGGAATAAGTTAAACGCTTTAGTTCTACTGACTATACAG	exon sense-overlapping	NM_001258265	UTY	histone demethylase UTY isoform 20	-	15360258	15592550
ASHGA5P046757	21.6627	40.4591	4.70905	5.07296	P	P	noncoding	NR_047610	UTY	RefSeq	5821	chrY	-	15360258	15592550	NR_047598, NR_047608, NR_047641	GTTTGTCTTAAGACTTATTTTTGGAATAAGTTAAACGCTTTAGTTCTACTGACTATACAG	exon sense-overlapping	NM_001258266	UTY	histone demethylase UTY isoform 21	-	15360258	15592550
ASHGA5P046757	21.6627	40.4591	4.70905	5.07296	P	P	noncoding	NR_047610	UTY	RefSeq	5821	chrY	-	15360258	15592550	NR_047598, NR_047608, NR_047641	GTTTGTCTTAAGACTTATTTTTGGAATAAGTTAAACGCTTTAGTTCTACTGACTATACAG	exon sense-overlapping	NM_001258267	UTY	histone demethylase UTY isoform 22	-	15360258	15592550
ASHGA5P046757	21.6627	40.4591	4.70905	5.07296	P	P	noncoding	NR_047610	UTY	RefSeq	5821	chrY	-	15360258	15592550	NR_047598, NR_047608, NR_047641	GTTTGTCTTAAGACTTATTTTTGGAATAAGTTAAACGCTTTAGTTCTACTGACTATACAG	exon sense-overlapping	NM_001258268	UTY	histone demethylase UTY isoform 23	-	15360258	15592550
ASHGA5P046757	21.6627	40.4591	4.70905	5.07296	P	P	noncoding	NR_047610	UTY	RefSeq	5821	chrY	-	15360258	15592550	NR_047598, NR_047608, NR_047641	GTTTGTCTTAAGACTTATTTTTGGAATAAGTTAAACGCTTTAGTTCTACTGACTATACAG	exon sense-overlapping	NM_001258269	UTY	histone demethylase UTY isoform 24	-	15360258	15592550
ASHGA5P046757	21.6627	40.4591	4.70905	5.07296	P	P	noncoding	NR_047610	UTY	RefSeq	5821	chrY	-	15360258	15592550	NR_047598, NR_047608, NR_047641	GTTTGTCTTAAGACTTATTTTTGGAATAAGTTAAACGCTTTAGTTCTACTGACTATACAG	exon sense-overlapping	NM_001258270	UTY	histone demethylase UTY isoform 25	-	15360258	15592550
ASHGA5P046757	21.6627	40.4591	4.70905	5.07296	P	P	noncoding	NR_047610	UTY	RefSeq	5821	chrY	-	15360258	15592550	NR_047598, NR_047608, NR_047641	GTTTGTCTTAAGACTTATTTTTGGAATAAGTTAAACGCTTTAGTTCTACTGACTATACAG	exon sense-overlapping	NM_007125	UTY	histone demethylase UTY isoform 3	-	15360258	15592550
ASHGA5P046757	21.6627	40.4591	4.70905	5.07296	P	P	noncoding	NR_047610	UTY	RefSeq	5821	chrY	-	15360258	15592550	NR_047598, NR_047608, NR_047641	GTTTGTCTTAAGACTTATTTTTGGAATAAGTTAAACGCTTTAGTTCTACTGACTATACAG	exon sense-overlapping	NM_182659	UTY	histone demethylase UTY isoform 2	-	15409388	15592550
ASHGA5P046757	21.6627	40.4591	4.70905	5.07296	P	P	noncoding	NR_047610	UTY	RefSeq	5821	chrY	-	15360258	15592550	NR_047598, NR_047608, NR_047641	GTTTGTCTTAAGACTTATTTTTGGAATAAGTTAAACGCTTTAGTTCTACTGACTATACAG	exon sense-overlapping	NM_182660	UTY	histone demethylase UTY isoform 1	-	15434913	15592550
ASHGA5P047879	76.4422	127.422	6.52516	6.73094	P	P	noncoding	TCONS_00014122	XLOC_006073	LincRNAs identified by Cabili et al	1221	chr7	+	45241392	45243749		AAAGCCATTTTAGGACATTTTTGCACTTCAGGACATTGGCTTATGGTGGGTCAGGGGAGT	intergenic
ASHGA5P057961	26.2139	20.7736	4.97906	4.0937	P	A	noncoding	TCONS_00024431	XLOC_011749	LincRNAs identified by Cabili et al	292	chr16	+	62713183	62714028		GAAGAAGAACTGTAGTTTCTGTGGCTTGCAGACAAGCAAAGCAAAGCTGATAAGCATCAT	intergenic
ASHGA5P045223	29.8983	43.2432	5.16723	5.16943	P	P	noncoding	uc004abd.1	DQ573539	UCSC_knowngene	1713	chr9	-	38566269	38567982	ENST00000433980, ENST00000437267, ENST00000565670	GAGATACTATTTTTTCAAAAGGTCACCCAGGAATTGATAGTGTTGAATGACTAGATACTC	intron sense-overlapping	ENST00000313339	ANKRD18A	ankyrin repeat domain 18A [Source:HGNC Symbol;Acc:23643]	-	38540565	38577204
ASHGA5P015708	643.163	1184.86	9.57911	9.96527	P	P	noncoding	ENST00000422825	ZNF815P	GENCODE	805	chr7	+	5886952	5893996		CTAGGCAGAGAAAGCTGACTTCATGAGACCGAGGATCTCGTTCGTTGATCGATGCTACAT	intergenic
ASHGA5P051806	136.571	218.793	7.3562	7.51043	P	P	noncoding	ENST00000444571	RP11-29A1.3	GENCODE	570	chr3	+	184880658	184898371		TGCTTGAGGGGTATGTGGATCTGTCTTTTGGTTGTGGGTACTTTAAGTGATGAGAAGTTT	intergenic
ASHGA5P047075	111.708	162.034	7.06698	7.07682	P	P	noncoding	ENST00000451656	RP11-549L6.3	GENCODE	470	chr10	-	111967607	111968349		GAAAAGTGTTGATGTGCTTCTCCATCGAGTTCTCGCTGGTGTTGAAAATGTCTGAGAAGG	natural antisense	NM_130439	MXI1	max-interacting protein 1 isoform b	+	111967362	112047123
ASHGA5P026020	1551.03	2050.98	10.8359	10.7675	P	P	noncoding	NR_073047	DEDD2	RefSeq	1577	chr19	-	42702744	42724304		GCAACCTTTGTGTCTCCAGAACGCTATAGCTATGGCACCTCCAGCTCTTCAAAGAGGACA	exon sense-overlapping	NM_001270614	DEDD2	DNA-binding death effector domain-containing protein 2 isoform 1	-	42702744	42724304
ASHGA5P026020	1551.03	2050.98	10.8359	10.7675	P	P	noncoding	NR_073047	DEDD2	RefSeq	1577	chr19	-	42702744	42724304		GCAACCTTTGTGTCTCCAGAACGCTATAGCTATGGCACCTCCAGCTCTTCAAAGAGGACA	exon sense-overlapping	NM_001270615	DEDD2	DNA-binding death effector domain-containing protein 2 isoform 2	-	42702744	42721944
ASHGA5P026020	1551.03	2050.98	10.8359	10.7675	P	P	noncoding	NR_073047	DEDD2	RefSeq	1577	chr19	-	42702744	42724304		GCAACCTTTGTGTCTCCAGAACGCTATAGCTATGGCACCTCCAGCTCTTCAAAGAGGACA	exon sense-overlapping	NM_133328	DEDD2	DNA-binding death effector domain-containing protein 2 isoform 1	-	42702744	42721944
ASHGA5P019439	1104.01	2738.9	10.3452	11.1853	P	P	noncoding	NR_033798	CAST	RefSeq	1809	chr5	+	96079243	96109116		CTTTATATTTGTGTGAGGACTTCTGCATCTTACAGTCAGCACAGAACACACTGAGACTTG	exon sense-overlapping	NM_001042440	CAST	calpastatin isoform f	+	95997906	96110385
ASHGA5P019439	1104.01	2738.9	10.3452	11.1853	P	P	noncoding	NR_033798	CAST	RefSeq	1809	chr5	+	96079243	96109116		CTTTATATTTGTGTGAGGACTTCTGCATCTTACAGTCAGCACAGAACACACTGAGACTTG	exon sense-overlapping	NM_001190442	CAST	calpastatin isoform m	+	95997740	96110385
ASHGA5P019439	1104.01	2738.9	10.3452	11.1853	P	P	noncoding	NR_033798	CAST	RefSeq	1809	chr5	+	96079243	96109116		CTTTATATTTGTGTGAGGACTTCTGCATCTTACAGTCAGCACAGAACACACTGAGACTTG	exon sense-overlapping	NM_173060	CAST	calpastatin isoform b	+	96038492	96110385
ASHGA5P019439	1104.01	2738.9	10.3452	11.1853	P	P	noncoding	NR_033798	CAST	RefSeq	1809	chr5	+	96079243	96109116		CTTTATATTTGTGTGAGGACTTCTGCATCTTACAGTCAGCACAGAACACACTGAGACTTG	natural antisense	NM_016442	ERAP1	endoplasmic reticulum aminopeptidase 1 isoform a precursor	-	96096513	96143892
ASHGA5P051788	14.9842	32.0837	4.18123	4.73265	A	P	noncoding	ENST00000487240	RP11-436A20.3	GENCODE	751	chr3	+	180707557	180775032		GGGGCTTATGAAGGTATTTTAGAATTTTTATATTGGCATTTTTCAGGGGAGATAAAGGTG	natural antisense	NM_145261	DNAJC19	mitochondrial import inner membrane translocase subunit TIM14 isoform 1	-	180701497	180707562
ASHGA5P022270	52.5704	76.815	5.98614	5.99358	P	P	noncoding	ENST00000553679	RP11-26L16.1	GENCODE	207	chr14	+	86798719	86867629		TTACCATCTGTCTTTCCACAGAGACAACTCACAGGCTATAAAGTGCTTAACATTTCCTTG	intergenic
ASHGA5P051501	50.8488	95.6747	5.93918	6.31485	P	P	noncoding	ENST00000467933	SRGAP2B	GENCODE	1334	chr1	+	143913614	144094424		TATGGGCCCCATCGGTCGATAGAAAACGGGCGGTGATTGGTAAAGGGGTGGGCTCTACTT	bidirectional	NM_207418	FAM72D	protein FAM72D	-	143896451	143913143
ASHGA5P052117	476.681	1002.75	9.1489	9.72362	P	P	noncoding	ENST00000514881	RP11-597D13.7	pseudogene	919	chr4	+	159198909	159199828	NM_022831	CTGGGCCAATTGTAATAGAACTATACAAGAAACCCACTGACTTTAAAAGAAAGAAATTGC
ASHGA5P056602	69.3196	97.9668	6.38165	6.34994	P	P	noncoding	TCONS_00006533	XLOC_003156	LincRNAs identified by Cabili et al	702	chr3	-	70654597	70666843		TTGCCAGGTACCATGTTTACCAGAGATGTTTCCCAAGATGGACAACAGACTGACCATGTT	intergenic
ASHGA5P029841	389.754	398.915	8.85472	8.38766	P	P	noncoding	uc001yrr.3	BC033241	UCSC_knowngene	2014	chr14	+	105998191	106000654		GACCCTTCATCTTCCTTTCAGAACACACTCACATTTTCTATAGGAAAACAGCCTCATAAT	intergenic
ASHGA5P015083	69.1501	95.4345	6.37874	6.31097	P	P	noncoding	uc001gdd.2	LOC400794	UCSC_knowngene	1665	chr1	-	165446078	165551341		GTGAGAATGGGACCCTGGTTGAAGGAACCTGTTGTTCTTATGGTGGAGGGCAGAAACCCA	intronic antisense	NM_001005214	LRRC52	leucine-rich repeat-containing protein 52 precursor	+	165513477	165533185
ASHGA5P038596	33.3784	39.1664	5.32447	5.02506	P	P	noncoding	ENST00000421870	EIF2B5-AS1	GENCODE	571	chr3	-	184264501	184274706		CCAGGGGCCCATGACTGTAGTCACCTAACTACCTGGGAATCTTTAAGAAACACCAAAGCC	intronic antisense	ENST00000444495	EIF2B5	eukaryotic translation initiation factor 2B, subunit 5 epsilon, 82kDa [Source:HGNC Symbol;Acc:3261]	+	183853163	184402546
ASHGA5P034599	326.179	611.298	8.59842	9.00651	P	P	noncoding	TCONS_00004770	XLOC_001453	LincRNAs identified by Cabili et al	494	chr2	+	45401106	45402546		TCCTTCACTCGTCTCAGAAAACAACTCACGACTACAGCAGCTTGCATGATGAAATGGAAG	intergenic
ASHGA5P040863	22.7455	39.0099	4.77602	5.01917	P	P	noncoding	ENST00000518837	CTB-77H17.1	GENCODE	489	chr5	-	167392191	167394091		GTTATACATATTATTTTAGAATCAAAATAAGTCTGGCCAATAACTGCACTCAATTCTCTT	intronic antisense	NM_001122679	ODZ2	teneurin-2	+	166711842	167691162
ASHGA5P036171	56.4135	89.7395	6.08979	6.21859	P	P	noncoding	ENST00000444649	AC093391.2	GENCODE	558	chr2	+	136770034	136774067		TCTTTGATTTTTGTGTGGCATGAGACCTCAGGCTGAAACTTCTCATCTGAGCCATTGAAG	intergenic
ASHGA5P053097	38.9083	71.7045	5.55029	5.89439	P	P	noncoding	ENST00000419314	CCT6P3	GENCODE	3702	chr7	+	64498731	64535091		CAGGACTTGTATATGAGTATACATTGGTAAGTGTATTTTCTTCCTGAGGGTAATAGAACT	intergenic
ASHGA5P058265	38.7659	66.474	5.54507	5.78761	P	P	noncoding	TCONS_00028969	XLOC_013866	LincRNAs identified by Cabili et al	4533	chr21	+	17259152	17267300		TTATGTTGGCAGATGCTGATTGATCTAATCTCGGCTTGTGGAGGACGAACCTCTTGCATA	intergenic
ASHGA5P014930	124.48	186.294	7.22422	7.27809	P	P	noncoding	ENST00000414886	AC093901.1	GENCODE	778	chr2	-	118889703	118943962		CCTCTCTATGCTTGTGGCCTTGAACAACTGCCTTAACATTGCTGAAACTCAATATCTTCA	intergenic
ASHGA5P044211	49.8439	54.9062	5.9092	5.51168	P	P	noncoding	ENST00000519764	RP11-675F6.4	GENCODE	537	chr8	-	38409765	38416538		AAGACATGCAGAGCCAACCACTAACAAAACTGGCAAATGAAATAAATGCCCAGAAACCTG	intergenic
ASHGA5P035426	555.819	1044.59	9.36711	9.7803	P	P	noncoding	ENST00000458314	AC078883.3	GENCODE	512	chr2	-	173328989	173330750		CAAATAGTCTCTATTACCTTCATGCCTGTTGGGTCCCAATAAAGGAATCATTCCAATAAA	intronic antisense	NM_000210	ITGA6	integrin alpha-6 isoform b precursor	+	173292313	173371181
ASHGA5P035426	555.819	1044.59	9.36711	9.7803	P	P	noncoding	ENST00000458314	AC078883.3	GENCODE	512	chr2	-	173328989	173330750		CAAATAGTCTCTATTACCTTCATGCCTGTTGGGTCCCAATAAAGGAATCATTCCAATAAA	intronic antisense	NM_001079818	ITGA6	integrin alpha-6 isoform a precursor	+	173292313	173371181
ASHGA5P038939	296.839	469.089	8.46642	8.62055	P	P	noncoding	uc021xcj.1	AX747104	UCSC_knowngene	3171	chr3	+	111442569	111445740		GGCTTTTTACCCCTAGGAAATAATTGTCCAAGTATATATCTCGTCTTCTTTCTTGTAACT	intron sense-overlapping	NM_001185106	PLCXD2	PI-PLC X domain-containing protein 2 isoform a	+	111393522	111565294
ASHGA5P038939	296.839	469.089	8.46642	8.62055	P	P	noncoding	uc021xcj.1	AX747104	UCSC_knowngene	3171	chr3	+	111442569	111445740		GGCTTTTTACCCCTAGGAAATAATTGTCCAAGTATATATCTCGTCTTCTTTCTTGTAACT	intron sense-overlapping	NM_153268	PLCXD2	PI-PLC X domain-containing protein 2 isoform b	+	111393522	111565294
ASHGA5P045528	31.0185	35.131	5.21921	4.86722	P	P	noncoding	ENST00000564021	LL09NC01-254D11.1	GENCODE	1990	chr9	-	136476919	136498221		GAGTTTGGTGGTGACCATCTGGCATTGCGATCCAAATGAAATCTATTCAGTGTAGTCACC	intergenic
ASHGA5P031911	64.9903	54.824	6.28787	5.50964	P	P	noncoding	ENST00000577171	AC140912.1	GENCODE	1054	chr16	+	73265953	73267007		GAAAGGGATTACTGGAAAAGACAGTGAAATGATGACAGGAAAACATCTTGGACCAGAGCC	intergenic
ASHGA5P018986	73.7721	117.733	6.47279	6.61018	P	P	noncoding	ENST00000463366	SRGAP2B	GENCODE	537	chr1	+	143913616	143916100		TAGAAAACGGGCGGTGATTGGCAAGTGAACCGGAGCAAACGACTTCCGATCCAGTCTGCG	bidirectional	NM_207418	FAM72D	protein FAM72D	-	143896451	143913143
ASHGA5P039641	56.9397	61.221	6.10334	5.6673	P	P	noncoding	ENST00000503593	RP11-203B7.1	GENCODE	522	chr4	-	146998997	147029309		AACTGGTCATCATTTCAAAAGCCCCATTTGGAAGCAAACCCTGGGATTATCAAGGAGAGA	intergenic
ASHGA5P014950	28010.7	28721.5	14.9958	14.5745	P	P	noncoding	ENST00000422151	CES5AP1	GENCODE	357	chr22	-	23708488	23719083	ENST00000415114, ENST00000431237, NR_037839	ACCATCTTTGATTCTGTCTCCCATGGCCGAAGGCTTATTCCACAAAGCCGTCATGGAGAG	intergenic
ASHGA5P054562	925.459	2602.03	10.0892	11.1078	P	P	noncoding	uc001kra.4	LINC00263	UCSC_knowngene	996	chr10	+	102133332	102148116	NR_026762	CGGGGCTCTGCTCTCCTACCTCAGTCTGCCCTACCCTGGAATGGGGAAAATGCGGACATG	intergenic
ASHGA5P048279	99.4417	154.824	6.9007	7.01098	P	P	noncoding	ENST00000526174	RP11-805J14.5	GENCODE	976	chr11	-	70052396	70053496		TTCCTGGAGAGAACCAAAGTCCAGGCTGTGTAGATGCCTGTGGTCCACCAGCGCAAAGCA	natural antisense	NM_003824	FADD	protein FADD	+	70049268	70053508
ASHGA5P044528	24.9973	32.9396	4.90857	4.77305	P	P	noncoding	NR_024393	LOC727677	RefSeq	1412	chr8	-	128455594	128494384		TTGTAACTGTGAGGAGCCCAGAAAGACTGAAGCCCAAATAAAATTCCTTTATTCAATATT	intergenic
ASHGA5P038318	127.471	187.088	7.25725	7.28383	P	P	noncoding	ENST00000465795	RP11-354H21.1	GENCODE	409	chr3	-	78087855	78095945		CAGGTTAATCACGCTACCCTTGGTTATCATCACATGTATTTCTGAAATTGTCTTTTACAT	intergenic
ASHGA5P042967	49.396	72.477	5.89583	5.90965	P	P	noncoding	ENST00000446246	AC004593.3	GENCODE	798	chr7	-	29239155	29248586		GGACTAGTACTCCTCATCTGAGTAAATAATTTCTCTCACAGGGTTAATTTTAGCTTTGCA	intronic antisense	NM_004067	CHN2	beta-chimaerin isoform 2	+	29234120	29553944
ASHGA5P040294	213.64	284.885	7.99843	7.89216	P	P	noncoding	uc021xwe.1	AK126225	UCSC_knowngene	1694	chr5	-	1317869	1319563		GAAAATAAATCGAGGATGCCAAGTCCTCCTCTTAGAAAAATAGCCCCTGCAGTGGGGTTT	exon sense-overlapping	NM_030782	CLPTM1L	cleft lip and palate transmembrane protein 1-like protein	-	1317999	1345002
ASHGA5P021519	53.3775	79.637	6.00813	6.04465	P	P	noncoding	ENST00000533978	RP11-463D19.1	GENCODE	396	chr8	+	74582675	74640293		AAAGAGGAACTAAAGGACAACACAAGATGCCTCTACAGAGCAAAGAAGCCTGGCATACTC	intronic antisense	NM_001164380	STAU2	double-stranded RNA-binding protein Staufen homolog 2 isoform a	-	74332603	74659162
ASHGA5P021519	53.3775	79.637	6.00813	6.04465	P	P	noncoding	ENST00000533978	RP11-463D19.1	GENCODE	396	chr8	+	74582675	74640293		AAAGAGGAACTAAAGGACAACACAAGATGCCTCTACAGAGCAAAGAAGCCTGGCATACTC	intronic antisense	NM_001164381	STAU2	double-stranded RNA-binding protein Staufen homolog 2 isoform b	-	74332603	74659162
ASHGA5P021519	53.3775	79.637	6.00813	6.04465	P	P	noncoding	ENST00000533978	RP11-463D19.1	GENCODE	396	chr8	+	74582675	74640293		AAAGAGGAACTAAAGGACAACACAAGATGCCTCTACAGAGCAAAGAAGCCTGGCATACTC	intronic antisense	NM_001164382	STAU2	double-stranded RNA-binding protein Staufen homolog 2 isoform c	-	74332603	74659162
ASHGA5P021519	53.3775	79.637	6.00813	6.04465	P	P	noncoding	ENST00000533978	RP11-463D19.1	GENCODE	396	chr8	+	74582675	74640293		AAAGAGGAACTAAAGGACAACACAAGATGCCTCTACAGAGCAAAGAAGCCTGGCATACTC	intronic antisense	NM_001164383	STAU2	double-stranded RNA-binding protein Staufen homolog 2 isoform d	-	74332603	74659162
ASHGA5P021519	53.3775	79.637	6.00813	6.04465	P	P	noncoding	ENST00000533978	RP11-463D19.1	GENCODE	396	chr8	+	74582675	74640293		AAAGAGGAACTAAAGGACAACACAAGATGCCTCTACAGAGCAAAGAAGCCTGGCATACTC	intronic antisense	NM_001164384	STAU2	double-stranded RNA-binding protein Staufen homolog 2 isoform e	-	74461836	74659943
ASHGA5P021519	53.3775	79.637	6.00813	6.04465	P	P	noncoding	ENST00000533978	RP11-463D19.1	GENCODE	396	chr8	+	74582675	74640293		AAAGAGGAACTAAAGGACAACACAAGATGCCTCTACAGAGCAAAGAAGCCTGGCATACTC	intronic antisense	NM_001164385	STAU2	double-stranded RNA-binding protein Staufen homolog 2 isoform f	-	74461836	74659162
ASHGA5P021519	53.3775	79.637	6.00813	6.04465	P	P	noncoding	ENST00000533978	RP11-463D19.1	GENCODE	396	chr8	+	74582675	74640293		AAAGAGGAACTAAAGGACAACACAAGATGCCTCTACAGAGCAAAGAAGCCTGGCATACTC	intronic antisense	NM_014393	STAU2	double-stranded RNA-binding protein Staufen homolog 2 isoform e	-	74461836	74659162
ASHGA5P044526	2392.91	1412.35	11.4559	10.2236	P	P	noncoding	uc011liu.1	POU5F1P1	UCSC_knowngene	381	chr8	-	128428232	128428613	uc010sgj.1	GAGCTTTGATGTCCTGGGACTTCTCCGGGTTTTGCTCTAGCTTCTCCTTCTCCAGCTTCA	natural antisense	NM_001159542	POU5F1B	putative POU domain, class 5, transcription factor 1B	+	128427856	128429441
ASHGA5P039145	5	28.538	2.36009	4.56238	A	P	noncoding	ENST00000494900	RP11-152C17.1	GENCODE	429	chr3	+	168720861	168723254		GAAGAATGAAGGAAAAGAAAAATGATCACAAATGGGTTTTTGTTTTAATCAGGAAATACG	intergenic
ASHGA5P030519	357.348	1094.57	8.73203	9.8506	P	P	noncoding	TCONS_00008505	XLOC_003985	LincRNAs identified by Cabili et al	242	chr4	-	76103903	76105665		TCCTTGATGTGATCTCTGCACATCATGCAACCCTAAACCTAAATATATTCTCTGTGTGGG	intergenic
ASHGA5P042156	55.2852	82.5258	6.06079	6.09452	P	P	noncoding	ENST00000427974	RP1-56L9.7	GENCODE	741	chr6	-	160060338	160061133		CCTCTTCTTTCCACATTTGAGTATTTGATCAACCTGGTATTTATTTTGGAAGTATGCATC	intergenic
ASHGA5P039079	254.94	363.917	8.25088	8.25071	P	P	noncoding	ENST00000422980	DPYD-AS1	GENCODE	533	chr1	+	97561478	97788511		GCAGCTCCTGTTTTCTTGTTGTTACTTTAGGAATGGGTGTCTATTGTTTTAAGGATTAAA	natural antisense	NM_000110	DPYD	dihydropyrimidine dehydrogenase [NADP(+)] isoform 1	-	97543299	98386615
ASHGA5P044559	423.72	560.178	8.97566	8.8841	P	P	noncoding	ENST00000517908	RP11-809O17.1	GENCODE	505	chr8	-	142136389	142140060		AAATACTCAGAAGCCTCTCTGCCTTTCTATGCTGTTGTCTGCAAAGAGATGAACGGACCT	intronic antisense	NM_014957	DENND3	DENN domain-containing protein 3	+	142138719	142205900
ASHGA5P028085	240.675	413.534	8.17074	8.43791	P	P	noncoding	AI307105		LincRNAs identified by Khalil et al	143	chr1	+	181065773	181065895		AATGAATCACAGAGCTGCTCAGATGGAGAAATCCAAAAGTGCCTCTTTGCCTTATCTCCC	intergenic
ASHGA5P028693	357.093	439.201	8.73076	8.5272	P	P	noncoding	ENST00000446989	AL845154.2	GENCODE	514	chr13	-	115095033	115099423		TCCTGGAATTCATTCTCCCATTTCTTAGGTTGCCACTTTACTGTAGCTTCCTAATCGAAG	intergenic
ASHGA5P015739	216.052	347.682	8.01407	8.18191	P	P	noncoding	ENST00000423083	NCF1B	GENCODE	1516	chr7	+	72634673	72649979	ENST00000435988	AGCTGTTGAGGAAAGACGACGTCACAGGCTACTTCCCGTCCATGTACCTGCAAAAGTCAG	intergenic
ASHGA5P038182	11.6281	32.1547	3.8192	4.73627	A	P	noncoding	ENST00000452768	ENTPD3-AS1	GENCODE	724	chr3	-	40433340	40494671	NR_040100	ATGATGAAGTTGGGTCTGGAGGCAAGCTGACTCAGATGGATTCTCGATTTTATGATGCTG	natural antisense	NM_001248	ENTPD3	ectonucleoside triphosphate diphosphohydrolase 3	+	40428672	40470110
ASHGA5P048164	116.598	191.987	7.13017	7.31978	P	P	noncoding	TCONS_00014043	XLOC_005955	LincRNAs identified by Cabili et al	979	chr7	+	389823	391347	TCONS_00013287, TCONS_00013288, TCONS_00014042	GAGAGCAAGGCCGAAGAAACCCGCACTGGCACACATCAAAACACAACTCCACACAACGTC	intergenic
ASHGA5P057005	49.3203	98.5051	5.89347	6.35672	P	P	noncoding	TCONS_00011917	XLOC_005425	LincRNAs identified by Cabili et al	344	chr6	+	110907714	110910218		ACATCACTGGAAACATTCAAACTGCAAAAGATGCTTCAAAGTCAGATGGACCCACCGGGA	intergenic
ASHGA5P015498	16.4468	25.6575	4.31362	4.40729	A	P	noncoding	uc010qbf.1	FLJ45983	UCSC_knowngene	1665	chr10	-	8092412	8095447		CTGGAAGCGGCTGCTTTAGGCGTCAAGTTGAGCGGGGCAGAAGAAAGAAGCGGAGCCGAG	intergenic
ASHGA5P039139	75.4171	116.918	6.5059	6.59972	P	P	noncoding	ENST00000496247	RP11-637O11.2	GENCODE	545	chr3	+	168006340	168009016		TTCCCTGCTTCTGAAAACTTAATTTGATATTTTCTCTTACACACCAAGCAGTGATTTGCA	intergenic
ASHGA5P022413	58.5404	82.2818	6.14337	6.09096	P	P	noncoding	ENST00000556308	LINC00523	GENCODE	574	chr14	+	101129422	101142406		GCATGTTGAGGGAGAGAAAGGAGAATATTTTGCTCACTTTCAATCGTTATCGACTCATCC	intergenic
ASHGA5P021698	68.1889	86.6171	6.35692	6.16463	M	M	noncoding	uc001tfa.1	RMST	UCSC_knowngene	1374	chr12	+	97887668	97958793	ENST00000538559	TCCAAAAAAGATGTTAGTCTAAAACAGCACCTTGGATCTAAGCAGCACCTTTGAGAAAGA	intergenic
ASHGA5P049003	922.47	1315.31	10.0847	10.1243	M	M	noncoding	ENST00000570072	RP11-304L19.1	GENCODE	600	chr16	+	2141436	2145018		AATGCTTCCTGTTTTGCTGTCTCTCGGAGGATAAAAGACACTCTTGGCTGGGCGCAGTGT	natural antisense	NM_000296	PKD1	polycystin-1 isoform 2 precursor	-	2138710	2185899
ASHGA5P049003	922.47	1315.31	10.0847	10.1243	M	M	noncoding	ENST00000570072	RP11-304L19.1	GENCODE	600	chr16	+	2141436	2145018		AATGCTTCCTGTTTTGCTGTCTCTCGGAGGATAAAAGACACTCTTGGCTGGGCGCAGTGT	natural antisense	NM_001009944	PKD1	polycystin-1 isoform 1 precursor	-	2138710	2185899
ASHGA5P017354	25.6343	24.4002	4.9451	4.33586	P	A	noncoding	ENST00000440540	RP11-275I14.4	GENCODE	535	chr1	+	226335703	226342772		GCCACTATCAGGAATTTAAAACAAGATTTGGAATTATGACATCTGGACAAACACATATGC	natural antisense	NM_022735	ACBD3	Golgi resident protein GCP60	-	226332379	226374423
ASHGA5P038180	59.4997	81.1985	6.16677	6.07164	P	P	noncoding	TCONS_00025005	XLOC_011941	LincRNAs identified by Cabili et al	1019	chr16	-	52116983	52118482	ENST00000565742, NR_038233	TGCGCAATTAATCAACAAAAGCCTGCTCTTTCCTAACGAGTGAAGATACAAGCTTAGTAA	intergenic
ASHGA5P038463	68.8936	77.8465	6.37242	6.01209	P	P	noncoding	ENST00000492725	ATP1B3-AS1	GENCODE	376	chr3	-	141637093	141637863		CTGGGTTTTTCATTAACATTTCCCCCAACTATTCTAGAAGCAAAGGATACGTAATAGATA	intronic antisense	NM_001679	ATP1B3	sodium/potassium-transporting ATPase subunit beta-3	+	141595469	141645382
ASHGA5P044615	124.801	164.763	7.22818	7.09982	P	P	noncoding	ENST00000522092	ERICH1-AS1	GENCODE	811	chr8	+	687650	1087777		GGCTGCAACTTACAGCCTTGCTCTTTCTACTATATAAACTTCCCTAATCAAATATTTTTC	intergenic
ASHGA5P045198	473.196	671.72	9.13707	9.14071	P	P	noncoding	TCONS_00002095	XLOC_000303	LincRNAs identified by Cabili et al	1191	chr1	+	95149855	95153875		TAACTTCTGCACTGGTTGACATTCACCGCTTTGAACATAGAAACAAGAGGCTCCCTGTAG	intergenic
ASHGA5P023244	124.415	145.847	7.22353	6.92357	P	P	noncoding	NR_028503	MIR22HG	RefSeq	1852	chr17	-	1614797	1619566		ACAACCCAAGGAAGCTGTGTCTGTTCGATTTGGTGGGAGGAGATGTGCAGGGAGCTGTAT	bidirectional	NM_001163673	WDR81	WD repeat-containing protein 81 isoform 3	+	1619816	1641893
ASHGA5P023244	124.415	145.847	7.22353	6.92357	P	P	noncoding	NR_028503	MIR22HG	RefSeq	1852	chr17	-	1614797	1619566		ACAACCCAAGGAAGCTGTGTCTGTTCGATTTGGTGGGAGGAGATGTGCAGGGAGCTGTAT	bidirectional	NM_152348	WDR81	WD repeat-containing protein 81 isoform 2	+	1619816	1641893
ASHGA5P038884	37.4411	45.6996	5.49384	5.24992	P	P	noncoding	ENST00000473938	RP11-47P18.2	GENCODE	712	chr3	+	80814047	80838505		ACGTACAGATTTCAATTCCAAACAAAAATATATGAGAACGTTCATTTCTCCATACAACTG	intergenic
ASHGA5P053008	80.1847	117.185	6.59402	6.60378	P	P	noncoding	ENST00000523790	HOXA-AS4	GENCODE	1129	chr7	+	27208712	27211384		AGCCAACCTAACCCTACCTGCTGTGACCAGGTGGAGGTGTGTGGTGGAAGGGGAAAGCCG	natural antisense	NM_018951	HOXA10	homeobox protein Hox-A10	-	27210209	27213955
ASHGA5P038768	40.5905	67.7709	5.61077	5.81557	P	P	noncoding	ENST00000418161	CCDC13-AS1	GENCODE	2049	chr3	+	42774068	42788260		ACAATAGAACACTGTTTTGGAAATCTTGGCCAGTCTGAGTGGTTCCAGCAGGGAAGACAA	natural antisense	NM_144719	CCDC13	coiled-coil domain-containing protein 13	-	42749873	42814745
ASHGA5P017872	23.9284	32.2953	4.84831	4.7435	P	P	noncoding	NR_037806	NPPA-AS1	RefSeq	1662	chr1	+	11900375	11907673		TCAGTAACAGCAAATTCTTTAGAAAAGGAAAATACAGGGAAAGGGATAAACCTCACTGAC	exon sense-overlapping	NM_001256959	CLCN6	chloride transport protein 6 isoform 2	+	11866152	11903201
ASHGA5P017872	23.9284	32.2953	4.84831	4.7435	P	P	noncoding	NR_037806	NPPA-AS1	RefSeq	1662	chr1	+	11900375	11907673		TCAGTAACAGCAAATTCTTTAGAAAAGGAAAATACAGGGAAAGGGATAAACCTCACTGAC	exon sense-overlapping	NM_001286	CLCN6	chloride transport protein 6 isoform 1	+	11866152	11903201
ASHGA5P017872	23.9284	32.2953	4.84831	4.7435	P	P	noncoding	NR_037806	NPPA-AS1	RefSeq	1662	chr1	+	11900375	11907673		TCAGTAACAGCAAATTCTTTAGAAAAGGAAAATACAGGGAAAGGGATAAACCTCACTGAC	natural antisense	NM_006172	NPPA	natriuretic peptides A preproprotein	-	11905766	11907840
ASHGA5P040368	117.612	172.876	7.14269	7.17048	P	P	noncoding	ENST00000512939	RP11-351N6.1	GENCODE	487	chr5	-	26382627	26399928		GCATAGAGACAGATCAATAAGAAAGGTTGAAAATACACAAAGTCATCTCATCACATGAAG	intergenic
ASHGA5P058831	172.744	296.907	7.6947	7.95562	P	P	noncoding	uc.81+	uc.81	UCR	211	chr2	+	147134064	147134275		GGCACTAACATCTTTATCACTCCATGTGTTTCTAGTTTTAAAACCTTTACCCCTGCTGTT	intergenic
ASHGA5P028868	17.7905	27.0835	4.42734	4.4852	A	P	noncoding	TCONS_00010469	XLOC_004989	LincRNAs identified by Cabili et al	1901	chr5	-	126567724	126618000		TTGATTAAACGAAGTGAAGGAAAAAAGGAAGTGGGCAGCCCAGAGTTAAGCTGGCCATGA	intergenic
ASHGA5P041201	103.764	197.891	6.96322	7.36535	P	P	noncoding	ENST00000396880	ATG10-IT1	GENCODE	487	chr5	+	81287813	81288300		ATATTGTCCCTCATACCTTCAGGTTTTATGGTCACTCATACAATCACTTTGGCACCATCC	intron sense-overlapping	NM_001131028	ATG10	ubiquitin-like-conjugating enzyme ATG10	+	81267843	81551216
ASHGA5P041201	103.764	197.891	6.96322	7.36535	P	P	noncoding	ENST00000396880	ATG10-IT1	GENCODE	487	chr5	+	81287813	81288300		ATATTGTCCCTCATACCTTCAGGTTTTATGGTCACTCATACAATCACTTTGGCACCATCC	intron sense-overlapping	NM_031482	ATG10	ubiquitin-like-conjugating enzyme ATG10	+	81267843	81551216
ASHGA5P015549	2487.82	5410.28	11.5134	12.1852	P	P	noncoding	uc003uiq.4	TP53TG1	UCSC_knowngene	470	chr7	-	86954663	86974831		GCCCACGAAGGTTTAACCACCAAGGACTCTGAGAGCTGGCAGGTCTGAGTAACCCTGGTA	bidirectional	NM_001143935	CROT	peroxisomal carnitine O-octanoyltransferase isoform 1	+	86974950	87029112
ASHGA5P015549	2487.82	5410.28	11.5134	12.1852	P	P	noncoding	uc003uiq.4	TP53TG1	UCSC_knowngene	470	chr7	-	86954663	86974831		GCCCACGAAGGTTTAACCACCAAGGACTCTGAGAGCTGGCAGGTCTGAGTAACCCTGGTA	bidirectional	NM_001243745	CROT	peroxisomal carnitine O-octanoyltransferase isoform 3	+	86974950	86989425
ASHGA5P015549	2487.82	5410.28	11.5134	12.1852	P	P	noncoding	uc003uiq.4	TP53TG1	UCSC_knowngene	470	chr7	-	86954663	86974831		GCCCACGAAGGTTTAACCACCAAGGACTCTGAGAGCTGGCAGGTCTGAGTAACCCTGGTA	bidirectional	NM_021151	CROT	peroxisomal carnitine O-octanoyltransferase isoform 2	+	86974950	87029112
ASHGA5P023596	16.1598	41.7672	4.28651	5.12023	A	P	noncoding	HMlincRNA1+	HMlincRNA1	LincRNAs identified by Khalil et al	21781	chr8	+	53507546	53529327		GACTAACGTTAAGAGCTATCAATTAGTGGACATTAATAAAGAGTTTTCACAGCTTTCCAG	intergenic
ASHGA5P019257	38.8173	98.2104	5.5471	6.35321	P	P	noncoding	ENST00000475455	TFP1	pseudogene	1573	chr3	+	133407035	133431646		CTACAGTAAGGCTATTATGTCATGGCTGTGGTTAAGAAATCAGATGCTGATGTCACCTGG
ASHGA5P043803	27.7849	25.6723	5.06213	4.40836	P	P	noncoding	TCONS_00014719	XLOC_006810	LincRNAs identified by Cabili et al	593	chr8	+	59116114	59131915		ATGTCTTAAGTGGTGAATAGTTCGAACAGAGAAGACAGGAACAGACTGCACAGGACAAGC	intergenic
ASHGA5P023718	315.441	464.322	8.55087	8.60873	P	P	noncoding	HMlincRNA1594+	HMlincRNA1594	LincRNAs identified by Khalil et al	4169	chrX	+	39547291	39551460		TTCCAAGGATTCCTTCCATTTCAGATCAAAACCACCACACTGAGTCTTCTCAACATGAGA	intergenic
ASHGA5P033364	353.869	529.767	8.71814	8.80093	P	P	noncoding	ENST00000577295	RP11-309N17.4	GENCODE	815	chr17	+	72966798	72971823		AAATATTACTGGATTTAATTGAGTCCACCCTCACCTAGCCTCAGGGGCTCTTCTACCACT	intronic antisense	NM_030630	C17orf28	protein hid-1 homolog	-	72946838	72968900
ASHGA5P033035	27.9189	43.5861	5.06824	5.18109	P	P	noncoding	TCONS_00029300	XLOC_014097	LincRNAs identified by Cabili et al	1982	chr21	-	44255638	44257805		AATATGCAAACACCCAAAAGGTTATAGGCTGTGCATTGTGTCACAAGGGAGCACTGTGCA	intergenic
ASHGA5P038003	17.89	39.1029	4.43479	5.0224	A	P	noncoding	BE179605R		LincRNAs identified by Khalil et al	541	chr13	+	38767368	38767908		TCCAGTCAGTTGAGGGTGGACTGGGAAGGATTCCAGGGTTTTACAATATAAAGTCCCTTA	intergenic
ASHGA5P048844	91.5658	140.19	6.77974	6.8652	P	P	noncoding	uc002bja.3	LOC338963	UCSC_knowngene	2571	chr15	-	83379222	83382778		TTTCTCCCTAGATGAGCTTCACATCTCAGGTAACTGGAGAAGTCTTCAGCTTGTCTTGTC	intergenic
ASHGA5P013915	123.031	189.951	7.20684	7.30493	P	P	noncoding	ENST00000584585	PLEKHM1P	GENCODE	1168	chr17	-	62816811	62833254	ENST00000397718, ENST00000578036, ENST00000580919, ENST00000582986, uc002jev.3	GCCCGCTTGCAACTACAGCGGAAGGAATCTCTGGATTCCATTTCCCATTCTTCAGGCTCT	intergenic
ASHGA5P018855	21.2368	38.3999	4.68109	4.99692	A	P	noncoding	ENST00000458318	AP000345.2	GENCODE	433	chr22	+	23909250	23915694		GCTAGCAACCAAATGAGGTCACCGTCAAGATTCCCGGATAAAAGTCATTCATGAGACACA	natural antisense	NM_020070	IGLL1	immunoglobulin lambda-like polypeptide 1 isoform a precursor	-	23915312	23922495
ASHGA5P018855	21.2368	38.3999	4.68109	4.99692	A	P	noncoding	ENST00000458318	AP000345.2	GENCODE	433	chr22	+	23909250	23915694		GCTAGCAACCAAATGAGGTCACCGTCAAGATTCCCGGATAAAAGTCATTCATGAGACACA	natural antisense	NM_152855	IGLL1	immunoglobulin lambda-like polypeptide 1 isoform b precursor	-	23915312	23922495
ASHGA5P041654	32.479	37.9287	5.28388	4.97859	P	P	noncoding	ENST00000444978	RP3-380B8.3	GENCODE	361	chr6	-	5875163	5876103		TGATATAATCCAGAAAAGCAAGAGTCCACCCAAAGTCAGAAGAGAAGAATTCAGAAGAGT	intergenic
ASHGA5P055056	22.5155	50.3132	4.76186	5.38772	P	P	noncoding	ENST00000528083	RP11-727A23.5	GENCODE	547	chr11	-	82903314	82904705	uc009yvh.3	AACAGAATTCAGGACAACCCTTTATTATTAAGGTGATCACTGGCTCAGTCGGACTGGGGT	bidirectional	NM_182603	ANKRD42	ankyrin repeat domain-containing protein 42	+	82905290	82960013
ASHGA5P046104	14.7419	29.0355	4.16027	4.58712	A	P	noncoding	TCONS_00002455	XLOC_000984	LincRNAs identified by Cabili et al	557	chr1	-	119860047	119860947		GTGTGACTAGTCGATGATATTTTGACCATACAGCTGTTGAGCACTTCTGAGGAAGAGGAA	intergenic
ASHGA5P045797	361.222	680.785	8.74599	9.15877	P	P	noncoding	NR_049794	LOC100506834	RefSeq	4388	chr9	+	89563612	89616948		CCCTTATTATTTAAATCTCAGCAGAATGTGAAGTTATGTTCCCCCTTTGTATCCATTTTT	intergenic
ASHGA5P015208	17.5471	31.7177	4.40717	4.71658	A	P	noncoding	ENST00000417930	AC092580.4	GENCODE	243	chr2	+	7865931	7870836		TTGTTCTCAGAGGTCTGGACCAAAGAGAAACAAGAAAAGCTGGAGTCACACTACCAAAGG	intergenic
ASHGA5P037038	121.04	155.042	7.18289	7.01304	P	P	noncoding	ENST00000414199	RP5-1066H13.4	GENCODE	471	chr1	+	41329585	41342342		TTTTTGCAAAGTGTAAAAAGCTACACCCTGGAATTTATTCTCCTGAATCTTTCTCTACAG	intergenic
ASHGA5P017238	118.226	157.115	7.14938	7.03189	P	P	noncoding	ENST00000439196	AC092159.3	GENCODE	571	chr2	-	692082	693235		TGGGCTCCTGCCAATATAAATTACCCTCAGCAAGACGACACCAGGGAGAAATGCTCCCAC	intergenic
ASHGA5P046682	24.2528	30.5487	4.86752	4.6597	P	P	noncoding	ENST00000411940	RP6-27P15.2	GENCODE	142	chrX	+	137709237	137709504		AGGAAAGAAAAATTCTCTGTTACTAAACCCCAGAATATCTTTTTCTACAAAATTGACACA	intergenic
ASHGA5P057727	42.7193	39.2258	5.68673	5.02643	P	P	noncoding	TCONS_00021207	XLOC_009869	LincRNAs identified by Cabili et al	722	chr12	+	106643486	106646559		TGCACTACACTTGGAGATATATACAGAAACCTGTTGAGGGCTAACTTAGGTTGGCAAGGC	intronic antisense	ENST00000553039	CKAP4	cytoskeleton-associated protein 4 [Source:HGNC Symbol;Acc:16991]	-	106634099	106698057
ASHGA5P037907	326.248	448.249	8.59874	8.55824	P	P	noncoding	TCONS_00024755	XLOC_012039	LincRNAs identified by Cabili et al	219	chr16	-	85995140	85995657		ATGTCTGGAAGAGCAACACAGCTGGCTTCCAACTCAACTTGATCCCCACACCAGGAACCC	intergenic
ASHGA5P019489	567.664	890.97	9.40068	9.55046	P	P	noncoding	ENST00000487582	TMEM198B	GENCODE	1581	chr12	+	56226630	56230030		TGAAATAGCCTTTTAAATGTTCACCTCAGCTTGCCTCACAGTGGGTCTGTTCCTGGTTTC	natural antisense	NM_002429	MMP19	matrix metalloproteinase-19 isoform rasi-1 preproprotein	-	56229213	56236735
ASHGA5P034050	74.2014	120.636	6.48031	6.64691	P	P	noncoding	TCONS_00005041	XLOC_001916	LincRNAs identified by Cabili et al	406	chr2	+	239463184	239468090		TGCTTAAATCCATCCCGCTAAGTGCTGGGGGCTTTATGCGCTATGGGACTCTCAGTCCGG	intergenic
ASHGA5P040408	4544.8	7746.97	12.3821	12.6946	P	P	noncoding	ENST00000510137	CTD-2263F21.1	GENCODE	337	chr5	-	38466264	38468441		GCAGAGCTGCCAAGCTGACCACTTAAGGCGCATGAGGAATAAACACTCGTTGCTGCATGC	intergenic
ASHGA5P016249	10354.7	11516.5	13.5945	13.2461	P	P	noncoding	ENST00000428531	RP11-261N11.8	GENCODE	513	chr20	+	62000233	62002524		TGGTGGGTGGGACATGTCTACAAATAGCTCATCACGTCTCCAATCCAGAAGTGCTGTGTC	intergenic
ASHGA5P058185	160.134	204.707	7.58442	7.41465	P	P	noncoding	TCONS_00027621	XLOC_013142	LincRNAs identified by Cabili et al	455	chr19	+	53727170	53727904		TCAAATCTTCCTTGTTCATAGCAGAGATGGGCAACCACCCATTCTGCCTTTGGGCTAAAT	intergenic
ASHGA5P040992	12.8071	32.2874	3.96258	4.74294	A	P	noncoding	ENST00000506792	ANKRD33B-IT1	GENCODE	732	chr5	+	10594937	10596322		ATGCCTGGGGGATCTTTGTTTTTGGCATAAGCCGAACAGATTGTTCCAGGCCAGAAAAAA	intron sense-overlapping	NM_001164440	ANKRD33B	ankyrin repeat domain-containing protein 33B	+	10564434	10657928
ASHGA5P051000	28.0707	48.3765	5.0763	5.33255	P	P	noncoding	uc002xml.1	LOC79015	UCSC_knowngene	3334	chr20	-	43289218	43367608		GTCAACCAAGGTGATGGACCCATTTGTCCTTGTAAAGTAACTCTTGAACATACAGGCACT	intronic antisense	NM_003881	WISP2	WNT1-inducible-signaling pathway protein 2 precursor	+	43343884	43356452
ASHGA5P048122	48.6094	90.5562	5.87297	6.23219	P	P	noncoding	CD642394		LincRNAs identified by Khalil et al	752	chr3	-	163907665	163908407		GTGTTTCACCAATGCTCTTCAGTTATAACCTTATTACTTTCTGTCTAAGGAAAATGAAGG	intergenic
ASHGA5P043567	55.2552	100.837	6.0596	6.38989	P	P	noncoding	ENST00000521159	HOXA-AS2	GENCODE	800	chr7	+	27162166	27173921		GGAACAACACTTTACCAGCCATTTGACCAATTAATTCTTTGGGGATAATTTTCTTGTAGT	intronic antisense	NM_002141	HOXA4	homeobox protein Hox-A4	-	27168125	27170399
ASHGA5P043567	55.2552	100.837	6.0596	6.38989	P	P	noncoding	ENST00000521159	HOXA-AS2	GENCODE	800	chr7	+	27162166	27173921		GGAACAACACTTTACCAGCCATTTGACCAATTAATTCTTTGGGGATAATTTTCTTGTAGT	natural antisense	NM_153631	HOXA3	homeobox protein Hox-A3 isoform a	-	27145808	27166639
ASHGA5P020554	20.6944	29.0047	4.64312	4.58555	A	P	noncoding	NR_024088	LINC00575	RefSeq	848	chr4	-	83534265	83542590		TCCTTAGCAAACCGATTTAGACAGGGCTTTGGATGCCAACCAGAAGAAGCTGTAGGAATT	intergenic
ASHGA5P040594	58.503	83.6409	6.14262	6.1147	P	P	noncoding	TCONS_00021922	XLOC_010517	LincRNAs identified by Cabili et al	332	chr13	+	114944062	114944563		GAAAAATTAGGGAGGATCTGCTGCCTAACCTTCAAACAAATATTTTGGAATTGTCTGAAT	intergenic
ASHGA5P016449	38.8535	61.2558	5.5487	5.66835	P	P	noncoding	ENST00000430518	AC018647.3	GENCODE	742	chr7	+	35756201	35759144		GATTCTTTCTATTCTTCCACCAGCCAAGGTGATGAGCACAAAAGGATCCATCTTATACAG	intergenic
ASHGA5P032785	28.7185	36.7615	5.10875	4.93497	P	P	noncoding	TCONS_00028993	XLOC_013911	LincRNAs identified by Cabili et al	220	chr21	+	32996943	32997467		CAACGGCAAAGGGCAAATCAAACCTAATATTGAATAAGGGAGAAGGAGTGCCAACTGGAT	intergenic
ASHGA5P027865	54.0781	98.6815	6.02646	6.35935	P	P	noncoding	ENST00000536931	RP11-361I14.2	GENCODE	572	chr12	+	18867728	18890812		TGAGTATAAATCAACACCATTGTGATTCCTGAAGTTGCAAAGTGCTGTCACTCTTGAAAC	intronic antisense	NM_033123	PLCZ1	1-phosphatidylinositol 4,5-bisphosphate phosphodiesterase zeta-1	-	18836109	18890993
ASHGA5P015711	54.8927	92.8277	6.05037	6.26901	P	P	noncoding	ENST00000445909	RP1-127D3.4	GENCODE	442	chr1	-	171168385	171196864	ENST00000422841	CTCATGACCCAGGTACATGGTAAGCAGAGAGCATCACACCTGAGCAGCATTCTTACTCAG	natural antisense	NM_001460	FMO2	dimethylaniline monooxygenase [N-oxide-forming] 2	+	171154387	171181822
ASHGA5P023445	374.344	534.073	8.79689	8.81316	P	P	noncoding	ENST00000581072	hsa-mir-133a-1	GENCODE	4226	chr18	-	19405447	19411367		ATGTGACAAGGTGAGGTTCTGTGTTCACTGATACATCCCCTTCCTTCACCGGGCTCATGA	intronic antisense	NM_020774	MIB1	E3 ubiquitin-protein ligase MIB1	+	19321544	19450912
ASHGA5P053487	558.011	596.549	9.37425	8.97147	P	P	noncoding	ENST00000519854	RP11-37B2.1	GENCODE	284	chr8	-	90629221	90635433	ENST00000520306	TTTGAAGAAGGCAAGCTTCATTAAAACCAACATCTTACTTGGCCTAAAACATCTTTGGAG	intergenic
ASHGA5P018168	36.4497	83.3782	5.45484	6.1095	P	P	noncoding	ENST00000450203	MIAT	GENCODE	579	chr22	+	27043187	27061873		ATGAACCTCACGGTTGGAGGCATCTGTCCACCCATGTGGTTCCAGACACGTTCATGTGGC	intergenic
ASHGA5P029317	580.56	995.467	9.43212	9.71353	P	P	noncoding	TCONS_00010873	XLOC_004700	LincRNAs identified by Cabili et al	715	chr5	-	1041183	1045593	TCONS_00010232	TCACTCACTAATTTACACCAAGTCACTCCCACTCATTCAGATACAGGCTGGTCCAGCGAC	intergenic
ASHGA5P023409	58.3106	81.7091	6.13842	6.07974	P	P	noncoding	ENST00000580336	LINC00470	GENCODE	408	chr18	-	1368290	1392186		CCACACCTAGTTTACCATCAGAGGACACAGCAGCAAGGTGCCATCCTAGAAGCAGAGAGC	intergenic
ASHGA5P015442	69.5384	85.3024	6.38609	6.14215	P	P	noncoding	ENST00000420251	ZNRD1-AS1	GENCODE	2430	chr6	-	29968787	30028961		CACAAAATTGGAACGCAGTCGCGGGGTATATCCCCCTGAAAACCGTACGTTGCCAAATAA	bidirectional	NM_014596	ZNRD1	DNA-directed RNA polymerase I subunit RPA12	+	30029035	30032686
ASHGA5P015442	69.5384	85.3024	6.38609	6.14215	P	P	noncoding	ENST00000420251	ZNRD1-AS1	GENCODE	2430	chr6	-	29968787	30028961		CACAAAATTGGAACGCAGTCGCGGGGTATATCCCCCTGAAAACCGTACGTTGCCAAATAA	bidirectional	NM_170783	ZNRD1	DNA-directed RNA polymerase I subunit RPA12	+	30029035	30032686
ASHGA5P038937	41.4994	73.4451	5.64276	5.92889	P	P	noncoding	ENST00000485384	RP11-457K10.1	GENCODE	262	chr3	+	109366953	109529708		GAGACCTAGCCAAGGATATGTTCACTTAGTAAGAGGTCACATCTTCTGCAAAATAAAAAA	intergenic
ASHGA5P023201	306.435	532.216	8.51289	8.80728	P	P	noncoding	ENST00000573935	RP11-334C17.5	GENCODE	646	chr17	-	78175544	78178134	ENST00000573346	CTCCTGCCAGGAGGAGGAAGCCGAGGCAGGCTGGGTGCCATTTCCCTGTGGGCCTCTCTG	natural antisense	NM_001257970	CARD14	caspase recruitment domain-containing protein 14 isoform 3	+	78152306	78176430
ASHGA5P023201	306.435	532.216	8.51289	8.80728	P	P	noncoding	ENST00000573935	RP11-334C17.5	GENCODE	646	chr17	-	78175544	78178134	ENST00000573346	CTCCTGCCAGGAGGAGGAAGCCGAGGCAGGCTGGGTGCCATTTCCCTGTGGGCCTCTCTG	natural antisense	NM_024110	CARD14	caspase recruitment domain-containing protein 14 isoform 1	+	78152306	78183130
ASHGA5P049275	1220	1698.72	10.4908	10.4918	P	P	noncoding	ENST00000568833	CTD-2012K14.1	GENCODE	1038	chr16	-	67551609	67562578		GAAAGAACTCATCTAGACTTTTCTTGTACCTCTGCTCCCCAAACAGCTTCTCTTTTCAGG	intronic antisense	ENST00000562116	FAM65A	family with sequence similarity 65, member A [Source:HGNC Symbol;Acc:25836]	+	67552320	67572374
ASHGA5P049275	1220	1698.72	10.4908	10.4918	P	P	noncoding	ENST00000568833	CTD-2012K14.1	GENCODE	1038	chr16	-	67551609	67562578		GAAAGAACTCATCTAGACTTTTCTTGTACCTCTGCTCCCCAAACAGCTTCTCTTTTCAGG	natural antisense	ENST00000562755	FAM65A	family with sequence similarity 65, member A [Source:HGNC Symbol;Acc:25836]	+	67562190	67572924
ASHGA5P016774	35.9178	40.901	5.4336	5.08894	P	P	noncoding	uc001cyv.1	BC033978	UCSC_knowngene	938	chr1	+	58326265	58328786	ENST00000416598, ENST00000420811	ACTGGAGATGGAATACGAAGGGAGAATGAAACAAAACTGCTCCGCTTAGGGAACTTGGAA	intronic antisense	NM_021080	DAB1	disabled homolog 1	-	57463578	58716211
ASHGA5P017777	42.028	70.1656	5.66233	5.8633	P	P	noncoding	ENST00000445651	GGT3P	GENCODE	368	chr22	-	18782043	18830912		AACAATCACAGTGTGGTGTCAGCACAGCGGCAGGTCACCGTTCAGGAAGGACCCTTGTAC	intergenic
ASHGA5P054448	36.5784	51.4597	5.45958	5.41841	P	P	noncoding	TCONS_00010726	XLOC_004448	LincRNAs identified by Cabili et al	312	chr5	+	82683935	82687184		TAGATGGAGTCTTGCTCTGTCACCAGGCAATCATTAATGATATTGGTTGTAATTTTAGAG	intergenic
ASHGA5P057490	214.133	309.689	8.00211	8.01576	M	P	noncoding	TCONS_00018319	XLOC_008597	LincRNAs identified by Cabili et al	360	chr10	+	105682667	105683570		ATCTGTACTTCTCTGTGTCAGGATGAATGTCAGGATGAATGTCACCACCACCTGCCTTTT	intergenic
ASHGA5P049671	77.2449	82.0825	6.53961	6.08694	P	P	noncoding	TCONS_00019986	XLOC_009261	LincRNAs identified by Cabili et al	281	chr11	+	102511868	102548516		AGCCCTGAAGCAGGCAAAGGAAAAGTGGCACGGCAGGAAGCAAGTCAGATGAGGGGGCCT	intergenic
ASHGA5P047705	1169.05	1510.67	10.4329	10.3246	P	P	noncoding	ENST00000420207	RP11-25C19.1	GENCODE	483	chr10	+	114447363	114511234		CTCCCTGCTGTTTCCCTAATCATGTAGAGGAAAGCAACAATGTTCAGTAATTAACTGTTT	intron sense-overlapping	NM_145206	VTI1A	vesicle transport through interaction with t-SNAREs homolog 1A	+	114206755	114578504
ASHGA5P027771	127.917	174.389	7.26222	7.18244	P	P	noncoding	TCONS_00010145	XLOC_004612	LincRNAs identified by Cabili et al	362	chr5	+	154496131	154499168		TGTTAAATTCTGCTACCTCACCAACGACAACTTGGACCTTGACCTCCAATGTGTGTTCGA	intergenic
ASHGA5P033822	24.5396	34.322	4.88353	4.83374	P	P	noncoding	ENST00000582239	RP11-746B8.1	GENCODE	644	chr18	+	30413429	30435253		GTGACAGATTTTCCTGTATGATTTTCATTAAAATGCTTTGGAATCCTGGGACAGAAAGAA	intergenic
ASHGA5P052368	238.046	301.373	8.1527	7.9773	P	P	noncoding	ENST00000515570	AC010226.4	GENCODE	765	chr5	+	114938741	114956356		CAAAAGTCTGAAGTTCTCTGTGAAATGCCTACATGTAAGAATTAAGATAGATTTTAAAGA	natural antisense	NM_001164468	TMED7-TICAM2	TRAM adaptor with GOLD domain isoform 1 precursor	-	114914338	114961876
ASHGA5P052368	238.046	301.373	8.1527	7.9773	P	P	noncoding	ENST00000515570	AC010226.4	GENCODE	765	chr5	+	114938741	114956356		CAAAAGTCTGAAGTTCTCTGTGAAATGCCTACATGTAAGAATTAAGATAGATTTTAAAGA	natural antisense	NM_001164469	TMED7-TICAM2	TRAM adaptor with GOLD domain isoform 2 precursor	-	114914338	114961876
ASHGA5P052368	238.046	301.373	8.1527	7.9773	P	P	noncoding	ENST00000515570	AC010226.4	GENCODE	765	chr5	+	114938741	114956356		CAAAAGTCTGAAGTTCTCTGTGAAATGCCTACATGTAAGAATTAAGATAGATTTTAAAGA	natural antisense	NM_181836	TMED7	transmembrane emp24 domain-containing protein 7 precursor	-	114948904	114961876
ASHGA5P044368	71.2935	101.086	6.42088	6.39358	P	P	noncoding	ENST00000522123	RP11-731N10.1	GENCODE	814	chr8	-	83775013	83870931		CTACAAGATCTGCAGTTATGCTTCCTCTTACCCAATTTACAGATAATATATGTTTGTGGC	intergenic
ASHGA5P032080	53.3334	85.8252	6.00714	6.15149	P	P	noncoding	ENST00000574290	RP1-59D14.5	GENCODE	846	chr17	-	2278354	2282600		ACCATTGAAAAACTTGATGATGTCAGTGAAGTCCATGTTGTTGTCACGGATGATCTCTCG	natural antisense	NM_001098509	SGSM2	small G protein signaling modulator 2 isoform 2	+	2240807	2284348
ASHGA5P032080	53.3334	85.8252	6.00714	6.15149	P	P	noncoding	ENST00000574290	RP1-59D14.5	GENCODE	846	chr17	-	2278354	2282600		ACCATTGAAAAACTTGATGATGTCAGTGAAGTCCATGTTGTTGTCACGGATGATCTCTCG	natural antisense	NM_014853	SGSM2	small G protein signaling modulator 2 isoform 1	+	2240805	2284348
ASHGA5P018041	321.064	497.174	8.57669	8.70428	P	P	noncoding	ENST00000448685	RP11-536K7.3	GENCODE	510	chr10	-	5985452	5987701		CACCATGAAGAGTTATAGTAAGGTGTTGGTGAGGCTGGCTGCTCTGGTTGCTAAGAGAGA	intergenic
ASHGA5P022089	1955.69	1819.24	11.1655	10.5933	P	P	noncoding	NR_027499	BCDIN3D-AS1	RefSeq	3109	chr12	+	50222325	50234937	ENST00000551146, NR_027500, NR_027501	AGAACAGAGAAAACTAAGTAGGATGGGGTCGTCCCCCCAGTAATCTGGAAAACAGTTACA	natural antisense	NM_181708	BCDIN3D	probable methyltransferase BCDIN3D	-	50229825	50236912
ASHGA5P057503	310.612	480.351	8.5301	8.65548	P	P	noncoding	TCONS_00018387	XLOC_008668	LincRNAs identified by Cabili et al	648	chr10	+	132011782	132050307		GGAATGGCAGGATCTAGGGAAGACCCCGTCCTTGCCTCTCCACGGTTTCTGGTGGCTGCT	intergenic
ASHGA5P029577	349.655	532.87	8.70249	8.8094	P	P	noncoding	TCONS_00008899	XLOC_003712	LincRNAs identified by Cabili et al	370	chr4	+	140489779	140497511	TCONS_00008271	TGTGATGGGGGTGGCTCCTGGGTCTCATGGAGTTCCTCAGAGAGCTTCTGCCTGAGTTAT	intergenic
ASHGA5P035724	14.3893	40.2101	4.12614	5.06345	A	P	noncoding	ENST00000438292	AC096559.1	GENCODE	442	chr2	+	12006010	12450085		CTATGATCTGGACCAAATCACATCCAAGTGTCTGATCAGTTCTGAGAGTGGTTGTGGATG	intergenic
ASHGA5P033596	67.8873	98.1375	6.34912	6.35175	P	P	noncoding	ENST00000411733	RP11-261C10.3	GENCODE	530	chr1	-	243259292	243260889		CCAGAGGTGGCTGTAACCTAAGATGGTTCCTTCAGTAATGACCATTTTTTCTTTTTCAAG	intergenic
ASHGA5P046701	178.158	335.237	7.73835	8.13053	P	P	noncoding	ENST00000455777	RP13-507I23.1	GENCODE	284	chrX	+	149129099	149131017		CTCAGCGTTAATTTGTAAGCCTTTGGCAGTGAGATGGAATGTCTTCCTTCAGTTTGAAAC	intergenic
ASHGA5P044742	21.1245	33.8276	4.67327	4.81316	A	P	noncoding	NR_024473	LOC286135	RefSeq	2842	chr8	+	29779028	29811123		GAAGGAACTGATGATCCGCAGCATCTTGTCATATTCTGAGAACTTATTAAAAGCAAGCAA	intergenic
ASHGA5P014030	531.542	499.947	9.30284	8.71335	P	P	noncoding	ENST00000398849	LRRC37BP1	GENCODE	1411	chr17	+	28903525	28961341		TACCAGACAACTGAAGAAGCATCTGTAGGGAATCCAGAAGGAGCATTCATGAAGATGTTA	bidirectional	ENST00000436477	AC006050.2		-	28900488	28903499
ASHGA5P015709	641.206	729.527	9.57418	9.25989	P	P	noncoding	ENST00000422826	H19	GENCODE	1796	chr11	-	2016439	2019027		TTGGCAGACACTGAGTGGGACCTCACTCCTTCCCCATCCACAGAAATGGTGCTACCCAGC	intergenic
ASHGA5P057135	99.5224	92.5704	6.90232	6.26529	P	P	noncoding	TCONS_00013640	XLOC_006301	LincRNAs identified by Cabili et al	475	chr7	+	154795153	154806834	TCONS_00013639, TCONS_00013641	AAACCGGAGTCCAGGAACTCATGGAAGGGCCTCTGCACGGAGATTTGAGCAGCCAGAACT	intergenic
ASHGA5P045482	56.8515	102.353	6.10106	6.41235	P	P	noncoding	ENST00000429848	RP11-56D16.8	GENCODE	901	chr9	-	130478258	130487111		GCCTGTTTTGAGCATTTTAAGGAGTCTGGAGCCAGTTTGTCTAAGGCAACATTTCCCAAA	natural antisense	NM_144965	TTC16	tetratricopeptide repeat protein 16	+	130478357	130493879
ASHGA5P038828	50.6792	87.0138	5.93444	6.17133	P	P	noncoding	ENST00000513638	GBP1P1	GENCODE	1234	chr1	+	89873237	89890493		TCACACAGCTAGTAAATGTATCAAAGCTGTCTTCATCACTTAGTGGAATCCACAATGATT	intergenic
ASHGA5P050272	234.148	356.081	8.1298	8.21803	P	P	noncoding	TCONS_00001924	XLOC_000027	LincRNAs identified by Cabili et al	686	chr1	+	2730631	2734321		TTTAAGGTCCTGCTCTTTTCCTCTTGACAGCAAGCTACCACTGTTTAGAGAGAGTCTCCT	intergenic
ASHGA5P051892	981.778	1278.67	10.1771	10.0852	P	P	noncoding	ENST00000509453	RP11-774O3.2	GENCODE	492	chr4	+	8321902	8325590		TATCTGAATGTGGTTACCCTTCTCCCCAGGACCAGGTGCCACCTCCTCTGGGAAGCTTTC	intergenic
ASHGA5P018467	50.4094	64.3844	5.92592	5.74142	P	P	noncoding	ENST00000453915	RP11-329E24.6	GENCODE	551	chrX	+	151307354	151355329		TGACTCGGAGTCTTCCAAGGATTGATTCTGGAGTGTAAGTCAGCAATATGAACTTGATGC	intronic antisense	NM_000808	GABRA3	gamma-aminobutyric acid receptor subunit alpha-3 precursor	-	151335633	151619831
ASHGA5P056679	206819	244169	17.7004	17.8483	P	P	noncoding	TCONS_00007196	XLOC_003181	LincRNAs identified by Cabili et al	828	chr3	-	96335998	96337060		TAAAGTATAGGTAGAGGCGACAAACCTATCGAGCCTGGTGATAGCTGGTTGTCCAAGATA	intergenic
ASHGA5P031698	154.98	215.346	7.53644	7.48779	P	P	noncoding	ENST00000569756	AC002519.6	GENCODE	551	chr16	+	31814283	31817242		TTTCACTCCACCCAGACCACTGCATCCATTTTTACCTTAAAATATTTGAAATGGACCACT	intergenic
ASHGA5P038751	32.4965	39.7505	5.28477	5.04548	P	P	noncoding	ENST00000431031	SPATA1	GENCODE	1168	chr1	+	84972079	85014531	ENST00000370638, uc001djy.2	AAAGATAAAAAAAGAAACAAAATTCCAATTGATAATTATCCCATTCAGACATTAGTGAAT	intronic antisense	NM_005274	GNG5	guanine nucleotide-binding protein G(I)/G(S)/G(O) subunit gamma-5 precursor	-	84964005	84972262
ASHGA5P032492	21.8878	18.3187	4.72262	3.91169	P	A	noncoding	TCONS_00029735	XLOC_014410	LincRNAs identified by Cabili et al	386	chr22	-	49441050	49446197		TAAATGCTGAGAAAAGAAAGATCAAGGGCTTCAGAGCCCACTGGAGGGAATTCATACAGC	intergenic
ASHGA5P045355	242.991	443.037	8.18498	8.54093	P	P	noncoding	ENST00000430058	RP11-23B15.1	GENCODE	204	chr9	-	100568216	100572290		ATGTTCCCTGTCTTGGGAGCCTTTCTTCAGGGAGCTTGATGGTTCCAACCCACCCAGGAG	intergenic
ASHGA5P035461	234.383	347.574	8.13121	8.18142	P	P	noncoding	uc021vtc.1	DKFZp451N061	UCSC_knowngene	6735	chr2	-	179607320	179614055		CTGTTATGCACTGCTTTGTTTCTTGCTCAGTGGTTCTGTATAGGTTTTCTTATACAATAA	exon sense-overlapping	NM_133379	TTN	titin isoform novex-3	-	179610046	179672150
ASHGA5P035461	234.383	347.574	8.13121	8.18142	P	P	noncoding	uc021vtc.1	DKFZp451N061	UCSC_knowngene	6735	chr2	-	179607320	179614055		CTGTTATGCACTGCTTTGTTTCTTGCTCAGTGGTTCTGTATAGGTTTTCTTATACAATAA	intron sense-overlapping	NM_001256850	TTN	titin isoform 1	-	179390716	179672150
ASHGA5P035461	234.383	347.574	8.13121	8.18142	P	P	noncoding	uc021vtc.1	DKFZp451N061	UCSC_knowngene	6735	chr2	-	179607320	179614055		CTGTTATGCACTGCTTTGTTTCTTGCTCAGTGGTTCTGTATAGGTTTTCTTATACAATAA	intron sense-overlapping	NM_001267550	TTN	titin isoform IC	-	179390716	179672150
ASHGA5P035461	234.383	347.574	8.13121	8.18142	P	P	noncoding	uc021vtc.1	DKFZp451N061	UCSC_knowngene	6735	chr2	-	179607320	179614055		CTGTTATGCACTGCTTTGTTTCTTGCTCAGTGGTTCTGTATAGGTTTTCTTATACAATAA	intron sense-overlapping	NM_003319	TTN	titin isoform N2-B	-	179390717	179672150
ASHGA5P035461	234.383	347.574	8.13121	8.18142	P	P	noncoding	uc021vtc.1	DKFZp451N061	UCSC_knowngene	6735	chr2	-	179607320	179614055		CTGTTATGCACTGCTTTGTTTCTTGCTCAGTGGTTCTGTATAGGTTTTCTTATACAATAA	intron sense-overlapping	NM_133378	TTN	titin isoform N2-A	-	179390717	179672150
ASHGA5P035461	234.383	347.574	8.13121	8.18142	P	P	noncoding	uc021vtc.1	DKFZp451N061	UCSC_knowngene	6735	chr2	-	179607320	179614055		CTGTTATGCACTGCTTTGTTTCTTGCTCAGTGGTTCTGTATAGGTTTTCTTATACAATAA	intron sense-overlapping	NM_133432	TTN	titin isoform novex-1	-	179390717	179672150
ASHGA5P035461	234.383	347.574	8.13121	8.18142	P	P	noncoding	uc021vtc.1	DKFZp451N061	UCSC_knowngene	6735	chr2	-	179607320	179614055		CTGTTATGCACTGCTTTGTTTCTTGCTCAGTGGTTCTGTATAGGTTTTCTTATACAATAA	intron sense-overlapping	NM_133437	TTN	titin isoform novex-2	-	179390717	179672150
ASHGA5P039091	187.649	277.482	7.81363	7.85442	P	P	noncoding	ENST00000461943	SIAH2-AS1	GENCODE	441	chr3	+	150479723	150480325		TACCTTACAGGGAAACAGGACTGCCGAGGCCACCTTCTCCATAGCCAGGTTCCTGATGCT	natural antisense	NM_005067	SIAH2	E3 ubiquitin-protein ligase SIAH2	-	150458909	150481263
ASHGA5P047683	22.058	36.5001	4.73425	4.92534	P	P	noncoding	uc001kyd.1	AK094859	UCSC_knowngene	2743	chr10	+	106061961	106064704		CCCAAGGCCAAGTTTAATACTGTGCATTCTGAAATCTTGCAATGTTGATGATGTAAAATA	intergenic
ASHGA5P051869	138.644	153.392	7.37861	6.9967	P	P	noncoding	NR_024569	LOC100130872	RefSeq	5001	chr4	-	1189570	1202750		TTTTCTGATATTTGTGCCATTTATTTGGTTTTTCTATTAAGTTTGCCAGAACCTCCGAGA	exon sense-overlapping	NM_001199021	SPON2	spondin-2 precursor	-	1160720	1202750
ASHGA5P052836	169.773	253.391	7.6695	7.72466	P	P	noncoding	uc010keg.2	AJ420595	UCSC_knowngene	1066	chr6	-	117896482	117897548		AATTATATGCTTTTAAAAATTACATAGGAAAGAGAGCTTGAGGCAAACAAAAAAGAAAAA	exon sense-overlapping	NM_001017408	GOPC	Golgi-associated PDZ and coiled-coil motif-containing protein isoform b	-	117881432	117923705
ASHGA5P052836	169.773	253.391	7.6695	7.72466	P	P	noncoding	uc010keg.2	AJ420595	UCSC_knowngene	1066	chr6	-	117896482	117897548		AATTATATGCTTTTAAAAATTACATAGGAAAGAGAGCTTGAGGCAAACAAAAAAGAAAAA	exon sense-overlapping	NM_020399	GOPC	Golgi-associated PDZ and coiled-coil motif-containing protein isoform a	-	117881432	117923705
ASHGA5P030038	46.4948	83.4872	5.80499	6.11138	P	P	noncoding	ENST00000558142	RP11-56B16.5	GENCODE	510	chr15	-	52179756	52193320		CACTTTTTCTTCTGTAAAAGTCTGTACAGGTTTCTGTTTGGGGATAAATATTTTCCCTGT	natural antisense	NM_014547	TMOD3	tropomodulin-3	+	52121824	52204331
ASHGA5P030636	95.4447	115.375	6.8429	6.58142	P	P	noncoding	uc002auv.1	AX748294	UCSC_knowngene	2433	chr15	+	72908150	72910583		TGCACATGTGCGCACGCACACACACACACAGCAGAAAATCTAGAAATAAACTATTTTAAT	intergenic
ASHGA5P018526	22.3101	33.9213	4.74942	4.81608	P	P	noncoding	ENST00000454600	RP4-723E3.1	GENCODE	745	chr20	+	50827183	51263280		GTGAAGAGTCATTCTGAGGCATCTCAAGATGAAGGTTTCCTATTTGTGATTATGAAAAAA	intergenic
ASHGA5P023487	134.515	206.056	7.33563	7.42347	P	P	noncoding	ENST00000581947	CTC-297N7.7	GENCODE	578	chr17	+	10515218	10526353	ENST00000585303	CGGATCATGAGATATTTTGTGCTGTTTTAGACTGCTCTTTCTTCCATTAAATGAGAGATT	intergenic
ASHGA5P042961	44.5773	47.5423	5.74618	5.30833	P	P	noncoding	ENST00000523608	RP1-170O19.17	GENCODE	757	chr7	-	27278861	27280847		TGTTTTCGCTTCTCTTTGGTTAAAAAGTAAGAACAAAGGGAGCTTCCTTCTAAACAATAA	intergenic
ASHGA5P014965	389.409	627.387	8.85367	9.04234	P	P	noncoding	uc002dsg.4	RRN3P2	UCSC_knowngene	2265	chr16	+	29086162	29128038		TTCCTCTTATGATTCGGGAACAAAGGCATTCTGCGATGTTGCTCTCCATGGACCATTTTA	intergenic
ASHGA5P051380	26.3282	32.5837	4.98588	4.75686	P	P	noncoding	ENST00000412629	GRM7-AS3	GENCODE	483	chr3	-	6674044	6847136		GTTCTACTGACTGAAGTGATCCTATCTTGTGACTCATGCATGGCACGTCTATAAGTCAAG	intronic antisense	ENST00000448328	GRM7	glutamate receptor, metabotropic 7 [Source:HGNC Symbol;Acc:4599]	+	6811755	7348296
ASHGA5P043558	11626.1	15389.5	13.7579	13.6614	P	P	noncoding	ENST00000448056	AC004540.5	GENCODE	567	chr7	+	26479878	26533734		TTGTTCTTGTCTCTGTCTCCAGAGTGAAGTTTGTCTCCCTGACAGTTAATCCTGAGACAG	intergenic
ASHGA5P034749	211.61	234.038	7.98345	7.60841	P	P	noncoding	ENST00000424487	RP5-1113E3.3	GENCODE	467	chr1	+	10518611	10519395		TGATGACTCATCACCTTTTCCCTGCAAGGAGTGTACTGTAGATTACCAAACCTGCAGAAG	natural antisense	ENST00000377038	DFFA	DNA fragmentation factor, 45kDa, alpha polypeptide [Source:HGNC Symbol;Acc:2772]	-	10516578	10532583
ASHGA5P058092	734.508	1173.22	9.76801	9.95053	P	P	noncoding	TCONS_00026493	XLOC_012819	LincRNAs identified by Cabili et al	686	chr18	-	36046479	36052660		AAGCCTGATTCCTCAATTTCCTCTTCTGTCACTCCCAACCTCATACTTTTGTTTGTGAGT	intergenic
ASHGA5P056610	18.7746	52.1675	4.50384	5.43777	A	P	noncoding	TCONS_00006577	XLOC_003200	LincRNAs identified by Cabili et al	1725	chr3	-	106403339	106436193		CTACAAGCAGATTGTTTTTTAAAGATGCTGAGGAGCAGATTTCTCATGGGGAGCACCTTC	intergenic
ASHGA5P027697	50.8446	114.812	5.93907	6.57394	P	P	noncoding	NR_024457	LOC100190940	RefSeq	3211	chr12	-	130518356	130526887	ENST00000397340	AGGAGCCTGTTGGGAAGGCAGCGACCCACATCTGTGTGCACCTTTGTGGATTTCAGGTTC	intergenic
ASHGA5P038409	398.495	332.649	8.88399	8.1192	P	P	noncoding	ENST00000507287	RPL32P3	GENCODE	1555	chr3	-	129101764	129115979	NR_003111, uc003emb.3	AGCAACTCCTACCCTATTGTCAAAATCATCCAGCTTTTTCAAAACATCATATTGTACTGA	intergenic
ASHGA5P020165	348.546	443.353	8.69737	8.54214	P	P	noncoding	ENST00000508945	RP11-53O19.1	GENCODE	295	chr5	-	44746098	44808861		GCCCAAGCTTTGAAGAAGTTTACAAAGTCTATATGTCAGAATACACATTTCCCACCTTGC	bidirectional	NM_016640	MRPS30	28S ribosomal protein S30, mitochondrial	+	44809026	44815618
ASHGA5P032690	190.477	291.342	7.83509	7.92433	P	P	noncoding	ENST00000576032	CTD-2561B21.4	GENCODE	494	chr17	-	78914217	78915833		ACAACAGAAAACACCCAGTTAAGCCCAGCGATGAAACAGGGTTGTCTCTTGGTATCAATG	natural antisense	NM_001163034	RPTOR	regulatory-associated protein of mTOR isoform 2	+	78518624	78940173
ASHGA5P032690	190.477	291.342	7.83509	7.92433	P	P	noncoding	ENST00000576032	CTD-2561B21.4	GENCODE	494	chr17	-	78914217	78915833		ACAACAGAAAACACCCAGTTAAGCCCAGCGATGAAACAGGGTTGTCTCTTGGTATCAATG	natural antisense	NM_020761	RPTOR	regulatory-associated protein of mTOR isoform 1	+	78518624	78940173
ASHGA5P028575	171.543	254.918	7.68473	7.73312	P	P	noncoding	ENST00000443679	LINC00345	GENCODE	285	chr13	-	53058295	53058815		CATAAACTTATGTTTGCAAAGCACCTTTTACTCTGTGAAATAAAGTGAGTGCAAGCAGTA	intergenic
ASHGA5P018283	62.4894	90.0185	6.23379	6.22285	P	P	noncoding	ENST00000451572	RP1-66N13.2	GENCODE	551	chr20	-	46987428	46988440		CGCCACACAGAGAGTCTTCCGAGATGGAAATGCTTGCAAGGAAGGAAGAGACACTTTCTA	intergenic
ASHGA5P038425	186.448	306.827	7.80446	8.00168	P	P	noncoding	ENST00000513940	RP11-265F19.1	GENCODE	671	chr3	-	130772203	130791179	ENST00000511339	TGATCTCTCATCCCATTGGCCCTTCTAATAGAGCTATTGGCATTCACATCCTATTTTCAG	intronic antisense	NM_001146003	NEK11	serine/threonine-protein kinase Nek11 isoform 3	+	130745693	131069309
ASHGA5P038425	186.448	306.827	7.80446	8.00168	P	P	noncoding	ENST00000513940	RP11-265F19.1	GENCODE	671	chr3	-	130772203	130791179	ENST00000511339	TGATCTCTCATCCCATTGGCCCTTCTAATAGAGCTATTGGCATTCACATCCTATTTTCAG	intronic antisense	NM_024800	NEK11	serine/threonine-protein kinase Nek11 isoform 1	+	130745693	131069309
ASHGA5P038425	186.448	306.827	7.80446	8.00168	P	P	noncoding	ENST00000513940	RP11-265F19.1	GENCODE	671	chr3	-	130772203	130791179	ENST00000511339	TGATCTCTCATCCCATTGGCCCTTCTAATAGAGCTATTGGCATTCACATCCTATTTTCAG	intronic antisense	NM_145910	NEK11	serine/threonine-protein kinase Nek11 isoform 2	+	130745693	130893981
ASHGA5P000242	96.1369	98.8732	6.85343	6.36201	P	P	noncoding	chr13:104555125-104567000+	chr13:104555125-104567000	LincRNAs identified by Khalil et al	11875	chr13	+	105757124	105768999		CATAGTCACTTGAGTATTATAGATATTGCTATTCAATGGCAGCCTTCGTATTTCCACTTA	intergenic
ASHGA5P043522	71.2764	122.338	6.42053	6.66822	P	P	noncoding	TCONS_00018787	XLOC_008574	LincRNAs identified by Cabili et al	350	chr10	+	99173632	99179327		AACCAAAAAGCTGCATTTACTACAGTACTTACTTAAGGGAGGTGGAGCTGGGCCTGTTAG	natural antisense	ENST00000439965	AL355490.1	LOC644215 protein; Uncharacterized protein [Source:UniProtKB/TrEMBL;Acc:Q96GH5]	-	99179227	99185831
ASHGA5P032774	108.974	283.143	7.03166	7.88355	P	P	noncoding	ENST00000497885	RP11-314A20.2	GENCODE	472	chr17	+	4607524	4608824		CCCCAGTAGCGTGTATACTTTCCTAATATTAGTCTATGCACAAGCACATAAATGAATATT	natural antisense	NM_014389	PELP1	proline-, glutamic acid- and leucine-rich protein 1	-	4574678	4607632
ASHGA5P023846	27.2205	50.4698	5.03358	5.3919	P	P	noncoding	HMlincRNA716+	HMlincRNA716	LincRNAs identified by Khalil et al	6265	chr19	+	6516276	6522541		AGCACAGAGGTGTGACTCCAGCAAACGTGAGGTGCTAAGAGGGTGACGTTGAGTGCTCCA	intergenic
ASHGA5P000370	30.8824	51.6577	5.21307	5.42354	P	P	noncoding	chr2:68414075-68436975+	chr2:68414075-68436975	LincRNAs identified by Khalil et al	22900	chr2	+	68560571	68583471		TTCATGTAGGACTTGCTAAAGGGGTAAAAAGTTCTGCTAGATCAGCCAAGTGCTGGGCTA	intergenic
ASHGA5P036293	118.84	124.279	7.15689	6.69394	P	P	noncoding	NR_027085	LOC284551	RefSeq	2741	chr1	+	31984035	31989846		GTGAGAACACAGCTCTGCAAGGCCCTTTTGATTTGTTTTAACCTTTAACTTTTCAAAAAT	intergenic
ASHGA5P057133	96.7243	122.347	6.86164	6.66835	P	P	noncoding	TCONS_00013617	XLOC_006281	LincRNAs identified by Cabili et al	504	chr7	+	144084065	144088102	TCONS_00014226	AAATAAAATGTAAAGGCTACAGAATGAAGAAGCAAGCTGGCACCTCACAGCATTGGCCCC	intergenic
ASHGA5P022937	23.0327	34.3933	4.79261	4.83631	P	P	noncoding	ENST00000565822	RP11-58A18.1	GENCODE	508	chr16	+	86679906	86702529		AAGAGATGTTACCACGTTATTAGGAGGTAGTGTGGTGTGAGCCACTTTGGAAGGAATGGT	intergenic
ASHGA5P038525	15.8472	52.5824	4.25892	5.44937	A	P	noncoding	TCONS_00023266	XLOC_011306	LincRNAs identified by Cabili et al	1252	chr15	+	74210408	74211722		TTGAGCAAAGCTTTGAACAGATTCAGGTAGTTGACCACACAGAGCAGGGGAAATTGCCAT	intergenic
ASHGA5P036184	5	33.7242	2.36009	4.80909	A	P	noncoding	ENST00000414256	AC074093.1	GENCODE	604	chr2	+	145425585	145647781		TCCTGTGAAGGTTCTATGACCTATTTTGATATGTAGACAGTGGTAAAATGCTCAAAGCTC	intergenic
ASHGA5P015163	32.9351	55.0816	5.30479	5.51603	P	P	noncoding	ENST00000417426	RP11-364B14.1	GENCODE	582	chrX	+	139099426	139100196	ENST00000458577	AAATGGCAAGGTGGAGAAGAAAATCATAAAGGTTAAAAAACCCCTTCAAAGGATTTCAAG	intergenic
ASHGA5P030245	125.529	184.121	7.23674	7.26106	P	P	noncoding	ENST00000561358	RP11-343B18.2	GENCODE	571	chr15	-	89340643	89341965		GGCTTCTCAACCTTTGTCACATTGGGCTTGATATTTTTAGTTTCTTTCAGTGGTAAATAT	intergenic
ASHGA5P012433	705.503	860.798	9.70942	9.50235	P	P	noncoding	NR_029377	NDUFAF5	RefSeq	2409	chr20	+	13765671	13799067		ACTATCCTGGAATGTTTGAATTGATGGAAGATTTACAAGAACAAAAGTCCAGAATGTTGA	exon sense-overlapping	NM_001039375	NDUFAF5	NADH dehydrogenase [ubiquinone] 1 alpha subcomplex assembly factor 5 isoform 2	+	13765671	13799067
ASHGA5P012433	705.503	860.798	9.70942	9.50235	P	P	noncoding	NR_029377	NDUFAF5	RefSeq	2409	chr20	+	13765671	13799067		ACTATCCTGGAATGTTTGAATTGATGGAAGATTTACAAGAACAAAAGTCCAGAATGTTGA	exon sense-overlapping	NM_024120	NDUFAF5	NADH dehydrogenase [ubiquinone] 1 alpha subcomplex assembly factor 5 isoform 1	+	13765671	13799067
ASHGA5P028258	361.678	372.243	8.74802	8.28301	P	P	noncoding	TCONS_00010663	XLOC_004339	LincRNAs identified by Cabili et al	2412	chr5	+	36871456	36876605		TTCAATCCAGCCGACAGTCGTCTTCACCTCCAAAGGTTGCGTTCTTATTCGCAGAAATAA	intergenic
ASHGA5P018675	30.7543	48.557	5.20641	5.33785	P	P	noncoding	ENST00000456368	AC093063.1	GENCODE	289	chr19	+	40175883	40185217		GATTCTTCACTTATGTTTGACTCAACACTAAGGCAATGACCCAGAGCTGCGGGTGGAATT	intergenic
ASHGA5P036629	12.4594	39.9769	3.92129	5.05531	A	P	noncoding	NR_015406	LOC149837	RefSeq	3591	chr20	-	5479217	5485242		GGGTCCAAGTTTATGTTCGAAGAATATAAGCATGATTTGGAGACTCCTGATGTTCATATG	intergenic
ASHGA5P038741	407.762	524.274	8.91875	8.78496	P	P	noncoding	TCONS_00023261	XLOC_011240	LincRNAs identified by Cabili et al	2484	chr15	+	48619764	48622979		AACATCTCTCCCAGACCTGGAAACACAGCCAGTAGCAAGGTCAGTATTAAGTTACCACAA	intergenic
ASHGA5P042154	490.481	1060.27	9.19073	9.80486	P	P	noncoding	ENST00000446887	RP1-111C20.3	GENCODE	331	chr6	-	159485759	159486305		ATCTCACTATCAGTTTAGGAAATTCTCTGGTCTTCATGCTGGCTTCTGACCCTTGTGTCG	intergenic
ASHGA5P018742	202.382	235.073	7.9234	7.61539	P	P	noncoding	uc001jtu.1	BC033983	UCSC_knowngene	756	chr10	+	75012548	75014101		GAGAAGGATTCTCCAGGCTTCATACGGTAAAACTCTCTGGGAAGGAAAGGAACTCAGAGT	natural antisense	NM_145170	TTC18	tetratricopeptide repeat protein 18	-	75013515	75118617
ASHGA5P032557	125.49	211.761	7.23643	7.46598	P	P	noncoding	ENST00000577089	RP11-515E23.1	GENCODE	566	chr17	-	53545426	53588299		AGCTCTGTCTTACTTGCTGTTTTCTCGTCACCTTCTTTGTGACAAAAGTAACTGTTTAAG	intergenic
ASHGA5P022387	42.0273	49.0011	5.66229	5.35041	P	P	noncoding	ENST00000555924	RP11-1085N6.2	GENCODE	397	chr14	-	57099966	57115376		ACTATTCCTGAAAAAAAATCAAGGCCTGGAAAGGTTCTTTGATGCACAGTTGACAACTAA	natural antisense	NM_017799	C14orf101	UPF0679 protein C14orf101	+	57046510	57116232
ASHGA5P056167	110.67	228.081	7.054	7.57325	P	P	noncoding	ENST00000414488	AL132709.5	GENCODE	800	chr14	+	101415314	101424887		GTGTTCTTATGTAAGTCATAGTTGACATTCTTGTTTTTGATTGGGTAGTTTGCCTGTTCA	intergenic
ASHGA5P028113	39.3474	48.9504	5.56544	5.34914	P	P	noncoding	ENST00000545709	RP11-305O6.3	GENCODE	3457	chr12	+	65675436	65680508		CAGTACATATGTAAGACTTAAGGCATTATTGAAAATAAGCCTGTGCTACATGGTAGAATC	intron sense-overlapping	NM_001031679	MSRB3	methionine-R-sulfoxide reductase B3 isoform 2 precursor	+	65672422	65860687
ASHGA5P028113	39.3474	48.9504	5.56544	5.34914	P	P	noncoding	ENST00000545709	RP11-305O6.3	GENCODE	3457	chr12	+	65675436	65680508		CAGTACATATGTAAGACTTAAGGCATTATTGAAAATAAGCCTGTGCTACATGGTAGAATC	intron sense-overlapping	NM_001193460	MSRB3	methionine-R-sulfoxide reductase B3 isoform 2 precursor	+	65672422	65860687
ASHGA5P028113	39.3474	48.9504	5.56544	5.34914	P	P	noncoding	ENST00000545709	RP11-305O6.3	GENCODE	3457	chr12	+	65675436	65680508		CAGTACATATGTAAGACTTAAGGCATTATTGAAAATAAGCCTGTGCTACATGGTAGAATC	intron sense-overlapping	NM_001193461	MSRB3	methionine-R-sulfoxide reductase B3 isoform 2 precursor	+	65672766	65860687
ASHGA5P028113	39.3474	48.9504	5.56544	5.34914	P	P	noncoding	ENST00000545709	RP11-305O6.3	GENCODE	3457	chr12	+	65675436	65680508		CAGTACATATGTAAGACTTAAGGCATTATTGAAAATAAGCCTGTGCTACATGGTAGAATC	intron sense-overlapping	NM_198080	MSRB3	methionine-R-sulfoxide reductase B3 isoform 1 precursor	+	65672422	65860687
ASHGA5P056195	254.92	440.609	8.25064	8.53207	P	P	noncoding	TCONS_00000926	XLOC_000169	LincRNAs identified by Cabili et al	321	chr1	+	46702303	46705490		TGAAAAGAACATCAATTCTTCGGTTGTTGGGTATTCTGTGACACTGACTCCTCTGCCTCC	intergenic
ASHGA5P057330	25.5604	49.6803	4.94054	5.36951	P	P	noncoding	TCONS_00016122	XLOC_007507	LincRNAs identified by Cabili et al	778	chr9	+	110267576	110277663		GTTATCTCATTCTGTTCTCATAGCAATTCTATAAGGGATTCAGAACCTGCGGATGTGGAG	intergenic
ASHGA5P026612	29.6981	48.0476	5.15667	5.32282	P	P	noncoding	ENST00000418244	RP4-792G4.2	GENCODE	941	chr1	-	63786554	63788107		TTAAACGACTTAGCATATGAAAAAATCGGAAATGAGGCGCTGGGGAAGGAGCTGGGATTG	bidirectional	NM_012183	FOXD3	forkhead box protein D3	+	63788729	63790797
ASHGA5P033978	210.317	427.353	7.9746	8.48627	P	P	noncoding	NR_027064	PLAC2	RefSeq	3693	chr19	-	5558177	5568005		CAGCTTGGAACTAGATACAGAAATGCTGTTTTGAGAGTGTACTGAATAAAAGATTACATG	intergenic
ASHGA5P019788	155.921	228.967	7.54434	7.57881	P	P	noncoding	ENST00000503186	RP11-774O3.1	GENCODE	685	chr4	+	8322005	8325692		TCTGTGAACTCAGAGTCATTTTTCTCTCCCCGAGTGGCACCGGGCTCAGCAGACACTCTG	intergenic
ASHGA5P032176	198.622	309.516	7.897	8.01514	P	P	noncoding	ENST00000584191	RP11-680C21.2	GENCODE	2851	chr17	-	11196142	11198993		AAATCAACAGGTCCTATAGCCCCTGTAACCTTTTGCTAAAATGTATCCCCAATGCACCGA	intronic antisense	NM_001173461	SHISA6	protein shisa-6 homolog isoform 2 precursor	+	11144739	11467380
ASHGA5P032176	198.622	309.516	7.897	8.01514	P	P	noncoding	ENST00000584191	RP11-680C21.2	GENCODE	2851	chr17	-	11196142	11198993		AAATCAACAGGTCCTATAGCCCCTGTAACCTTTTGCTAAAATGTATCCCCAATGCACCGA	intronic antisense	NM_001173462	SHISA6	protein shisa-6 homolog isoform 3 precursor	+	11144739	11467380
ASHGA5P032176	198.622	309.516	7.897	8.01514	P	P	noncoding	ENST00000584191	RP11-680C21.2	GENCODE	2851	chr17	-	11196142	11198993		AAATCAACAGGTCCTATAGCCCCTGTAACCTTTTGCTAAAATGTATCCCCAATGCACCGA	intronic antisense	NM_207386	SHISA6	protein shisa-6 homolog isoform 1 precursor	+	11144739	11467380
ASHGA5P037411	37.5619	77.6866	5.49816	6.00919	P	P	noncoding	ENST00000453784	AP000476.1	GENCODE	2909	chr21	+	25801053	25862621	ENST00000535533, uc002yli.1	CTGGGATAAAGATTGCTGCATCCTTATATTCTTGTGTATAAACAGACCCTGTATATGTAA	intergenic
ASHGA5P016007	33.1565	48.8489	5.31369	5.34591	P	P	noncoding	ENST00000425734	RP11-490D19.6	GENCODE	466	chr9	+	104231660	104243784		ATTTGTTTTTTGAGACAGGTATGGCAAGGGGCTGCCAACAAGATCAAGCTGCAGAGGAAA	intronic antisense	NM_032342	TMEM246	transmembrane protein 246	-	104237607	104249475
ASHGA5P054314	137.597	167.937	7.36815	7.1267	P	P	noncoding	ENST00000428176	CHRM3-AS2	GENCODE	789	chr1	-	239869621	239870822		CTTACATAGATGTTAACCAAAGTCTGTAAGGTTCGTTCATTTGTCCACAGTTACCCAGAA	intronic antisense	NM_000740	CHRM3	muscarinic acetylcholine receptor M3	+	239792372	240072717
ASHGA5P046922	16.8818	30.4225	4.35022	4.6537	A	P	noncoding	ENST00000439904	RP11-9E13.2	GENCODE	1780	chr10	-	70237754	70240521		CCTCCTAGTTTTCAGTAATTACCTGTAGAAGGTGGAGAAGTTACTGGATATGTTTAATAA	intergenic
ASHGA5P044714	129.264	268.508	7.27719	7.80714	P	P	noncoding	ENST00000522570	CTD-2168K21.1	GENCODE	603	chr8	+	24849515	24867292		ATTTCTTCTGTTCCTGGTAGAATTGTGAGATGCTGCATCTGCGTTCCAGCTTTCAAGAAT	intergenic
ASHGA5P057497	59.5963	111.52	6.16895	6.53299	P	P	noncoding	TCONS_00018340	XLOC_008620	LincRNAs identified by Cabili et al	973	chr10	+	115282516	115291897		AATGTGCTTTGTTTCAGGACCCACAGCAGGAATTTGAACACAGATCAGTTAGACCCCAAG	intergenic
ASHGA5P015189	30.8989	34.1246	5.2138	4.8247	P	P	noncoding	ENST00000417703	RP11-327I22.2	GENCODE	1456	chr9	-	43064965	43091472	ENST00000421686	ACTCCTAGACTGTGATGGAGCTGGACTGTGTAGAACAAATAACTAGAGAAACAAAGAGAA	exon sense-overlapping	NM_001012419	ANKRD20A3	ankyrin repeat domain-containing protein 20A3	-	43089971	43133544
ASHGA5P015189	30.8989	34.1246	5.2138	4.8247	P	P	noncoding	ENST00000417703	RP11-327I22.2	GENCODE	1456	chr9	-	43064965	43091472	ENST00000421686	ACTCCTAGACTGTGATGGAGCTGGACTGTGTAGAACAAATAACTAGAGAAACAAAGAGAA	exon sense-overlapping	NM_001012421	ANKRD20A2	ankyrin repeat domain-containing protein 20A2	-	43090424	43133544
ASHGA5P058643	55.957	70.5953	6.07866	5.87161	P	P	noncoding	uc021vqm.1	DKFZp686O1327	UCSC_knowngene	4745	chr2	+	145425533	145834291		CCTGGCCTCCCGAAGGGGAAGAAAAGCTGTATCGATTGTTGAGATCTGGCGACTTGTTTA	intergenic
ASHGA5P018880	24.8336	16.6111	4.90039	3.77591	P	A	noncoding	ENST00000458680	AC004692.4	GENCODE	478	chr7	-	43280668	43288846		CGGAGTCACACCCAGTTTACTAATTGTTTAACTGCAAAGCTTGACTCTGGAAATAAAAAA	intronic antisense	NM_015052	HECW1	E3 ubiquitin-protein ligase HECW1	+	43152197	43602938
ASHGA5P049370	51.8873	60.1306	5.96788	5.64233	P	P	noncoding	uc010cic.1	FLJ40448	UCSC_knowngene	2184	chr16	+	88809228	88812156		TGTGTCCACTCTGTTCAGTTTTTTGAGCACAAATGGTGTTAGGTGACAGACTCGGGATTG	intronic antisense	NM_001142864	PIEZO1	piezo-type mechanosensitive ion channel component 1	-	88781745	88851372
ASHGA5P050029	46.1044	63.9258	5.79308	5.73088	P	P	noncoding	ENST00000580580	RP11-862L9.3	GENCODE	737	chr18	+	74693271	74696118		TAATGAGAGCCGCTGTCTAAGAGTTAAGGGTTTTCTGGGTGACGTTTAACAATAATAAAG	intronic antisense	NM_001025081	MBP	myelin basic protein isoform 1	-	74690788	74729055
ASHGA5P050029	46.1044	63.9258	5.79308	5.73088	P	P	noncoding	ENST00000580580	RP11-862L9.3	GENCODE	737	chr18	+	74693271	74696118		TAATGAGAGCCGCTGTCTAAGAGTTAAGGGTTTTCTGGGTGACGTTTAACAATAATAAAG	intronic antisense	NM_001025090	MBP	myelin basic protein isoform 3	-	74690788	74729055
ASHGA5P050029	46.1044	63.9258	5.79308	5.73088	P	P	noncoding	ENST00000580580	RP11-862L9.3	GENCODE	737	chr18	+	74693271	74696118		TAATGAGAGCCGCTGTCTAAGAGTTAAGGGTTTTCTGGGTGACGTTTAACAATAATAAAG	intronic antisense	NM_001025092	MBP	myelin basic protein isoform 4	-	74690788	74729055
ASHGA5P050029	46.1044	63.9258	5.79308	5.73088	P	P	noncoding	ENST00000580580	RP11-862L9.3	GENCODE	737	chr18	+	74693271	74696118		TAATGAGAGCCGCTGTCTAAGAGTTAAGGGTTTTCTGGGTGACGTTTAACAATAATAAAG	intronic antisense	NM_001025101	MBP	Golli-MBP isoform 1	-	74690788	74844774
ASHGA5P050029	46.1044	63.9258	5.79308	5.73088	P	P	noncoding	ENST00000580580	RP11-862L9.3	GENCODE	737	chr18	+	74693271	74696118		TAATGAGAGCCGCTGTCTAAGAGTTAAGGGTTTTCTGGGTGACGTTTAACAATAATAAAG	intronic antisense	NM_002385	MBP	myelin basic protein isoform 2	-	74690788	74729055
ASHGA5P041934	422.167	806.502	8.97086	9.40319	P	P	noncoding	ENST00000431043	SNHG5	GENCODE	998	chr6	-	86386845	86388451		CTTTTACATATGTTGTAATGTTTGTAGTCTTGTAAGAATCTCGTGTTTTTCCTTTTCTAG	intergenic
ASHGA5P036611	194.007	321.983	7.86175	8.07088	P	P	noncoding	TCONS_00026423	XLOC_012769	LincRNAs identified by Cabili et al	970	chr18	-	11447607	11489912		AAGTCCATCACTCATCCAGAGAAGACTTTTTAGAGCCACTGTTCTTGGAGCCTGTTACCT	intergenic
ASHGA5P032234	154.211	279.553	7.52957	7.86527	P	P	noncoding	TCONS_00029538	XLOC_014188	LincRNAs identified by Cabili et al	2332	chr22	+	25957849	25960789		TGCTTAGCCTAAGACACGCAACTTTTTCCAGCTTTTACTCTTCGCTGAATTCTCACGGTG	intergenic
ASHGA5P035896	28.7996	58.1679	5.11256	5.59395	P	P	noncoding	TCONS_00026930	XLOC_012991	LincRNAs identified by Cabili et al	281	chr19	+	18315534	18316371		TCAAGAAGAAAATTCGAAGAAAAGGTTTAGCAGGGACAGAGAAGCGACCTGTCCCGGAAA	intergenic
ASHGA5P041631	34.5994	6.95884	5.37791	2.56039	P	A	noncoding	uc003mtr.3	AK024936	UCSC_knowngene	1940	chr6	-	1727166	1729106		CAGGGATGCATTGAATGGTTAATTAGGTTACAAAACTTATTCCCAAATGGAATGTGTTGA	intron sense-overlapping	NM_001253846	GMDS	GDP-mannose 4,6 dehydratase isoform 2	-	1624034	2176225
ASHGA5P041631	34.5994	6.95884	5.37791	2.56039	P	A	noncoding	uc003mtr.3	AK024936	UCSC_knowngene	1940	chr6	-	1727166	1729106		CAGGGATGCATTGAATGGTTAATTAGGTTACAAAACTTATTCCCAAATGGAATGTGTTGA	intron sense-overlapping	NM_001500	GMDS	GDP-mannose 4,6 dehydratase isoform 1	-	1624034	2245868
ASHGA5P034759	2933.21	4098.49	11.7473	11.7734	P	P	noncoding	ENST00000492121	CTD-2224J9.2	pseudogene	745	chr19	+	53945115	53945860	NM_001043351, NM_001043352, NM_001043353, NM_153649, NR_003148	GATAAACTGAAATGCACCAAAGAGGAACACCTCTGTACACAAAGGATGCTGGACCAGACT
ASHGA5P020335	41.7105	62.9973	5.65076	5.7092	P	P	noncoding	ENST00000511876	CTC-454M9.1	GENCODE	358	chr5	+	88185267	88201087		AGCTGTAAAGGGCACCACTTTCAGATAAAAACATAGACCTGAATGGCATCATCCAGTATC	natural antisense	NM_001131005	MEF2C	myocyte-specific enhancer factor 2C isoform 2	-	88014057	88199922
ASHGA5P020335	41.7105	62.9973	5.65076	5.7092	P	P	noncoding	ENST00000511876	CTC-454M9.1	GENCODE	358	chr5	+	88185267	88201087		AGCTGTAAAGGGCACCACTTTCAGATAAAAACATAGACCTGAATGGCATCATCCAGTATC	natural antisense	NM_001193347	MEF2C	myocyte-specific enhancer factor 2C isoform 3	-	88014057	88199922
ASHGA5P032890	208.735	274.935	7.96413	7.84086	P	P	noncoding	ENST00000583662	RP11-524F11.2	GENCODE	425	chr17	+	17494741	17513799		TAAAATCAATATTGCCGAGGCCTCCGCAGCAGTCAGGCCCTGCCACCGAGCTGTTCGTTA	natural antisense	NM_001267551	PEMT	phosphatidylethanolamine N-methyltransferase isoform 1	-	17408876	17495017
ASHGA5P032890	208.735	274.935	7.96413	7.84086	P	P	noncoding	ENST00000583662	RP11-524F11.2	GENCODE	425	chr17	+	17494741	17513799		TAAAATCAATATTGCCGAGGCCTCCGCAGCAGTCAGGCCCTGCCACCGAGCTGTTCGTTA	natural antisense	NM_001267552	PEMT	phosphatidylethanolamine N-methyltransferase isoform 3	-	17408876	17495017
ASHGA5P032890	208.735	274.935	7.96413	7.84086	P	P	noncoding	ENST00000583662	RP11-524F11.2	GENCODE	425	chr17	+	17494741	17513799		TAAAATCAATATTGCCGAGGCCTCCGCAGCAGTCAGGCCCTGCCACCGAGCTGTTCGTTA	natural antisense	NM_148172	PEMT	phosphatidylethanolamine N-methyltransferase isoform 1	-	17408876	17495017
ASHGA5P048808	11.749	53.615	3.83821	5.47832	A	P	noncoding	ENST00000565686	RP11-24M17.4	GENCODE	553	chr15	+	76030160	76051073		TGTCCAAGTCACGTGATCGTCGAATCTGTTGACCTGGCGCCACCGGAAAAAGAAATTCCC	exon sense-overlapping	ENST00000543887	AC019294.1		+	76030310	76031568
ASHGA5P019208	3967.21	6538.7	12.1763	12.4443	P	P	noncoding	ENST00000473164	AC016629.2	GENCODE	944	chr19	+	59086822	59110942		CAGAGACAAGACGGCACCGAAAGCGAAGGAAGCTCCTGCTCCTCCTAAAGCCGAAGCCAA	intergenic
ASHGA5P027203	199.073	279.397	7.90035	7.8643	P	P	noncoding	TCONS_00011694	XLOC_005173	LincRNAs identified by Cabili et al	820	chr6	+	11934222	11961218	TCONS_00012426	TTTCAATGACTTGTGCCCTGCCAGCTCTAGCTTTTGAAGGGTCTACACTCATCATCAACA	intergenic
ASHGA5P020085	27.5276	32.8659	5.05001	4.76924	P	P	noncoding	ENST00000507957	CTD-2631K10.1	GENCODE	493	chr5	-	72090231	72112392		AATGGCTTCGCTGGAGGCATCGACAAATCTAATGCAGTAACCTCATTTTACAGAAGAGAA	natural antisense	ENST00000337273	TNPO1	transportin 1 [Source:HGNC Symbol;Acc:6401]	+	72112138	72212560
ASHGA5P019488	75.2383	131.261	6.50231	6.77279	P	P	noncoding	ENST00000487421	RP11-157P1.5	GENCODE	612	chr20	+	60928068	60931536		TGCCCCTCAGACAGGGGCCCTGGACAGCTGTCCTCGAGGGCCTGGTGGCTGCACAGATGG	natural antisense	NM_005560	LAMA5	laminin subunit alpha-5 precursor	-	60884120	60942368
ASHGA5P045064	20.6498	43.737	4.64076	5.18613	A	P	noncoding	ENST00000517704	LINC00051	GENCODE	1046	chr8	+	143279716	143290364		ATTGTGGCAAATTGCATTTTCCGAAAATGGTCACCTTACCACTATTCCATCAAGAGGTGG	intergenic
ASHGA5P017793	77.7558	102.169	6.54987	6.40915	P	P	noncoding	uc001hqv.3	BC039356	UCSC_knowngene	1958	chr1	+	227581291	227618723		CAGACACACCCCAAAATGACACTTTTAGAGCCCCTAGAAGATGCCTTAGAGATGAAAAAA	intergenic
ASHGA5P022111	85316	115665	16.4936	16.6924	P	P	noncoding	NR_073022	RPL18	RefSeq	885	chr19	-	49118583	49122675		GTTGGTCAAGGTTTCTGGCCAGAAGAACCAACTCCACATTCAACCAGGTTGTGTTGAAGA	exon sense-overlapping	NM_000979	RPL18	60S ribosomal protein L18 isoform 1	-	49118583	49122675
ASHGA5P022111	85316	115665	16.4936	16.6924	P	P	noncoding	NR_073022	RPL18	RefSeq	885	chr19	-	49118583	49122675		GTTGGTCAAGGTTTCTGGCCAGAAGAACCAACTCCACATTCAACCAGGTTGTGTTGAAGA	exon sense-overlapping	NM_001270490	RPL18	60S ribosomal protein L18 isoform 2	-	49118583	49122675
ASHGA5P022111	85316	115665	16.4936	16.6924	P	P	noncoding	NR_073022	RPL18	RefSeq	885	chr19	-	49118583	49122675		GTTGGTCAAGGTTTCTGGCCAGAAGAACCAACTCCACATTCAACCAGGTTGTGTTGAAGA	natural antisense	NM_001204158	SPHK2	sphingosine kinase 2 isoform b	+	49122547	49133663
ASHGA5P022111	85316	115665	16.4936	16.6924	P	P	noncoding	NR_073022	RPL18	RefSeq	885	chr19	-	49118583	49122675		GTTGGTCAAGGTTTCTGGCCAGAAGAACCAACTCCACATTCAACCAGGTTGTGTTGAAGA	natural antisense	NM_001243876	SPHK2	sphingosine kinase 2 isoform d	+	49122547	49133663
ASHGA5P022111	85316	115665	16.4936	16.6924	P	P	noncoding	NR_073022	RPL18	RefSeq	885	chr19	-	49118583	49122675		GTTGGTCAAGGTTTCTGGCCAGAAGAACCAACTCCACATTCAACCAGGTTGTGTTGAAGA	natural antisense	NM_020126	SPHK2	sphingosine kinase 2 isoform a	+	49122547	49133663
ASHGA5P041308	57.2535	80.1168	6.11155	6.0521	P	P	noncoding	ENST00000512900	CTC-505O3.2	GENCODE	643	chr5	+	115091340	115091983	TCONS_00010062, TCONS_00010063	AATGAGCATAACTCAATATTTGTGTTTCTAAGAGAAAACCACAGAACCTCCATATCCATG	intergenic
ASHGA5P058898	17.8311	41.8189	4.43015	5.1215	A	P	noncoding	uc.468-	uc.468	UCR	489	chrX	-	25017562	25018051		CCAACAACCTGATAATGCTGCCTTCGGGATGAAGGAATTTTAATCTGAAATTTGAGGCTG	intergenic
ASHGA5P037474	30.6644	108.13	5.20276	6.489	P	P	noncoding	ENST00000428667	AP000695.4	GENCODE	715	chr21	+	37818028	37904706		AAGACTTTCACCCATGCGGTTGGAATGCTAGCCTTAAAATATATACAATTGTTACATGTC	intronic antisense	NM_001146077	CLDN14	claudin-14	-	37832919	37948867
ASHGA5P037474	30.6644	108.13	5.20276	6.489	P	P	noncoding	ENST00000428667	AP000695.4	GENCODE	715	chr21	+	37818028	37904706		AAGACTTTCACCCATGCGGTTGGAATGCTAGCCTTAAAATATATACAATTGTTACATGTC	intronic antisense	NM_001146078	CLDN14	claudin-14	-	37832919	37915117
ASHGA5P037474	30.6644	108.13	5.20276	6.489	P	P	noncoding	ENST00000428667	AP000695.4	GENCODE	715	chr21	+	37818028	37904706		AAGACTTTCACCCATGCGGTTGGAATGCTAGCCTTAAAATATATACAATTGTTACATGTC	intronic antisense	NM_001146079	CLDN14	claudin-14	-	37832919	37852388
ASHGA5P037474	30.6644	108.13	5.20276	6.489	P	P	noncoding	ENST00000428667	AP000695.4	GENCODE	715	chr21	+	37818028	37904706		AAGACTTTCACCCATGCGGTTGGAATGCTAGCCTTAAAATATATACAATTGTTACATGTC	intronic antisense	NM_012130	CLDN14	claudin-14	-	37832919	37838739
ASHGA5P037474	30.6644	108.13	5.20276	6.489	P	P	noncoding	ENST00000428667	AP000695.4	GENCODE	715	chr21	+	37818028	37904706		AAGACTTTCACCCATGCGGTTGGAATGCTAGCCTTAAAATATATACAATTGTTACATGTC	intronic antisense	NM_144492	CLDN14	claudin-14	-	37832919	37852388
ASHGA5P036760	18586.2	30831.1	14.4108	14.6896	P	P	noncoding	NR_027451	LOC647979	RefSeq	5378	chr20	-	34633539	34638882	ENST00000567732, NR_026790	CACACAGGATCTAGAAGAATATGTCAAACTATAAACTGCTTGTGATTGTGAATGACTTTG	intergenic
ASHGA5P037083	55.7299	99.93	6.07229	6.37623	P	P	noncoding	TCONS_00025698	XLOC_012526	LincRNAs identified by Cabili et al	621	chr17	-	53657959	53667280		TTCACTATAGGAAGACATTACCATTTCTGGCAATGGTCAGATCACCAGATTCCAGGGGGA	intergenic
ASHGA5P054861	29.3912	47.6265	5.14029	5.31065	P	P	noncoding	uc001nnn.1	BC028022	UCSC_knowngene	1980	chr11	-	58901711	58910281		GGCAGCTTGAGTCTCGCGCGCGCAGGAAGCGGAGGTGGAAGTTGGGGCGCAGGAATGTGG	natural antisense	ENST00000528737	FAM111A	family with sequence similarity 111, member A [Source:HGNC Symbol;Acc:24725]	+	58910220	58922512
ASHGA5P028380	299.842	415.509	8.48138	8.44482	P	P	noncoding	ENST00000535247	RP11-351O2.1	GENCODE	556	chr12	+	128082712	128084260		CATATGCTGGGCTTTCACCAGATAATCAACTCCCAATCCCTTCTGGGGCACCGTTTGATG	intergenic
ASHGA5P028161	26.2985	36.1738	4.98381	4.91249	P	P	noncoding	ENST00000552230	RP11-754N21.1	GENCODE	494	chr12	+	78746298	78876799		GTCTGTTCACCCATGAAAGAAGAGGAAGACACCAAATGGATGGCATTGATTTCATTTTAA	intergenic
ASHGA5P019038	22.9435	34.6742	4.78706	4.84781	P	P	noncoding	ENST00000465363	CPHL1P	GENCODE	321	chr3	-	148947231	148959226		ACAGTTCACTTTCATGGCCATAGCTTTGAATACAAGGGCTGATGGAGCAGAACCTCTGAA	intergenic
ASHGA5P022660	38.8278	80.9749	5.54759	6.06715	P	P	noncoding	ENST00000560461	RP11-66B24.4	GENCODE	688	chr15	-	101455861	101459046		GTTATTGCAGCTATATGGGAACACTTTCAGTTTCCCAAGTTAAAACATGAAATTGCACAT	natural antisense	NM_000693	ALDH1A3	aldehyde dehydrogenase family 1 member A3	+	101420008	101456830
ASHGA5P020194	15485.7	29603.5	14.149	14.617	P	P	noncoding	NR_028383	TIMM8B	RefSeq	1155	chr11	-	111955538	111957522		CTCACAAATAGTGCATCACTTCATGGAGTTATGTTGGGATAAATGTGTGGAGAAGCCAGG	exon sense-overlapping	NM_012459	TIMM8B	mitochondrial import inner membrane translocase subunit Tim8 B	-	111955538	111957522
ASHGA5P020194	15485.7	29603.5	14.149	14.617	P	P	noncoding	NR_028383	TIMM8B	RefSeq	1155	chr11	-	111955538	111957522		CTCACAAATAGTGCATCACTTCATGGAGTTATGTTGGGATAAATGTGTGGAGAAGCCAGG	natural antisense	NM_001082969	C11orf57	uncharacterized protein C11orf57 isoform a	+	111944967	111955874
ASHGA5P020194	15485.7	29603.5	14.149	14.617	P	P	noncoding	NR_028383	TIMM8B	RefSeq	1155	chr11	-	111955538	111957522		CTCACAAATAGTGCATCACTTCATGGAGTTATGTTGGGATAAATGTGTGGAGAAGCCAGG	natural antisense	NM_001082970	C11orf57	uncharacterized protein C11orf57 isoform b	+	111944967	111955874
ASHGA5P020194	15485.7	29603.5	14.149	14.617	P	P	noncoding	NR_028383	TIMM8B	RefSeq	1155	chr11	-	111955538	111957522		CTCACAAATAGTGCATCACTTCATGGAGTTATGTTGGGATAAATGTGTGGAGAAGCCAGG	natural antisense	NM_018195	C11orf57	uncharacterized protein C11orf57 isoform a	+	111944967	111955874
ASHGA5P056162	372.335	561.586	8.78979	8.88802	P	P	noncoding	TCONS_00027578	XLOC_013095	LincRNAs identified by Cabili et al	1145	chr19	+	45240861	45249208		ACTTCCAGATGGAATTTCGTTTCCCTCTCAGGACTTTGAGCAGGTAAATTCCTGGCCTTT	intergenic
ASHGA5P036174	26.166	56.8821	4.97595	5.5629	P	P	noncoding	TCONS_00027313	XLOC_013310	LincRNAs identified by Cabili et al	709	chr19	-	35391815	35395580	TCONS_00027736	TATTTTTTATAGCCTGTAGGGTACTGAGCACCATGCACACCTACAGTGATCACAGGCACT	intergenic
ASHGA5P022994	18.0673	33.2246	4.44825	4.78727	A	P	noncoding	ENST00000567341	RP11-510M2.2	GENCODE	230	chr16	+	71496229	71497970		ACTGGAGACTGGGTCAGAAATCAGGAGTGAGGACTTGTTGAAAGAAATAGGAAGGAATCA	natural antisense	ENST00000357254	ZNF23	zinc finger protein 23 (KOX 16) [Source:HGNC Symbol;Acc:13023]	-	71481499	71496662
ASHGA5P022994	18.0673	33.2246	4.44825	4.78727	A	P	noncoding	ENST00000567341	RP11-510M2.2	GENCODE	230	chr16	+	71496229	71497970		ACTGGAGACTGGGTCAGAAATCAGGAGTGAGGACTTGTTGAAAGAAATAGGAAGGAATCA	natural antisense	ENST00000567340	ZNF23	zinc finger protein 23 (KOX 16) [Source:HGNC Symbol;Acc:13023]	-	71487206	71496998
ASHGA5P028305	53.4113	71.1665	6.00966	5.88345	P	P	noncoding	ENST00000549725	RP11-493P1.2	GENCODE	501	chr12	+	116398991	116400538		CTTGATTAATACACACTTCTGGAATGCACTTCTCAACTATGTCATTTATGTTCTAGTCCA	natural antisense	NM_015335	MED13L	mediator of RNA polymerase II transcription subunit 13-like	-	116396380	116714991
ASHGA5P034966	59.7907	74.8767	6.1733	5.95616	P	P	noncoding	ENST00000437680	AC020594.5	GENCODE	338	chr2	-	33780113	33788614		TTTTGCTAGGCTATTTTCTGAGTAGTATTTGTCCCGTGGAAAAATACAGAAGAGGAAATG	natural antisense	NM_001139488	RASGRP3	ras guanyl-releasing protein 3 isoform 1	+	33701320	33789798
ASHGA5P034966	59.7907	74.8767	6.1733	5.95616	P	P	noncoding	ENST00000437680	AC020594.5	GENCODE	338	chr2	-	33780113	33788614		TTTTGCTAGGCTATTTTCTGAGTAGTATTTGTCCCGTGGAAAAATACAGAAGAGGAAATG	natural antisense	NM_015376	RASGRP3	ras guanyl-releasing protein 3 isoform 2	+	33738941	33789798
ASHGA5P034966	59.7907	74.8767	6.1733	5.95616	P	P	noncoding	ENST00000437680	AC020594.5	GENCODE	338	chr2	-	33780113	33788614		TTTTGCTAGGCTATTTTCTGAGTAGTATTTGTCCCGTGGAAAAATACAGAAGAGGAAATG	natural antisense	NM_170672	RASGRP3	ras guanyl-releasing protein 3 isoform 1	+	33661415	33789798
ASHGA5P050888	58.0017	120.388	6.12985	6.64313	P	P	noncoding	ENST00000444990	AC093642.5	GENCODE	557	chr2	+	243030829	243058523		CACAAAAGAAGTAAGTATTCTATTATAAATAAGAGAGTATCTTGGATTGTTTCTGTTGAA	intergenic
ASHGA5P053694	825.17	1220.23	9.93516	10.0129	P	P	noncoding	ENST00000452436	AC129778.2	pseudogene	321	chr9	-	42853630	42856292		TTCATTTACCCTTTGGTCGGAACGGTGAGTGAGTCACATTTTCCAAAATCCCTCCCCATT
ASHGA5P044918	202.728	279.807	7.92549	7.86646	P	P	noncoding	ENST00000522980	GS1-5L10.1	GENCODE	410	chr8	+	92988135	92989646		GATGTCATGACTACTTAATAATAGGATGGACTGGAAATATCTATGCATTCTCCTGTGTAT	natural antisense	NM_001198625	RUNX1T1	protein CBFA2T1 isoform A	-	92967194	93107882
ASHGA5P044918	202.728	279.807	7.92549	7.86646	P	P	noncoding	ENST00000522980	GS1-5L10.1	GENCODE	410	chr8	+	92988135	92989646		GATGTCATGACTACTTAATAATAGGATGGACTGGAAATATCTATGCATTCTCCTGTGTAT	natural antisense	NM_001198626	RUNX1T1	protein CBFA2T1 isoform B	-	92967194	93107882
ASHGA5P044918	202.728	279.807	7.92549	7.86646	P	P	noncoding	ENST00000522980	GS1-5L10.1	GENCODE	410	chr8	+	92988135	92989646		GATGTCATGACTACTTAATAATAGGATGGACTGGAAATATCTATGCATTCTCCTGTGTAT	natural antisense	NM_001198627	RUNX1T1	protein CBFA2T1 isoform B	-	92967194	93107882
ASHGA5P044918	202.728	279.807	7.92549	7.86646	P	P	noncoding	ENST00000522980	GS1-5L10.1	GENCODE	410	chr8	+	92988135	92989646		GATGTCATGACTACTTAATAATAGGATGGACTGGAAATATCTATGCATTCTCCTGTGTAT	natural antisense	NM_001198628	RUNX1T1	protein CBFA2T1 isoform B	-	92967194	93111916
ASHGA5P044918	202.728	279.807	7.92549	7.86646	P	P	noncoding	ENST00000522980	GS1-5L10.1	GENCODE	410	chr8	+	92988135	92989646		GATGTCATGACTACTTAATAATAGGATGGACTGGAAATATCTATGCATTCTCCTGTGTAT	natural antisense	NM_001198629	RUNX1T1	protein CBFA2T1 isoform B	-	92967194	93107490
ASHGA5P044918	202.728	279.807	7.92549	7.86646	P	P	noncoding	ENST00000522980	GS1-5L10.1	GENCODE	410	chr8	+	92988135	92989646		GATGTCATGACTACTTAATAATAGGATGGACTGGAAATATCTATGCATTCTCCTGTGTAT	natural antisense	NM_001198630	RUNX1T1	protein CBFA2T1 isoform B	-	92967194	93107490
ASHGA5P044918	202.728	279.807	7.92549	7.86646	P	P	noncoding	ENST00000522980	GS1-5L10.1	GENCODE	410	chr8	+	92988135	92989646		GATGTCATGACTACTTAATAATAGGATGGACTGGAAATATCTATGCATTCTCCTGTGTAT	natural antisense	NM_001198631	RUNX1T1	protein CBFA2T1 isoform B	-	92967194	93107882
ASHGA5P044918	202.728	279.807	7.92549	7.86646	P	P	noncoding	ENST00000522980	GS1-5L10.1	GENCODE	410	chr8	+	92988135	92989646		GATGTCATGACTACTTAATAATAGGATGGACTGGAAATATCTATGCATTCTCCTGTGTAT	natural antisense	NM_001198632	RUNX1T1	protein CBFA2T1 isoform A	-	92967194	93107490
ASHGA5P044918	202.728	279.807	7.92549	7.86646	P	P	noncoding	ENST00000522980	GS1-5L10.1	GENCODE	410	chr8	+	92988135	92989646		GATGTCATGACTACTTAATAATAGGATGGACTGGAAATATCTATGCATTCTCCTGTGTAT	natural antisense	NM_001198633	RUNX1T1	protein CBFA2T1 isoform D	-	92967194	93115454
ASHGA5P044918	202.728	279.807	7.92549	7.86646	P	P	noncoding	ENST00000522980	GS1-5L10.1	GENCODE	410	chr8	+	92988135	92989646		GATGTCATGACTACTTAATAATAGGATGGACTGGAAATATCTATGCATTCTCCTGTGTAT	natural antisense	NM_001198634	RUNX1T1	protein CBFA2T1 isoform E	-	92967194	93107882
ASHGA5P044918	202.728	279.807	7.92549	7.86646	P	P	noncoding	ENST00000522980	GS1-5L10.1	GENCODE	410	chr8	+	92988135	92989646		GATGTCATGACTACTTAATAATAGGATGGACTGGAAATATCTATGCATTCTCCTGTGTAT	natural antisense	NM_001198679	RUNX1T1	protein CBFA2T1 isoform F	-	92967194	93107882
ASHGA5P044918	202.728	279.807	7.92549	7.86646	P	P	noncoding	ENST00000522980	GS1-5L10.1	GENCODE	410	chr8	+	92988135	92989646		GATGTCATGACTACTTAATAATAGGATGGACTGGAAATATCTATGCATTCTCCTGTGTAT	natural antisense	NM_004349	RUNX1T1	protein CBFA2T1 isoform A	-	92967194	93075191
ASHGA5P044918	202.728	279.807	7.92549	7.86646	P	P	noncoding	ENST00000522980	GS1-5L10.1	GENCODE	410	chr8	+	92988135	92989646		GATGTCATGACTACTTAATAATAGGATGGACTGGAAATATCTATGCATTCTCCTGTGTAT	natural antisense	NM_175634	RUNX1T1	protein CBFA2T1 isoform B	-	92967194	93115454
ASHGA5P044918	202.728	279.807	7.92549	7.86646	P	P	noncoding	ENST00000522980	GS1-5L10.1	GENCODE	410	chr8	+	92988135	92989646		GATGTCATGACTACTTAATAATAGGATGGACTGGAAATATCTATGCATTCTCCTGTGTAT	natural antisense	NM_175635	RUNX1T1	protein CBFA2T1 isoform C	-	92967194	93107490
ASHGA5P044918	202.728	279.807	7.92549	7.86646	P	P	noncoding	ENST00000522980	GS1-5L10.1	GENCODE	410	chr8	+	92988135	92989646		GATGTCATGACTACTTAATAATAGGATGGACTGGAAATATCTATGCATTCTCCTGTGTAT	natural antisense	NM_175636	RUNX1T1	protein CBFA2T1 isoform C	-	92967194	93029908
ASHGA5P037871	126890	142332	17.0215	17.0498	P	P	noncoding	ENST00000420391	CTA-796E4.3	GENCODE	188	chr22	+	26557799	26560269		GCTCACTTTGTATTCTGTAAACTTTCAGTTGGAAAATAAACACACTGTCTCCCTGTCAAA	intergenic
ASHGA5P058200	155.054	214.846	7.53697	7.48495	P	P	noncoding	TCONS_00028129	XLOC_013487	LincRNAs identified by Cabili et al	481	chr20	+	22753434	22754566		ATATTTACTGAACACGTACATGAAAAGCACAGTGACCACCTCTTTGGCCGGGAAGTGAGT	intergenic
ASHGA5P035722	95.7936	162.469	6.84775	7.08074	P	P	noncoding	ENST00000435175	AC106875.1	GENCODE	1170	chr2	+	11821586	11823454		CACTACACATAGGAAACCACCTGGAAACCCAACCACAGTGTCTGATGTGACTTTTCTTAG	intron sense-overlapping	NM_001261428	LPIN1	phosphatidate phosphatase LPIN1 isoform 3	+	11817704	11967533
ASHGA5P033779	2622.13	3355.88	11.5933	11.482	P	P	noncoding	ENST00000578583	RP11-13N13.6	GENCODE	447	chr18	+	19253588	19262522		GTATATTTTAATGGACTTGACTGTCTCTCCCACAACTAAAGTTTGAGCTCCTAAAGATTA	intronic antisense	NM_138340	ABHD3	abhydrolase domain-containing protein 3	-	19230857	19284766
ASHGA5P019742	149.37	210.998	7.48495	7.45993	P	P	noncoding	uc011ckd.2	NBLA00301	UCSC_knowngene	4252	chr4	+	174451608	174462981	ENST00000514673, ENST00000515310	ACTCCAGAAAGACAAACTGCAGATTGGCCAAGCTGCCTGAAGACCCAGCCCGACAGCGAT	bidirectional	NM_021973	HAND2	heart- and neural crest derivatives-expressed protein 2	-	174447651	174451378
ASHGA5P031645	130.1	178.544	7.28813	7.21566	P	P	noncoding	TCONS_00006704	XLOC_003318	LincRNAs identified by Cabili et al	363	chr3	-	166641737	166643655		ATATGAAGCAGCAATAGCAACAGAAGAAAAGGCAGTGACATCACCCTCAGCTTGTTGGAG	intergenic
ASHGA5P036963	90643.7	107134	16.5944	16.5813	M	P	noncoding	ENST00000435844	LINC00493	GENCODE	502	chr20	+	18548063	18550207	NR_015432	GATAGTTGCCCTGATTCCCATTTTGGGTTTGTGAAAAGTGTATGTATTTAAATTTGCTGT	intergenic
ASHGA5P027176	23.705	26.2273	4.83479	4.43912	M	M	noncoding	ENST00000541749	RP11-771K4.1	GENCODE	868	chr12	-	31516414	31522235		TTTTGAGAATCAAAGTGAACTGCCAGGGACAAACAAGAGTGGCGAGGAAATGGAAGCAGT	intergenic
ASHGA5P055772	800.375	766.378	9.88825	9.33065	P	P	noncoding	ENST00000520310	TPT1-AS1	GENCODE	563	chr13	+	45915672	45952755	ENST00000412946, ENST00000520590, ENST00000520622, ENST00000521336, ENST00000522859, ENST00000523506, uc001vac.3	GAGGAATTAAACTTTGGCCCTGCGCCTCGTCCAGCCTAGGTTCCACCCTTTTCTGGGAAC	bidirectional	NM_003295	TPT1	translationally-controlled tumor protein	-	45911303	45915297
ASHGA5P049700	90.8192	170.833	6.76903	7.15302	P	P	noncoding	uc010wju.2	LRRC37A4	UCSC_knowngene	2804	chr17	-	43594507	43597889		ATTATACTTTTCTGCCTCATTGTGGTAAGGACAATAATTAATTCAGGTTTTCAGAATGCA	intronic antisense	ENST00000253803	AC091132.2	Uncharacterized protein [Source:UniProtKB/TrEMBL;Acc:H7BXE8]	+	43580625	43611631
ASHGA5P000312	84.5577	98.1556	6.66835	6.35219	P	P	noncoding	chr18:37147675-37159675+	chr18:37147675-37159675	LincRNAs identified by Khalil et al	12000	chr18	+	38893677	38905677		TATTACTTTCTCCTAAAGAGCCAACACTACCTTTTTGCATATATGGCATTCACTTCTCAT	intergenic
ASHGA5P050265	212.59	289.697	7.99045	7.91522	P	P	noncoding	TCONS_00000801	XLOC_000017	LincRNAs identified by Cabili et al	481	chr1	+	1317608	1318166	TCONS_00000802	AATCCAGTAACAATCCAGAGGTCACCACCCTTCCCAACAATCCAGTAACAATCCAGAGGC	intergenic
ASHGA5P050439	133.139	214.996	7.32174	7.48572	P	P	noncoding	ENST00000491596	MYADML	pseudogene	951	chr2	-	33952104	33953055		TGGCAGACGAGAGATGTGAGCTGCAGCGACAGAAACCCCTACCTTGTGTGTATCTGGGAC
ASHGA5P045770	26.4552	29.812	4.99236	4.62448	P	P	noncoding	ENST00000436054	RP11-63P12.6	GENCODE	2078	chr9	+	74920351	74958126		CAGGGGAAGTGTGACTGTAGCTTTAAATAGTTTAAATAGTCCTTCAAATACGGCAAATAA	intergenic
ASHGA5P057826	29.4003	43.2578	5.1406	5.1697	P	P	noncoding	TCONS_00022301	XLOC_010670	LincRNAs identified by Cabili et al	798	chr13	-	80629410	80649189		CCATCAAGAGGACATGGTGAGAAGACAGCCATCTGCAAGCCAGAAAGAGCGCTAACCAGA	intergenic
ASHGA5P046019	26.0194	40.8685	4.96669	5.08748	P	P	noncoding	ENST00000448486	RP11-738I14.4	GENCODE	624	chr9	+	135321284	135336859		AGTCTTTGGAAATCACACTTCTTATAGATGGAACATGAGAGGAGGAACTGGGCAAAGCGC	intron sense-overlapping	NM_207417	C9orf171	uncharacterized protein C9orf171	+	135285610	135448675
ASHGA5P023789	45.7319	55.9648	5.78308	5.53871	P	P	noncoding	HMlincRNA429-	HMlincRNA429	LincRNAs identified by Khalil et al	27423	chr5	-	73882471	73909894		GGTGCCCACCTTTAAGATTGGCTTATATTTAAAAGCTGATAAATAAGAACTGATCGTTTG	intergenic
ASHGA5P027955	59.4572	80.7276	6.16578	6.06311	P	P	noncoding	ENST00000526411	RP5-1160K1.8	GENCODE	582	chr1	-	110082527	110086459		TGGGGTGGACTACGTAATAGTAGCGCTCCACATTGATGGCTGACACCGAGAGGATGGCCA	natural antisense	NM_031936	GPR61	probable G-protein coupled receptor 61	+	110082493	110088455
ASHGA5P037322	157.208	293.855	7.55617	7.93898	P	P	noncoding	NR_024100	LINC00323	RefSeq	2019	chr21	-	42513426	42519991		AAGTAGGCAGCCAAAAATTTTGGTCTGCTTAATTCTTAGCTCATCTAAGTCTCCAGTTGA	intergenic
ASHGA5P037444	164.33	255.254	7.62112	7.73538	P	P	noncoding	NR_038880	GCFC1-AS1	RefSeq	2946	chr21	+	34100424	34105224		AGTACTAGTCACTCTTGACTGTGGTTTATGTTGTTTCAATAAAGTAGCTTTCCTTCTCAA	bidirectional	NM_001160302	SYNJ1	synaptojanin-1 isoform c	-	34001068	34100250
ASHGA5P037444	164.33	255.254	7.62112	7.73538	P	P	noncoding	NR_038880	GCFC1-AS1	RefSeq	2946	chr21	+	34100424	34105224		AGTACTAGTCACTCTTGACTGTGGTTTATGTTGTTTCAATAAAGTAGCTTTCCTTCTCAA	bidirectional	NM_001160306	SYNJ1	synaptojanin-1 isoform d	-	34001068	34100250
ASHGA5P037444	164.33	255.254	7.62112	7.73538	P	P	noncoding	NR_038880	GCFC1-AS1	RefSeq	2946	chr21	+	34100424	34105224		AGTACTAGTCACTCTTGACTGTGGTTTATGTTGTTTCAATAAAGTAGCTTTCCTTCTCAA	bidirectional	NM_003895	SYNJ1	synaptojanin-1 isoform a	-	34001068	34100351
ASHGA5P037444	164.33	255.254	7.62112	7.73538	P	P	noncoding	NR_038880	GCFC1-AS1	RefSeq	2946	chr21	+	34100424	34105224		AGTACTAGTCACTCTTGACTGTGGTTTATGTTGTTTCAATAAAGTAGCTTTCCTTCTCAA	bidirectional	NM_203446	SYNJ1	synaptojanin-1 isoform b	-	34001068	34100351
ASHGA5P058082	45.2647	126.816	5.7683	6.72477	P	P	noncoding	TCONS_00026384	XLOC_012735	LincRNAs identified by Cabili et al	701	chr18	+	77585839	77616415	TCONS_00026385	AGAACTGAGTGAGCAGCTCCTCACGGAAGGTCGAAGCCGCTGGTCTCAGCTGTGTTTTCA	intergenic
ASHGA5P045678	74.1332	103.631	6.47923	6.42997	P	P	noncoding	ENST00000450864	RP11-311H10.4	GENCODE	353	chr9	+	33402854	33409946		TCTGAGAGGAAGGAGGACACACGAGCCATATTTGCAGAGAAACACCAGCCTGCGAGAGGA	bidirectional	NM_001170	AQP7	aquaporin-7	-	33384947	33402517
ASHGA5P018377	342.696	547.678	8.67249	8.84839	P	P	noncoding	uc010gua.3	GUSBP11	UCSC_knowngene	1079	chr22	-	23980674	24051428	ENST00000452737	TTTATCTGTGCATGAACAGGACCTGCTGAAGCTCACACCCGTGGACCACCCAGACTGCCT	intronic antisense	NM_153615	RGL4	ral-GDS-related protein precursor	+	24033047	24041363
ASHGA5P033224	199.778	392.341	7.90573	8.36034	P	P	noncoding	NR_038458	LOC400604	RefSeq	1420	chr17	+	48944039	48945732		TTTATTTGTTTGTTTTTGGTTTTCTGTAATGACAAGTCCATCTGTAATAAAAGTGAGTTA	natural antisense	NM_001243877	TOB1	protein Tob1 isoform 1	-	48939586	48945339
ASHGA5P022411	361.392	478.515	8.74653	8.65077	P	P	noncoding	ENST00000556290	FAM181A-AS1	GENCODE	526	chr14	-	94389962	94392686		CAGAGGGAAGGCCTTCTGTGATTTGTGGGGGCTGCATCATTCCTCTCTCCAGAAGATCTT	intronic antisense	NM_001207071	FAM181A	protein FAM181A isoform 2	+	94385239	94395954
ASHGA5P022411	361.392	478.515	8.74653	8.65077	P	P	noncoding	ENST00000556290	FAM181A-AS1	GENCODE	526	chr14	-	94389962	94392686		CAGAGGGAAGGCCTTCTGTGATTTGTGGGGGCTGCATCATTCCTCTCTCCAGAAGATCTT	natural antisense	NM_138344	FAM181A	protein FAM181A isoform 1	+	94385239	94395954
ASHGA5P023086	768.201	662.434	9.8337	9.12258	P	P	noncoding	ENST00000569407	CTD-2583P5.3	GENCODE	927	chr16	+	12853138	12855019		CTGGTTCAAGGTAGAAACAATTTTACGTGTCTCAGAAAGAACAAAGAGTTTAAGATGGTG	intronic antisense	NM_001099455	CPPED1	calcineurin-like phosphoesterase domain-containing protein 1 isoform b	-	12753655	12897744
ASHGA5P023086	768.201	662.434	9.8337	9.12258	P	P	noncoding	ENST00000569407	CTD-2583P5.3	GENCODE	927	chr16	+	12853138	12855019		CTGGTTCAAGGTAGAAACAATTTTACGTGTCTCAGAAAGAACAAAGAGTTTAAGATGGTG	intronic antisense	NM_018340	CPPED1	calcineurin-like phosphoesterase domain-containing protein 1 isoform a	-	12753655	12897744
ASHGA5P020499	1076.4	1172.1	10.3113	9.94865	P	P	noncoding	ENST00000514788	CTD-2044J15.1	GENCODE	381	chr5	-	6705262	6706385		CCATCTCAGGGCCAGGCTCTCCTTCCCCCATGGTAAGAAGGTGAAGACTTGGAGATTGGT	intergenic
ASHGA5P042988	115.604	137.005	7.11684	6.83251	P	P	noncoding	uc011kaj.2	RP9P	UCSC_knowngene	1214	chr7	-	32956426	32982782	ENST00000381639, uc003tdd.3	GGGCGGCGGCGGGAAGGGGCGCCGCACGGAGGAAGTGCCCTCTTGGCCGCAGCCAGAGCC	intronic antisense	ENST00000404479	AVL9	AVL9 homolog (S. cerevisiase) [Source:HGNC Symbol;Acc:28994]	+	32535321	33078516
ASHGA5P058076	1555.96	2052.95	10.8391	10.7689	P	P	noncoding	TCONS_00026339	XLOC_012688	LincRNAs identified by Cabili et al	429	chr18	+	54697180	54708853		AAGTGCAGAGCTCTAGTCCACAGCCTTCCTCCCCAGGACATGTGATTCAAGCCTGAAGCA	exon sense-overlapping	ENST00000254442	WDR7	WD repeat domain 7 [Source:HGNC Symbol;Acc:13490]	+	54318615	54698828
ASHGA5P040335	59.0331	89.5776	6.15516	6.21609	P	P	noncoding	ENST00000503953	CTD-2154B17.1	GENCODE	342	chr5	-	10775169	10777174		CTGGTGTTAGATCAAGTCTGGCCTTTACTATTCCATTAAAAAATGACCATTTGTGATTAG	intergenic
ASHGA5P038421	3002.85	1648.98	11.781	10.4465	P	P	noncoding	uc003ene.2	FAM86HP	UCSC_knowngene	1886	chr3	-	129816624	129822720	ENST00000427587, ENST00000427893, ENST00000458008, ENST00000459803, ENST00000477247, ENST00000484945, ENST00000506448, ENST00000513466, NM_001083537, NM_001137610	GGGATGTAGCGACGGTCCATCAGCTCTCTGCCTTCCAGCCAGATGTTGTCATTACAGCAG	natural antisense	NM_001136152	ALG1L2	putative glycosyltransferase ALG1L2	+	129800673	129817233
ASHGA5P056375	12.6771	39.416	3.94744	5.03369	A	P	noncoding	TCONS_00003812	XLOC_001614	LincRNAs identified by Cabili et al	698	chr2	+	107201802	107277026		AAGAGTTCAGAGAAGTCCCAACGTAGAAAGTGGAATTCATGGTGGATTCTTTTGATGGGG	intergenic
ASHGA5P039328	98.1192	123.933	6.88224	6.6898	P	P	noncoding	ENST00000501888	RP11-367J11.4	GENCODE	2146	chr4	-	7102966	7105112		TTTTGAAAGGCGGAAGATGAGCTCCCTGCAAGGAGGGTTTTCCTGCGGTGGGATAGAGGC	intergenic
ASHGA5P052427	37.2583	65.555	5.48651	5.76613	P	P	noncoding	uc003lfn.3	BC030152	UCSC_knowngene	915	chr5	-	139780098	139781013		AATGACTGCTGAAGTGATGACCCGCAAGAATTGGTCAAATTTGGAGTAGACTTCACCCTG	bidirectional	NM_001197030	ANKHD1	ankyrin repeat and KH domain-containing protein 1 isoform 4	+	139781398	139852062
ASHGA5P052427	37.2583	65.555	5.48651	5.76613	P	P	noncoding	uc003lfn.3	BC030152	UCSC_knowngene	915	chr5	-	139780098	139781013		AATGACTGCTGAAGTGATGACCCGCAAGAATTGGTCAAATTTGGAGTAGACTTCACCCTG	bidirectional	NM_017747	ANKHD1	ankyrin repeat and KH domain-containing protein 1 isoform 1	+	139781398	139919441
ASHGA5P052427	37.2583	65.555	5.48651	5.76613	P	P	noncoding	uc003lfn.3	BC030152	UCSC_knowngene	915	chr5	-	139780098	139781013		AATGACTGCTGAAGTGATGACCCGCAAGAATTGGTCAAATTTGGAGTAGACTTCACCCTG	bidirectional	NM_017978	ANKHD1	ankyrin repeat and KH domain-containing protein 1 isoform 2	+	139781398	139852062
ASHGA5P052427	37.2583	65.555	5.48651	5.76613	P	P	noncoding	uc003lfn.3	BC030152	UCSC_knowngene	915	chr5	-	139780098	139781013		AATGACTGCTGAAGTGATGACCCGCAAGAATTGGTCAAATTTGGAGTAGACTTCACCCTG	bidirectional	NM_020690	ANKHD1-EIF4EBP3	ANKHD1-EIF4EBP3 protein	+	139781398	139929163
ASHGA5P052427	37.2583	65.555	5.48651	5.76613	P	P	noncoding	uc003lfn.3	BC030152	UCSC_knowngene	915	chr5	-	139780098	139781013		AATGACTGCTGAAGTGATGACCCGCAAGAATTGGTCAAATTTGGAGTAGACTTCACCCTG	bidirectional	NM_024668	ANKHD1	ankyrin repeat and KH domain-containing protein 1 isoform 3	+	139781398	139852062
ASHGA5P047918	75.2622	126.087	6.50255	6.71597	P	P	noncoding	BF939605		LincRNAs identified by Khalil et al	376	chr20	+	56157576	56157950		GAGGTGGTGGCTACTACGTGCCTGGTACTTGATAAACAAAGAAGTTTAGTTCTCCTTAAA	intergenic
ASHGA5P027342	31.5826	43.3926	5.24511	5.17459	P	P	noncoding	ENST00000551846	RP11-603J24.4	GENCODE	300	chr12	-	56423432	56435590		TTAGAGGCCAGAGAGGGACAGATGCTTGGTGGGAATTGTAGTGCGAAGCCAAGAGGCTCC	intronic antisense	NM_022465	IKZF4	zinc finger protein Eos	+	56414688	56432219
ASHGA5P044482	152.663	207.216	7.51738	7.43158	P	P	noncoding	ENST00000522330	RP11-114O8.1	GENCODE	191	chr8	-	112191421	112192101		AACTATGCTGCTTCTAGTGAAGTTGAGCCTCACCCAGATGTCTCAGCTACCATAACTAAG	intergenic
ASHGA5P046683	24.7799	40.8661	4.89722	5.08737	P	P	noncoding	NR_038405	FGF13-AS1	RefSeq	849	chrX	+	137794268	137798763		CAACTGGATAGAAATACAAATGAGGAGTTTAGAGAAAAGCTAACAGAATAGGCTCTTTTC	intronic antisense	NM_001139498	FGF13	fibroblast growth factor 13 isoform 4	-	137713733	138287185
ASHGA5P046683	24.7799	40.8661	4.89722	5.08737	P	P	noncoding	NR_038405	FGF13-AS1	RefSeq	849	chrX	+	137794268	137798763		CAACTGGATAGAAATACAAATGAGGAGTTTAGAGAAAAGCTAACAGAATAGGCTCTTTTC	intronic antisense	NM_001139500	FGF13	fibroblast growth factor 13 isoform 2	-	137713733	138287185
ASHGA5P046683	24.7799	40.8661	4.89722	5.08737	P	P	noncoding	NR_038405	FGF13-AS1	RefSeq	849	chrX	+	137794268	137798763		CAACTGGATAGAAATACAAATGAGGAGTTTAGAGAAAAGCTAACAGAATAGGCTCTTTTC	intronic antisense	NM_001139501	FGF13	fibroblast growth factor 13 isoform 3	-	137713733	138287185
ASHGA5P046683	24.7799	40.8661	4.89722	5.08737	P	P	noncoding	NR_038405	FGF13-AS1	RefSeq	849	chrX	+	137794268	137798763		CAACTGGATAGAAATACAAATGAGGAGTTTAGAGAAAAGCTAACAGAATAGGCTCTTTTC	intronic antisense	NM_001139502	FGF13	fibroblast growth factor 13 isoform 3	-	137713733	137949717
ASHGA5P046683	24.7799	40.8661	4.89722	5.08737	P	P	noncoding	NR_038405	FGF13-AS1	RefSeq	849	chrX	+	137794268	137798763		CAACTGGATAGAAATACAAATGAGGAGTTTAGAGAAAAGCTAACAGAATAGGCTCTTTTC	intronic antisense	NM_033642	FGF13	fibroblast growth factor 13 isoform 5	-	137713733	137821515
ASHGA5P037654	78.9146	175.179	6.57168	7.18842	P	P	noncoding	NR_046312	KIAA1656	RefSeq	7605	chr22	-	30764799	30773894		GTCCTAACCTCCAAGTTTAAAACTACAGTCAGGCATGAATTGTAAGAAAAAGGAGTATTA	natural antisense	NM_001017437	CCDC157	coiled-coil domain-containing protein 157	+	30752626	30772818
ASHGA5P044800	39.2874	89.6603	5.56312	6.21761	P	P	noncoding	NR_027012	LINC00293	RefSeq	2149	chr8	+	47752507	47767407		CTAGAATTTTATTCCATTGTGACTGTGATATAAATCAATGCCAAGCACCTGCGTGATTTC	intergenic
ASHGA5P045562	225.157	306.489	8.0748	8.00024	P	P	noncoding	ENST00000457302	RP11-229P13.20	GENCODE	697	chr9	-	139931491	139932407		TCCACGTTCAGTCCCTCAGGTCACAATACACACCTATCCTGCTGGCCTGACGCAGGGGCC	intergenic
ASHGA5P041292	24.0057	21.6786	4.85344	4.15988	P	A	noncoding	ENST00000507222	NREP-AS1	GENCODE	610	chr5	+	111248204	111353003		CTGAAGACAGGATCAAGATATCTTTCTAACCTATCCAAAATACCTGAATATTCTGTCACA	intronic antisense	NM_001142474	NREP	neuronal regeneration-related protein isoform b	-	111064999	111312628
ASHGA5P041292	24.0057	21.6786	4.85344	4.15988	P	A	noncoding	ENST00000507222	NREP-AS1	GENCODE	610	chr5	+	111248204	111353003		CTGAAGACAGGATCAAGATATCTTTCTAACCTATCCAAAATACCTGAATATTCTGTCACA	intronic antisense	NM_001142475	NREP	neuronal regeneration-related protein isoform c	-	111064999	111312628
ASHGA5P022177	52.1804	38.0397	5.97631	4.9822	P	P	noncoding	ENST00000551401	RP11-121G22.3	GENCODE	792	chr12	+	81676462	81706188		CCAGTCATTGGTCAGAGGCAGTGCAGCTTGTGTTACAACTCAAAAGAGTAATACTCTGAA	intronic antisense	NM_001220473	PPFIA2	liprin-alpha-2 isoform b	-	81652044	82152474
ASHGA5P022177	52.1804	38.0397	5.97631	4.9822	P	P	noncoding	ENST00000551401	RP11-121G22.3	GENCODE	792	chr12	+	81676462	81706188		CCAGTCATTGGTCAGAGGCAGTGCAGCTTGTGTTACAACTCAAAAGAGTAATACTCTGAA	intronic antisense	NM_001220474	PPFIA2	liprin-alpha-2 isoform c	-	81652044	82152474
ASHGA5P022177	52.1804	38.0397	5.97631	4.9822	P	P	noncoding	ENST00000551401	RP11-121G22.3	GENCODE	792	chr12	+	81676462	81706188		CCAGTCATTGGTCAGAGGCAGTGCAGCTTGTGTTACAACTCAAAAGAGTAATACTCTGAA	intronic antisense	NM_001220475	PPFIA2	liprin-alpha-2 isoform d	-	81652044	82152286
ASHGA5P022177	52.1804	38.0397	5.97631	4.9822	P	P	noncoding	ENST00000551401	RP11-121G22.3	GENCODE	792	chr12	+	81676462	81706188		CCAGTCATTGGTCAGAGGCAGTGCAGCTTGTGTTACAACTCAAAAGAGTAATACTCTGAA	intronic antisense	NM_001220476	PPFIA2	liprin-alpha-2 isoform e	-	81652044	82152286
ASHGA5P022177	52.1804	38.0397	5.97631	4.9822	P	P	noncoding	ENST00000551401	RP11-121G22.3	GENCODE	792	chr12	+	81676462	81706188		CCAGTCATTGGTCAGAGGCAGTGCAGCTTGTGTTACAACTCAAAAGAGTAATACTCTGAA	intronic antisense	NM_001220477	PPFIA2	liprin-alpha-2 isoform f	-	81652044	81992150
ASHGA5P022177	52.1804	38.0397	5.97631	4.9822	P	P	noncoding	ENST00000551401	RP11-121G22.3	GENCODE	792	chr12	+	81676462	81706188		CCAGTCATTGGTCAGAGGCAGTGCAGCTTGTGTTACAACTCAAAAGAGTAATACTCTGAA	intronic antisense	NM_001220478	PPFIA2	liprin-alpha-2 isoform g	-	81652044	81992150
ASHGA5P022177	52.1804	38.0397	5.97631	4.9822	P	P	noncoding	ENST00000551401	RP11-121G22.3	GENCODE	792	chr12	+	81676462	81706188		CCAGTCATTGGTCAGAGGCAGTGCAGCTTGTGTTACAACTCAAAAGAGTAATACTCTGAA	intronic antisense	NM_001220479	PPFIA2	liprin-alpha-2 isoform h	-	81652044	81763193
ASHGA5P022177	52.1804	38.0397	5.97631	4.9822	P	P	noncoding	ENST00000551401	RP11-121G22.3	GENCODE	792	chr12	+	81676462	81706188		CCAGTCATTGGTCAGAGGCAGTGCAGCTTGTGTTACAACTCAAAAGAGTAATACTCTGAA	intronic antisense	NM_001220480	PPFIA2	liprin-alpha-2 isoform i	-	81652044	81763193
ASHGA5P022177	52.1804	38.0397	5.97631	4.9822	P	P	noncoding	ENST00000551401	RP11-121G22.3	GENCODE	792	chr12	+	81676462	81706188		CCAGTCATTGGTCAGAGGCAGTGCAGCTTGTGTTACAACTCAAAAGAGTAATACTCTGAA	intronic antisense	NM_003625	PPFIA2	liprin-alpha-2 isoform a	-	81652044	82153109
ASHGA5P033757	973.035	1401.53	10.163	10.2106	P	P	noncoding	NR_036468	CIDEA	RefSeq	1592	chr18	+	12254359	12277594		TTGCGTTCGGTGGCCTCATATTCCCCTGTGCGCCTCTAGTACCGTACCCCGCTCCCTTCA	exon sense-overlapping	NM_001279	CIDEA	cell death activator CIDE-A isoform 1	+	12254317	12277594
ASHGA5P014298	5905.46	7432.87	12.7567	12.6378	P	P	noncoding	ENST00000404404	RNF216P1	pseudogene	2427	chr7	+	5013618	5037800		GAGATACCAGGCCTTTTCTGATGCCATTAAAAAATGGCAGGAGCTATCACCAGAAACCAG
ASHGA5P030907	67.9666	114.987	6.35171	6.57631	P	P	noncoding	ENST00000571963	RP11-473M20.14	GENCODE	1592	chr16	-	3178672	3184883		GGATTTGGGTATTTGGGCTTGAGTGCAGACTGAGCTCCTTGACAATGAGAAATAGGATAT	intronic antisense	ENST00000573771	ZNF213	zinc finger protein 213 [Source:HGNC Symbol;Acc:13005]	+	3179777	3187435
ASHGA5P039908	147.65	280.125	7.46651	7.86822	P	P	noncoding	TCONS_00023164	XLOC_011115	LincRNAs identified by Cabili et al	566	chr14	-	97472218	97474117		TTGTTCTCTGGAGTGTAAGTGACAACAGCTGTAGCTATCTGCTCAGTGTCTTTCCACATG	intergenic
ASHGA5P049701	322.617	645.275	8.58223	9.08495	P	P	noncoding	NR_027295	MGC57346	RefSeq	2608	chr17	+	43697980	43715329	NR_026680	TCTTTGTGCCTTGTGGCCACATCAGCTAGCCTCTGCTGTGTGCACGTGTACGTGTGTGCT	exon sense-overlapping	NM_001256299	CRHR1	corticotropin-releasing factor receptor 1 isoform 5	+	43697709	43913194
ASHGA5P045335	38.5873	87.746	5.53778	6.1844	P	P	noncoding	ENST00000433644	RP11-435O5.2	GENCODE	739	chr9	-	98177780	98189078		TTTCAATAGTCCAGACAGCTTCCAACCAAAGATGTGGAGGCACAATCTTTGCCTGGTAGA	intergenic
ASHGA5P044467	23.6388	30.8696	4.83092	4.67579	P	P	noncoding	ENST00000520433	RP11-152P17.2	GENCODE	748	chr8	-	106792473	107072752		CACCTGAAATCACAGAAAATTTATTTGTCCTCAATGCAAAGATGAACTATGAAGAGCACT	intronic antisense	NM_012082	ZFPM2	zinc finger protein ZFPM2	+	106331146	106816767
ASHGA5P043687	261.532	365.985	8.28779	8.25849	P	P	noncoding	ENST00000451103	RP11-340I6.1	GENCODE	673	chr7	+	62854654	62855817		TCGACTTGTTTTGATACTGAGGACACCCCTGCTGGCTGTTAATTTCAGGGCAAGGGATAT	intergenic
ASHGA5P022480	1578.06	2512.89	10.857	11.0588	P	P	noncoding	ENST00000557784	CTD-2007A10.1	GENCODE	555	chr14	-	88100722	88121638		TAACATGGGCCCTGCCAGCTGCTGCTGCCCCCGAGACAGTAAGACCGACTCCTCCTCTTT	intergenic
ASHGA5P033896	66.2327	126.933	6.31462	6.72618	P	P	noncoding	ENST00000562582	RP11-231E4.2	GENCODE	719	chr18	+	72076649	72077368		GTTTTTCCTGATTCGGACCTCACATGCTTTTTGACATGAAGACTTAAGTCTTTCTTAAAT	intergenic
ASHGA5P038149	7.15335	29.8907	3.1348	4.62823	A	P	noncoding	ENST00000431057	AC116035.2	GENCODE	517	chr3	-	30566481	30567705		GAGCCATAGTGAGAGTATGGACACCACAGAAATCAACTTACATATCAAGGCTTTTTCTTT	intergenic
ASHGA5P053720	127.587	181.496	7.25876	7.23947	P	P	noncoding	ENST00000535188	RP11-195E11.3	GENCODE	1811	chr9	-	72784558	72787804		ATCTTTCCAGAGATAGCTTCACACATAAGGAACCACCTTAGCATCCTTCACTCAATGCTG	natural antisense	NM_153267	MAMDC2	MAM domain-containing protein 2 precursor	+	72658496	72841888
ASHGA5P023698	35.0625	68.4052	5.39849	5.82734	P	P	noncoding	HMlincRNA1548+	HMlincRNA1548	LincRNAs identified by Khalil et al	5299	chr15	+	70785696	70790995		GCTTTTCCACACTCGTTATGGAGAGAGAACACTAACTGGCAACTCCATTAGCAAGCACAA	intergenic
ASHGA5P056046	47.9773	77.0661	5.8533	5.99792	P	P	noncoding	TCONS_00026504	XLOC_012830	LincRNAs identified by Cabili et al	519	chr18	-	41860742	41871727		TGGACTGAAGTCACAGAATGAGTTTCCTGGGAGAGATGCTTCTTGATATGACCCTAGAAG	intergenic
ASHGA5P051858	17.0339	88.4853	4.36525	6.19747	A	P	noncoding	ENST00000422555	AC073135.3	GENCODE	567	chr3	+	197836982	197837809		TGCTAGATTAGGTAAGATTTGACTCTTTGAAGGTGAGAAGGGACAGGGCAACAACACAGG	intergenic
ASHGA5P006633	442.61	431.872	9.04116	8.50066	P	P	noncoding	uc001aka.3	FLJ42875	UCSC_knowngene	2224	chr1	-	2976180	2980350		AGCAGCCAGGCACAGCCCCTCCAGCTTCCTGGGAGTCCAATTTCCCAAGGTAGAACGGTG	intergenic
ASHGA5P028426	28.2575	49.6802	5.08601	5.36949	P	P	noncoding	ENST00000434601	LINC00422	GENCODE	1179	chr13	-	21877650	21922860		GCCTACAGCCTAAATTTTCAAAAACAAGTTAATGCCAGAATATAAACTCCGTGAAGTAAC	intergenic
ASHGA5P050675	172.245	278.866	7.69078	7.86168	P	P	noncoding	ENST00000427278	ZEB2-AS1	GENCODE	1215	chr2	+	145275981	145278683		TCTCTGCCCTTTCTCTTATTGTTATTTTTTTCTTTTTAGGTACCAGAGCCAGAAAAAAAA	natural antisense	NM_001171653	ZEB2	zinc finger E-box-binding homeobox 2 isoform 2	-	145141941	145277958
ASHGA5P050675	172.245	278.866	7.69078	7.86168	P	P	noncoding	ENST00000427278	ZEB2-AS1	GENCODE	1215	chr2	+	145275981	145278683		TCTCTGCCCTTTCTCTTATTGTTATTTTTTTCTTTTTAGGTACCAGAGCCAGAAAAAAAA	natural antisense	NM_014795	ZEB2	zinc finger E-box-binding homeobox 2 isoform 1	-	145141941	145277958
ASHGA5P028431	538.924	758.58	9.32467	9.31794	P	P	noncoding	uc001upb.1	AK127292	UCSC_knowngene	4914	chr13	-	24481604	24523454		GTGAGGCTGGCAGTGGTCAATTCTACACTGAGGAACGTTTCCCTCTTTTTCCTCTTTTTT	intergenic
ASHGA5P032236	17.5003	27.2757	4.40269	4.49544	A	P	noncoding	uc021trq.1	DQ595299	UCSC_knowngene	2002	chr17	-	18299430	18301432		TTTTTTGGGGTGTTTTGACTTGATTTCCTGAATGTTCAGGAGGACTGACAACACCAGGCC	intergenic
ASHGA5P031653	34.5061	56.1185	5.3737	5.54213	P	P	noncoding	ENST00000563533	GS1-279B7.1	GENCODE	635	chr1	-	185292977	185304139		GCGATCACAACAAAAGATCTCTTTCTGAATTGTATAGATTGTGCTATATGTTACCACACT	intergenic
ASHGA5P055039	376.155	512.554	8.80298	8.75188	P	P	noncoding	ENST00000526984	RP11-672A2.2	GENCODE	573	chr11	-	76414317	76415523		TGTATAAGGTGAGAATACCAGGAGGCTGGCATTCCATTCCTCCCTTTACTACTGTGCCTT	intergenic
ASHGA5P036375	83.8565	48.8188	6.65712	5.34472	P	P	noncoding	ENST00000420509	AC007383.3	GENCODE	752	chr2	+	206949328	206951288		TTCCTCTCCGCCGGAGCTGTCCAGAAGGGGGATTTTGGACCCAAAGGAATCGGGATGAAA	natural antisense	NM_017759	INO80D	INO80 complex subunit D	-	206858444	206950906
ASHGA5P028576	68.0841	109.802	6.35392	6.50906	P	P	noncoding	ENST00000424640	RP11-423O2.7	GENCODE	967	chr1	-	142950834	142956716	ENST00000418607, ENST00000445662	TCCACAGTGGGTTAGTGGATATTACAAACCTCTGGTCCCACCTTATTAAGATGGAAAAAA	intergenic
ASHGA5P030118	10.1517	25.1101	3.62383	4.37566	A	P	noncoding	ENST00000565312	RP11-352D13.6	GENCODE	530	chr15	-	69576161	69578470		CGACAAAATTTAGAACAAAATTTGACCCTGGAAAATGGAGGTGATAGAAATAAAGTCCAC	intergenic
ASHGA5P038110	60.9901	118.387	6.2004	6.61719	P	P	noncoding	ENST00000414047	AC090939.1	GENCODE	453	chr3	-	11761929	11766453		TTTAAGTCAGAAGAGAAGGAAGATGTGAGTATTCATTAAACGTCTCTGCGAAGCCTGTAA	exon sense-overlapping	NM_014667	VGLL4	transcription cofactor vestigial-like protein 4 isoform b	-	11597543	11762220
ASHGA5P033700	76.9352	111.185	6.5338	6.52792	P	P	noncoding	ENST00000581488	RP11-737O24.2	GENCODE	573	chr18	+	2948235	2950676		CTGCTCATGTAAAAAAATAAAAATCATTCCTTTTCAATTCCAATAAAACAAAACTCAACT	intronic antisense	NM_014646	LPIN2	phosphatidate phosphatase LPIN2	-	2916991	3011945
ASHGA5P028966	86.4531	197.532	6.69653	7.36282	P	P	noncoding	TCONS_00011070	XLOC_005053	LincRNAs identified by Cabili et al	1714	chr5	-	150554212	150556044		TATGAAGAGTCCTGTGTTTCCTCTGTTGGACAAAGCTGGACTCTGTGACTACTCAGTTCT	intergenic
ASHGA5P045613	96.1354	122.476	6.85337	6.67032	M	M	noncoding	ENST00000457102	RP11-390F4.7	GENCODE	487	chr9	+	6780332	6785929		CTGGCTCATATTGCTTCTCAAGTATCCTAATTCTCATACTGTTATTAAAAACAAACCCAC	intron sense-overlapping	NM_001146694	KDM4C	lysine-specific demethylase 4C isoform 2	+	6757640	7170920
ASHGA5P045613	96.1354	122.476	6.85337	6.67032	M	M	noncoding	ENST00000457102	RP11-390F4.7	GENCODE	487	chr9	+	6780332	6785929		CTGGCTCATATTGCTTCTCAAGTATCCTAATTCTCATACTGTTATTAAAAACAAACCCAC	intron sense-overlapping	NM_001146695	KDM4C	lysine-specific demethylase 4C isoform 3	+	6757640	7077264
ASHGA5P045613	96.1354	122.476	6.85337	6.67032	M	M	noncoding	ENST00000457102	RP11-390F4.7	GENCODE	487	chr9	+	6780332	6785929		CTGGCTCATATTGCTTCTCAAGTATCCTAATTCTCATACTGTTATTAAAAACAAACCCAC	intron sense-overlapping	NM_001146696	KDM4C	lysine-specific demethylase 4C isoform 4	+	6720862	7077264
ASHGA5P045613	96.1354	122.476	6.85337	6.67032	M	M	noncoding	ENST00000457102	RP11-390F4.7	GENCODE	487	chr9	+	6780332	6785929		CTGGCTCATATTGCTTCTCAAGTATCCTAATTCTCATACTGTTATTAAAAACAAACCCAC	intron sense-overlapping	NM_015061	KDM4C	lysine-specific demethylase 4C isoform 1	+	6757640	7175648
ASHGA5P046941	193.342	308.779	7.85711	8.01111	P	P	noncoding	ENST00000435317	RP11-464F9.9	GENCODE	508	chr10	-	75432879	75435692		AGCTTTTAAAAAGGAGCATCTCAGAATAAGATGGTGGTACAATTTGCTTATTGAGAAAGG	exon sense-overlapping	NM_001144000	AGAP5	arf-GAP with GTPase, ANK repeat and PH domain-containing protein 5	-	75434032	75457554
ASHGA5P057309	61.433	99.6376	6.21005	6.37248	P	P	noncoding	TCONS_00015990	XLOC_007369	LincRNAs identified by Cabili et al	487	chr9	+	47192549	47210048		TCAGTTGAATGTTGGGAAGAACACAAATAATGGAGTCTTGCTTTGTCGCCAAGGCCAGAG	intergenic
ASHGA5P051453	170.731	216.233	7.67748	7.49329	P	P	noncoding	ENST00000366441	AC093415.2	GENCODE	895	chr3	-	37859767	37903256		GCAAGAAAAACATCCTGTGGAGACATTTTTCAAAATGCATGGACTTCCTGCGGGTGATAT	natural antisense	NM_002207	ITGA9	integrin alpha-9 precursor	+	37493812	37861281
ASHGA5P040738	250.186	349.932	8.22434	8.19194	P	P	noncoding	ENST00000507521	CTC-329D1.2	GENCODE	549	chr5	-	139750475	139780952		TGAACTGGTAGAAAGAAGCAGAGAGTTATCAAAGTTTACCTCTGCCAACCTCCCAGATGC	natural antisense	NM_001258426	SLC4A9	anion exchange protein 4 isoform 3	+	139739786	139754722
ASHGA5P040738	250.186	349.932	8.22434	8.19194	P	P	noncoding	ENST00000507521	CTC-329D1.2	GENCODE	549	chr5	-	139750475	139780952		TGAACTGGTAGAAAGAAGCAGAGAGTTATCAAAGTTTACCTCTGCCAACCTCCCAGATGC	natural antisense	NM_001258427	SLC4A9	anion exchange protein 4 isoform 4	+	139739786	139754722
ASHGA5P040738	250.186	349.932	8.22434	8.19194	P	P	noncoding	ENST00000507521	CTC-329D1.2	GENCODE	549	chr5	-	139750475	139780952		TGAACTGGTAGAAAGAAGCAGAGAGTTATCAAAGTTTACCTCTGCCAACCTCCCAGATGC	natural antisense	NM_001258428	SLC4A9	anion exchange protein 4 isoform 1	+	139739786	139754722
ASHGA5P040738	250.186	349.932	8.22434	8.19194	P	P	noncoding	ENST00000507521	CTC-329D1.2	GENCODE	549	chr5	-	139750475	139780952		TGAACTGGTAGAAAGAAGCAGAGAGTTATCAAAGTTTACCTCTGCCAACCTCCCAGATGC	natural antisense	NM_031467	SLC4A9	anion exchange protein 4 isoform 2	+	139739786	139754722
ASHGA5P034456	40.3419	65.205	5.60209	5.75869	P	P	noncoding	FN100697R		LincRNAs identified by Khalil et al	104	chr12	+	48010161	48010265		GGGATGTTTTTGCCTGGGATAAAACATGAGCTCTTGATTTCTTCTGAGTTTGCAGACTGG	intergenic
ASHGA5P016237	17.5985	30.0335	4.41084	4.63575	A	P	noncoding	ENST00000428350	AP001092.5	GENCODE	907	chr11	+	64418766	64423783		ATCTTTAGAGATGTCCTCGGCTAGGCACTAACTAGTAACCTGTTAACTAGTGACCTGTGC	natural antisense	NM_015080	NRXN2	neurexin-2-beta isoform alpha-1 precursor	-	64373645	64490660
ASHGA5P016237	17.5985	30.0335	4.41084	4.63575	A	P	noncoding	ENST00000428350	AP001092.5	GENCODE	907	chr11	+	64418766	64423783		ATCTTTAGAGATGTCCTCGGCTAGGCACTAACTAGTAACCTGTTAACTAGTGACCTGTGC	natural antisense	NM_138732	NRXN2	neurexin-2-beta isoform alpha-2 precursor	-	64373645	64490660
ASHGA5P045732	45.412	79.1426	5.77254	6.03611	P	P	noncoding	uc004adg.1	AK126080	UCSC_knowngene	3223	chr9	+	44384584	44391314	ENST00000428440, ENST00000439824	GGTCCCAGTGTTGCTTATTGTAAAATTTACTATCTTCACTTAACCACAATAAAAGCTGTG	intergenic
ASHGA5P057487	364.66	611.475	8.76059	9.00699	P	P	noncoding	TCONS_00018282	XLOC_008558	LincRNAs identified by Cabili et al	264	chr10	+	92618126	92621421		ATTCTTCAAGTTTTCTGGTGTTTAAAAGCCATATCAAGGTGTTGCTTCCTTCTTCCCTCC	intergenic
ASHGA5P026720	93.568	134.869	6.81272	6.81039	P	P	noncoding	ENST00000563681	RP11-660M18.2	GENCODE	466	chr11	+	90224886	90585825	ENST00000561596, ENST00000562245, ENST00000562678, uc021qoq.1	GATCCAGACAGAAAAAGAGAACAGCAAATATTTGAAAGAGCTTAAGACGTACTCCTCAAG	intergenic
ASHGA5P058874	25.6679	36.8072	4.94744	4.9366	P	P	noncoding	uc.26+	uc.26	UCR	212	chr1	+	63369645	63369857		CATGGGCTTGGTATCCTGCAAAGAATAATAGAATAATAAATGAGGACACTGGTAAAGAGG	intergenic
ASHGA5P055164	349.811	448.063	8.70365	8.55771	P	P	noncoding	ENST00000525260	RP11-728F11.4	GENCODE	891	chr11	+	117704607	117708370		TCCCTACAGCTTGTACTCTGCCTCTGACTCTCTTCCAAGAACAATTTGGCAAGTTCTAAT	intronic antisense	NM_001204268	FXYD6-FXYD2	FXYD6-FXYD2 read-through protein isoform 1 precursor	-	117690789	117747746
ASHGA5P055164	349.811	448.063	8.70365	8.55771	P	P	noncoding	ENST00000525260	RP11-728F11.4	GENCODE	891	chr11	+	117704607	117708370		TCCCTACAGCTTGTACTCTGCCTCTGACTCTCTTCCAAGAACAATTTGGCAAGTTCTAAT	intronic antisense	NM_001243598	FXYD6-FXYD2	FXYD6-FXYD2 read-through protein isoform 2 precursor	-	117690789	117747746
ASHGA5P055164	349.811	448.063	8.70365	8.55771	P	P	noncoding	ENST00000525260	RP11-728F11.4	GENCODE	891	chr11	+	117704607	117708370		TCCCTACAGCTTGTACTCTGCCTCTGACTCTCTTCCAAGAACAATTTGGCAAGTTCTAAT	natural antisense	NM_001164831	FXYD6	FXYD domain-containing ion transport regulator 6 precursor	-	117707690	117748201
ASHGA5P055164	349.811	448.063	8.70365	8.55771	P	P	noncoding	ENST00000525260	RP11-728F11.4	GENCODE	891	chr11	+	117704607	117708370		TCCCTACAGCTTGTACTCTGCCTCTGACTCTCTTCCAAGAACAATTTGGCAAGTTCTAAT	natural antisense	NM_001164832	FXYD6	FXYD domain-containing ion transport regulator 6 precursor	-	117707690	117747746
ASHGA5P055164	349.811	448.063	8.70365	8.55771	P	P	noncoding	ENST00000525260	RP11-728F11.4	GENCODE	891	chr11	+	117704607	117708370		TCCCTACAGCTTGTACTCTGCCTCTGACTCTCTTCCAAGAACAATTTGGCAAGTTCTAAT	natural antisense	NM_001164836	FXYD6	FXYD domain-containing ion transport regulator 6 precursor	-	117707690	117747746
ASHGA5P055164	349.811	448.063	8.70365	8.55771	P	P	noncoding	ENST00000525260	RP11-728F11.4	GENCODE	891	chr11	+	117704607	117708370		TCCCTACAGCTTGTACTCTGCCTCTGACTCTCTTCCAAGAACAATTTGGCAAGTTCTAAT	natural antisense	NM_001164837	FXYD6	FXYD domain-containing ion transport regulator 6 precursor	-	117707690	117747746
ASHGA5P055164	349.811	448.063	8.70365	8.55771	P	P	noncoding	ENST00000525260	RP11-728F11.4	GENCODE	891	chr11	+	117704607	117708370		TCCCTACAGCTTGTACTCTGCCTCTGACTCTCTTCCAAGAACAATTTGGCAAGTTCTAAT	natural antisense	NM_022003	FXYD6	FXYD domain-containing ion transport regulator 6 precursor	-	117707690	117747746
ASHGA5P026463	43.0391	50.9325	5.69646	5.40307	P	P	noncoding	TCONS_00017321	XLOC_008164	LincRNAs identified by Cabili et al	1519	chrX	-	49121663	49123331		AAGCCTCAACCAGCGAAAGTTTTGTTTTGAACTAATGGTGGGGAGGGTTGGGTGTTTTTT	intergenic
ASHGA5P017826	41.5589	73.9206	5.64471	5.93689	P	P	noncoding	ENST00000446187	RP5-945F2.3	GENCODE	641	chr7	-	67615269	67753220		GGAGGTCCAGTTAAACATACCAAGACTTGAGGAATTATGTCCAAGGTTCCAGCATTGAAC	intergenic
ASHGA5P036784	29.2193	49.9053	5.13174	5.37575	P	P	noncoding	NR_027124	LOC339568	RefSeq	1624	chr20	-	37842423	37853391		TGCTTGCTATTTCATCTCTTTCTAAGAGAACTTCTGATCCAATTCCAATCTGGTAAATAG	intergenic
ASHGA5P019739	60.3636	123.364	6.18702	6.68307	P	P	noncoding	ENST00000502287	RP11-252I13.2	GENCODE	794	chr5	-	107035657	107052542		TCAGCCTCCATAATCATAGGTTTTCCTCAAATGTGTGATGACCTTAGCTGACCATTTTTT	intergenic
ASHGA5P031500	145.968	201.276	7.45184	7.3896	P	P	noncoding	TCONS_00006040	XLOC_002680	LincRNAs identified by Cabili et al	419	chr3	+	61284243	61299032		ACTGTAGCTACTCAAGAAATGGAAGTCACAATCATTCTCATGCCACCAGCCTACTGAGCA	intergenic
ASHGA5P020226	476.421	744.252	9.14675	9.2906	P	P	noncoding	ENST00000509968	RP11-161D15.1	GENCODE	511	chr4	+	174818402	174850582		CAAACAAAAAGAAGGCAATGTATCGCATCCTGTATTACCTTCCCCTGACCTCATAGCTTC	intergenic
ASHGA5P009342	283.107	411.99	8.39823	8.43207	P	P	noncoding	ENST00000354527	RP11-57C13.3	GENCODE	744	chr10	-	89369919	89419760		CGGGAAGGAGATGCTCGTGTCAAAGAGAAGAGCTACAAGACTGTTTCTGCCCCCAAGGTG	natural antisense	NM_001015880	PAPSS2	bifunctional 3'-phosphoadenosine 5'-phosphosulfate synthase 2 isoform b	+	89419475	89507462
ASHGA5P009342	283.107	411.99	8.39823	8.43207	P	P	noncoding	ENST00000354527	RP11-57C13.3	GENCODE	744	chr10	-	89369919	89419760		CGGGAAGGAGATGCTCGTGTCAAAGAGAAGAGCTACAAGACTGTTTCTGCCCCCAAGGTG	natural antisense	NM_004670	PAPSS2	bifunctional 3'-phosphoadenosine 5'-phosphosulfate synthase 2 isoform a	+	89419475	89507462
ASHGA5P019778	90.0317	173.038	6.75623	7.17196	P	P	noncoding	ENST00000503066	RP11-291L15.2	GENCODE	897	chr4	-	145564375	145567064		GTTTGGGCGGAGGGAAAATTGCAACCCTTGCCTACAACCAGACTGACAGCATAATTTCTT	bidirectional	NM_022475	HHIP	hedgehog-interacting protein precursor	+	145567147	145659881
ASHGA5P037501	23.5929	36.4692	4.82811	4.92433	P	P	noncoding	ENST00000411956	AP001056.1	GENCODE	821	chr21	+	45595371	45596336		TGGGAGAAAGTAAACACCGAGGGACTTGCCAAGAGGAAATGGAGAAGCCCAGGTGTTCTG	intergenic
ASHGA5P039860	28.2232	27.6195	5.08392	4.51428	P	P	noncoding	ENST00000418238	RP5-1073O3.2	GENCODE	422	chr1	+	114355229	114358098		CTCTCATAACCTTTGTGAGATAAAAGAATCTTCATCCTTTTAACTTTGACGAGGGATGAA	natural antisense	NM_001193431	PTPN22	tyrosine-protein phosphatase non-receptor type 22 isoform 3	-	114356432	114414375
ASHGA5P039860	28.2232	27.6195	5.08392	4.51428	P	P	noncoding	ENST00000418238	RP5-1073O3.2	GENCODE	422	chr1	+	114355229	114358098		CTCTCATAACCTTTGTGAGATAAAAGAATCTTCATCCTTTTAACTTTGACGAGGGATGAA	natural antisense	NM_012411	PTPN22	tyrosine-protein phosphatase non-receptor type 22 isoform 2	-	114356432	114414375
ASHGA5P039860	28.2232	27.6195	5.08392	4.51428	P	P	noncoding	ENST00000418238	RP5-1073O3.2	GENCODE	422	chr1	+	114355229	114358098		CTCTCATAACCTTTGTGAGATAAAAGAATCTTCATCCTTTTAACTTTGACGAGGGATGAA	natural antisense	NM_015967	PTPN22	tyrosine-protein phosphatase non-receptor type 22 isoform 1	-	114356432	114414375
ASHGA5P029272	156.501	272.036	7.54966	7.82585	P	P	noncoding	TCONS_00008376	XLOC_003829	LincRNAs identified by Cabili et al	784	chr4	+	188626129	188647874		AATCTCATATGAATGGGATCGTCCAGCGTGTACCTTTCTCTGTGCATCAATACAGCAGGA	intergenic
ASHGA5P019664	101.239	159.091	6.92693	7.04899	P	P	noncoding	ENST00000499180	RP11-453E17.1	GENCODE	409	chr4	+	68928779	68945944		ATAACTTAAGGAAAGCTTCCTGCTGACTCAAAAGGATTTTTCTTCTTCTGAACTCCTATT	intronic antisense	NM_207407	TMPRSS11F	transmembrane protease serine 11F	-	68918915	68995587
ASHGA5P027919	90.9953	154.62	6.77162	7.00891	P	P	noncoding	ENST00000538025	RP11-313F23.3	GENCODE	534	chr12	+	34302773	34315173		TGACACTAGAAAAGTTATTGTGGGTTTTGGGGCCTTTCGACCTGTACAGTGGGTAACATG	intergenic
ASHGA5P048361	159.2	267.604	7.57477	7.8022	P	P	noncoding	ENST00000527550	RP11-659G9.3	GENCODE	433	chr11	-	82674722	82750157		TATGGTTTTCTTTGTCTTTTTCTTTCAACTTTGTCGAAGTTTGTTTTTTCCTAATTTGTG	intron sense-overlapping	NM_014488	RAB30	ras-related protein Rab-30	-	82692477	82782884
ASHGA5P038519	327.896	538.645	8.60708	8.82587	P	P	noncoding	ENST00000486545	RP11-439C8.2	GENCODE	521	chr3	-	154687071	154688012		CTGTTGATTGCGATTTCTGTTTGAAAATGGAATCTTGAGCATCTGTTCTCTCCTTTTATA	intergenic
ASHGA5P022180	39.5561	57.1175	5.57469	5.56761	P	P	noncoding	ENST00000551438	RP11-588H23.3	GENCODE	596	chr12	+	70861974	70931985		CTTCTAGTCATTTAATTATTGCTTGACCAGAACTGTGCCTTGTAAGGAAGATAGTGAAAA	natural antisense	NM_001109754	PTPRB	receptor-type tyrosine-protein phosphatase beta isoform a	-	70910631	71031220
ASHGA5P022180	39.5561	57.1175	5.57469	5.56761	P	P	noncoding	ENST00000551438	RP11-588H23.3	GENCODE	596	chr12	+	70861974	70931985		CTTCTAGTCATTTAATTATTGCTTGACCAGAACTGTGCCTTGTAAGGAAGATAGTGAAAA	natural antisense	NM_001206971	PTPRB	receptor-type tyrosine-protein phosphatase beta isoform c precursor	-	70910631	71003624
ASHGA5P022180	39.5561	57.1175	5.57469	5.56761	P	P	noncoding	ENST00000551438	RP11-588H23.3	GENCODE	596	chr12	+	70861974	70931985		CTTCTAGTCATTTAATTATTGCTTGACCAGAACTGTGCCTTGTAAGGAAGATAGTGAAAA	natural antisense	NM_001206972	PTPRB	receptor-type tyrosine-protein phosphatase beta isoform d precursor	-	70910631	71003624
ASHGA5P022180	39.5561	57.1175	5.57469	5.56761	P	P	noncoding	ENST00000551438	RP11-588H23.3	GENCODE	596	chr12	+	70861974	70931985		CTTCTAGTCATTTAATTATTGCTTGACCAGAACTGTGCCTTGTAAGGAAGATAGTGAAAA	natural antisense	NM_002837	PTPRB	receptor-type tyrosine-protein phosphatase beta isoform b precursor	-	70910631	71003624
ASHGA5P042233	95.7002	122.355	6.84658	6.66861	P	P	noncoding	ENST00000454882	RP3-380B8.4	GENCODE	412	chr6	+	5851738	5870453		GCCCACACATAAGCTGAAGTATTGCCTTATGACATATTCTGAATATTCCAATTATTTTGC	intergenic
ASHGA5P034854	174.427	238.861	7.70766	7.63875	P	P	noncoding	ENST00000425763	AC107057.1	GENCODE	319	chr2	-	5689911	5696163		GAATGCATTTGGAGTAGGTGATGTTTAATGATCCTTTCTGTTCTCAATTCCTGTAATACA	intergenic
ASHGA5P046984	2544.31	2635.94	11.5502	11.1263	P	P	noncoding	ENST00000366446	RP11-322M19.1	GENCODE	819	chr10	-	89093796	89096586		GTGTCAGAGAAAGAGTTAGTTTGGGGAAATATCCTCTCCACCACAATCTTAGTCATTGAA	intergenic
ASHGA5P028913	46.9405	79.466	5.8205	6.04233	P	P	noncoding	ENST00000417102	CLYBL-IT1	GENCODE	374	chr13	+	100426278	100427543		CCTGAGAATGTTTTCTGCCACTCAAATGAGTTGGAAATATAGTCTATTTCTGCTTTACAT	intron sense-overlapping	NM_206808	CLYBL	citrate lyase subunit beta-like protein, mitochondrial precursor	+	100258918	100549388
ASHGA5P000504	20.2149	41.4102	4.60966	5.10655	A	P	noncoding	chr7:46184850-46198900+	chr7:46184850-46198900	LincRNAs identified by Khalil et al	14050	chr7	+	46218325	46232375		AAGAATTGTGGTTGCAATCATCTAAACGAAAGGCTTAGGGTAAAATGTACACCCATCTAA	intergenic
ASHGA5P017359	100.967	151.245	6.92267	6.97432	P	P	noncoding	ENST00000440573	RP1-238O23.4	GENCODE	449	chr6	-	41107593	41108570		CCACTCTGTCAAATCTCTGTATTCCTAAGTTTCTTTTCTAAGAGTTATTTTCCTGCAGAA	intergenic
ASHGA5P036562	34.1739	68.8522	5.36098	5.83624	P	P	noncoding	TCONS_00025984	XLOC_012324	LincRNAs identified by Cabili et al	247	chr17	+	76357880	76360723	TCONS_00025512	TCTGAAGACAAAGGAATGAAGACGAAAACGTTTCTGAAAATGTGGGTGGAGACACCTGGG	intergenic
ASHGA5P026968	37.2287	79.5249	5.48479	6.04312	P	P	noncoding	ENST00000543559	CACNA1C-AS3	GENCODE	444	chr12	-	2712515	2716606		AAACAATGAATGACAGGCCAGCAAGCGCTGATTTCATGCTTTGTGTGGTCAGGATGATGT	intronic antisense	NM_000719	CACNA1C	voltage-dependent L-type calcium channel subunit alpha-1C isoform 18	+	2162415	2807115
ASHGA5P026968	37.2287	79.5249	5.48479	6.04312	P	P	noncoding	ENST00000543559	CACNA1C-AS3	GENCODE	444	chr12	-	2712515	2716606		AAACAATGAATGACAGGCCAGCAAGCGCTGATTTCATGCTTTGTGTGGTCAGGATGATGT	intronic antisense	NM_001129827	CACNA1C	voltage-dependent L-type calcium channel subunit alpha-1C isoform 2	+	2162415	2807115
ASHGA5P026968	37.2287	79.5249	5.48479	6.04312	P	P	noncoding	ENST00000543559	CACNA1C-AS3	GENCODE	444	chr12	-	2712515	2716606		AAACAATGAATGACAGGCCAGCAAGCGCTGATTTCATGCTTTGTGTGGTCAGGATGATGT	intronic antisense	NM_001129829	CACNA1C	voltage-dependent L-type calcium channel subunit alpha-1C isoform 3	+	2162415	2807115
ASHGA5P026968	37.2287	79.5249	5.48479	6.04312	P	P	noncoding	ENST00000543559	CACNA1C-AS3	GENCODE	444	chr12	-	2712515	2716606		AAACAATGAATGACAGGCCAGCAAGCGCTGATTTCATGCTTTGTGTGGTCAGGATGATGT	intronic antisense	NM_001129830	CACNA1C	voltage-dependent L-type calcium channel subunit alpha-1C isoform 4	+	2162415	2807115
ASHGA5P026968	37.2287	79.5249	5.48479	6.04312	P	P	noncoding	ENST00000543559	CACNA1C-AS3	GENCODE	444	chr12	-	2712515	2716606		AAACAATGAATGACAGGCCAGCAAGCGCTGATTTCATGCTTTGTGTGGTCAGGATGATGT	intronic antisense	NM_001129831	CACNA1C	voltage-dependent L-type calcium channel subunit alpha-1C isoform 5	+	2162415	2807115
ASHGA5P026968	37.2287	79.5249	5.48479	6.04312	P	P	noncoding	ENST00000543559	CACNA1C-AS3	GENCODE	444	chr12	-	2712515	2716606		AAACAATGAATGACAGGCCAGCAAGCGCTGATTTCATGCTTTGTGTGGTCAGGATGATGT	intronic antisense	NM_001129832	CACNA1C	voltage-dependent L-type calcium channel subunit alpha-1C isoform 6	+	2162415	2807115
ASHGA5P026968	37.2287	79.5249	5.48479	6.04312	P	P	noncoding	ENST00000543559	CACNA1C-AS3	GENCODE	444	chr12	-	2712515	2716606		AAACAATGAATGACAGGCCAGCAAGCGCTGATTTCATGCTTTGTGTGGTCAGGATGATGT	intronic antisense	NM_001129833	CACNA1C	voltage-dependent L-type calcium channel subunit alpha-1C isoform 7	+	2162415	2807115
ASHGA5P026968	37.2287	79.5249	5.48479	6.04312	P	P	noncoding	ENST00000543559	CACNA1C-AS3	GENCODE	444	chr12	-	2712515	2716606		AAACAATGAATGACAGGCCAGCAAGCGCTGATTTCATGCTTTGTGTGGTCAGGATGATGT	intronic antisense	NM_001129834	CACNA1C	voltage-dependent L-type calcium channel subunit alpha-1C isoform 8	+	2162415	2807115
ASHGA5P026968	37.2287	79.5249	5.48479	6.04312	P	P	noncoding	ENST00000543559	CACNA1C-AS3	GENCODE	444	chr12	-	2712515	2716606		AAACAATGAATGACAGGCCAGCAAGCGCTGATTTCATGCTTTGTGTGGTCAGGATGATGT	intronic antisense	NM_001129835	CACNA1C	voltage-dependent L-type calcium channel subunit alpha-1C isoform 9	+	2162415	2807115
ASHGA5P026968	37.2287	79.5249	5.48479	6.04312	P	P	noncoding	ENST00000543559	CACNA1C-AS3	GENCODE	444	chr12	-	2712515	2716606		AAACAATGAATGACAGGCCAGCAAGCGCTGATTTCATGCTTTGTGTGGTCAGGATGATGT	intronic antisense	NM_001129836	CACNA1C	voltage-dependent L-type calcium channel subunit alpha-1C isoform 10	+	2162415	2807115
ASHGA5P026968	37.2287	79.5249	5.48479	6.04312	P	P	noncoding	ENST00000543559	CACNA1C-AS3	GENCODE	444	chr12	-	2712515	2716606		AAACAATGAATGACAGGCCAGCAAGCGCTGATTTCATGCTTTGTGTGGTCAGGATGATGT	intronic antisense	NM_001129837	CACNA1C	voltage-dependent L-type calcium channel subunit alpha-1C isoform 11	+	2162415	2807115
ASHGA5P026968	37.2287	79.5249	5.48479	6.04312	P	P	noncoding	ENST00000543559	CACNA1C-AS3	GENCODE	444	chr12	-	2712515	2716606		AAACAATGAATGACAGGCCAGCAAGCGCTGATTTCATGCTTTGTGTGGTCAGGATGATGT	intronic antisense	NM_001129838	CACNA1C	voltage-dependent L-type calcium channel subunit alpha-1C isoform 12	+	2162415	2807115
ASHGA5P026968	37.2287	79.5249	5.48479	6.04312	P	P	noncoding	ENST00000543559	CACNA1C-AS3	GENCODE	444	chr12	-	2712515	2716606		AAACAATGAATGACAGGCCAGCAAGCGCTGATTTCATGCTTTGTGTGGTCAGGATGATGT	intronic antisense	NM_001129839	CACNA1C	voltage-dependent L-type calcium channel subunit alpha-1C isoform 13	+	2162415	2807115
ASHGA5P026968	37.2287	79.5249	5.48479	6.04312	P	P	noncoding	ENST00000543559	CACNA1C-AS3	GENCODE	444	chr12	-	2712515	2716606		AAACAATGAATGACAGGCCAGCAAGCGCTGATTTCATGCTTTGTGTGGTCAGGATGATGT	intronic antisense	NM_001129840	CACNA1C	voltage-dependent L-type calcium channel subunit alpha-1C isoform 14	+	2162415	2807115
ASHGA5P026968	37.2287	79.5249	5.48479	6.04312	P	P	noncoding	ENST00000543559	CACNA1C-AS3	GENCODE	444	chr12	-	2712515	2716606		AAACAATGAATGACAGGCCAGCAAGCGCTGATTTCATGCTTTGTGTGGTCAGGATGATGT	intronic antisense	NM_001129841	CACNA1C	voltage-dependent L-type calcium channel subunit alpha-1C isoform 15	+	2162415	2807115
ASHGA5P026968	37.2287	79.5249	5.48479	6.04312	P	P	noncoding	ENST00000543559	CACNA1C-AS3	GENCODE	444	chr12	-	2712515	2716606		AAACAATGAATGACAGGCCAGCAAGCGCTGATTTCATGCTTTGTGTGGTCAGGATGATGT	intronic antisense	NM_001129842	CACNA1C	voltage-dependent L-type calcium channel subunit alpha-1C isoform 16	+	2162415	2807115
ASHGA5P026968	37.2287	79.5249	5.48479	6.04312	P	P	noncoding	ENST00000543559	CACNA1C-AS3	GENCODE	444	chr12	-	2712515	2716606		AAACAATGAATGACAGGCCAGCAAGCGCTGATTTCATGCTTTGTGTGGTCAGGATGATGT	intronic antisense	NM_001129843	CACNA1C	voltage-dependent L-type calcium channel subunit alpha-1C isoform 17	+	2162415	2807115
ASHGA5P026968	37.2287	79.5249	5.48479	6.04312	P	P	noncoding	ENST00000543559	CACNA1C-AS3	GENCODE	444	chr12	-	2712515	2716606		AAACAATGAATGACAGGCCAGCAAGCGCTGATTTCATGCTTTGTGTGGTCAGGATGATGT	intronic antisense	NM_001129844	CACNA1C	voltage-dependent L-type calcium channel subunit alpha-1C isoform 19	+	2162415	2807115
ASHGA5P026968	37.2287	79.5249	5.48479	6.04312	P	P	noncoding	ENST00000543559	CACNA1C-AS3	GENCODE	444	chr12	-	2712515	2716606		AAACAATGAATGACAGGCCAGCAAGCGCTGATTTCATGCTTTGTGTGGTCAGGATGATGT	intronic antisense	NM_001129846	CACNA1C	voltage-dependent L-type calcium channel subunit alpha-1C isoform 20	+	2162415	2807115
ASHGA5P026968	37.2287	79.5249	5.48479	6.04312	P	P	noncoding	ENST00000543559	CACNA1C-AS3	GENCODE	444	chr12	-	2712515	2716606		AAACAATGAATGACAGGCCAGCAAGCGCTGATTTCATGCTTTGTGTGGTCAGGATGATGT	intronic antisense	NM_001167623	CACNA1C	voltage-dependent L-type calcium channel subunit alpha-1C isoform 21	+	2162415	2807115
ASHGA5P026968	37.2287	79.5249	5.48479	6.04312	P	P	noncoding	ENST00000543559	CACNA1C-AS3	GENCODE	444	chr12	-	2712515	2716606		AAACAATGAATGACAGGCCAGCAAGCGCTGATTTCATGCTTTGTGTGGTCAGGATGATGT	intronic antisense	NM_001167624	CACNA1C	voltage-dependent L-type calcium channel subunit alpha-1C isoform 22	+	2162415	2807115
ASHGA5P026968	37.2287	79.5249	5.48479	6.04312	P	P	noncoding	ENST00000543559	CACNA1C-AS3	GENCODE	444	chr12	-	2712515	2716606		AAACAATGAATGACAGGCCAGCAAGCGCTGATTTCATGCTTTGTGTGGTCAGGATGATGT	intronic antisense	NM_001167625	CACNA1C	voltage-dependent L-type calcium channel subunit alpha-1C isoform 23	+	2162415	2807115
ASHGA5P026968	37.2287	79.5249	5.48479	6.04312	P	P	noncoding	ENST00000543559	CACNA1C-AS3	GENCODE	444	chr12	-	2712515	2716606		AAACAATGAATGACAGGCCAGCAAGCGCTGATTTCATGCTTTGTGTGGTCAGGATGATGT	intronic antisense	NM_199460	CACNA1C	voltage-dependent L-type calcium channel subunit alpha-1C isoform 1	+	2162415	2807115
ASHGA5P026827	395.6	531.972	8.87368	8.80689	P	P	noncoding	TCONS_00011825	XLOC_005311	LincRNAs identified by Cabili et al	283	chr6	+	47824776	47838098		ATGGGAAATGGTGTTGGATCAGCAGAAAACTGGAAATCTTATTTGTTTCCCTCCAGACTA	intergenic
ASHGA5P058217	46.7426	73.3499	5.8135	5.92634	P	P	noncoding	TCONS_00028249	XLOC_013591	LincRNAs identified by Cabili et al	564	chr20	+	58896459	58899668		TTTCAGGAACTGCTGAAGAAAATCACCAGAAAATCATACTGGTAGCCTTCAAGTGGCCAT	intergenic
ASHGA5P048382	30.8752	45.7305	5.21281	5.25063	P	P	noncoding	ENST00000536540	RP11-867G2.8	GENCODE	954	chr11	-	94278495	94473435		TTGAAGAACTTACTCCCATGATGCGGCAGTCAAGGAGATGCACAGTAGAGGATCAAAAAG	intronic antisense	NM_152431	PIWIL4	piwi-like protein 4	+	94300473	94354587
[truncated: 31,786 more rows]
