# Supplementary material for: Histone acetyltransferase inhibitor II induces apoptosis in glioma cell lines via the p53 signaling pathway
Source: J Exp Clin Cancer Res. 2014 Dec 19;33(1):108. doi: 10.1186/s13046-014-0108-3 (PMC4321714; doi:10.1186/s13046-014-0108-3)
Supplement: Additional file 7: Table S5. — Differentially expressed lncRNAs in HATi II-treated U251 cells. Sheet 1 represents lncRNAs upregulated in HATi II-treated U251 cells and Sheet 2 represents lncRNAs downregulated in HATi II-treated U251 cells, compared to DMSO-treated control cells. [file 13046_2014_108_MOESM7_ESM.xls]

## Sheet: U251 HATi II vs U251_up
# Condition pairs: U251 HATi II vs U251 # Fold Change cut-off: 2.0 # Column A: ProbeName, it represents probe name. # Column B: FC (abs), Absolute Fold Change between two samples. # Column C: FC, Fold Change, positive value indicates up-regulation and negative value indicates down-regulation. # Column D: Log FC, Log Fold Change, log2 value of absolute fold change. Positive value indicates up-regu…
U251 HATi II vs U251 2.0 fold up regulated LncRNAs
	Fold Change and Regulation				Annotations																		Raw Intensities		Normalized Intensities
ProbeName	FC (abs) ([U251 HATi II] vs [U251])	FC ([U251 HATi II] vs [U251])	Log FC ([U251 HATi II] vs [U251])	Regulation ([U251 HATi II] vs [U251])	type	seqname	GeneSymbol	source	RNAlength	chrom	strand	txStart	txEnd	Xhyb	Sequence	relationship	Associated_gene_acc	Associated_gene_name	Associated_protein_name	Associated_gene_strand	Associated_gene_start	Associated_gene_end	[U251](raw)	[U251 HATi II](raw)	[U251](normalized)	[U251 HATi II](normalized)
ASHGA5P041796	2.0983	2.0983	1.06922	up	noncoding	uc021yys.1	DQ591995	UCSC_knowngene	1470	chr6	-	34252326	34253796		CCAGAGAAATAATAGGTATTTGTTAGACCTGAGTGTACATTTCACATGTTATCCTTCACA	intergenic							4008.65	11558.3	12.1852	13.2544
ASHGA5P028907	2.83731	2.83731	1.50453	up	noncoding	ENST00000434547	STK24-AS1	GENCODE	1278	chr13	+	99229497	99231084	TCONS_00021879	AACGGAACAGCCAAAAAGTCTCACAGAGGTTAAGTAAATAATAGCATTTTCATACGAGTA	bidirectional	NM_001032296	STK24	serine/threonine-protein kinase 24 isoform b	-	99102454	99229396	112.431	454.893	7.07622	8.58075
ASHGA5P038612	2.28836	2.28836	1.19432	up	noncoding	NR_036497	LPP-AS2	RefSeq	2897	chr3	-	187868993	187871876		CAGGTGAGCATGGTGAGCATGGTGTTAGCATGAACATCATATAAAGTTAACTACAAAAGA	natural antisense	NM_001167672	LPP	lipoma-preferred partner isoform b	+	187871662	188608460	1033.18	3277.63	10.2537	11.448
ASHGA5P037850	4.10331	4.10331	2.03679	up	noncoding	ENST00000454285	RP11-543D5.1	GENCODE	815	chr1	+	48154134	48169055		AGACGATGTAATTTCAACAAGGACGATTTCGGTCTTTTGCAAAGACCCTTCTATTAGCAG	intergenic							5	25.4762	2.36009	4.39687
ASHGA5P018055	5.03263	5.03263	2.33131	up	noncoding	ENST00000448897	RP11-149I23.3	GENCODE	232	chr10	+	91043555	91051882		CGACCATGAGGCTCTAGGGGATGGTAGAGTCACAGGATGGAAGAACTCTGTGTCCTTGAA	intronic antisense	ENST00000282673	LIPA	lipase A, lysosomal acid, cholesterol esterase [Source:HGNC Symbol;Acc:6617]	-	90984865	91102461	96.8717	698.335	6.86399	9.1953
ASHGA5P018055	5.03263	5.03263	2.33131	up	noncoding	ENST00000448897	RP11-149I23.3	GENCODE	232	chr10	+	91043555	91051882		CGACCATGAGGCTCTAGGGGATGGTAGAGTCACAGGATGGAAGAACTCTGTGTCCTTGAA	intronic antisense	ENST00000371829	LIPA	lipase A, lysosomal acid, cholesterol esterase [Source:HGNC Symbol;Acc:6617]	-	90973327	91102472	96.8717	698.335	6.86399	9.1953
ASHGA5P018055	5.03263	5.03263	2.33131	up	noncoding	ENST00000448897	RP11-149I23.3	GENCODE	232	chr10	+	91043555	91051882		CGACCATGAGGCTCTAGGGGATGGTAGAGTCACAGGATGGAAGAACTCTGTGTCCTTGAA	intronic antisense	ENST00000371837	LIPA	lipase A, lysosomal acid, cholesterol esterase [Source:HGNC Symbol;Acc:6617]	-	90973325	91174314	96.8717	698.335	6.86399	9.1953
ASHGA5P018055	5.03263	5.03263	2.33131	up	noncoding	ENST00000448897	RP11-149I23.3	GENCODE	232	chr10	+	91043555	91051882		CGACCATGAGGCTCTAGGGGATGGTAGAGTCACAGGATGGAAGAACTCTGTGTCCTTGAA	intronic antisense	ENST00000425287	LIPA	lipase A, lysosomal acid, cholesterol esterase [Source:HGNC Symbol;Acc:6617]	-	90973337	91174382	96.8717	698.335	6.86399	9.1953
ASHGA5P018055	5.03263	5.03263	2.33131	up	noncoding	ENST00000448897	RP11-149I23.3	GENCODE	232	chr10	+	91043555	91051882		CGACCATGAGGCTCTAGGGGATGGTAGAGTCACAGGATGGAAGAACTCTGTGTCCTTGAA	intronic antisense	ENST00000541980	LIPA	lipase A, lysosomal acid, cholesterol esterase [Source:HGNC Symbol;Acc:6617]	-	90973327	91095301	96.8717	698.335	6.86399	9.1953
ASHGA5P029623	2.389	2.389	1.25641	up	noncoding	ENST00000559968	RP11-643G16.4	GENCODE	1698	chr14	+	68081645	68083343		ATATGGGATGGTAGCTTTACATCTTCAGTTGTCTCTGATGCAGCTTATATGAAATAATTG	intergenic							27463.7	83284.1	14.9717	16.2281
ASHGA5P040750	2.0503	2.0503	1.03583	up	noncoding	ENST00000457216	RP11-403I13.4	GENCODE	566	chr1	+	149239530	149245181		CTTGTTTTTGTGGCTAAGGATTCTCAGAGTTGTAGGATGCTGACAAAGTTTATCCCAAAG	intergenic							25.1268	74.634	4.91517	5.951
ASHGA5P022843	2.20876	2.20876	1.14324	up	noncoding	NR_026799	SH3GL3	RefSeq	1785	chr15	+	84116090	84287493	NM_003027	ATATCTTCAGCCAAATCCAGAGCTAAGCTAGGAATGCTGAACACTGTGTCGAAGATCCGA	exon sense-overlapping	NM_003027	SH3GL3	endophilin-A3	+	84116090	84287493	9.6341	31.3914	3.55764	4.70088
ASHGA5P043319	2.07028	2.07028	1.04983	up	noncoding	NR_046216	MGC27345	RefSeq	10079	chr7	-	127937737	127947816		GTGATCCTTTGCTTGGCTCTGAAGGAGCAGTGTTTTATATGTAAAGAATATATTCTGTAT	intergenic							10.975	33.2081	3.73633	4.78616
ASHGA5P038678	3.08645	3.08645	1.62595	up	noncoding	NR_024065	LINC00312	RefSeq	2903	chr3	+	8613467	8616354		GCCAAGTGGCACAGCTCATCTTGAAGTAATTATAATGCCACTAAAATTCTCATTTGTATT	intergenic							6.10382	28.148	2.91572	4.54166
ASHGA5P035596	2.84193	2.84193	1.50687	up	noncoding	ENST00000423838	AC068138.1	GENCODE	1134	chr2	-	227044759	227050087		GCAGAAGTTCTATGAGATGAAGTGAATGAATCACAGCTCATGATGTCTTCAAAATACAAT	intergenic							36.9503	151.806	5.47295	6.97982
ASHGA5P022331	32.7729	32.7729	5.03443	up	noncoding	uc001wuo.3	LOC283547	UCSC_knowngene	4400	chr14	-	39218542	39417475	NR_039982	CGTCTTGCTGATTATATGTCAAGTTCTGTGTGAAATGAGAGACCATGGGGATTCATTATT	intergenic							31.5657	1471.87	5.2445	10.2789
ASHGA5P016636	2.19339	2.19339	1.13316	up	noncoding	NR_027855	CLK1	RefSeq	1842	chr2	-	201717731	201729467		TTCACATGGGATGAAATTGTTGATACTTTAGGTGAAGGAGCTTTTGGAAAAGTTGTGGAG	exon sense-overlapping	NM_001162407	CLK1	dual specificity protein kinase CLK1 isoform 2	-	201717731	201729284	92.9742	293.344	6.80283	7.936
ASHGA5P016636	2.19339	2.19339	1.13316	up	noncoding	NR_027855	CLK1	RefSeq	1842	chr2	-	201717731	201729467		TTCACATGGGATGAAATTGTTGATACTTTAGGTGAAGGAGCTTTTGGAAAAGTTGTGGAG	exon sense-overlapping	NM_004071	CLK1	dual specificity protein kinase CLK1 isoform 1	-	201717731	201729467	92.9742	293.344	6.80283	7.936
ASHGA5P026818	3.00004	3.00004	1.58498	up	noncoding	TCONS_00011820	XLOC_005303	LincRNAs identified by Cabili et al	597	chr6	+	45633187	45634483		GGAGCTGGCCTATAAATCCTAAATACAGATGTAGTGATTGAACCCATCTAGGTAGCTTAT	intergenic							151.996	650.349	7.51102	9.096
ASHGA5P031398	5.01002	5.01002	2.32482	up	noncoding	uc002flc.1	BC028224	UCSC_knowngene	2391	chr16	-	88709698	88712089		CTGTTCATGACGTATATGATGTGACATATTTTTCCACCAGATATTATGGGATAGAAGATG	exon sense-overlapping	NM_000101	CYBA	cytochrome b-245 light chain	-	88709696	88717492	5	31.0907	2.36009	4.6849
ASHGA5P043655	2.30833	2.30833	1.20685	up	noncoding	ENST00000423781	AC004870.4	GENCODE	706	chr7	+	47009313	47067079		ACCAGTACTGAGTGATGAAGAACATTTTGCTAAGTTGTTCTATCGTGGTCCTTGCTTAAG	intergenic							116.264	385.335	7.12629	8.33314
ASHGA5P046788	2.23663	2.23663	1.16133	up	noncoding	NR_028057	PLCXD1	RefSeq	2103	chrY	+	142990	170022		AGTGTCCCGCAGAGACCCGGCGGGAGCTGCCAGGAGCTCTGGGATTCCAGCGGCTGGAAG	exon sense-overlapping	NM_018390	PLCXD1	PI-PLC X domain-containing protein 1	+	148060	170022	13.2423	43.3574	4.01161	5.17293
ASHGA5P040810	3.7255	3.7255	1.89743	up	noncoding	uc003lul.1	AX747215	UCSC_knowngene	2163	chr5	-	151136012	151138175		TATACACATACTGGAAGGGGAAGAGTGTGTTACCTGAGAGTTTTCTCAGACAAATGCCCG	exon sense-overlapping	NM_004045	ATOX1	copper transport protein ATOX1	-	151122382	151138210	6.41459	35.442	2.98371	4.88115
ASHGA5P032023	2.28688	2.28688	1.19338	up	noncoding	ENST00000419190	RP11-465N4.4	GENCODE	788	chr1	-	201969221	201979481		AGAGATTCAGCAACAAAGAGGCCTAGTAGGGAGAGGAGTTACTAGGTTTAGGGGTTTTTC	intronic antisense	NM_020216	RNPEP	aminopeptidase B	+	201951765	201975275	16.6036	55.2546	4.32718	5.52056
ASHGA5P021285	2.21063	2.21063	1.14446	up	noncoding	ENST00000529456	FAM66B	GENCODE	1432	chr8	-	7159132	7212876	NR_027424	GGAAAAACAACCTGCAGAGTTACTATGAATTATTATATTGTGGCTACTTACACCAAGATG	intronic antisense	NM_001256873	USP17L1P	putative ubiquitin carboxyl-terminal hydrolase 17-like protein 1	+	7189908	7191501	13.3895	43.341	4.02812	5.17258
ASHGA5P021285	2.21063	2.21063	1.14446	up	noncoding	ENST00000529456	FAM66B	GENCODE	1432	chr8	-	7159132	7212876	NR_027424	GGAAAAACAACCTGCAGAGTTACTATGAATTATTATATTGTGGCTACTTACACCAAGATG	intronic antisense	NM_001256874	USP17L4	inactive ubiquitin carboxyl-terminal hydrolase 17-like protein 4	+	7194636	7196229	13.3895	43.341	4.02812	5.17258
ASHGA5P044836	2.31738	2.31738	1.21249	up	noncoding	TCONS_00002142	XLOC_000363	LincRNAs identified by Cabili et al	264	chr1	+	117647168	117647504		TGTCCTCATGAGGCTTAGCATCTAAGGGAGACAGGCATGAATTAACAGAAGTGGCATTCT	intergenic							16.3929	55.3537	4.30991	5.5224
ASHGA5P027000	3.51126	3.51126	1.81199	up	noncoding	ENST00000447687	CD27-AS1	GENCODE	467	chr12	-	6556995	6557951	ENST00000536388, uc001qof.3, uc009zem.2	AGGAGTGATGACAAGGGTCTCCGCCAAAAGGGAAATGGAGGGGTTAAAGAAGCTGCTGGG	intronic antisense	NM_001242	CD27	CD27 antigen precursor	+	6554050	6560884	376.31	1845.62	8.80382	10.6158
ASHGA5P032523	2.06997	2.06997	1.04961	up	noncoding	NR_038230	LOC284080	RefSeq	2533	chr17	-	48127712	48133103		CTGCCGTACACTAGATGAAATGTGGTTATTTGCTCAGGTAGAAATAAAGACTAAAATACC	bidirectional	NM_002204	ITGA3	integrin alpha-3 isoform a precursor	+	48133339	48167849	85.2674	254.029	6.67818	7.72779
ASHGA5P032523	2.06997	2.06997	1.04961	up	noncoding	NR_038230	LOC284080	RefSeq	2533	chr17	-	48127712	48133103		CTGCCGTACACTAGATGAAATGTGGTTATTTGCTCAGGTAGAAATAAAGACTAAAATACC	bidirectional	NM_005501	ITGA3	integrin alpha-3 isoform b precursor	+	48133339	48167849	85.2674	254.029	6.67818	7.72779
ASHGA5P026066	2.24188	2.24188	1.16471	up	noncoding	BF880470		LincRNAs identified by Khalil et al	168	chr5	-	57527688	57527857		GGCATTGACTTATTATGCCAAAAAGTTAGTGTGATCATGGCAATTTCATGTGTTTAAACC	intergenic							18.3644	59.9823	4.47322	5.63794
ASHGA5P017865	2.45779	2.45779	1.29736	up	noncoding	ENST00000446475	COL18A1-AS2	GENCODE	552	chr21	-	46827300	46829980		AACAATCCAGGAAAACAGGAGTGCCCTGAAAAACAAGTTTTGCTGAAATTCAAAACTATC	intronic antisense	NM_130445	COL18A1	collagen alpha-1(XVIII) chain isoform 2 precursor	+	46825096	46933634	9.54857	34.5417	3.54537	4.84273
ASHGA5P031910	2.18688	2.18688	1.12888	up	noncoding	NR_027756	HTA	RefSeq	1114	chr16	+	73126247	73127672		GGCGGCGTTCCCAGGAAAATTCTAACTAATCATAAAAATAGAAAGAAAAACGCAACCTAA	intergenic							271.504	842.038	8.34182	9.47069
ASHGA5P034015	2.90826	2.90826	1.54016	up	noncoding	TCONS_00004039	XLOC_001878	LincRNAs identified by Cabili et al	245	chr2	+	222688045	222688435		CATTTCTGAGTCACCATCCAGTGGGAAAAAGATCTCAAAAAGGGACCAAGAATAACAAAG	intergenic							73.0351	305.703	6.45674	7.9969
ASHGA5P054562	2.02596	2.02596	1.01861	up	noncoding	uc001kra.4	LINC00263	UCSC_knowngene	996	chr10	+	102133332	102148116	NR_026762	CGGGGCTCTGCTCTCCTACCTCAGTCTGCCCTACCCTGGAATGGGGAAAATGCGGACATG	intergenic							925.459	2602.03	10.0892	11.1078
ASHGA5P039145	4.6021	4.6021	2.20229	up	noncoding	ENST00000494900	RP11-152C17.1	GENCODE	429	chr3	+	168720861	168723254		GAAGAATGAAGGAAAAGAAAAATGATCACAAATGGGTTTTTGTTTTAATCAGGAAATACG	intergenic							5	28.538	2.36009	4.56238
ASHGA5P030519	2.17133	2.17133	1.11858	up	noncoding	TCONS_00008505	XLOC_003985	LincRNAs identified by Cabili et al	242	chr4	-	76103903	76105665		TCCTTGATGTGATCTCTGCACATCATGCAACCCTAAACCTAAATATATTCTCTGTGTGGG	intergenic							357.348	1094.57	8.73203	9.8506
ASHGA5P038525	2.28225	2.28225	1.19046	up	noncoding	TCONS_00023266	XLOC_011306	LincRNAs identified by Cabili et al	1252	chr15	+	74210408	74211722		TTGAGCAAAGCTTTGAACAGATTCAGGTAGTTGACCACACAGAGCAGGGGAAATTGCCAT	intergenic							15.8472	52.5824	4.25892	5.44937
ASHGA5P036184	5.4604	5.4604	2.44901	up	noncoding	ENST00000414256	AC074093.1	GENCODE	604	chr2	+	145425585	145647781		TCCTGTGAAGGTTCTATGACCTATTTTGATATGTAGACAGTGGTAAAATGCTCAAAGCTC	intergenic							5	33.7242	2.36009	4.80909
ASHGA5P036629	2.19469	2.19469	1.13402	up	noncoding	NR_015406	LOC149837	RefSeq	3591	chr20	-	5479217	5485242		GGGTCCAAGTTTATGTTCGAAGAATATAAGCATGATTTGGAGACTCCTGATGTTCATATG	intergenic							12.4594	39.9769	3.92129	5.05531
ASHGA5P048808	3.1169	3.1169	1.64011	up	noncoding	ENST00000565686	RP11-24M17.4	GENCODE	553	chr15	+	76030160	76051073		TGTCCAAGTCACGTGATCGTCGAATCTGTTGACCTGGCGCCACCGGAAAAAGAAATTCCC	exon sense-overlapping	ENST00000543887	AC019294.1		+	76030310	76031568	11.749	53.615	3.83821	5.47832
ASHGA5P037474	2.43892	2.43892	1.28624	up	noncoding	ENST00000428667	AP000695.4	GENCODE	715	chr21	+	37818028	37904706		AAGACTTTCACCCATGCGGTTGGAATGCTAGCCTTAAAATATATACAATTGTTACATGTC	intronic antisense	NM_001146077	CLDN14	claudin-14	-	37832919	37948867	30.6644	108.13	5.20276	6.489
ASHGA5P037474	2.43892	2.43892	1.28624	up	noncoding	ENST00000428667	AP000695.4	GENCODE	715	chr21	+	37818028	37904706		AAGACTTTCACCCATGCGGTTGGAATGCTAGCCTTAAAATATATACAATTGTTACATGTC	intronic antisense	NM_001146078	CLDN14	claudin-14	-	37832919	37915117	30.6644	108.13	5.20276	6.489
ASHGA5P037474	2.43892	2.43892	1.28624	up	noncoding	ENST00000428667	AP000695.4	GENCODE	715	chr21	+	37818028	37904706		AAGACTTTCACCCATGCGGTTGGAATGCTAGCCTTAAAATATATACAATTGTTACATGTC	intronic antisense	NM_001146079	CLDN14	claudin-14	-	37832919	37852388	30.6644	108.13	5.20276	6.489
ASHGA5P037474	2.43892	2.43892	1.28624	up	noncoding	ENST00000428667	AP000695.4	GENCODE	715	chr21	+	37818028	37904706		AAGACTTTCACCCATGCGGTTGGAATGCTAGCCTTAAAATATATACAATTGTTACATGTC	intronic antisense	NM_012130	CLDN14	claudin-14	-	37832919	37838739	30.6644	108.13	5.20276	6.489
ASHGA5P037474	2.43892	2.43892	1.28624	up	noncoding	ENST00000428667	AP000695.4	GENCODE	715	chr21	+	37818028	37904706		AAGACTTTCACCCATGCGGTTGGAATGCTAGCCTTAAAATATATACAATTGTTACATGTC	intronic antisense	NM_144492	CLDN14	claudin-14	-	37832919	37852388	30.6644	108.13	5.20276	6.489
ASHGA5P056375	2.12321	2.12321	1.08625	up	noncoding	TCONS_00003812	XLOC_001614	LincRNAs identified by Cabili et al	698	chr2	+	107201802	107277026		AAGAGTTCAGAGAAGTCCCAACGTAGAAAGTGGAATTCATGGTGGATTCTTTTGATGGGG	intergenic							12.6771	39.416	3.94744	5.03369
ASHGA5P038149	2.81558	2.81558	1.49343	up	noncoding	ENST00000431057	AC116035.2	GENCODE	517	chr3	-	30566481	30567705		GAGCCATAGTGAGAGTATGGACACCACAGAAATCAACTTACATATCAAGGCTTTTTCTTT	intergenic							7.15335	29.8907	3.1348	4.62823
ASHGA5P051858	3.56084	3.56084	1.83222	up	noncoding	ENST00000422555	AC073135.3	GENCODE	567	chr3	+	197836982	197837809		TGCTAGATTAGGTAAGATTTGACTCTTTGAAGGTGAGAAGGGACAGGGCAACAACACAGG	intergenic							17.0339	88.4853	4.36525	6.19747
ASHGA5P039383	11.7072	11.7072	3.54932	up	noncoding	ENST00000512517	RP11-83C7.2	GENCODE	2059	chr4	-	38422282	38524801		TCAACTTCTTTATACAACAATGGCAGAGAAGTTCTACAATATGGAGTCCTGTGATAAAAG	intergenic							12.7491	217.948	3.95509	7.50441
ASHGA5P058483	2.16977	2.16977	1.11754	up	noncoding	uc004afb.1	AK096159	UCSC_knowngene	2045	chr9	-	68743530	68769869	ENST00000412376	GTTCTGATATAGAGACATCTGGTGATACTATCTGTTGATTGCAAAGAAAAATATACCCGA	intergenic							44.0997	138.463	5.72989	6.84743
ASHGA5P038333	2.11111	2.11111	1.078	up	noncoding	ENST00000429871	RP4-630A11.3	GENCODE	423	chr1	+	65952088	65959871		GCAGCAAGCCAGGAACACATAATTGAAAGGAAATTTCTGTACTGGCGTATTATTTTTTCA	intron sense-overlapping	NM_001003679	LEPR	leptin receptor isoform 3 precursor	+	65886334	66101111	16.233	49.7647	4.29412	5.37212
ASHGA5P038333	2.11111	2.11111	1.078	up	noncoding	ENST00000429871	RP4-630A11.3	GENCODE	423	chr1	+	65952088	65959871		GCAGCAAGCCAGGAACACATAATTGAAAGGAAATTTCTGTACTGGCGTATTATTTTTTCA	intron sense-overlapping	NM_001003680	LEPR	leptin receptor isoform 2 precursor	+	65886334	66096095	16.233	49.7647	4.29412	5.37212
ASHGA5P038333	2.11111	2.11111	1.078	up	noncoding	ENST00000429871	RP4-630A11.3	GENCODE	423	chr1	+	65952088	65959871		GCAGCAAGCCAGGAACACATAATTGAAAGGAAATTTCTGTACTGGCGTATTATTTTTTCA	intron sense-overlapping	NM_002303	LEPR	leptin receptor isoform 1 precursor	+	65886334	66103176	16.233	49.7647	4.29412	5.37212
ASHGA5P021301	2.0793	2.0793	1.0561	up	noncoding	ENST00000529777	RP11-689N19.3	GENCODE	407	chr11	-	76835716	76837201		AATAGAACAGGCTTTCAATTTTCTTTTAAAACCCCTGATTAAAATTGAGATTTTCAAAAC	natural antisense	NM_004055	CAPN5	calpain-5	+	76777991	76837198	12.9129	39.3107	3.97337	5.02947
ASHGA5P017543	2.49775	2.49775	1.32063	up	noncoding	ENST00000442889	RP11-312B8.1	GENCODE	415	chr1	-	6843951	6844903		AAAGTTGAATCAAAATAAGTGAAAAATCCTCGTTCAAGTGTTCTGGCATTAAGATTGACT	bidirectional	NM_001195563	CAMTA1	calmodulin-binding transcription activator 1 isoform 2	+	6845383	6932107	219.236	778.353	8.03495	9.35557
ASHGA5P017543	2.49775	2.49775	1.32063	up	noncoding	ENST00000442889	RP11-312B8.1	GENCODE	415	chr1	-	6843951	6844903		AAAGTTGAATCAAAATAAGTGAAAAATCCTCGTTCAAGTGTTCTGGCATTAAGATTGACT	bidirectional	NM_001242701	CAMTA1	calmodulin-binding transcription activator 1 isoform 3	+	6845383	6948261	219.236	778.353	8.03495	9.35557
ASHGA5P017543	2.49775	2.49775	1.32063	up	noncoding	ENST00000442889	RP11-312B8.1	GENCODE	415	chr1	-	6843951	6844903		AAAGTTGAATCAAAATAAGTGAAAAATCCTCGTTCAAGTGTTCTGGCATTAAGATTGACT	bidirectional	NM_015215	CAMTA1	calmodulin-binding transcription activator 1 isoform 1	+	6845383	7829766	219.236	778.353	8.03495	9.35557
ASHGA5P027402	5.0597	5.0597	2.33905	up	noncoding	ENST00000489520	RPSAP52	GENCODE	1144	chr12	-	66151799	66220754		TCTTGCACGGACTCTTAAGCAACATGAAAATAAGGTTGACAGAAAATAAACATCAGTTTC	intronic antisense	NM_003483	HMGA2	high mobility group protein HMGI-C isoform a	+	66218239	66360071	225.92	1616.77	8.07904	10.4181
ASHGA5P027402	5.0597	5.0597	2.33905	up	noncoding	ENST00000489520	RPSAP52	GENCODE	1144	chr12	-	66151799	66220754		TCTTGCACGGACTCTTAAGCAACATGAAAATAAGGTTGACAGAAAATAAACATCAGTTTC	intronic antisense	NM_003484	HMGA2	high mobility group protein HMGI-C isoform b	+	66218239	66309307	225.92	1616.77	8.07904	10.4181
ASHGA5P032454	2.88377	2.88377	1.52795	up	noncoding	ENST00000441312	AC015936.3	GENCODE	504	chr17	-	42980528	42981914		CTTGTTAAGAGCTGTGGAGATCAGTGTTTGTTTACCATAAAGATTTTGCTTTTTCCCTTT	natural antisense	NM_001258395	CCDC103	coiled-coil domain-containing protein 103 isoform 1	+	42977079	42981047	111.185	457.478	7.06115	8.5891
ASHGA5P032454	2.88377	2.88377	1.52795	up	noncoding	ENST00000441312	AC015936.3	GENCODE	504	chr17	-	42980528	42981914		CTTGTTAAGAGCTGTGGAGATCAGTGTTTGTTTACCATAAAGATTTTGCTTTTTCCCTTT	natural antisense	NM_001258396	CCDC103	coiled-coil domain-containing protein 103 isoform 1	+	42977079	42981047	111.185	457.478	7.06115	8.5891
ASHGA5P032454	2.88377	2.88377	1.52795	up	noncoding	ENST00000441312	AC015936.3	GENCODE	504	chr17	-	42980528	42981914		CTTGTTAAGAGCTGTGGAGATCAGTGTTTGTTTACCATAAAGATTTTGCTTTTTCCCTTT	natural antisense	NM_001258397	CCDC103	coiled-coil domain-containing protein 103 isoform 2	+	42977079	42981047	111.185	457.478	7.06115	8.5891
ASHGA5P032454	2.88377	2.88377	1.52795	up	noncoding	ENST00000441312	AC015936.3	GENCODE	504	chr17	-	42980528	42981914		CTTGTTAAGAGCTGTGGAGATCAGTGTTTGTTTACCATAAAGATTTTGCTTTTTCCCTTT	natural antisense	NM_001258398	CCDC103	coiled-coil domain-containing protein 103 isoform 3	+	42977079	42981047	111.185	457.478	7.06115	8.5891
ASHGA5P032454	2.88377	2.88377	1.52795	up	noncoding	ENST00000441312	AC015936.3	GENCODE	504	chr17	-	42980528	42981914		CTTGTTAAGAGCTGTGGAGATCAGTGTTTGTTTACCATAAAGATTTTGCTTTTTCCCTTT	natural antisense	NM_001258399	CCDC103	coiled-coil domain-containing protein 103 isoform 4	+	42977079	42981047	111.185	457.478	7.06115	8.5891
ASHGA5P032454	2.88377	2.88377	1.52795	up	noncoding	ENST00000441312	AC015936.3	GENCODE	504	chr17	-	42980528	42981914		CTTGTTAAGAGCTGTGGAGATCAGTGTTTGTTTACCATAAAGATTTTGCTTTTTCCCTTT	natural antisense	NM_213607	CCDC103	coiled-coil domain-containing protein 103 isoform 1	+	42977079	42981047	111.185	457.478	7.06115	8.5891
ASHGA5P028598	2.52109	2.52109	1.33405	up	noncoding	TCONS_00009860	XLOC_004273	LincRNAs identified by Cabili et al	636	chr5	+	6773580	6776088		TGAAAACCAGGATGCTGGCGAATGTTGAGTAGCTAAGCTGCACAGGAAATACCACTTGAT	intergenic							10.6561	39.2001	3.69175	5.0258
ASHGA5P047760	11.2506	11.2506	3.49193	up	noncoding	NR_023362	LOC100169752	RefSeq	762	chr10	+	127262939	127267014		TTGTTTGCTGGCACAGGAATGACATTTCAACTGGAATTAAATTGTCGTCAGTTAACAGAA	intronic antisense	ENST00000532135	C10orf122	chromosome 10 open reading frame 122 [Source:HGNC Symbol;Acc:31653]	-	127265090	127371675	5	69.6017	2.36009	5.85202
ASHGA5P032846	2.82307	2.82307	1.49726	up	noncoding	ENST00000433058	RP11-496N12.6	GENCODE	656	chr1	-	225635692	225652985		ATCCCGAAGATATGTGTTTGGCCAATAAAACACTGAATAAAAATCCATCATGTTTCCAGA	intergenic							96.021	389.598	6.85144	8.3487
ASHGA5P055314	2.26352	2.26352	1.17857	up	noncoding	TCONS_00007054	XLOC_002952	LincRNAs identified by Cabili et al	559	chr3	+	184455325	184456747		CCATTTATAGATGGTGAAGCCAAGGCCTGAAGACCTTTCCTGCAAGGTCGCAGAGGAAGA	intergenic							16.9202	55.7531	4.35433	5.5329
ASHGA5P018202	2.15787	2.15787	1.10961	up	noncoding	ENST00000450581	RP11-14C22.3	GENCODE	486	chr10	+	30944417	30946464		GGGAAGGAGTTTCTATTTCAACAATAAAAACTTAAGCTTCATTGGATTCCCATGTCAAAG	intergenic							93.9697	292.099	6.81979	7.92939
ASHGA5P042984	2.47726	2.47726	1.30874	up	noncoding	ENST00000433356	AC006380.3	GENCODE	575	chr7	-	31454258	31460900		CCAGAACAACTGACATACAGTAAATACTTAACATGTAGCAGATTCTGCTGTGTTTTTTGA	intergenic							6.86016	25.2943	3.0779	4.38664
ASHGA5P020326	3.01919	3.01919	1.59416	up	noncoding	ENST00000511634	RP11-231C18.1	GENCODE	474	chr4	+	55199058	55222121		CACGCAGTAGAACACAATAAATTATATTCAAATGGCAGTCAAGGAGGAAACTTTTCTTCC	intergenic							5.49599	25.0375	2.77665	4.37081
ASHGA5P043434	3.05038	3.05038	1.60899	up	noncoding	ENST00000446335	AC006019.3	GENCODE	698	chr7	-	153723371	153735689	ENST00000495144	GGGAAGGTGCTACATCGTTAACAACAGTGCCTTTCAAAAATGATGAACTATAATCTACTG	intronic antisense	NM_001039350	DPP6	dipeptidyl aminopeptidase-like protein 6 isoform 3	+	153584418	154685995	7.29238	32.9521	3.16466	4.77365
ASHGA5P035025	3.76003	3.76003	1.91074	up	noncoding	ENST00000413185	AC073283.4	GENCODE	1046	chr2	-	47558518	47572128		AAAGGTGATTTAGGTGACTTATCAACTTTTCATGAGTACAGATGAAGAACTCTTCTAGGG	bidirectional	ENST00000405271	EPCAM	epithelial cell adhesion molecule [Source:HGNC Symbol;Acc:11529]	+	47572296	47614039	21.1034	115.415	4.67162	6.58236
ASHGA5P017236	2.7363	2.7363	1.45222	up	noncoding	ENST00000439184	RP11-297H3.3	GENCODE	760	chr1	+	170143543	170210428		GTCAAGAGAGAGTGTTTCAATTGAATATTGCAACTGAAGACATTCACTCTGCGTTGATCA	intergenic							10.1432	40.5193	3.62314	5.07536
ASHGA5P043579	2.31837	2.31837	1.21311	up	noncoding	ENST00000472494	HOTTIP	GENCODE	2285	chr7	+	27240055	27242441		GGGGACTGAATTCTTGAGATTTATGGTGCACCTTATTGATCAAATTTATCTGGACTTTTT	bidirectional	NM_000522	HOXA13	homeobox protein Hox-A13	-	27236498	27239725	8.07935	27.7879	3.31008	4.5232
ASHGA5P050390	6.64457	6.64457	2.73218	up	noncoding	ENST00000451644	AC096559.1	GENCODE	623	chr2	+	12147241	12271711		CCTGAAAAGTGTTGTATTCCAGTGTGCCTCGGAAAAGAAAATAGGATTAATAAACTTTGA	intergenic							119.374	1128.36	7.16302	9.89519
ASHGA5P052187	2.13115	2.13115	1.09163	up	noncoding	ENST00000521775	CTD-2547L16.1	GENCODE	595	chr8	+	17942535	17953416		ATGCTTTGATGAAGCTCAGCACGCTGCCGAAATCTCGGCAGTATTTTTTCTTTTCTTTTT	bidirectional	NM_001127505	ASAH1	acid ceramidase isoform c	-	17913924	17942507	14.1928	44.177	4.10874	5.20037
ASHGA5P052187	2.13115	2.13115	1.09163	up	noncoding	ENST00000521775	CTD-2547L16.1	GENCODE	595	chr8	+	17942535	17953416		ATGCTTTGATGAAGCTCAGCACGCTGCCGAAATCTCGGCAGTATTTTTTCTTTTCTTTTT	bidirectional	NM_004315	ASAH1	acid ceramidase isoform b	-	17913924	17942507	14.1928	44.177	4.10874	5.20037
ASHGA5P052187	2.13115	2.13115	1.09163	up	noncoding	ENST00000521775	CTD-2547L16.1	GENCODE	595	chr8	+	17942535	17953416		ATGCTTTGATGAAGCTCAGCACGCTGCCGAAATCTCGGCAGTATTTTTTCTTTTCTTTTT	bidirectional	NM_177924	ASAH1	acid ceramidase isoform a preproprotein	-	17913924	17941879	14.1928	44.177	4.10874	5.20037
ASHGA5P027710	4.71007	4.71007	2.23575	up	noncoding	ENST00000537280	RP11-495K9.7	GENCODE	494	chr12	-	132131657	132132666		TTAGATTAAATTCAGAGTTTCTGGATCACGACAGGAAGCTGTGTCCAGCACGAAGGTGTC	intergenic							5	29.2301	2.36009	4.59583
ASHGA5P019729	2.51094	2.51094	1.32823	up	noncoding	ENST00000502082	RP11-382A18.1	GENCODE	1420	chr8	-	128302061	128494384		TTAAAAAAAGCTTTGTGCTGATGAACATGGTCACCTTGAAAGGTGTGTTGAATATGGCAG	intronic antisense	NM_001159542	POU5F1B	putative POU domain, class 5, transcription factor 1B	+	128427856	128429441	7.79196	29.0051	3.25739	4.58561
ASHGA5P027428	2.57711	2.57711	1.36575	up	noncoding	TCONS_00012328	XLOC_005871	LincRNAs identified by Cabili et al	291	chr6	-	148476260	148478197		ACATGGCAACACTGAATTGACAGAGTTCAAACACCAAAGGGGCATTTGAGAACTGGAGCT	intergenic							6.56696	25.1958	3.01536	4.38112
ASHGA5P022380	2.92168	2.92168	1.5468	up	noncoding	ENST00000555772	CTD-3049M7.1	GENCODE	1332	chr15	-	94607597	94614049		TTAGATAAAGCTAAACTTCACACCAAACTGCAAGAGAGTCTAAGAATGAAGAGAAAACTG	intergenic							48.1655	203.585	5.85949	7.40629
ASHGA5P044186	2.13915	2.13915	1.09704	up	noncoding	ENST00000520023	EXTL3-AS1	GENCODE	780	chr8	-	28555919	28558981		GTAACTTAACACATTGCTGCCCTTAACTTTGACTTACTTGCTTTTAAAGATGATGAAGCT	intronic antisense	ENST00000523149	EXTL3	exostoses (multiple)-like 3 [Source:HGNC Symbol;Acc:3518]	+	28480245	28608420	174.626	531.637	7.70925	8.80629
ASHGA5P044186	2.13915	2.13915	1.09704	up	noncoding	ENST00000520023	EXTL3-AS1	GENCODE	780	chr8	-	28555919	28558981		GTAACTTAACACATTGCTGCCCTTAACTTTGACTTACTTGCTTTTAAAGATGATGAAGCT	natural antisense	ENST00000220562	EXTL3	exostoses (multiple)-like 3 [Source:HGNC Symbol;Acc:3518]	+	28558843	28611204	174.626	531.637	7.70925	8.80629
ASHGA5P056626	2.13385	2.13385	1.09346	up	noncoding	TCONS_00006740	XLOC_003380	LincRNAs identified by Cabili et al	2837	chr3	-	193565531	193570323		AACTCAGACGGAAGAAAAAGGATTCCTCTGGAGAATCCCAGCAGGTTTCTGATTGGACAT	intergenic							22.5406	69.8365	4.76337	5.85683
ASHGA5P027126	2.36483	2.36483	1.24174	up	noncoding	ENST00000555862	RP11-713N11.4	GENCODE	490	chr12	-	25249801	25253914		CTGGTTGTCATCTTCACACAGAGGTGTTAAAGACTGTATAGAAAACAGCATATTAAAAGA	natural antisense	NM_001204126	LRMP	lymphoid-restricted membrane protein	+	25205180	25261269	7.13185	25.0615	3.13085	4.37259
ASHGA5P027126	2.36483	2.36483	1.24174	up	noncoding	ENST00000555862	RP11-713N11.4	GENCODE	490	chr12	-	25249801	25253914		CTGGTTGTCATCTTCACACAGAGGTGTTAAAGACTGTATAGAAAACAGCATATTAAAAGA	natural antisense	NM_001204127	LRMP	lymphoid-restricted membrane protein	+	25205180	25261269	7.13185	25.0615	3.13085	4.37259
ASHGA5P027126	2.36483	2.36483	1.24174	up	noncoding	ENST00000555862	RP11-713N11.4	GENCODE	490	chr12	-	25249801	25253914		CTGGTTGTCATCTTCACACAGAGGTGTTAAAGACTGTATAGAAAACAGCATATTAAAAGA	natural antisense	NM_006152	LRMP	lymphoid-restricted membrane protein	+	25205180	25261269	7.13185	25.0615	3.13085	4.37259
ASHGA5P045614	2.11368	2.11368	1.07975	up	noncoding	uc022bdg.1	DQ580140	UCSC_knowngene	310	chr9	+	6834701	6835011		ATGTACATGGCCATCCAGCCCGTGCTGTCCCTGTACTTCTTTGGCTGTACCACTGGTACC	intron sense-overlapping	NM_001146694	KDM4C	lysine-specific demethylase 4C isoform 2	+	6757640	7170920	2959.97	8607.67	11.7582	12.838
ASHGA5P045614	2.11368	2.11368	1.07975	up	noncoding	uc022bdg.1	DQ580140	UCSC_knowngene	310	chr9	+	6834701	6835011		ATGTACATGGCCATCCAGCCCGTGCTGTCCCTGTACTTCTTTGGCTGTACCACTGGTACC	intron sense-overlapping	NM_001146695	KDM4C	lysine-specific demethylase 4C isoform 3	+	6757640	7077264	2959.97	8607.67	11.7582	12.838
ASHGA5P045614	2.11368	2.11368	1.07975	up	noncoding	uc022bdg.1	DQ580140	UCSC_knowngene	310	chr9	+	6834701	6835011		ATGTACATGGCCATCCAGCCCGTGCTGTCCCTGTACTTCTTTGGCTGTACCACTGGTACC	intron sense-overlapping	NM_001146696	KDM4C	lysine-specific demethylase 4C isoform 4	+	6720862	7077264	2959.97	8607.67	11.7582	12.838
ASHGA5P045614	2.11368	2.11368	1.07975	up	noncoding	uc022bdg.1	DQ580140	UCSC_knowngene	310	chr9	+	6834701	6835011		ATGTACATGGCCATCCAGCCCGTGCTGTCCCTGTACTTCTTTGGCTGTACCACTGGTACC	intron sense-overlapping	NM_015061	KDM4C	lysine-specific demethylase 4C isoform 1	+	6757640	7175648	2959.97	8607.67	11.7582	12.838
ASHGA5P016657	2.12079	2.12079	1.0846	up	noncoding	uc002yjk.3	BC048201	UCSC_knowngene	1073	chr21	+	15399741	15516778		GAGAGAGGAGGGTGTTGTCAATGGAAATATGGATTCTTCTACAGCAAACATGTACATCTA	intronic antisense	NM_198996	LIPI	lipase member I	-	15481134	15579254	23.3903	71.9865	4.8157	5.9003
ASHGA5P032032	2.17721	2.17721	1.12248	up	noncoding	ENST00000564451	RP11-356C4.2	GENCODE	2115	chr16	+	90159561	90162762	NM_177987	GCTGCATTTTAAAGCATTTGTATAGTATGCGGTTTTGCCTAATAAAGTGTTCTCACAGCA	intergenic							50.0406	157.861	5.91498	7.03746
ASHGA5P017803	3.09089	3.09089	1.62802	up	noncoding	ENST00000445984	RP5-907D15.2	GENCODE	566	chr20	+	57090554	57098858		TGAGAAGTTGAAGGTCACACAGCTGAAGCAACTTAGCCGTCTCGCCTTGCGGCCTGGAAC	bidirectional	NM_153360	APCDD1L	protein APCDD1-like precursor	-	57034425	57089949	2012.77	8594.9	11.2086	12.8367
ASHGA5P054446	22.0877	22.0877	4.46517	up	noncoding	NR_033957	LOC643650	RefSeq	2877	chr10	-	47096453	47151400		CATCAGTAAGAAGAATGAATAAACAGACTAGGTTGAATCCATACAATGGAATGTTAGCAG	exon sense-overlapping	ENST00000319426	AL391137.1	Uncharacterized protein; cDNA FLJ39396 fis, clone PLACE6008640 [Source:UniProtKB/TrEMBL;Acc:Q8N8J2]	-	47151362	47151848	10.6202	340.199	3.68734	8.15251
ASHGA5P055887	3.05313	3.05313	1.61029	up	noncoding	ENST00000554993	RP11-14J7.6	GENCODE	1892	chr14	+	21058560	21075296		ACTCTGAAAGCAGAAAATGGCCGAAAGGTTTTGGCAAGCAACCTTCTTGGGAGAAATGCA	natural antisense	NM_001024822	RNASE12	ribonuclease-like protein 12 precursor	-	21058239	21058982	6.49277	29.4852	2.99931	4.6096
ASHGA5P036387	2.06378	2.06378	1.04529	up	noncoding	ENST00000454444	AC007879.4	GENCODE	551	chr2	+	208091672	208093032		CTGCAACAAACTGTGGAATAATCTGACATAGGAAGAGGTGGATGGTACAGAAGAACAATA	intergenic							24.5561	73.5099	4.88472	5.93001
ASHGA5P018151	8.77212	8.77212	3.13293	up	noncoding	ENST00000449986	AC096559.1	GENCODE	478	chr2	+	12246709	12271674		TTCCACTACATCAGGAGGTGAAGGAGGAAATTGAAAGTGTGAAACACCAGTGGGAGGAAA	intergenic							5	54.2019	2.36009	5.49301
ASHGA5P026988	2.89626	2.89626	1.53419	up	noncoding	ENST00000544717	RP11-319E16.1	GENCODE	754	chr12	-	5343162	5349269		GAGAATACTCTTGAGAATATTGTTCTTGGCTGTTCCAAATAGAAAGATCATCTGTCCATT	intergenic							45.2983	189.809	5.76937	7.30356
ASHGA5P016682	2.52321	2.52321	1.33526	up	noncoding	ENST00000432922	RP5-884C9.2	GENCODE	593	chr1	+	38512985	38571406		TGAGGCCCAGGGGAGGCAGAGTCCTTCTGGAGTTTGACCCTTGGATTCCATCCAGAGCAG	bidirectional	NM_002699	POU3F1	POU domain, class 3, transcription factor 1	-	38509522	38512450	56.6475	207.221	6.09646	7.43172
ASHGA5P044522	2.99961	2.99961	1.58477	up	noncoding	ENST00000520224	RP11-351C8.1	GENCODE	292	chr8	-	127779120	127802882		GGCTTCATTCGAGTTAACTTTGCTGGTAATATGCACGTATGTGTTTAATTCCATTTTTGA	intergenic							5.89588	26.5049	2.86889	4.45366
ASHGA5P058536	2.1023	2.1023	1.07197	up	noncoding	uc010bej.1	HMGN2P46	UCSC_knowngene	984	chr15	+	45803333	45848335		GCTTCCTGAGATGAGTCTGGAAGTGTTAGTTGCAAAGATATGCATTTACTTCTCTGGCTA	natural antisense	NM_013309	SLC30A4	zinc transporter 4	-	45774679	45815002	19.3473	59.1498	4.54662	5.61859
ASHGA5P027725	2.45379	2.45379	1.29501	up	noncoding	DB351749		LincRNAs identified by Khalil et al	530	chrX	+	13497792	13498322		CAGGCTCTGTTTCATTCTGAAGGATGTCAGATTTAATTAAAATATTGTTCCACGTGTGTA	intergenic							18.4904	66.074	4.48306	5.77807
ASHGA5P058430	22.0304	22.0304	4.46142	up	noncoding	uc003kqr.1	AK097686	UCSC_knowngene	1355	chr5	-	113807941	114109110		TTTATCAAAGGGATGTTCACAAGTTTTGAGAACAAATTTAGGAGTTTGAAGAAAATGAGA	natural antisense	NM_021614	KCNN2	small conductance calcium-activated potassium channel protein 2 isoform a	+	113698015	113832197	5	136.009	2.36009	6.82151
ASHGA5P058430	22.0304	22.0304	4.46142	up	noncoding	uc003kqr.1	AK097686	UCSC_knowngene	1355	chr5	-	113807941	114109110		TTTATCAAAGGGATGTTCACAAGTTTTGAGAACAAATTTAGGAGTTTGAAGAAAATGAGA	natural antisense	NM_170775	KCNN2	small conductance calcium-activated potassium channel protein 2 isoform b	+	113769226	113832197	5	136.009	2.36009	6.82151
ASHGA5P041072	5.51209	5.51209	2.4626	up	noncoding	ENST00000505645	RP11-159F24.3	GENCODE	482	chr5	+	43484173	43509458		CTGAATCATCTTCATAAAGTATCATTCGCAGTTCAGCTGCCATTACAACGGCAGGATAAG	natural antisense	NM_198566	C5orf34	uncharacterized protein C5orf34	-	43486802	43515273	5	34.077	2.36009	4.82269
ASHGA5P044662	6.05525	6.05525	2.59819	up	noncoding	ENST00000523495	RP11-10C8.2	GENCODE	3488	chr8	+	13196082	13200263		TCACCTCCTATTTCAGGAAAAAGTGTTTCAAACATGCAGAAAATTTGGAGAAAGCTCTGA	intronic antisense	NM_024767	DLC1	rho GTPase-activating protein 7 isoform 3	-	13162115	13372429	5	37.3837	2.36009	4.95827
ASHGA5P044662	6.05525	6.05525	2.59819	up	noncoding	ENST00000523495	RP11-10C8.2	GENCODE	3488	chr8	+	13196082	13200263		TCACCTCCTATTTCAGGAAAAAGTGTTTCAAACATGCAGAAAATTTGGAGAAAGCTCTGA	intronic antisense	NM_182643	DLC1	rho GTPase-activating protein 7 isoform 1	-	12940871	13372429	5	37.3837	2.36009	4.95827
ASHGA5P050774	2.66352	2.66352	1.41334	up	noncoding	ENST00000431770	RP5-1033H22.2	GENCODE	722	chr1	+	94057755	94060341		ATTCTGGACGGTGAGTGGGGAGCCACACCAAGGAATTGGCTGGGTGGAAGGTCTGATTGA	natural antisense	NM_001261408	BCAR3	breast cancer anti-estrogen resistance protein 3 isoform 1	-	94027342	94312706	47.1956	181.948	5.82949	7.24283
ASHGA5P050774	2.66352	2.66352	1.41334	up	noncoding	ENST00000431770	RP5-1033H22.2	GENCODE	722	chr1	+	94057755	94060341		ATTCTGGACGGTGAGTGGGGAGCCACACCAAGGAATTGGCTGGGTGGAAGGTCTGATTGA	natural antisense	NM_001261409	BCAR3	breast cancer anti-estrogen resistance protein 3 isoform 1	-	94027342	94146926	47.1956	181.948	5.82949	7.24283
ASHGA5P050774	2.66352	2.66352	1.41334	up	noncoding	ENST00000431770	RP5-1033H22.2	GENCODE	722	chr1	+	94057755	94060341		ATTCTGGACGGTGAGTGGGGAGCCACACCAAGGAATTGGCTGGGTGGAAGGTCTGATTGA	natural antisense	NM_001261410	BCAR3	breast cancer anti-estrogen resistance protein 3 isoform 2	-	94027342	94079702	47.1956	181.948	5.82949	7.24283
ASHGA5P050774	2.66352	2.66352	1.41334	up	noncoding	ENST00000431770	RP5-1033H22.2	GENCODE	722	chr1	+	94057755	94060341		ATTCTGGACGGTGAGTGGGGAGCCACACCAAGGAATTGGCTGGGTGGAAGGTCTGATTGA	natural antisense	NM_003567	BCAR3	breast cancer anti-estrogen resistance protein 3 isoform 1	-	94027342	94147394	47.1956	181.948	5.82949	7.24283
ASHGA5P035941	2.22718	2.22718	1.15522	up	noncoding	NR_045634	BOLA3-AS1	RefSeq	4190	chr2	+	74375107	74379516	NR_045636, TCONS_00002935	GAGACCACGTATTTTTGTTTGGGATGGGTTTTAGCCACTATCAGAGACATAGTTTGTTTC	natural antisense	ENST00000327428	BOLA3	bolA homolog 3 (E. coli) [Source:HGNC Symbol;Acc:24415]	-	74362524	74375121	9.17942	30.2197	3.49027	4.64549
ASHGA5P021071	4.17385	4.17385	2.06138	up	noncoding	NR_073006	LMO1	RefSeq	1436	chr11	-	8245850	8285425		GTATGTGGTGATTTTGTGTGGGAGACAAATTCTTCCTGAAGAACAACATGATCTTGTGTC	exon sense-overlapping	NM_001270428	LMO1	rhombotin-1 isoform b	-	8245850	8290182	10.8826	66.3938	3.72424	5.78562
ASHGA5P021071	4.17385	4.17385	2.06138	up	noncoding	NR_073006	LMO1	RefSeq	1436	chr11	-	8245850	8285425		GTATGTGGTGATTTTGTGTGGGAGACAAATTCTTCCTGAAGAACAACATGATCTTGTGTC	exon sense-overlapping	NM_002315	LMO1	rhombotin-1 isoform a	-	8245850	8285425	10.8826	66.3938	3.72424	5.78562
ASHGA5P058879	2.73026	2.73026	1.44904	up	noncoding	uc.319-	uc.319	UCR	316	chr11	-	8304694	8305010	chr11:8260275-8275625-	ACCGTCAATAATTTGTGTAATTGGTAACTGTTTGATTGTAATTTAGAAGCACAGCCGGAC	intergenic							6.66691	27.0811	3.03581	4.48485
ASHGA5P023027	2.01717	2.01717	1.01233	up	noncoding	NR_045815	ATF7IP2	RefSeq	3451	chr16	+	10522724	10577495		GAGCCTCTAAGTAACAATGATGATGTTATGTTGATTTCTGTGGAAAGTCCTAATTTGACA	exon sense-overlapping	NM_001256160	ATF7IP2	activating transcription factor 7-interacting protein 2 isoform 2	+	10479911	10577495	16.2609	47.5715	4.29671	5.30904
ASHGA5P023027	2.01717	2.01717	1.01233	up	noncoding	NR_045815	ATF7IP2	RefSeq	3451	chr16	+	10522724	10577495		GAGCCTCTAAGTAACAATGATGATGTTATGTTGATTTCTGTGGAAAGTCCTAATTTGACA	exon sense-overlapping	NM_024997	ATF7IP2	activating transcription factor 7-interacting protein 2 isoform 1	+	10479911	10577495	16.2609	47.5715	4.29671	5.30904
ASHGA5P048919	2.21951	2.21951	1.15024	up	noncoding	uc002bto.1	AK000872	UCSC_knowngene	1917	chr15	-	96812000	96870577	uc010bol.1	GGCAATTGGAATGTAGAATTGAAGCAGTAATTAACATCTTGGTAAGTTACCCACCATAAA	intronic antisense	NM_001145155	NR2F2	COUP transcription factor 2 isoform b	+	96869156	96883492	150.141	476.36	7.49335	8.64359
ASHGA5P027426	2.4282	2.4282	1.27989	up	noncoding	ENST00000552998	RP11-320P7.1	GENCODE	629	chr12	-	70612911	70615642		GGTAAATGTTCTACTGGTATTTTAAATAATTCTAAAATAAAGTCATTATTTTTCTTTGCA	intergenic							9.1707	32.8633	3.48909	4.76898
ASHGA5P041455	7.05671	7.05671	2.819	up	noncoding	NR_038902	JAKMIP2-AS1	RefSeq	1920	chr5	+	146939556	147041572		TGTGTGTCTTAGAATAGCTCACAGTTTGATATTGTGATAAGGCTAATAAATTAGTGCCTC	natural antisense	NM_014790	JAKMIP2	janus kinase and microtubule-interacting protein 2	-	146970705	147162252	5	43.5246	2.36009	5.17908
ASHGA5P011204	3.03953	3.03953	1.60385	up	noncoding	NR_034168	SRG7	RefSeq	546	chr1	+	109399838	109401146		CTTTGAAGAGCACCTCAAGAATAACATTTACATATGAAAGAAAATAGGAGATGGCTCAGA	intronic antisense	ENST00000357393	AKNAD1	AKNA domain containing 1 [Source:HGNC Symbol;Acc:28398]	-	109365460	109506106	5.59574	25.6166	2.80147	4.40532
ASHGA5P028830	2.92596	2.92596	1.54891	up	noncoding	NR_046551	DLEU7-AS1	RefSeq	1824	chr13	+	51381990	51424041		TGTCTGTCTGTGCTAGGAAAACAAGAGAAGCCAACAGATGTGTTTATTTTATTTGTTTGA	intronic antisense	NM_198989	DLEU7	leukemia-associated protein 7	-	51286758	51417885	105.094	440.053	6.98143	8.53034
ASHGA5P050859	20.8251	20.8251	4.38025	up	noncoding	ENST00000438684	MSL3P1	GENCODE	2032	chr2	-	234774082	234777090		GCAGCGTCGCGCGCGCCCTGTCGCGCAGCCGGCGCTACGTGTGCGCCCGGGACGCGGACG	intergenic							8.04646	246.325	3.3023	7.68255
ASHGA5P045649	3.75194	3.75194	1.90764	up	noncoding	ENST00000568063	RP11-378I6.1	GENCODE	3844	chr9	+	19926091	19929935		ACAGTCTTCATTTAGGGAATTTTAGTAGAGTCTGCTGAATTTGTCTTAAATAGGCTGACT	intergenic							5.25417	29.7827	2.71575	4.62338
ASHGA5P035959	9.96337	9.96337	3.31663	up	noncoding	ENST00000443419	AC073628.1	GENCODE	635	chr2	+	78143059	78145135		CAGTGGACTCGGGTTATAATTACCAACAGAGGAGAGAATAACTATAAGTTATTTTGATGT	intergenic							5	61.6314	2.36009	5.67672
ASHGA5P038928	2.20205	2.20205	1.13885	up	noncoding	ENST00000463143	RP11-446H18.3	GENCODE	801	chr3	+	106959538	107045548	NR_028302	CATGGATTCCTAATGAGAAGAAAAGCTAGACACTGAGAGTTTAGAATAAACTCAAGAATC	intergenic							17.5234	56.1551	4.40461	5.54345
ASHGA5P056558	4.2294	4.2294	2.08045	up	noncoding	TCONS_00006119	XLOC_002722	LincRNAs identified by Cabili et al	800	chr3	+	84019646	84058664	TCONS_00006116	AAATGTGAGCGTGGAAGAAGAAACCAGTTAAATATGGAACTTCACACCAGGACACAAAAG	intergenic							51.7247	315.554	5.96281	8.04326
ASHGA5P026905	3.41273	3.41273	1.77093	up	noncoding	BF969023		LincRNAs identified by Khalil et al	778	chr7	-	127188015	127188758		GCCTTTGGTTTTTATCAGCAGAGCTGAATGTTAATAGGAAGCAATTGTATTTGTTCTTAC	intergenic							5.86519	29.982	2.86214	4.63307
ASHGA5P046894	3.43009	3.43009	1.77825	up	noncoding	ENST00000452247	RP11-573I11.2	GENCODE	869	chr10	-	53990518	54061062		CCTGGTCAACATTTGAATAAACAATCACTGTGATGTTACCTCTATTTAAGATGACTCCAA	natural antisense	NM_001098512	PRKG1	cGMP-dependent protein kinase 1 isoform 1	+	52750910	54058110	56.7946	281.971	6.09985	7.87809
ASHGA5P046894	3.43009	3.43009	1.77825	up	noncoding	ENST00000452247	RP11-573I11.2	GENCODE	869	chr10	-	53990518	54061062		CCTGGTCAACATTTGAATAAACAATCACTGTGATGTTACCTCTATTTAAGATGACTCCAA	natural antisense	NM_006258	PRKG1	cGMP-dependent protein kinase 1 isoform 2	+	52834233	54058110	56.7946	281.971	6.09985	7.87809
ASHGA5P020931	2.06142	2.06142	1.04364	up	noncoding	ENST00000522197	HAS2-AS1	GENCODE	575	chr8	+	122652141	122654957		CCAGGACTGGGATCTTCTGAGGGGTGGACTTCTTTGGAACTCGACAGGACCTTGAAGACT	natural antisense	NM_005328	HAS2	hyaluronan synthase 2	-	122625270	122653630	65.6875	195.409	6.30318	7.34682
ASHGA5P021835	2.26202	2.26202	1.17761	up	noncoding	ENST00000541871	CACNA1C-IT2	GENCODE	589	chr12	+	2157517	2158629		CACTGCACAGAATTTAACTGTATGAATGCACTCTAGTTCATCTATGCGGTGGTTAAGAGC	intron sense-overlapping	ENST00000543114	CACNA1C	calcium channel, voltage-dependent, L type, alpha 1C subunit [Source:HGNC Symbol;Acc:1390]	+	2079951	2224550	9.54053	31.8325	3.54441	4.72202
ASHGA5P053805	2.09194	2.09194	1.06484	up	noncoding	ENST00000451100	RP11-45A16.4	GENCODE	728	chr9	-	119050896	119080968		TTGCTCTTGGGTAAGTTTTCTTTTTCTTATGTAATGAATGGGTTACTCTTCAGCCCTTAG	intronic antisense	NM_002581	PAPPA	pappalysin-1 preproprotein	+	118916070	119164600	97.3407	293.371	6.87145	7.93629
ASHGA5P045378	2.48051	2.48051	1.31064	up	noncoding	ENST00000427833	RP11-196I18.4	GENCODE	329	chr9	-	109879739	109883986		GCTGTGAAGGATCAAGTCCTACTTTCTTCATTGATACGGCAATATCAAATAAATAGTCAT	intergenic							42.2807	151.92	5.67041	6.98105
ASHGA5P019892	2.1274	2.1274	1.08909	up	noncoding	ENST00000504766	FAM92A1P2	pseudogene	877	chr4	+	183958919	183960291		GACATGTTATTCAAAGGCAGACACAGAATTACAAAGAGCTGCAATGGATGCAACCCGAAC								13.8659	43.1573	4.07749	5.16658
ASHGA5P032906	2.11979	2.11979	1.08392	up	noncoding	ENST00000584962	KRT16P1	GENCODE	1958	chr17	+	18343218	18346206	NR_029392, NR_029393	AGAAACTAGCCCTAGAATAGTGGGCTAGCATTTCTCTATATTGTCTGGCCCATCAGTACC	intergenic							83.2878	254.624	6.64779	7.73172
ASHGA5P047495	2.57769	2.57769	1.36608	up	noncoding	ENST00000415661	RP11-464F9.19	GENCODE	441	chr10	+	75413857	75434477		GTCCTGCTCTGCCAGCCTGGCTCCGTCTTCGAATCTGAGATGTTGAAGGAGACACTGTAG	natural antisense	NM_001114133	SYNPO2L	synaptopodin 2-like protein isoform a	-	75404643	75415832	319.144	1159.51	8.56724	9.93332
ASHGA5P047495	2.57769	2.57769	1.36608	up	noncoding	ENST00000415661	RP11-464F9.19	GENCODE	441	chr10	+	75413857	75434477		GTCCTGCTCTGCCAGCCTGGCTCCGTCTTCGAATCTGAGATGTTGAAGGAGACACTGTAG	natural antisense	NM_001144000	AGAP5	arf-GAP with GTPase, ANK repeat and PH domain-containing protein 5	-	75434032	75457554	319.144	1159.51	8.56724	9.93332
ASHGA5P036086	16.5256	16.5256	4.04663	up	noncoding	uc002tji.1	AK123617	UCSC_knowngene	3471	chr2	+	113963502	113966973		CTAATTTATGGCATGCATATCATATGAGCAGTCTCAAATCCTCCCCAGAACAAGGTGAGG	intergenic							1083.28	24528	10.3191	14.3657
ASHGA5P032843	2.78931	2.78931	1.47991	up	noncoding	ENST00000428642	RP11-496N12.6	GENCODE	397	chr1	-	225634944	225653045		TCTGTAGCATTTTCTTTCTGGCAACAACGGTTGGGGTCATTAAAAGTGTCTTTGAAATGC	intergenic							58.4423	235.859	6.14111	7.62102
ASHGA5P020973	2.60234	2.60234	1.37981	up	noncoding	ENST00000522897	CTD-2541M15.1	GENCODE	523	chr8	-	6477655	6565721		AATTACAGAGCATAATAAATACCGAGCCTCAGCAGCTTTCATGTGCCTTGCAGGAGACAG	natural antisense	NM_024596	MCPH1	microcephalin isoform 1	+	6264112	6501140	316.357	1161.75	8.55562	9.93543
ASHGA5P043002	4.26345	4.26345	2.09202	up	noncoding	TCONS_00019684	XLOC_009484	LincRNAs identified by Cabili et al	1147	chr11	-	69159845	69167800		CCATGTGGTTTACATACATCAAACTCGTGAAATTGCACACTTTAAGTATGCACAGTTTAT	intergenic							5	26.4661	2.36009	4.45211
ASHGA5P041245	2.03923	2.03923	1.02803	up	noncoding	ENST00000502383	CTC-458G6.4	GENCODE	585	chr5	+	92161961	92179711		TTGTAACCTAGAGATTAACAACAGGCTAAAGCTTGCAGATCCAGTTTCACAATGTTTTTT	intergenic							20.8492	61.9617	4.65538	5.6834
ASHGA5P035764	2.15528	2.15528	1.10787	up	noncoding	uc002rho.1	AX746487	UCSC_knowngene	3135	chr2	+	26928413	26931548		TAGCATTCTGGCAATTCCCAGAGTCCTGCAGATGCTTCAGATTCTTTGAGAACCACTGAT	intron sense-overlapping	NM_002246	KCNK3	potassium channel subfamily K member 3	+	26915580	26954066	23.6338	74.0131	4.83062	5.93849
ASHGA5P033756	2.09015	2.09015	1.0636	up	noncoding	NR_049896	C18orf61	RefSeq	2714	chr18	+	12200777	12224709		ACAGTTAAACATGCACATATGTTTCCGTGACACGATCTTGTTTGCATATTGTTCACTGAT	intergenic							17.9015	54.4397	4.43571	5.49931
ASHGA5P039685	2.87498	2.87498	1.52355	up	noncoding	ENST00000506634	HSP90AA6P	pseudogene	735	chr4	-	171525866	171526601	ENST00000506915, NM_001017963, NM_005348	TGATGAGATGGTTTCTCTCAAGGACTACTGCACCAGAATAAGGAAAACTAGAAATGAATC								517.311	2084.47	9.26607	10.7896
ASHGA5P044117	2.34938	2.34938	1.23228	up	noncoding	ENST00000532453	AF131215.6	GENCODE	639	chr8	-	10920156	10924599		AAATAGATGAAACTCTAACTAAAAACCAGATCACATTAAAGAGTAATTATGTTTACTATT	intron sense-overlapping	NM_173683	XKR6	XK-related protein 6 isoform b	-	10753656	11058875	24.8149	84.6362	4.899	6.13128
ASHGA5P028171	2.57932	2.57932	1.36699	up	noncoding	TCONS_00010792	XLOC_004565	LincRNAs identified by Cabili et al	1056	chr5	+	135157405	135160793	TCONS_00010791	TTGTCTTTTCAGCCAGAGTTTGACAATTAGGCTTCATCATGTCACGATGCGGTGCTACTG	intergenic							16.9269	63.597	4.35568	5.72267
ASHGA5P033349	2.80455	2.80455	1.48777	up	noncoding	ENST00000583712	RP11-449L23.3	GENCODE	1562	chr17	+	71515984	71517546		AGACTGGGCTGCTCCCTCTGAGCATCTAGAAACTTCCCCAGAAGCAGAAGCTTCAGGCAG	intronic antisense	NM_001144952	SDK2	protein sidekick-2 precursor	-	71330522	71640227	490.9	1933.8	9.19164	10.6794
ASHGA5P049925	2.77868	2.77868	1.4744	up	noncoding	ENST00000575820	AP005530.1	GENCODE	699	chr18	+	11102	15822		TCATAAGAGCCCTAGGGAGACCTTAGGGAACAAGCATTAAACTGACACTCGATTCTGTAG	intergenic							8.40082	34.4619	3.36468	4.83909
ASHGA5P037830	2.72465	2.72465	1.44607	up	noncoding	ENST00000411554	LL22NC03-23C6.13	GENCODE	779	chr22	+	22390742	22394463		ACAATAAGATGTCATCACTTAGTGAGGAGAGGAGAGGAGAGCTCAGTAATGGTGGTAGAG	intergenic							17.9192	71.1571	4.43718	5.88325
ASHGA5P022807	2.81872	2.81872	1.49504	up	noncoding	ENST00000563062	RP11-405F3.4	GENCODE	804	chr16	-	57715035	57735642		GTGGGGAAGGATCCCTGGAGATCCCATCCATGTCATGTGGACATCATATCACATGATTCT	natural antisense	NM_032269	CCDC135	coiled-coil domain-containing protein lobo homolog	+	57728712	57765367	7.21172	30.137	3.14572	4.64076
ASHGA5P022807	2.81872	2.81872	1.49504	up	noncoding	ENST00000563062	RP11-405F3.4	GENCODE	804	chr16	-	57715035	57735642		GTGGGGAAGGATCCCTGGAGATCCCATCCATGTCATGTGGACATCATATCACATGATTCT	natural antisense	NM_170776	GPR97	probable G-protein coupled receptor 97 precursor	+	57702156	57723290	7.21172	30.137	3.14572	4.64076
ASHGA5P049504	2.57542	2.57542	1.36481	up	noncoding	NR_026880	MGC12916	RefSeq	2006	chr17	+	14207056	14209062		TGTAACTTTTAAAGTTTCTCTTTGTGATTTTACTTAAGTGTTGGTAGATATTCTTAAATT	intron sense-overlapping	NM_006041	HS3ST3B1	heparan sulfate glucosamine 3-O-sulfotransferase 3B1	+	14204505	14249492	228.942	838.793	8.0987	9.46351
ASHGA5P041209	2.11224	2.11224	1.07878	up	noncoding	ENST00000507387	CTC-480C2.1	GENCODE	1453	chr5	+	84959049	84960502		TGAGATGGCTCATACCGGTGTGATTTTCCAGGTAAATTTATAGTCTAGTAATTGGATATT	intergenic							36.0124	110.311	5.43766	6.51644
ASHGA5P025823	2.00487	2.00487	1.00351	up	noncoding	NR_038278	LOC100506930	RefSeq	1749	chr19	-	36810617	36822620	NR_038279	CAGATTAAAGGTACGACATTTGGAGGCCCCAGCGAGAAACGTCACCGGGAGAAACGTCAC	intergenic							301.279	854.18	8.4881	9.49161
ASHGA5P030018	2.00085	2.00085	1.00061	up	noncoding	NR_026891	FLJ10038	RefSeq	5944	chr15	-	50641134	50647076		GATCACAGTCCACCATTCAAACTCTTAGGGTCTAATAGGTTATGGAATTAGGAATTTTTT	intron sense-overlapping	NM_002041	GABPB1	GA-binding protein subunit beta-1 isoform gamma 1	-	50578076	50647605	16.3386	47.4591	4.30483	5.30544
ASHGA5P030018	2.00085	2.00085	1.00061	up	noncoding	NR_026891	FLJ10038	RefSeq	5944	chr15	-	50641134	50647076		GATCACAGTCCACCATTCAAACTCTTAGGGTCTAATAGGTTATGGAATTAGGAATTTTTT	intron sense-overlapping	NM_005254	GABPB1	GA-binding protein subunit beta-1 isoform beta 1	-	50569388	50647605	16.3386	47.4591	4.30483	5.30544
ASHGA5P030018	2.00085	2.00085	1.00061	up	noncoding	NR_026891	FLJ10038	RefSeq	5944	chr15	-	50641134	50647076		GATCACAGTCCACCATTCAAACTCTTAGGGTCTAATAGGTTATGGAATTAGGAATTTTTT	intron sense-overlapping	NM_016654	GABPB1	GA-binding protein subunit beta-1 isoform beta 2	-	50569388	50647605	16.3386	47.4591	4.30483	5.30544
ASHGA5P030018	2.00085	2.00085	1.00061	up	noncoding	NR_026891	FLJ10038	RefSeq	5944	chr15	-	50641134	50647076		GATCACAGTCCACCATTCAAACTCTTAGGGTCTAATAGGTTATGGAATTAGGAATTTTTT	intron sense-overlapping	NM_016655	GABPB1	GA-binding protein subunit beta-1 isoform gamma 2	-	50578076	50647605	16.3386	47.4591	4.30483	5.30544
ASHGA5P030018	2.00085	2.00085	1.00061	up	noncoding	NR_026891	FLJ10038	RefSeq	5944	chr15	-	50641134	50647076		GATCACAGTCCACCATTCAAACTCTTAGGGTCTAATAGGTTATGGAATTAGGAATTTTTT	intron sense-overlapping	NM_181427	GABPB1	GA-binding protein subunit beta-1 isoform gamma 2	-	50578076	50647605	16.3386	47.4591	4.30483	5.30544
ASHGA5P036953	3.38907	3.38907	1.76089	up	noncoding	ENST00000421788	RP4-697P8.2	GENCODE	268	chr20	+	10845302	10847830		CCCCAGTAGAGAAAGCACTGGAGAACAACATTCATTCTTCCTTAATAAATCTTAGTTTTA	intergenic							55.9164	274.53	6.07758	7.83847
ASHGA5P045472	2.07523	2.07523	1.05327	up	noncoding	ENST00000444800	RP11-423C15.3	GENCODE	509	chr9	-	128506032	128508019		CCCGAGTCTGTCTTTGCTGTTTCTAAGGTAGTGATTATTAAAATGTCAAGGGAAATGAAA	intergenic							55.4254	166.703	6.06416	7.11743
ASHGA5P031884	2.37535	2.37535	1.24814	up	noncoding	TCONS_00007239	XLOC_003221	LincRNAs identified by Cabili et al	790	chr3	-	113432277	113433137		AATAGAGGCTGAGAGGAAATTTTGGGCATGATATGTTTATGGCATTGTGATGGGTTCATG	intergenic							93.2796	318.456	6.80866	8.0568
ASHGA5P030435	2.07249	2.07249	1.05136	up	noncoding	ENST00000560866	RP11-702M1.1	GENCODE	370	chr15	+	36148677	36150503	ENST00000559210, NR_038251	AACAAAGTGCCAATTCTGGTCTAATCATGTATGGAACCAAATATGTTGATGAGTCCTAAG	intergenic							956.872	2742.71	10.137	11.1883
ASHGA5P053704	2.00182	2.00182	1.00131	up	noncoding	NR_046175	LOC286297	RefSeq	2591	chr9	-	67017374	67032072	uc004aco.1	GATGGAATATTGACTCATATACTTTCATACAACTGCTAATATATATATATATATAGACTC	intergenic							54.9446	159.483	6.05185	7.05317
ASHGA5P048437	2.23796	2.23796	1.16219	up	noncoding	ENST00000530283	RP11-794P6.6	GENCODE	1155	chr11	-	111384767	111397480		CCCACTAAAAGTTGCATAGACTCCAACAGTTGTAAATGATTACTTAAAAGAAGGGATACA	natural antisense	NM_001100388	C11orf88	UPF0722 protein C11orf88 isoform 2	+	111385509	111407756	8.98743	29.7938	3.46152	4.62371
ASHGA5P048437	2.23796	2.23796	1.16219	up	noncoding	ENST00000530283	RP11-794P6.6	GENCODE	1155	chr11	-	111384767	111397480		CCCACTAAAAGTTGCATAGACTCCAACAGTTGTAAATGATTACTTAAAAGAAGGGATACA	natural antisense	NM_207430	C11orf88	UPF0722 protein C11orf88 isoform 1	+	111385509	111407756	8.98743	29.7938	3.46152	4.62371
ASHGA5P033528	4.07623	4.07623	2.02724	up	noncoding	ENST00000580867	RP11-527H14.3	GENCODE	764	chr18	-	14969604	14970467	ENST00000528497	CTGAGCTGGGGGCTCTTGGGTTTTGCTTGTTGAGCTGAATTAATATATTAATGGATTTCA	intergenic							162.847	945.52	7.60966	9.63689
ASHGA5P030379	2.20891	2.20891	1.14333	up	noncoding	TCONS_00009186	XLOC_004202	LincRNAs identified by Cabili et al	585	chr4	-	185192862	185198481	TCONS_00008687	ATACCTGAAGTGGTTTTGAAGACTGGGCAGCTAAGACCTAAGTGAAGAAGAATTCCTCCC	intergenic							7.99946	26.1896	3.29385	4.43718
ASHGA5P038926	3.69658	3.69658	1.88619	up	noncoding	uc003dwh.1	AX747913	UCSC_knowngene	2513	chr3	+	106967787	106970300		TGGAGGTGCTACGGAGAGGATCTAAATATTATGTGACCTATGCAAATAAATTTTCTTTTC	intergenic							21.5286	115.646	4.69887	6.58506
ASHGA5P031568	4.28662	4.28662	2.09984	up	noncoding	ENST00000567465	RP11-14N9.2	GENCODE	674	chr16	+	16752083	16757992		GTTCAAGGCTCTGCCCAAATATGTGATGGTGGAATTTATTATGATATGCAAATGATACTT	intergenic							15.9318	99.1716	4.26649	6.36633
ASHGA5P041715	3.96512	3.96512	1.98737	up	noncoding	ENST00000492832	GUSBP2	pseudogene	801	chr6	-	26846350	26856977	ENST00000463434	GGACATTTTGGCTGTAAGAATATTGGAAACAAAGGGGGAAAGCTGGTTTATTCCATGTAG								8.89803	51.992	3.44595	5.43332
ASHGA5P000761	2.05718	2.05718	1.04067	up	noncoding	NR_027653	KLF6	RefSeq	4525	chr10	-	3818187	3827473		GCCAGGGAAGGAGAAAAGCCTTACAGATGCTCATGGGAAGGGTGTGAGTGGCGTTTTGCA	exon sense-overlapping	NM_001160124	KLF6	Krueppel-like factor 6 isoform B	-	3818187	3827473	298.321	869.14	8.47468	9.51535
ASHGA5P000761	2.05718	2.05718	1.04067	up	noncoding	NR_027653	KLF6	RefSeq	4525	chr10	-	3818187	3827473		GCCAGGGAAGGAGAAAAGCCTTACAGATGCTCATGGGAAGGGTGTGAGTGGCGTTTTGCA	exon sense-overlapping	NM_001160125	KLF6	Krueppel-like factor 6 isoform C	-	3818187	3827473	298.321	869.14	8.47468	9.51535
ASHGA5P000761	2.05718	2.05718	1.04067	up	noncoding	NR_027653	KLF6	RefSeq	4525	chr10	-	3818187	3827473		GCCAGGGAAGGAGAAAAGCCTTACAGATGCTCATGGGAAGGGTGTGAGTGGCGTTTTGCA	exon sense-overlapping	NM_001300	KLF6	Krueppel-like factor 6 isoform A	-	3818187	3827473	298.321	869.14	8.47468	9.51535
ASHGA5P056559	5.24522	5.24522	2.391	up	noncoding	TCONS_00006116	XLOC_002722	LincRNAs identified by Cabili et al	930	chr3	+	84002800	84058664	TCONS_00006119	GGACACAAAAGGACTTCAAACTTTTAGATTCCACAAGTATGTGAAAAGATGCAGTATTTG	intergenic							41.9148	316.798	5.65763	8.04864
ASHGA5P048448	2.01458	2.01458	1.01048	up	noncoding	ENST00000545514	RP11-661I21.2	GENCODE	494	chr11	-	113560054	113657508		TACAATGCCTAGCACAGTGCTAGGCTTAGAGTGAGTGATCTGCAGTGTTTTTTGTTTTTT	exon sense-overlapping	NM_030770	TMPRSS5	transmembrane protease serine 5	-	113558267	113577068	19.7795	57.9731	4.57828	5.58876
ASHGA5P048448	2.01458	2.01458	1.01048	up	noncoding	ENST00000545514	RP11-661I21.2	GENCODE	494	chr11	-	113560054	113657508		TACAATGCCTAGCACAGTGCTAGGCTTAGAGTGAGTGATCTGCAGTGTTTTTTGTTTTTT	intron sense-overlapping	NM_004724	ZW10	centromere/kinetochore protein zw10 homolog	-	113603904	113644485	19.7795	57.9731	4.57828	5.58876
ASHGA5P048448	2.01458	2.01458	1.01048	up	noncoding	ENST00000545514	RP11-661I21.2	GENCODE	494	chr11	-	113560054	113657508		TACAATGCCTAGCACAGTGCTAGGCTTAGAGTGAGTGATCTGCAGTGTTTTTTGTTTTTT	intronic antisense	NM_001101389	CLDN25	putative claudin-25	+	113650517	113651207	19.7795	57.9731	4.57828	5.58876
ASHGA5P056007	2.3183	2.3183	1.21307	up	noncoding	ENST00000557467	RP11-1085N6.5	GENCODE	737	chr14	-	57284471	57360428		TTGTGTCAATCTTTGCAGATAATAAAGCAACTCTTTCACTTCTGCAGGATTGTCAAGTGG	intergenic							12.7593	43.2386	3.95594	5.16901
ASHGA5P036683	2.28356	2.28356	1.19128	up	noncoding	AW301012		LincRNAs identified by Khalil et al	504	chr12	+	61320697	61321172		GGCAACAGCAATAGCTGTTTAGAATTTGACAAATCTAGTTAGATTTCCCATACCAATTTC	intergenic							9.17878	31.0004	3.49016	4.68144
ASHGA5P057942	2.28611	2.28611	1.19289	up	noncoding	TCONS_00024119	XLOC_011471	LincRNAs identified by Cabili et al	286	chr15	-	48279938	48298161		CTTCTGCATAACCCAATGAGGTATGATCTACTATCAAGTGTCTACATTTGTATTGGATTG	intergenic							12.6099	42.0399	3.93786	5.13076
ASHGA5P038019	2.7145	2.7145	1.44068	up	noncoding	ENST00000421475	SERHL	GENCODE	684	chr22	+	42896630	42906658	ENST00000359906, uc021wql.1	TGAGGGTGTGACGGCCGCGCATTCGCCAGACGAGAGCGATGGCTGAGAACGCCGCACCAG	natural antisense	NM_015703	RRP7A	ribosomal RNA-processing protein 7 homolog A	-	42904340	42915829	6.24718	25.3287	2.94814	4.38883
ASHGA5P020061	3.47285	3.47285	1.79612	up	noncoding	ENST00000507516	COL6A4P2	GENCODE	770	chr3	+	129931719	129964686	NR_027898, uc011blf.2	AGGATTAAAGGGACCAAGAGGAAGGCAAGGACCACCAGGAACTTCTGGACAAAAAGGCTT	intergenic							16.0729	81.4439	4.27949	6.07561
ASHGA5P018212	3.27603	3.27603	1.71195	up	noncoding	ENST00000450706	RP5-1073O3.7	GENCODE	2117	chr1	-	114466622	114471880		TGCTCAGAATGGACCTTACAGTCTAATGAGGAAAAAACGTGTGCAGACATATATAAGATA	natural antisense	ENST00000426820	HIPK1	homeodomain interacting protein kinase 1 [Source:HGNC Symbol;Acc:19006]	+	114471813	114516270	5.42426	26.8118	2.75866	4.47061
ASHGA5P040470	3.39922	3.39922	1.76521	up	noncoding	ENST00000451496	MAST4-AS1	GENCODE	777	chr5	-	66297210	66299781		CTGCATTTTGAGAAAGCCTCTACAGAAATTCTCAAAGGAATGGGTAAAGACATGAGTATT	intronic antisense	NM_001164664	MAST4	microtubule-associated serine/threonine-protein kinase 4 isoform c	+	65892175	66465423	7.28272	36.5757	3.16286	4.92807
ASHGA5P040470	3.39922	3.39922	1.76521	up	noncoding	ENST00000451496	MAST4-AS1	GENCODE	777	chr5	-	66297210	66299781		CTGCATTTTGAGAAAGCCTCTACAGAAATTCTCAAAGGAATGGGTAAAGACATGAGTATT	intronic antisense	NM_015183	MAST4	microtubule-associated serine/threonine-protein kinase 4 isoform a	+	66124603	66465423	7.28272	36.5757	3.16286	4.92807
ASHGA5P044331	2.381	2.381	1.25157	up	noncoding	TCONS_00017415	XLOC_007952	LincRNAs identified by Cabili et al	661	chrX	+	37748182	37756084	TCONS_00017416	CTTTGGATATTAAAAGAAAGACTGGAAGGCAGAAGATACTGAATTAACCACACCAATGAA	intron sense-overlapping	ENST00000465127	RP5-972B16.2	Uncharacterized protein; cDNA FLJ59144, highly similar to Tetraspanin-7 [Source:UniProtKB/TrEMBL;Acc:B4E171]	+	37208582	38546928	7.29166	25.8174	3.16454	4.4161
ASHGA5P023791	22.6448	22.6448	4.50111	up	noncoding	HMlincRNA436-	HMlincRNA436	LincRNAs identified by Khalil et al	5626	chr5	-	67364240	67369866		GGGTGACGTATTCAATTACTATTATTCTGCAGGTTTAGTTTATCAGATTAGCTACCAGGA	intergenic							5	139.796	2.36009	6.86119
ASHGA5P057945	2.38522	2.38522	1.25412	up	noncoding	TCONS_00024153	XLOC_011523	LincRNAs identified by Cabili et al	354	chr15	-	72757150	72764042		CAGAGAAAGCAGATCAAGGTGTTCATGAAAACTTGAAGGTTGTGTGGAGCAGAAGGAAGA	intergenic							11.2792	39.2672	3.77335	5.02747
ASHGA5P017619	2.53658	2.53658	1.34289	up	noncoding	ENST00000443802	RP4-665J23.1	GENCODE	712	chr1	-	91297425	91317207		TTTATTTGAGGAGGATGAGGCTGTCACTACTACAGTTGGGACTGTTTCATACTCCGTGCT	intergenic							12.7612	47.2715	3.9564	5.29929
ASHGA5P014728	53.1236	53.1236	5.73128	up	noncoding	ENST00000412816	LINC00470	GENCODE	2031	chr18	-	1268311	1407181	ENST00000581430	ACTATTTAAGTGATCTCTTCTGTCAGTTTCTTTTACCATCAGAGGACACAGCAGCAAGGT	intergenic							66.3918	4965.02	6.31815	12.0494
ASHGA5P033792	2.4113	2.4113	1.26981	up	noncoding	ENST00000583122	RP11-178F10.2	GENCODE	459	chr18	+	22069338	22071044		GGTCAACGTCTGGAAATCCGACAAAATGGGCTTAATTCATTGTAATTTTGTTTGCTTTTA	intergenic							14.1389	49.8099	4.10349	5.3733
ASHGA5P048038	3.38985	3.38985	1.76122	up	noncoding	ENST00000528765	RP11-613D13.5	GENCODE	462	chr11	-	43896108	43899623		CCACCTGTGATGTTATAACCAATAACAGAAACAAAGACTGTATGAGCTTTGTATGTTTTC	intergenic							6.03909	30.5784	2.90036	4.66158
ASHGA5P027880	3.32897	3.32897	1.73508	up	noncoding	ENST00000537293	RP11-449P1.1	GENCODE	424	chr12	+	22895515	22896025		CAGATGATTTGTAATTTGTATGAACATTAGAACGTTAAAGTTTGAGAAGGTCTGGCCTGA	intergenic							21.0297	101.604	4.66598	6.40106
ASHGA5P041291	3.9941	3.9941	1.99787	up	noncoding	ENST00000513221	CTC-426B10.1	GENCODE	523	chr5	+	111066085	111067878		CACTTACCACAAGGAAACAATGAGTTTCAAACTACTTCTATACATCAAAAGAGTACATGG	natural antisense	NM_001142474	NREP	neuronal regeneration-related protein isoform b	-	111064999	111312628	13.4288	78.8315	4.03276	6.03063
ASHGA5P041291	3.9941	3.9941	1.99787	up	noncoding	ENST00000513221	CTC-426B10.1	GENCODE	523	chr5	+	111066085	111067878		CACTTACCACAAGGAAACAATGAGTTTCAAACTACTTCTATACATCAAAAGAGTACATGG	natural antisense	NM_001142475	NREP	neuronal regeneration-related protein isoform c	-	111064999	111312628	13.4288	78.8315	4.03276	6.03063
ASHGA5P041291	3.9941	3.9941	1.99787	up	noncoding	ENST00000513221	CTC-426B10.1	GENCODE	523	chr5	+	111066085	111067878		CACTTACCACAAGGAAACAATGAGTTTCAAACTACTTCTATACATCAAAAGAGTACATGG	natural antisense	NM_001142476	NREP	neuronal regeneration-related protein isoform a	-	111064999	111093915	13.4288	78.8315	4.03276	6.03063
ASHGA5P041291	3.9941	3.9941	1.99787	up	noncoding	ENST00000513221	CTC-426B10.1	GENCODE	523	chr5	+	111066085	111067878		CACTTACCACAAGGAAACAATGAGTTTCAAACTACTTCTATACATCAAAAGAGTACATGG	natural antisense	NM_001142477	NREP	neuronal regeneration-related protein isoform a	-	111064999	111093793	13.4288	78.8315	4.03276	6.03063
ASHGA5P041291	3.9941	3.9941	1.99787	up	noncoding	ENST00000513221	CTC-426B10.1	GENCODE	523	chr5	+	111066085	111067878		CACTTACCACAAGGAAACAATGAGTTTCAAACTACTTCTATACATCAAAAGAGTACATGG	natural antisense	NM_001142478	NREP	neuronal regeneration-related protein isoform a	-	111064999	111093399	13.4288	78.8315	4.03276	6.03063
ASHGA5P041291	3.9941	3.9941	1.99787	up	noncoding	ENST00000513221	CTC-426B10.1	GENCODE	523	chr5	+	111066085	111067878		CACTTACCACAAGGAAACAATGAGTTTCAAACTACTTCTATACATCAAAAGAGTACATGG	natural antisense	NM_001142479	NREP	neuronal regeneration-related protein isoform a	-	111064999	111093252	13.4288	78.8315	4.03276	6.03063
ASHGA5P041291	3.9941	3.9941	1.99787	up	noncoding	ENST00000513221	CTC-426B10.1	GENCODE	523	chr5	+	111066085	111067878		CACTTACCACAAGGAAACAATGAGTTTCAAACTACTTCTATACATCAAAAGAGTACATGG	natural antisense	NM_001142480	NREP	neuronal regeneration-related protein isoform a	-	111064999	111093252	13.4288	78.8315	4.03276	6.03063
ASHGA5P041291	3.9941	3.9941	1.99787	up	noncoding	ENST00000513221	CTC-426B10.1	GENCODE	523	chr5	+	111066085	111067878		CACTTACCACAAGGAAACAATGAGTTTCAAACTACTTCTATACATCAAAAGAGTACATGG	natural antisense	NM_001142481	NREP	neuronal regeneration-related protein isoform a	-	111064999	111093106	13.4288	78.8315	4.03276	6.03063
ASHGA5P041291	3.9941	3.9941	1.99787	up	noncoding	ENST00000513221	CTC-426B10.1	GENCODE	523	chr5	+	111066085	111067878		CACTTACCACAAGGAAACAATGAGTTTCAAACTACTTCTATACATCAAAAGAGTACATGG	natural antisense	NM_001142482	NREP	neuronal regeneration-related protein isoform a	-	111064999	111093104	13.4288	78.8315	4.03276	6.03063
ASHGA5P041291	3.9941	3.9941	1.99787	up	noncoding	ENST00000513221	CTC-426B10.1	GENCODE	523	chr5	+	111066085	111067878		CACTTACCACAAGGAAACAATGAGTTTCAAACTACTTCTATACATCAAAAGAGTACATGG	natural antisense	NM_001142483	NREP	neuronal regeneration-related protein isoform a	-	111064999	111091948	13.4288	78.8315	4.03276	6.03063
ASHGA5P041291	3.9941	3.9941	1.99787	up	noncoding	ENST00000513221	CTC-426B10.1	GENCODE	523	chr5	+	111066085	111067878		CACTTACCACAAGGAAACAATGAGTTTCAAACTACTTCTATACATCAAAAGAGTACATGG	natural antisense	NM_004772	NREP	neuronal regeneration-related protein isoform a	-	111064999	111092945	13.4288	78.8315	4.03276	6.03063
ASHGA5P032210	2.07913	2.07913	1.05598	up	noncoding	ENST00000580311	RP1-77H15.1	GENCODE	689	chr17	-	16461298	16462583		GAGATACTTGCAGTCTGAAGTCACTTTAACTTCTCAACATGAGGAGTTTTTTAGATCATC	intron sense-overlapping	NM_020653	ZNF287	zinc finger protein 287	-	16453630	16472520	8.1731	25.1904	3.32478	4.38076
ASHGA5P037395	4.28745	4.28745	2.10012	up	noncoding	ENST00000428669	LINC00478	GENCODE	422	chr21	+	17763933	17979438	ENST00000441820, ENST00000453910, ENST00000458468	CCTTTGAATTAGCTTTCCCTAGGCCATGAGTCAACATTAGTAGTTTATACATCCAAATTG	intergenic							103.687	636.209	6.96177	9.06189
ASHGA5P045709	4.9191	4.9191	2.2984	up	noncoding	NR_024283	LOC158376	RefSeq	1546	chr9	+	35909479	35911617		AGTTTTTATTAACAGAAAACCCATTCTCCCATGGCCATGGAATAAATGCCATGCTATATT	intergenic							1183.48	8084.75	10.4523	12.7507
ASHGA5P039725	2.31829	2.31829	1.21306	up	noncoding	NR_033995	LOC389247	RefSeq	794	chr4	-	184415889	184425668		GGTAGGGTAGAGAGACTAGAGGGAATGATTTAGCAATAAAATAGGTTTAAATATCTTCTC	bidirectional	NM_001564	ING2	inhibitor of growth protein 2	+	184426219	184432249	32.0247	107.233	5.26397	6.47703
ASHGA5P044786	2.28327	2.28327	1.1911	up	noncoding	ENST00000520185	RP11-44K6.2	GENCODE	102	chr8	+	39771747	39773240		GGGACTGGATGATTTCAAGGATGTACTTATCAATGGTACAATAAAACCATCTTTTTCAGA	intron sense-overlapping	NM_002164	IDO1	indoleamine 2,3-dioxygenase 1	+	39771327	39786309	7.57824	25.7138	3.21992	4.41102
ASHGA5P022728	2.21639	2.21639	1.14821	up	noncoding	ENST00000561642	RP11-812E19.3	GENCODE	1301	chr16	-	33775513	33778813	ENST00000566260	TTTAGGAAGAAAAGCGGTTCTGGCCCAAGCCAGACTGAGCTTCCTGGGGTCTTCTCTGGC	intergenic							133.862	425.12	7.32899	8.47721
ASHGA5P048942	2.14378	2.14378	1.10016	up	noncoding	uc010bpk.1	WASH3P	UCSC_knowngene	1510	chr15	+	102501015	102513250	NR_003659, uc010bpl.1, uc010utt.1, uc010utu.2, uc021vmx.1	GGGAGTGAGCGTGAGTTCCGTGCCCAGGCCCGCGACTCGGTCCACGAGGACAGCGCTCCG	intergenic							35.6394	110.782	5.42261	6.52277
ASHGA5P044284	2.87879	2.87879	1.52546	up	noncoding	TCONS_00000416	XLOC_000610	LincRNAs identified by Cabili et al	1972	chr1	+	231464487	231467017		CAGTGGGGGAAAAGGATGATTCAAAATTGTTGTGAAAATTTGCTAATTATTTGTGGGGAA	intergenic							7.99025	33.9573	3.29237	4.81784
ASHGA5P055176	2.97186	2.97186	1.57137	up	noncoding	TCONS_00006888	XLOC_002701	LincRNAs identified by Cabili et al	387	chr3	+	71834784	71837924	TCONS_00006886	TTAACAGAGAAGACAGACATCAATCAAATACCCTGGAAACGTGGAAGGCAGGGGAAAGAA	intergenic							16.802	72.7635	4.34378	5.91515
ASHGA5P035539	4.49304	4.49304	2.16769	up	noncoding	ENST00000432413	AC007879.5	GENCODE	581	chr2	-	208104587	208124809		TTCAGTGTCGAAATTGGTATGGAGACGTGGATGGAGATTTGAGTCTTAGGAATTTGGGAA	intergenic							5	27.8871	2.36009	4.52778
ASHGA5P044485	2.375	2.375	1.24793	up	noncoding	ENST00000523110	RP11-536K17.1	GENCODE	555	chr8	-	117414780	117415995		GGTTCAAATATGCACTAGGTTTTGCCCAGGATCCAGGAGGAAGCATTGTGTATAAAGAAG	intergenic							8.56785	30.1447	3.39307	4.641
ASHGA5P057650	5.42438	5.42438	2.43946	up	noncoding	TCONS_00020373	XLOC_009705	LincRNAs identified by Cabili et al	308	chr12	+	32803413	32810771		TACAGAGGAAGTGATTCATGCACTGTTTTGTCCTGCAGGAGTTCCGGCAAACACAACTTT	intergenic							5	33.5105	2.36009	4.79954
ASHGA5P033120	2.69182	2.69182	1.42858	up	noncoding	ENST00000434311	RP5-1068B5.3	GENCODE	478	chr1	-	229576030	229576767		CCTCTTTTAATCCTGTTTCTCTCTAAGTTAGTAGCTATTACACCCAAATGGTTGAGTTTT	intergenic							223.502	854.58	8.06337	9.49195
ASHGA5P029406	4.67792	4.67792	2.22587	up	noncoding	ENST00000548261	RP11-597A11.1	GENCODE	590	chr14	+	20085490	20146082	ENST00000548217, ENST00000548793, ENST00000557216	TGCAAAACATCTAAATGACAAGGTACTGAAGATCAGAAAAAACAAGGAGCGCCTATGAGA	intergenic							5	29.0052	2.36009	4.58595
ASHGA5P044802	13.4967	13.4967	3.75453	up	noncoding	ENST00000528139	RP11-1134I14.8	GENCODE	2491	chr8	+	48102394	48104885		CCTTTTGTGATGTAGTGTGGTTCTCATTTTAAACCTTGGAAGGTGAAAATGTACAAACTA	intergenic							56.7592	1096.45	6.09917	9.8537
ASHGA5P016847	2.74346	2.74346	1.456	up	noncoding	ENST00000434990	AC007040.8	GENCODE	570	chr2	-	71229660	71291873		ACTTGTCTTAAATGAAGAATGGCTGTGAAAAGGAGAGGAGCCAGCTTGTCAGAGAGAGCT	intergenic							9.57276	38.6472	3.54904	5.00503
ASHGA5P036485	4.82179	4.82179	2.26957	up	noncoding	ENST00000422118	AC013448.1	GENCODE	808	chr2	+	224363490	224369329		CAAAATGAGGGTGAAAGCGGTCTACCATAGAGTGGAATAGCTATATAATTCCTGACCTCA	intergenic							91.2182	628.115	6.77441	9.04398
ASHGA5P034414	2.19917	2.19917	1.13696	up	noncoding	uc002mdn.3	BC033124	UCSC_knowngene	1188	chr19	+	5847477	5858250		TCGCACCGACGTGCGTGACACAATGTTTGCAGAATATGAAGGTGGCTGTCACGTGGTCTG	intronic antisense	NM_000149	FUT3	galactoside 3(4)-L-fucosyltransferase	-	5842898	5851485	13.0988	42.0776	3.99548	5.13244
ASHGA5P034414	2.19917	2.19917	1.13696	up	noncoding	uc002mdn.3	BC033124	UCSC_knowngene	1188	chr19	+	5847477	5858250		TCGCACCGACGTGCGTGACACAATGTTTGCAGAATATGAAGGTGGCTGTCACGTGGTCTG	intronic antisense	NM_001097639	FUT3	galactoside 3(4)-L-fucosyltransferase	-	5842898	5851485	13.0988	42.0776	3.99548	5.13244
ASHGA5P034414	2.19917	2.19917	1.13696	up	noncoding	uc002mdn.3	BC033124	UCSC_knowngene	1188	chr19	+	5847477	5858250		TCGCACCGACGTGCGTGACACAATGTTTGCAGAATATGAAGGTGGCTGTCACGTGGTCTG	intronic antisense	NM_001097640	FUT3	galactoside 3(4)-L-fucosyltransferase	-	5842898	5851485	13.0988	42.0776	3.99548	5.13244
ASHGA5P034414	2.19917	2.19917	1.13696	up	noncoding	uc002mdn.3	BC033124	UCSC_knowngene	1188	chr19	+	5847477	5858250		TCGCACCGACGTGCGTGACACAATGTTTGCAGAATATGAAGGTGGCTGTCACGTGGTCTG	intronic antisense	NM_001097641	FUT3	galactoside 3(4)-L-fucosyltransferase	-	5842898	5851485	13.0988	42.0776	3.99548	5.13244
ASHGA5P000054	3.19648	3.19648	1.67649	up	noncoding	AK091357		RNAdb	2311	chr8	-	17082475	17084786		GTGAGCAGGTGTCTTGTATCACTGCGAAACCCATGCATAATAAAAACTTGTTCTTGAGCT	intergenic							34.0298	156.928	5.3538	7.03028
ASHGA5P032365	2.45122	2.45122	1.2935	up	noncoding	ENST00000525111	RP11-445F12.1	GENCODE	1462	chr17	-	35289408	35293921		AGCGGCTCTGGGCAGGAATCCAACAAATAAATAAAACGTCTAAGACGGCGTGACAACAAT	bidirectional	NM_005568	LHX1	LIM/homeobox protein Lhx1	+	35294771	35301915	2870.76	9658.12	11.7143	13.0078
ASHGA5P042104	2.00547	2.00547	1.00394	up	noncoding	NR_027113	LOC285740	RefSeq	1514	chr6	-	143875466	143890476		ATGTGCCTGTTGATCTACTATTCCGTGGAAATACTGGAATCACCAGCTCAATAATAAGAG	intronic antisense	ENST00000367584	PHACTR2	phosphatase and actin regulator 2 [Source:HGNC Symbol;Acc:20956]	+	143857981	144145301	15.2987	44.636	4.21175	5.21569
ASHGA5P041332	5.22199	5.22199	2.3846	up	noncoding	ENST00000565823	CTB-36H16.2	GENCODE	2178	chr5	+	122168050	122170228		ACTGAAGCCAGTCAAGGTGAATACACAGAAAATCATTTTCTTATTAAGGTCAGTTAATGG	intergenic							6.01351	46.5468	2.89367	5.27827
ASHGA5P056208	5.84074	5.84074	2.54615	up	noncoding	TCONS_00001016	XLOC_000281	LincRNAs identified by Cabili et al	482	chr1	+	88928735	88929762		ACCCACAAAGAATGGAAACCGATCCTAGACATCTGTGAAACGTATCTTAAAAATTCCACT	intergenic							5.13681	45.1507	2.68624	5.2324
ASHGA5P058887	2.10284	2.10284	1.07234	up	noncoding	uc.403+	uc.403	UCR	206	chr16	+	54323854	54324060		GTGAAGCGTAGACAAGAATTTAATGATTTAATTACAGTTGTAAGCCCTTTCCATGAGACT	intergenic							399.648	1181.16	8.88794	9.96028
ASHGA5P045781	2.09879	2.09879	1.06956	up	noncoding	ENST00000417801	RP11-394O9.1	GENCODE	446	chr9	+	82645493	82649470		CTGCTGTTGGTCAAAGGAAAAATCCTTCTGAGAGATTTTGATTTTAGGTTTTGATTCTAC	intergenic							13.307	40.8901	4.01855	5.08811
ASHGA5P017428	2.75026	2.75026	1.45957	up	noncoding	ENST00000441473	RP11-343J18.2	GENCODE	316	chr9	+	128819858	128921892		TAAAAAGACAAGTTGAAAAACCCTGCCAGAAGCATTCTGTGGCAGAGATTAAAACAATTT	intergenic							6.20888	25.5047	2.93983	4.3994
ASHGA5P039068	2.51837	2.51837	1.33249	up	noncoding	ENST00000480247	RP11-274H2.2	GENCODE	555	chr3	+	145781905	145822991		CAGCCTTGTGCTCCCTACTTCTTAATTACTTTCAATGTGACAGAAGGAAAAAACTTAAAT	intronic antisense	NM_000935	PLOD2	procollagen-lysine,2-oxoglutarate 5-dioxygenase 2 isoform 2 precursor	-	145787227	145879282	351.551	1241.97	8.71035	10.0428
ASHGA5P039068	2.51837	2.51837	1.33249	up	noncoding	ENST00000480247	RP11-274H2.2	GENCODE	555	chr3	+	145781905	145822991		CAGCCTTGTGCTCCCTACTTCTTAATTACTTTCAATGTGACAGAAGGAAAAAACTTAAAT	intronic antisense	NM_182943	PLOD2	procollagen-lysine,2-oxoglutarate 5-dioxygenase 2 isoform 1 precursor	-	145787227	145879282	351.551	1241.97	8.71035	10.0428
ASHGA5P044021	2.18225	2.18225	1.12581	up	noncoding	ENST00000465549	RP4-555L14.4	GENCODE	564	chr7	+	151124768	151136210		AATCTCAACCATTTAGTAACTCTTTGGGTTTCAAGAACTGTGGCCCTAGAAGGGTCCTGC	intronic antisense	NM_144727	CRYGN	gamma-crystallin N	-	151127055	151137099	67.718	212.721	6.34561	7.47143
ASHGA5P049828	6.76055	6.76055	2.75714	up	noncoding	ENST00000579631	LINC00511	GENCODE	355	chr17	-	70319263	70322090		ACCTTTATTATGTTAAGCTACACAATAATAAATAACAACAATAATTGTGTTTATTTGTTA	intergenic							21.4125	209.684	4.692	7.44914
ASHGA5P016925	3.09489	3.09489	1.62989	up	noncoding	ENST00000435744	ANKRD30BP2	pseudogene	1610	chr21	+	14410528	14439354	NM_001145029, NM_052997, NR_026916, TCONS_00026436, TCONS_00026681	CTCTGCAGTGTGAGATTGACTTTAAACCAAGAAGAAGAGAAGAGAAGAAATGCCAATATA								21.2363	95.4335	4.68105	6.31094
ASHGA5P056583	3.00395	3.00395	1.58686	up	noncoding	TCONS_00006335	XLOC_002952	LincRNAs identified by Cabili et al	644	chr3	+	184433831	184456715		GCTGAACCAGATGGTGAAGCCAAGGCCTGAAGACCTTTCCTGCAAGGTCGCAGAGGAAGA	intergenic							9.776	43.0489	3.57632	5.16318
ASHGA5P054132	2.45798	2.45798	1.29748	up	noncoding	ENST00000444691	RP11-432N13.4	GENCODE	241	chrX	-	134812380	134814989		AATGGCCAACCAGCACCTGGTAATGTCGTCACTACTGTTCCACCAGCGCTTATTAATATA	intergenic							84.8233	299.76	6.67187	7.96934
ASHGA5P057404	4.24862	4.24862	2.08699	up	noncoding	TCONS_00016862	XLOC_007835	LincRNAs identified by Cabili et al	246	chr9	-	118496924	118505348		CATGTCATCAAATTTAGAGAAACTTGAACTATACACTACTTTGGAGAAAGCTGACCTAAG	intergenic							5	26.3675	2.36009	4.44708
ASHGA5P034505	4.28956	4.28956	2.10083	up	noncoding	uc002nbr.3	UCA1	UCSC_knowngene	1413	chr19	+	15939756	15946230	TCONS_00026909	AACATTATTCCTTCCTTGGCCTAAAAACTCATCGCCACCTACATTAAAGCTAATATGCCT	intergenic							2392.78	14374.6	11.4556	13.5564
ASHGA5P005264	2.07514	2.07514	1.05321	up	noncoding	ENST00000512851	RP11-423H2.1	pseudogene	1056	chr5	+	177302595	177310832	ENST00000515065, NM_032361	ATCATTTTATTGACATTGCTGAAGTGGAGACAGGGGACAAACTATGGGAGGTACAGTGTG								1300.7	3736.67	10.5803	11.6335
ASHGA5P052621	2.11944	2.11944	1.08369	up	noncoding	ENST00000438190	HCG15	GENCODE	1032	chr6	+	28953979	28955261		TCTAGAACTGGTAGGAGAATATAGCCTTGATAGTGGAGAGGAAACTATTGCTGTTGTGAG	intergenic							17.0581	52.6557	4.36763	5.45132
ASHGA5P025697	2.14443	2.14443	1.10059	up	noncoding	NR_027083	AFMID	RefSeq	653	chr17	+	76183397	76193641		GGAATTGAAGGCTTGAGAACTCCTGTGTGAATTAAATCACGACCTTCTGATGAAGCCACT	exon sense-overlapping	NM_001010982	AFMID	probable arylformamidase isoform 2	+	76183397	76203782	75.1081	232.78	6.49962	7.60021
ASHGA5P025697	2.14443	2.14443	1.10059	up	noncoding	NR_027083	AFMID	RefSeq	653	chr17	+	76183397	76193641		GGAATTGAAGGCTTGAGAACTCCTGTGTGAATTAAATCACGACCTTCTGATGAAGCCACT	exon sense-overlapping	NM_001145526	AFMID	probable arylformamidase isoform 1	+	76183397	76203782	75.1081	232.78	6.49962	7.60021
ASHGA5P032834	2.57277	2.57277	1.36332	up	noncoding	ENST00000579641	RP11-85B7.4	GENCODE	260	chr17	+	9186490	9208968		TTTCCTTTCTATAAATATTCAACCTTCTGTGTTTGAAATAGAATTCTCAGGCAAGGAGAG	intronic antisense	NM_004853	STX8	syntaxin-8	-	9153787	9479275	7.85681	29.993	3.27041	4.63373
ASHGA5P026306	2.22333	2.22333	1.15272	up	noncoding	ENST00000510619	RP1-68D18.2	GENCODE	704	chr11	+	35234096	35235554		GGTGCCTTCATAATGGATAACTGTAGCCATTTTATGTAAGCATTGTCCTGTGATTAAAAA	intron sense-overlapping	NM_000610	CD44	CD44 antigen isoform 1 precursor	+	35160416	35253949	154.425	489.54	7.53105	8.68377
ASHGA5P026306	2.22333	2.22333	1.15272	up	noncoding	ENST00000510619	RP1-68D18.2	GENCODE	704	chr11	+	35234096	35235554		GGTGCCTTCATAATGGATAACTGTAGCCATTTTATGTAAGCATTGTCCTGTGATTAAAAA	intron sense-overlapping	NM_001001389	CD44	CD44 antigen isoform 2 precursor	+	35160416	35253949	154.425	489.54	7.53105	8.68377
ASHGA5P026306	2.22333	2.22333	1.15272	up	noncoding	ENST00000510619	RP1-68D18.2	GENCODE	704	chr11	+	35234096	35235554		GGTGCCTTCATAATGGATAACTGTAGCCATTTTATGTAAGCATTGTCCTGTGATTAAAAA	intron sense-overlapping	NM_001001390	CD44	CD44 antigen isoform 3 precursor	+	35160416	35253949	154.425	489.54	7.53105	8.68377
ASHGA5P026306	2.22333	2.22333	1.15272	up	noncoding	ENST00000510619	RP1-68D18.2	GENCODE	704	chr11	+	35234096	35235554		GGTGCCTTCATAATGGATAACTGTAGCCATTTTATGTAAGCATTGTCCTGTGATTAAAAA	intron sense-overlapping	NM_001001391	CD44	CD44 antigen isoform 4 precursor	+	35160416	35253949	154.425	489.54	7.53105	8.68377
ASHGA5P026306	2.22333	2.22333	1.15272	up	noncoding	ENST00000510619	RP1-68D18.2	GENCODE	704	chr11	+	35234096	35235554		GGTGCCTTCATAATGGATAACTGTAGCCATTTTATGTAAGCATTGTCCTGTGATTAAAAA	intron sense-overlapping	NM_001001392	CD44	CD44 antigen isoform 5 precursor	+	35160416	35253949	154.425	489.54	7.53105	8.68377
ASHGA5P026306	2.22333	2.22333	1.15272	up	noncoding	ENST00000510619	RP1-68D18.2	GENCODE	704	chr11	+	35234096	35235554		GGTGCCTTCATAATGGATAACTGTAGCCATTTTATGTAAGCATTGTCCTGTGATTAAAAA	intron sense-overlapping	NM_001202555	CD44	CD44 antigen isoform 6 precursor	+	35160416	35253949	154.425	489.54	7.53105	8.68377
ASHGA5P026306	2.22333	2.22333	1.15272	up	noncoding	ENST00000510619	RP1-68D18.2	GENCODE	704	chr11	+	35234096	35235554		GGTGCCTTCATAATGGATAACTGTAGCCATTTTATGTAAGCATTGTCCTGTGATTAAAAA	intron sense-overlapping	NM_001202556	CD44	CD44 antigen isoform 7 precursor	+	35160416	35253949	154.425	489.54	7.53105	8.68377
ASHGA5P026306	2.22333	2.22333	1.15272	up	noncoding	ENST00000510619	RP1-68D18.2	GENCODE	704	chr11	+	35234096	35235554		GGTGCCTTCATAATGGATAACTGTAGCCATTTTATGTAAGCATTGTCCTGTGATTAAAAA	intron sense-overlapping	NM_001202557	CD44	CD44 antigen isoform 8 precursor	+	35160416	35244867	154.425	489.54	7.53105	8.68377
ASHGA5P055979	4.08583	4.08583	2.03063	up	noncoding	ENST00000556886	RP11-1A16.1	GENCODE	866	chr14	+	46533361	46971026		TGTGGAATCAGTTTTTCATTATCCTTATAGAATCAGTTTTTCATTATCCTTATAAGGAGA	intergenic							6.22425	37.7756	2.94278	4.97341
ASHGA5P055790	4.00457	4.00457	2.00165	up	noncoding	uc001veb.2	DLEU2	UCSC_knowngene	722	chr13	-	50623324	50656139	ENST00000449579	TTTTACCAAGGTAAAGATCAAATTTTATAAATTTACTTGTTTGTTTATACAAGGAAAAAT	bidirectional	ENST00000378180	DLEU1	deleted in lymphocytic leukemia 1 (non-protein coding) [Source:HGNC Symbol;Acc:13747]	+	50656306	50679433	15.9401	92.8419	4.26758	6.26923
ASHGA5P044676	2.43342	2.43342	1.28299	up	noncoding	ENST00000519368	RP11-156K13.2	GENCODE	529	chr8	+	17739551	17740170		CTACTATTTGAAGAATTGGAAATTATGGCTTATGCGAAAACTCCTGGACTCAAAAGATCA	natural antisense	NM_004467	FGL1	fibrinogen-like protein 1 precursor	-	17721899	17753047	31.752	111.767	5.2528	6.53579
ASHGA5P044676	2.43342	2.43342	1.28299	up	noncoding	ENST00000519368	RP11-156K13.2	GENCODE	529	chr8	+	17739551	17740170		CTACTATTTGAAGAATTGGAAATTATGGCTTATGCGAAAACTCCTGGACTCAAAAGATCA	natural antisense	NM_147203	FGL1	fibrinogen-like protein 1 precursor	-	17721899	17752913	31.752	111.767	5.2528	6.53579
ASHGA5P044676	2.43342	2.43342	1.28299	up	noncoding	ENST00000519368	RP11-156K13.2	GENCODE	529	chr8	+	17739551	17740170		CTACTATTTGAAGAATTGGAAATTATGGCTTATGCGAAAACTCCTGGACTCAAAAGATCA	natural antisense	NM_201552	FGL1	fibrinogen-like protein 1 precursor	-	17721899	17753047	31.752	111.767	5.2528	6.53579
ASHGA5P044676	2.43342	2.43342	1.28299	up	noncoding	ENST00000519368	RP11-156K13.2	GENCODE	529	chr8	+	17739551	17740170		CTACTATTTGAAGAATTGGAAATTATGGCTTATGCGAAAACTCCTGGACTCAAAAGATCA	natural antisense	NM_201553	FGL1	fibrinogen-like protein 1 precursor	-	17721899	17752913	31.752	111.767	5.2528	6.53579
ASHGA5P051776	3.02308	3.02308	1.59602	up	noncoding	NR_047568	LINC00578	RefSeq	1222	chr3	+	177159708	177470492		TAAGGACCCTTTAAGAAGCTTCCAGAGCAGAAGTGACTGTGCAAGAAGGGCCAATAAAGT	intergenic							6.1509	27.7862	2.92639	4.52241
ASHGA5P054211	4.67537	4.67537	2.22508	up	noncoding	ENST00000451062	FAM197Y9	GENCODE	2332	chrY	-	6124307	6131994	ENST00000420524, ENST00000432892, ENST00000452256	GATCTGGCAGGTGGAGGAACTCAGCCATCCCGGTTACCGGTGGCAGGATGATTTCCTTTC	intergenic							5	28.9938	2.36009	4.58517
ASHGA5P028657	2.12302	2.12302	1.08612	up	noncoding	ENST00000430125	CLYBL-AS2	GENCODE	695	chr13	-	100342334	100343225		CAGAAACATTCTCAAATCATGAAGATAAATAGAACCGGAACACTGATGATTCCATCAACT	intronic antisense	NM_206808	CLYBL	citrate lyase subunit beta-like protein, mitochondrial precursor	+	100258918	100549388	9.00594	28.3021	3.46416	4.55028
ASHGA5P028539	3.41249	3.41249	1.77083	up	noncoding	ENST00000566385	RP11-279N8.3	GENCODE	2468	chr13	-	48504289	48506757		GAGAAATATGTGTAGATACACGAGTACTTGGATATCATCTAATAAAGCAATTGCACCTCG	intergenic							11.4849	57.3048	3.80146	5.57228
ASHGA5P047547	2.3178	2.3178	1.21276	up	noncoding	NR_038220	LOC170425	RefSeq	2685	chr10	+	86039735	86054415		TCTGACTCTGGAGTATTATAAAGTCCTTATAGTTACTGGCATTAGGTATAGGGTCTGTAT	intergenic							14.1826	47.9578	4.10743	5.32019
ASHGA5P041015	2.31406	2.31406	1.21042	up	noncoding	ENST00000511596	RP11-454P21.1	GENCODE	578	chr5	+	17684692	17955966		AAGGTTGCTGTGTGGACCAGCTAAAGCCCTATGTAAGAAAGCACTTCACATACAGAAGAG	intergenic							47.5671	159.437	5.84154	7.05197
ASHGA5P020311	2.35588	2.35588	1.23627	up	noncoding	ENST00000511419	AC091969.1	GENCODE	366	chr5	-	152264986	152351343		CCATGGGCAAGAAAAAAGGAACTCCTGAGAACTGAGAAATGACTGTTTAATGAACAAAGA	intergenic							17.761	60.9892	4.42546	5.66173
ASHGA5P045921	4.58191	4.58191	2.19595	up	noncoding	ENST00000478294	RP13-463N16.6	GENCODE	697	chr10	-	5636953	5638081		TGATGTGGTTCAGAGACTCACATCCAAGCAATAAAAATGAATCCCTTATGGTGGTCTGCA	intergenic							176.191	1147.69	7.72182	9.91776
ASHGA5P000014	2.11195	2.11195	1.07857	up	noncoding	AF339807		NRED	1670	chr13	+	88346895	88348525	TCONS_00021867	CTTCATTTAACCTTGTTGCTTTGAGTACTCCTAAAGCTTGTAATAATTCTTTGGGGAGTA	intergenic							31.5456	96.1198	5.24358	6.32215
ASHGA5P018178	2.45852	2.45852	1.29779	up	noncoding	ENST00000450287	TMEM72-AS1	GENCODE	3302	chr10	-	45306471	45455137	NR_033842	ACAGATCACAAGAAGGACTGTGGCTTGAAGTTCCAGAGCAGAGATGCACATTACTGTCTA	intronic antisense	NM_001123376	TMEM72	transmembrane protein 72	+	45406763	45430642	10.2825	36.8498	3.64063	4.93842
ASHGA5P018818	2.57145	2.57145	1.36258	up	noncoding	ENST00000457958	LINC00511	GENCODE	1696	chr17	-	70399462	70588479	ENST00000581801	CAAGCTGGAGGTGGAATCAGAGGTTTCTGGCTGACTCGGTGGGTGCTTTGAACCAGGAAA	intergenic							160.573	588.652	7.58852	8.9511
ASHGA5P051613	14.3209	14.3209	3.84005	up	noncoding	NR_033977	FLJ22763	RefSeq	1952	chr3	+	108855560	108868951		CATCTTTTAGGAATATCTGTATGATAATCAGAATAACTGATGCAAGATGTGTTCTACACA	intergenic							5	88.6435	2.36009	6.20013
ASHGA5P039179	2.11462	2.11462	1.0804	up	noncoding	ENST00000498226	SOX2-OT	GENCODE	560	chr3	+	181328316	181508734		GCTGTTTTTTGGCACCTGAAACACTTTTACCCAAGGGTTCTGATTATTTAAATAATTGGT	intron sense-overlapping	NM_003106	SOX2	transcription factor SOX-2	+	181429711	181432223	50.1293	153.558	5.91761	6.99801
ASHGA5P057912	5.11782	5.11782	2.35553	up	noncoding	TCONS_00023625	XLOC_011424	LincRNAs identified by Cabili et al	571	chr15	-	36606145	36619385		TTTCCTTAAGGCACAGATCATACAATCTTTGAGAGTAAAAGGATGGATCAAGACCACAGG	intergenic							5	31.6892	2.36009	4.71561
ASHGA5P018863	3.028	3.028	1.59837	up	noncoding	ENST00000458468	LINC00478	GENCODE	3475	chr21	+	17442841	17982094		CTATCCAAATGGACATCCATAAAAATTCATCAGAGAGCATTTTACTACTGAGCTGCAAAG	intergenic							570.903	2421.76	9.40915	11.0075
ASHGA5P027198	2.61489	2.61489	1.38675	up	noncoding	ENST00000547898	RP11-328C8.5	GENCODE	447	chr12	-	42879154	42883821		GGGAATCGTCTTCAAAACCGGAATCCATTTGGCCAATAAAGAGTCTATTTGAATTACAAA	intron sense-overlapping	NM_153026	PRICKLE1	prickle-like protein 1	-	42852139	42983572	58.8995	222.696	6.15194	7.53869
ASHGA5P058677	2.09251	2.09251	1.06523	up	noncoding	uc.9-	uc.9	UCR	202	chr1	-	10925409	10925611		CAGGGCCTTGAAATATTACATTAATGTTCCATGTGGTGACATTTTAGCTGGAATTTTCAA	intergenic							9.33127	28.8696	3.51392	4.57915
ASHGA5P057197	2.49172	2.49172	1.31714	up	noncoding	TCONS_00014296	XLOC_006439	LincRNAs identified by Cabili et al	550	chr7	-	50292779	50294206	TCONS_00013799	ACACAATATAGGGACACAGCAAGACAAATCACAGCACAGCAAATCATGAGGAGACACCAG	intergenic							7.90858	29.2631	3.28015	4.59729
ASHGA5P045841	2.33472	2.33472	1.22325	up	noncoding	ENST00000453045	RP11-231K24.2	GENCODE	1445	chr9	+	96718115	96720204		CAAGGATTTGGGGATCACACTGTTCATCAGCTGTCACTAAACTTATTTTACTATGAGCCA	bidirectional	NM_021570	BARX1	homeobox protein BarH-like 1	-	96713908	96717608	15.2715	51.9597	4.20906	5.43231
ASHGA5P055763	2.8655	2.8655	1.51879	up	noncoding	uc001uzl.3	BC025370	UCSC_knowngene	978	chr13	-	44974385	44980021		TGCTTTTGAACGTGAAAGGAGAAAGAAGCTGTCAGAGATCAGGTTGAATGTGGTGGGTTA	intergenic							26.3088	109.308	4.98496	6.50375
ASHGA5P017903	2.92384	2.92384	1.54787	up	noncoding	ENST00000446964	RP11-1L9.1	GENCODE	453	chrX	+	13395306	13421138		CGCCTTTCCACTCAGAGAGGAAGAAAGGACCGTGTGAGAGAAGAAGGGAACAGCCTTTCA	intergenic							24.4768	103.443	4.87986	6.42773
ASHGA5P044868	2.33614	2.33614	1.22412	up	noncoding	ENST00000501104	RP11-159H10.3	GENCODE	828	chr8	+	70746345	70749605		AAATATGACTTTAAAAAAGACAAAATTTTAAAAGGTCCAATTTTACTCACAAAAGAAGAA	intronic antisense	NM_030958	SLCO5A1	solute carrier organic anion transporter family member 5A1 isoform 1	-	70584567	70747299	8.86791	30.6365	3.44149	4.66562
ASHGA5P050784	4.29033	4.29033	2.10109	up	noncoding	NR_046452	IDH1-AS1	RefSeq	491	chr2	+	209119956	209120918		CAAAAACATGAAAATAAAGAGTATTTTATATTGTGATTTGTAGGACAATAGCATGCTTGT	intronic antisense	ENST00000417583	IDH1	isocitrate dehydrogenase 1 (NADP+), soluble [Source:HGNC Symbol;Acc:5382]	-	209113285	209120522	6.61454	41.9693	3.02663	5.12772
ASHGA5P050784	4.29033	4.29033	2.10109	up	noncoding	NR_046452	IDH1-AS1	RefSeq	491	chr2	+	209119956	209120918		CAAAAACATGAAAATAAAGAGTATTTTATATTGTGATTTGTAGGACAATAGCATGCTTGT	intronic antisense	ENST00000451391	IDH1	isocitrate dehydrogenase 1 (NADP+), soluble [Source:HGNC Symbol;Acc:5382]	-	209113320	209130798	6.61454	41.9693	3.02663	5.12772
ASHGA5P042930	2.05335	2.05335	1.03798	up	noncoding	ENST00000442252	AC002480.5	GENCODE	1282	chr7	-	22611225	22701411		GAGGAATGGGGTGAGGGTATCTATTGCATCTATTTTATGGTAATAAAAGGAAGTTGAAAG	intron sense-overlapping	ENST00000439708	STEAP1B	STEAP family member 1B [Source:HGNC Symbol;Acc:41907]	-	22532295	22672544	23.2256	69.174	4.80484	5.84282
ASHGA5P058317	2.04508	2.04508	1.03215	up	noncoding	U63828		NRED	501	chr20	-	62474787	62475265		TTCCAGAGGCCCCGGGATATTTTTAAGGGGAAGGGGAAGGATAGAGAGAAATGTCAGGCA	intergenic							34.9567	103.292	5.39358	6.42573
ASHGA5P055835	2.49071	2.49071	1.31656	up	noncoding	TCONS_00003886	XLOC_001690	LincRNAs identified by Cabili et al	288	chr2	+	140017508	140019718		GGGCTTCAAAGTGGCATTTAAATTTAAGAATAGTCAAAGGTAATAGTTGCAGTGTTGAGT	intergenic							11.1634	40.5328	3.75936	5.07592
ASHGA5P033380	3.42885	3.42885	1.77773	up	noncoding	NR_040017	RNF157-AS1	RefSeq	2177	chr17	+	74136636	74150729		GTCAGGAACACCCTTGTTAATAGTTTAGCTGATACTGTTTCTCTAAGGTGGAAGTAAAAA	natural antisense	NM_001454	FOXJ1	forkhead box protein J1	-	74132414	74137380	24.9778	123.53	4.90715	6.68488
ASHGA5P033380	3.42885	3.42885	1.77773	up	noncoding	NR_040017	RNF157-AS1	RefSeq	2177	chr17	+	74136636	74150729		GTCAGGAACACCCTTGTTAATAGTTTAGCTGATACTGTTTCTCTAAGGTGGAAGTAAAAA	natural antisense	NM_052916	RNF157	RING finger protein 157	-	74138533	74236390	24.9778	123.53	4.90715	6.68488
ASHGA5P028926	2.84391	2.84391	1.50788	up	noncoding	ENST00000435024	LINC00460	GENCODE	631	chr13	+	107028910	107030565		GACGAGGCATGTGGTTGCCATTTCTGTATTACATCCAATTCATATTTCATTTAGAAAATG	intergenic							126.178	512.441	7.24372	8.7516
ASHGA5P023630	3.47767	3.47767	1.79812	up	noncoding	HMlincRNA1178+	HMlincRNA1178	LincRNAs identified by Khalil et al	17259	chr7	+	152312201	152329460		ATGAAGTGCTAAATGTGTGCGTGGGAACACGGGATGGATGATTAAGTGACGCTTGAGTTA	intergenic							5.12143	26.9936	2.68248	4.4806
ASHGA5P043833	2.29983	2.29983	1.20153	up	noncoding	uc010lii.1	AK311374	UCSC_knowngene	1233	chr7	+	102233002	102234980	ENST00000441052, NR_015401, NR_072981, NR_072982, uc003tjk.2, uc003vag.1, uc011kbl.2, uc011kkv.1	ATGGAGCTCGGACAAGGTGGCCACAGGAAGGCTTTGCAAACTGTGAAGTGCAGTGCCTAC	natural antisense	NM_001079877	RASA4	ras GTPase-activating protein 4 isoform 2	-	102220092	102257205	9.12532	31.045	3.4813	4.68282
ASHGA5P043833	2.29983	2.29983	1.20153	up	noncoding	uc010lii.1	AK311374	UCSC_knowngene	1233	chr7	+	102233002	102234980	ENST00000441052, NR_015401, NR_072981, NR_072982, uc003tjk.2, uc003vag.1, uc011kbl.2, uc011kkv.1	ATGGAGCTCGGACAAGGTGGCCACAGGAAGGCTTTGCAAACTGTGAAGTGCAGTGCCTAC	natural antisense	NM_006989	RASA4	ras GTPase-activating protein 4 isoform 1	-	102220092	102257205	9.12532	31.045	3.4813	4.68282
ASHGA5P040644	2.40982	2.40982	1.26893	up	noncoding	ENST00000503145	CTD-2308B18.3	GENCODE	797	chr5	-	123828467	123872041		ACACACAGCTGTTCTGGTGAAAAAATCCTGCAATCATTTAAAATCTTGGAGTCGAGCCAT	intergenic							10.8416	38.1595	3.71777	4.9867
ASHGA5P044406	2.20563	2.20563	1.14119	up	noncoding	ENST00000522743	KB-1184D12.1	GENCODE	668	chr8	-	95109991	95116550		GCTACCATGTCATTAGACATTGATTTACAGGTATTTGTGTTCACATCTGTATTCATTGGA	intergenic							10.9543	35.3342	3.73427	4.87547
ASHGA5P027705	2.29676	2.29676	1.1996	up	noncoding	uc001uiu.1	AX748157	UCSC_knowngene	2252	chr12	-	131510105	131512357		TTAAAATGAGCCCTTTGGGAGAATAAGGGATTCCATCCAGCTCAGAAGGGCAGGAGTAAT	intronic antisense	NM_198827	GPR133	probable G-protein coupled receptor 133 precursor	+	131438451	131626008	8.43052	28.6931	3.37033	4.56993
ASHGA5P030411	2.69948	2.69948	1.43268	up	noncoding	ENST00000558755	RP11-348B17.1	GENCODE	565	chr15	+	31318408	31328173		ATCAGCTGATATCGCTGGAACTTCCACACCTGGTTGGATATTGATTTTACTTCAAAGAAG	natural antisense	NM_001252020	TRPM1	transient receptor potential cation channel subfamily M member 1 isoform 1	-	31293263	31453476	7.55116	30.28	3.21507	4.64775
ASHGA5P030411	2.69948	2.69948	1.43268	up	noncoding	ENST00000558755	RP11-348B17.1	GENCODE	565	chr15	+	31318408	31328173		ATCAGCTGATATCGCTGGAACTTCCACACCTGGTTGGATATTGATTTTACTTCAAAGAAG	natural antisense	NM_001252024	TRPM1	transient receptor potential cation channel subfamily M member 1 isoform 3	-	31293263	31393929	7.55116	30.28	3.21507	4.64775
ASHGA5P030411	2.69948	2.69948	1.43268	up	noncoding	ENST00000558755	RP11-348B17.1	GENCODE	565	chr15	+	31318408	31328173		ATCAGCTGATATCGCTGGAACTTCCACACCTGGTTGGATATTGATTTTACTTCAAAGAAG	natural antisense	NM_002420	TRPM1	transient receptor potential cation channel subfamily M member 1 isoform 2	-	31293263	31393929	7.55116	30.28	3.21507	4.64775
ASHGA5P037347	2.00427	2.00427	1.00308	up	noncoding	ENST00000427188	LINC00313	GENCODE	967	chr21	-	44890312	44891472		GGAAGACCTGTTTCTTTTACTTTCCTTGAGGAGAAAAAATTAAAGTTCTGAGCAAACGCA	intergenic							34.5682	100.215	5.37697	6.38005
ASHGA5P021573	2.30514	2.30514	1.20485	up	noncoding	ENST00000535324	RP11-513G19.1	GENCODE	775	chr12	+	26471885	26574395		TTTTAAACAAGTTTTGGTTTTTGTTTCATTTTTGAACCTTGATCTAGAGCTTGATGAATA	intronic antisense	NM_002223	ITPR2	inositol 1,4,5-trisphosphate receptor type 2	-	26488284	26986131	16.8432	56.4803	4.34703	5.55189
ASHGA5P045916	2.01511	2.01511	1.01086	up	noncoding	ENST00000428292	RP11-18B16.2	GENCODE	1223	chr9	+	116413235	116445135		TGGGCCTGAAGCAATCATCTTGAAGACATTTTTCATCAATCTTGTTGAAATCAACCTGGT	intergenic							19.3915	56.808	4.54995	5.56081
ASHGA5P038998	3.67617	3.67617	1.8782	up	noncoding	ENST00000418242	RP11-148B18.3	GENCODE	480	chr1	+	94798822	94800404		CCACAGAGTAAATATGAAAGGTTCTGGATGATTCCTTGTCAGCTTTTATTAAAATTCCAC	intergenic							62.2189	329.96	6.2282	8.10641
ASHGA5P031725	4.03852	4.03852	2.01383	up	noncoding	NR_027079	LOC283914	RefSeq	2804	chr16	+	34597901	34624955		CAAACAGTATGCTCCAAATCATTTTCTCAGGTGATAGACAGACAGACACTGAATTGTTGA	intergenic							5	25.0723	2.36009	4.37391
ASHGA5P027186	2.10586	2.10586	1.07441	up	noncoding	ENST00000561632	RP11-438D14.2	GENCODE	1022	chr12	-	33557809	33558831		CTGGTTCTACTTAGAAAAAAGTAGGAGTTCCTTGTGGAAACTTTAGTTTCTCATTGCTAA	intron sense-overlapping	NM_198992	SYT10	synaptotagmin-10	-	33528347	33592754	8.78465	27.4152	3.42931	4.50372
ASHGA5P045185	16.0458	16.0458	4.00412	up	noncoding	ENST00000437601	RP4-781K5.8	GENCODE	3574	chr1	+	234861147	234867390	NR_038856	CCAACAATCATTCTTTCTCGCATATTCACTTGTGAATAAATGCAAGAACTGGTGTATTTG	intergenic							5	99.0299	2.36009	6.36421
ASHGA5P055571	2.00589	2.00589	1.00424	up	noncoding	uc001tdk.2	KRT19P2	UCSC_knowngene	631	chr12	+	95228173	95228804		AACAATGCTCAACTGGCTGCAGATGACTTCTGAACCAAGTTTGGTTTGAGTGTTTGGGTG	intergenic							15.0593	43.8921	4.18737	5.19161
ASHGA5P040164	2.53964	2.53964	1.34462	up	noncoding	ENST00000446530	BX004987.3	GENCODE	337	chr1	+	143361973	143372316	ENST00000344693, ENST00000429521, ENST00000435585, ENST00000456937, ENST00000580195, NR_027995	TCTGACAGAAAAGACATCTGAGAAACAAAACAAGCAAATTTGTTTTCCATTTTGCACCTG	intergenic							21.4729	79.3578	4.69528	6.0399
ASHGA5P021635	2.20711	2.20711	1.14216	up	noncoding	ENST00000536735	RP11-349I1.2	GENCODE	568	chr14	+	94896969	94931067		GAACTCAAAGCAATGCAAGAATGGACTAATACGTCTACTGAAGGACATCTTGGTTGGTCC	intronic antisense	NM_001080451	SERPINA11	serpin A11 precursor	-	94908800	94919122	10.7309	34.6111	3.70295	4.8451
ASHGA5P021635	2.20711	2.20711	1.14216	up	noncoding	ENST00000536735	RP11-349I1.2	GENCODE	568	chr14	+	94896969	94931067		GAACTCAAAGCAATGCAAGAATGGACTAATACGTCTACTGAAGGACATCTTGGTTGGTCC	natural antisense	NM_001042518	SERPINA9	serpin A9 isoform B	-	94929057	94942670	10.7309	34.6111	3.70295	4.8451
ASHGA5P021635	2.20711	2.20711	1.14216	up	noncoding	ENST00000536735	RP11-349I1.2	GENCODE	568	chr14	+	94896969	94931067		GAACTCAAAGCAATGCAAGAATGGACTAATACGTCTACTGAAGGACATCTTGGTTGGTCC	natural antisense	NM_175739	SERPINA9	serpin A9 isoform A	-	94929057	94942670	10.7309	34.6111	3.70295	4.8451
ASHGA5P055207	3.56248	3.56248	1.83288	up	noncoding	ENST00000527774	RP11-109E10.1	GENCODE	445	chr11	-	123184410	123185475		GTAGCAAGTCTACTGCATATCAACAGTGTAGCACTGAGCCTGGCTCTTTGTAAGTGTTCA	intergenic							5.15644	27.8594	2.69326	4.52615
ASHGA5P039278	2.45831	2.45831	1.29767	up	noncoding	uc021xjv.1	BC040733	UCSC_knowngene	1061	chr3	+	197371037	197373038		GCAATCTACTTATGTCCAAGGTGAAACAGAAACACACCATTTGAAATCACGTTTAAAAAC	intergenic							67.4694	238.851	6.34086	7.63853
ASHGA5P020259	2.20987	2.20987	1.14396	up	noncoding	ENST00000510562	RP11-1C1.6	GENCODE	415	chr5	-	10493402	10494206		GGCAGCCCAGGACTGGTATCCTTCTAAGAAGAGGAAGGCACATCAGAGGAGAGGCCATGT	intergenic							17.2801	55.6003	4.38526	5.52922
ASHGA5P040538	2.36504	2.36504	1.24186	up	noncoding	ENST00000504846	ATG10-AS1	GENCODE	648	chr5	-	81368873	81369521		TCAGTGGATGCTCTCACATAGACCTAGCTCATGAATTGAGAATTACTGAACACTCAGCTC	intronic antisense	NM_001131028	ATG10	ubiquitin-like-conjugating enzyme ATG10	+	81267843	81551216	17.3723	59.8045	4.39232	5.63419
ASHGA5P040538	2.36504	2.36504	1.24186	up	noncoding	ENST00000504846	ATG10-AS1	GENCODE	648	chr5	-	81368873	81369521		TCAGTGGATGCTCTCACATAGACCTAGCTCATGAATTGAGAATTACTGAACACTCAGCTC	intronic antisense	NM_031482	ATG10	ubiquitin-like-conjugating enzyme ATG10	+	81267843	81551216	17.3723	59.8045	4.39232	5.63419
ASHGA5P042620	2.02332	2.02332	1.01672	up	noncoding	ENST00000454262	RP11-102N11.1	GENCODE	335	chr6	+	131018456	131018923		CTCTGGTGCTTCTGAATTGTTAAAGACAGGGTTGCAACTTAAAATTTGGAAATAAGTACA	intergenic							18.1294	53.3503	4.45507	5.4718
ASHGA5P020030	2.22308	2.22308	1.15256	up	noncoding	ENST00000506978	LINC00461	GENCODE	564	chr5	-	87803362	87980625		TTCCCCAAAGGAAAAAAGTCACGTGTTCATGATGATCAAACACAGCTGTTTGATTGGTGT	intergenic							19.5734	63.2693	4.56318	5.71574
ASHGA5P045245	2.31157	2.31157	1.20887	up	noncoding	ENST00000452477	RP11-292F9.2	GENCODE	528	chr9	-	46359241	46380257		GTCAGCACTTTGCCGAAAACCTCAAATAAAGACTTTTTTAAAAATGTGCGATGGAAAACT	intergenic							39.5444	132.096	5.57346	6.78233
ASHGA5P045461	3.0421	3.0421	1.60507	up	noncoding	TCONS_00000895	XLOC_000148	LincRNAs identified by Cabili et al	591	chr1	+	38658715	38676024		GTCTGCTCTCGGCAGAGCATAGATTATCACTCTTGTGCTAATTATTTTTATGATTAAAAG	intergenic							7.10545	32.0478	3.12577	4.73084
ASHGA5P042795	2.22196	2.22196	1.15184	up	noncoding	ENST00000432694	RP1-15D23.2	GENCODE	799	chr1	+	172745044	173033155		GAGAGATGAGAAACTATCAAAAAGAAGTTCCTGACATGGCAACAGTGTATCATCCAATGA	intronic antisense	NM_005092	TNFSF18	tumor necrosis factor ligand superfamily member 18	-	173010359	173020103	9.76072	31.9385	3.57423	4.72606
ASHGA5P037175	2.37901	2.37901	1.25036	up	noncoding	ENST00000449500	CTD-3184A7.4	GENCODE	801	chr20	+	62258579	62260177		GTGTCATTTATCTGAGTTTGCCTATCGTCACGTTTTGGAAATAAATGTCAATAAAGTCGA	bidirectional	NM_012384	GMEB2	glucocorticoid modulatory element-binding protein 2	-	62218954	62258381	279.308	941.111	8.37907	9.62944
ASHGA5P020663	2.22456	2.22456	1.15352	up	noncoding	NR_024360	ZFHX4-AS1	RefSeq	1724	chr8	-	77523113	77595510		GGCACTCCTCAATAGAATTCAAATGCTATTTTAAAAGAGTCCATTTCTAAGAAGATGTGG	intronic antisense	NM_024721	ZFHX4	zinc finger homeobox protein 4	+	77593514	77779521	64.8216	208.227	6.28467	7.43819
ASHGA5P030738	2.077	2.077	1.0545	up	noncoding	ENST00000559041	RP11-429B14.1	GENCODE	501	chr15	+	90061753	90135187		GTATGTTTTTCAGTAGCATTTTTTATTTACCACATAGGCCTGTAGCAGTTTGTGGTGCCG	intron sense-overlapping	NM_152259	TICRR	treslin	+	90118817	90171253	28.3272	85.3822	5.08933	6.14382
ASHGA5P029473	2.28712	2.28712	1.19353	up	noncoding	uc021rro.1	HP08474	UCSC_knowngene	323	chr14	+	24740431	24768057		GGGCAGAGACCCCCAGAGTGTAAAGAGGTCCTGGGACAGGCTTTGCACGTTCCACAAGAG	intronic antisense	NM_001136050	DHRS1	dehydrogenase/reductase SDR family member 1	-	24759803	24769039	168.953	550.026	7.66155	8.85508
ASHGA5P029473	2.28712	2.28712	1.19353	up	noncoding	uc021rro.1	HP08474	UCSC_knowngene	323	chr14	+	24740431	24768057		GGGCAGAGACCCCCAGAGTGTAAAGAGGTCCTGGGACAGGCTTTGCACGTTCCACAAGAG	intronic antisense	NM_138452	DHRS1	dehydrogenase/reductase SDR family member 1	-	24759803	24768666	168.953	550.026	7.66155	8.85508
ASHGA5P029473	2.28712	2.28712	1.19353	up	noncoding	uc021rro.1	HP08474	UCSC_knowngene	323	chr14	+	24740431	24768057		GGGCAGAGACCCCCAGAGTGTAAAGAGGTCCTGGGACAGGCTTTGCACGTTCCACAAGAG	intronic antisense	NM_182836	RABGGTA	geranylgeranyl transferase type-2 subunit alpha	-	24734743	24740833	168.953	550.026	7.66155	8.85508
ASHGA5P029473	2.28712	2.28712	1.19353	up	noncoding	uc021rro.1	HP08474	UCSC_knowngene	323	chr14	+	24740431	24768057		GGGCAGAGACCCCCAGAGTGTAAAGAGGTCCTGGGACAGGCTTTGCACGTTCCACAAGAG	natural antisense	NM_004581	RABGGTA	geranylgeranyl transferase type-2 subunit alpha	-	24734743	24740833	168.953	550.026	7.66155	8.85508
ASHGA5P052319	2.07593	2.07593	1.05376	up	noncoding	NR_015436	LINC00461	RefSeq	641	chr5	-	87836596	87980620	ENST00000502301, ENST00000506014, ENST00000506664	GCACATACACAGATATACATGGTGGCTTGTAATGGTTGAAAAATTACGGTTTGGTTTTAT	intergenic							856.31	2472.96	9.98348	11.0372
ASHGA5P019446	2.60741	2.60741	1.38262	up	noncoding	ENST00000485035	SOX2-OT	GENCODE	561	chr3	+	181328328	181417668	ENST00000476125, ENST00000476964, ENST00000491282, ENST00000498226, NR_004053	TGTTCAGTATTTGGAAGAAAGAAAGCCTGACAGGTTTCTTCGGAAAAGTGGCCATCCATG	intergenic							48.927	184.513	5.88186	7.26448
ASHGA5P058393	3.85702	3.85702	1.94749	up	noncoding	uc002nrg.3	BC043213	UCSC_knowngene	3009	chr19	-	23582035	23590900		TCTCATATTTGGATCCAGTCCACAGGTTCTGCTAGCAAGGAAGACTGAGACATATTGTGG	intergenic							8.39489	47.6494	3.36402	5.31151
ASHGA5P044226	2.31268	2.31268	1.20957	up	noncoding	ENST00000452024	RP11-354K1.2	GENCODE	585	chr1	+	211809247	211816209		GGAGCAGAATTAAAATTAAAAACAGAATTAGACAGAATTTAGGCTGCAGTGACCAGCCTA	intergenic							15.3735	51.8037	4.21838	5.42794
ASHGA5P018969	2.23423	2.23423	1.15978	up	noncoding	NR_033746	DMKN	RefSeq	1054	chr19	-	35988118	36001412		GCTGCAGTGGGTGAAGTTTTGGTAGGCGGAGCAAAAGTGAGGGGCACCACAGGCGAACAG	exon sense-overlapping	NM_001035516	DMKN	dermokine isoform 1 precursor	-	35988118	35992813	450.581	1416.24	9.06754	10.2273
ASHGA5P018969	2.23423	2.23423	1.15978	up	noncoding	NR_033746	DMKN	RefSeq	1054	chr19	-	35988118	36001412		GCTGCAGTGGGTGAAGTTTTGGTAGGCGGAGCAAAAGTGAGGGGCACCACAGGCGAACAG	exon sense-overlapping	NM_001126056	DMKN	dermokine isoform 3 precursor	-	35988118	36004560	450.581	1416.24	9.06754	10.2273
ASHGA5P018969	2.23423	2.23423	1.15978	up	noncoding	NR_033746	DMKN	RefSeq	1054	chr19	-	35988118	36001412		GCTGCAGTGGGTGAAGTTTTGGTAGGCGGAGCAAAAGTGAGGGGCACCACAGGCGAACAG	exon sense-overlapping	NM_001126057	DMKN	dermokine isoform 5 precursor	-	35994205	36004560	450.581	1416.24	9.06754	10.2273
ASHGA5P018969	2.23423	2.23423	1.15978	up	noncoding	NR_033746	DMKN	RefSeq	1054	chr19	-	35988118	36001412		GCTGCAGTGGGTGAAGTTTTGGTAGGCGGAGCAAAAGTGAGGGGCACCACAGGCGAACAG	exon sense-overlapping	NM_001126058	DMKN	dermokine isoform 4 precursor	-	35994205	36004560	450.581	1416.24	9.06754	10.2273
ASHGA5P018969	2.23423	2.23423	1.15978	up	noncoding	NR_033746	DMKN	RefSeq	1054	chr19	-	35988118	36001412		GCTGCAGTGGGTGAAGTTTTGGTAGGCGGAGCAAAAGTGAGGGGCACCACAGGCGAACAG	exon sense-overlapping	NM_001126059	DMKN	dermokine isoform 6	-	35988118	36001391	450.581	1416.24	9.06754	10.2273
ASHGA5P018969	2.23423	2.23423	1.15978	up	noncoding	NR_033746	DMKN	RefSeq	1054	chr19	-	35988118	36001412		GCTGCAGTGGGTGAAGTTTTGGTAGGCGGAGCAAAAGTGAGGGGCACCACAGGCGAACAG	exon sense-overlapping	NM_001190347	DMKN	dermokine isoform 8 precursor	-	35988118	36004560	450.581	1416.24	9.06754	10.2273
ASHGA5P018969	2.23423	2.23423	1.15978	up	noncoding	NR_033746	DMKN	RefSeq	1054	chr19	-	35988118	36001412		GCTGCAGTGGGTGAAGTTTTGGTAGGCGGAGCAAAAGTGAGGGGCACCACAGGCGAACAG	exon sense-overlapping	NM_001190348	DMKN	dermokine isoform 9 precursor	-	35994205	36004560	450.581	1416.24	9.06754	10.2273
ASHGA5P018969	2.23423	2.23423	1.15978	up	noncoding	NR_033746	DMKN	RefSeq	1054	chr19	-	35988118	36001412		GCTGCAGTGGGTGAAGTTTTGGTAGGCGGAGCAAAAGTGAGGGGCACCACAGGCGAACAG	exon sense-overlapping	NM_001190349	DMKN	dermokine isoform 10 precursor	-	35994205	36004560	450.581	1416.24	9.06754	10.2273
ASHGA5P018969	2.23423	2.23423	1.15978	up	noncoding	NR_033746	DMKN	RefSeq	1054	chr19	-	35988118	36001412		GCTGCAGTGGGTGAAGTTTTGGTAGGCGGAGCAAAAGTGAGGGGCACCACAGGCGAACAG	exon sense-overlapping	NM_033317	DMKN	dermokine isoform 2 precursor	-	35988118	36004560	450.581	1416.24	9.06754	10.2273
ASHGA5P044824	2.11731	2.11731	1.08223	up	noncoding	ENST00000518552	RP11-318K15.2	GENCODE	651	chr8	+	56806153	56808276		CAATGCTTTGTCAAATACCAGTCTTGGGACATTAGATGAAGCTCCTTCATCTAATGTTTT	intron sense-overlapping	NM_001111097	LYN	tyrosine-protein kinase Lyn isoform B	+	56792385	56925006	13.4141	41.5752	4.03083	5.11307
ASHGA5P044824	2.11731	2.11731	1.08223	up	noncoding	ENST00000518552	RP11-318K15.2	GENCODE	651	chr8	+	56806153	56808276		CAATGCTTTGTCAAATACCAGTCTTGGGACATTAGATGAAGCTCCTTCATCTAATGTTTT	intron sense-overlapping	NM_002350	LYN	tyrosine-protein kinase Lyn isoform A	+	56792385	56925006	13.4141	41.5752	4.03083	5.11307
ASHGA5P042087	2.0731	2.0731	1.05179	up	noncoding	ENST00000572284	RP3-509I19.6	GENCODE	509	chr6	-	139200035	139200544		CAACTAAAAAACTGCAATCTGGTTCCACTACATCCTAACTATTACAGTATAGTTTGCTCT	intronic antisense	NM_001077706	ECT2L	epithelial cell-transforming sequence 2 oncogene-like	+	139117247	139225207	1412.15	4040.77	10.7005	11.7523
ASHGA5P042087	2.0731	2.0731	1.05179	up	noncoding	ENST00000572284	RP3-509I19.6	GENCODE	509	chr6	-	139200035	139200544		CAACTAAAAAACTGCAATCTGGTTCCACTACATCCTAACTATTACAGTATAGTTTGCTCT	intronic antisense	NM_001195037	ECT2L	epithelial cell-transforming sequence 2 oncogene-like	+	139117247	139225207	1412.15	4040.77	10.7005	11.7523
ASHGA5P050256	2.11424	2.11424	1.08014	up	noncoding	TCONS_00016567	XLOC_007326	LincRNAs identified by Cabili et al	493	chr9	+	33731116	33742281	TCONS_00016566	TGTTTCTGCAGGCCTGTGTTGTCAAGCGAAAACAGAAAAGAGAAGGGAATTCCACCTTTG	intergenic							10.6361	32.8686	3.68924	4.76938
ASHGA5P054359	2.10163	2.10163	1.07151	up	noncoding	ENST00000397264	RP11-536K7.3	GENCODE	640	chr10	-	5979078	5987863		AAATGAAACTGAAAAAGAGCAAGGGTCCCGTAGGATTGAACACAGTTGGTGAAACTTGGG	natural antisense	NM_001258452	FBXO18	F-box only protein 18 isoform 3	+	5931534	5979558	11.2186	34.4128	3.7659	4.83741
ASHGA5P054359	2.10163	2.10163	1.07151	up	noncoding	ENST00000397264	RP11-536K7.3	GENCODE	640	chr10	-	5979078	5987863		AAATGAAACTGAAAAAGAGCAAGGGTCCCGTAGGATTGAACACAGTTGGTGAAACTTGGG	natural antisense	NM_001258453	FBXO18	F-box only protein 18 isoform 4	+	5932165	5979558	11.2186	34.4128	3.7659	4.83741
ASHGA5P054359	2.10163	2.10163	1.07151	up	noncoding	ENST00000397264	RP11-536K7.3	GENCODE	640	chr10	-	5979078	5987863		AAATGAAACTGAAAAAGAGCAAGGGTCCCGTAGGATTGAACACAGTTGGTGAAACTTGGG	natural antisense	NM_032807	FBXO18	F-box only protein 18 isoform 1	+	5936348	5979558	11.2186	34.4128	3.7659	4.83741
ASHGA5P054359	2.10163	2.10163	1.07151	up	noncoding	ENST00000397264	RP11-536K7.3	GENCODE	640	chr10	-	5979078	5987863		AAATGAAACTGAAAAAGAGCAAGGGTCCCGTAGGATTGAACACAGTTGGTGAAACTTGGG	natural antisense	NM_178150	FBXO18	F-box only protein 18 isoform 2	+	5932165	5979558	11.2186	34.4128	3.7659	4.83741
ASHGA5P021157	5.12162	5.12162	2.3566	up	noncoding	ENST00000526703	RP11-347E10.1	GENCODE	555	chr11	+	110225923	110252710	ENST00000526605	GTAAAACTGAACAGTGAGGTGGCGGAAGATAAATATGCTGAGGCATGTTTTCAAGGAGGG	intergenic							5	31.7182	2.36009	4.71669
ASHGA5P048260	2.24811	2.24811	1.16871	up	noncoding	TCONS_00013864	XLOC_006495	LincRNAs identified by Cabili et al	766	chr7	-	73695301	73703578		TGAGAAGAGAACATAGGAGATGGGCCTTTTATAAGGCCAACCAGAAGGTCAGAAGACTTG	intergenic							17.4084	56.9591	4.39599	5.5647
ASHGA5P056667	3.23604	3.23604	1.69423	up	noncoding	TCONS_00007030	XLOC_002900	LincRNAs identified by Cabili et al	489	chr3	+	164280959	164405657	TCONS_00006293, TCONS_00006294	TGCTGAGCTGTAATCCATCAAGCTGTTTCCGCATAGAGAAAAGGCCATATGAGTACACAG	intergenic							31.5664	147.47	5.24455	6.93877
ASHGA5P030855	2.07068	2.07068	1.05011	up	noncoding	TCONS_00006963	XLOC_002803	LincRNAs identified by Cabili et al	1484	chr3	+	127256955	127259967		CAATCCTCTGAAAACAGTTTGACCAGGGAGACAGCGTTCACTCATGAATTTAAGAAAAAA	intergenic							14.8843	44.8362	4.17213	5.22224
ASHGA5P027279	2.58373	2.58373	1.36945	up	noncoding	ENST00000548666	RP3-405J10.2	pseudogene	354	chr12	-	50611444	50612126		CATAAACTGTGCCCATTGTGTGCCCAATGACAAGGCTTATTAAGAAATTCATCATAGGCC								2072.54	7371.47	11.2554	12.6249
ASHGA5P029602	4.11736	4.11736	2.04172	up	noncoding	ENST00000555518	RP11-355I22.3	GENCODE	552	chr14	+	62584862	62594763		GCTAACTGCTGGTTTGTTACTTTAGAGGGAATACTTCCTGAAATTATATAAAATCTGGCA	intergenic							5	25.5481	2.36009	4.40181
ASHGA5P045475	2.21409	2.21409	1.14671	up	noncoding	ENST00000425370	RP11-123K19.1	GENCODE	506	chr9	-	129370556	129375978		GGCTGAAACATAAGTGCTCACCACAACACCCAGCACCTACCAGGCCTCTATACATATTTG	bidirectional	NM_001174146	LMX1B	LIM homeobox transcription factor 1-beta isoform 3	+	129376721	129463311	196.225	618.82	7.87733	9.02404
ASHGA5P045475	2.21409	2.21409	1.14671	up	noncoding	ENST00000425370	RP11-123K19.1	GENCODE	506	chr9	-	129370556	129375978		GGCTGAAACATAAGTGCTCACCACAACACCCAGCACCTACCAGGCCTCTATACATATTTG	bidirectional	NM_001174147	LMX1B	LIM homeobox transcription factor 1-beta isoform 2	+	129376721	129463311	196.225	618.82	7.87733	9.02404
ASHGA5P045475	2.21409	2.21409	1.14671	up	noncoding	ENST00000425370	RP11-123K19.1	GENCODE	506	chr9	-	129370556	129375978		GGCTGAAACATAAGTGCTCACCACAACACCCAGCACCTACCAGGCCTCTATACATATTTG	bidirectional	NM_002316	LMX1B	LIM homeobox transcription factor 1-beta isoform 1	+	129376721	129463311	196.225	618.82	7.87733	9.02404
ASHGA5P016302	2.0094	2.0094	1.00676	up	noncoding	ENST00000429092	RP11-89C21.3	GENCODE	503	chr10	+	11495944	11497386		ACTTGAGAATGGATGTTGATGTCTTTTCAAAGATAACTCCGCTAAATGGTAGTACCTGTA	intergenic							11.307	33.178	3.77826	4.78502
ASHGA5P041200	2.02597	2.02597	1.01861	up	noncoding	ENST00000512859	CTD-2249K22.1	GENCODE	601	chr5	+	81147419	81148020		TCCACGAGTATTTAATCGAGCCAACAAGCAAACAAACAAACCCAAATAAACCTGCCCGTG	intergenic							149.073	431.96	7.48233	8.50094
ASHGA5P053734	2.04465	2.04465	1.03185	up	noncoding	uc001gsy.3	AK022030	UCSC_knowngene	3604	chr1	+	193057300	193060904		ACAAGCAAATTCATTCCAAGAAGTGAATATAGTAGTAAAACATAAAGACTATTGCAATAA	exon sense-overlapping	NM_001042369	TROVE2	60 kDa SS-A/Ro ribonucleoprotein isoform 1	+	193029003	193060906	81.6475	241.12	6.62074	7.65259
ASHGA5P053734	2.04465	2.04465	1.03185	up	noncoding	uc001gsy.3	AK022030	UCSC_knowngene	3604	chr1	+	193057300	193060904		ACAAGCAAATTCATTCCAAGAAGTGAATATAGTAGTAAAACATAAAGACTATTGCAATAA	exon sense-overlapping	NM_001042370	TROVE2	60 kDa SS-A/Ro ribonucleoprotein isoform 3	+	193029003	193060906	81.6475	241.12	6.62074	7.65259
ASHGA5P053734	2.04465	2.04465	1.03185	up	noncoding	uc001gsy.3	AK022030	UCSC_knowngene	3604	chr1	+	193057300	193060904		ACAAGCAAATTCATTCCAAGAAGTGAATATAGTAGTAAAACATAAAGACTATTGCAATAA	exon sense-overlapping	NM_001173525	TROVE2	60 kDa SS-A/Ro ribonucleoprotein isoform 4	+	193029003	193060906	81.6475	241.12	6.62074	7.65259
ASHGA5P043030	3.49591	3.49591	1.80567	up	noncoding	NR_038276	LOC100506895	RefSeq	2935	chr7	-	43548326	43562141		TAATTGGTTTGGAGATGTTTCTTAACCAGATGTCCATGAATAAACTCTTATGGCAGCTTT	natural antisense	NM_015052	HECW1	E3 ubiquitin-protein ligase HECW1	+	43152197	43602938	43.2283	218.368	5.70215	7.50782
ASHGA5P044446	2.58054	2.58054	1.36767	up	noncoding	TCONS_00018417	XLOC_008704	LincRNAs identified by Cabili et al	551	chr10	-	4790106	4806336		TCATAAAACGTGATTGATGCATGATGATGATAATGACCAACCTACCATCATGGACATGAC	intergenic							29.4481	109.924	5.14347	6.51114
ASHGA5P028540	3.14664	3.14664	1.65381	up	noncoding	TCONS_00009845	XLOC_004257	LincRNAs identified by Cabili et al	296	chr5	+	2940878	2960795		ATTAGCAGTGATATAAAGAGTGACTGAGAGAAATGTGAGGGTCTCAGTGTCTGAGAAGGG	intergenic							11.0216	50.6223	3.74187	5.39568
ASHGA5P053820	2.25926	2.25926	1.17585	up	noncoding	uc004bos.3	AB074162	UCSC_knowngene	2239	chr9	+	127420690	127422929		CTTACGTAACAGTTCAGGACTACTTCGGTTCTTTTACTGGGTAAGCACTTTCAATTTTTT	intronic antisense	NM_001489	NR6A1	nuclear receptor subfamily 6 group A member 1 isoform 2	-	127284702	127533576	142.885	460.541	7.42227	8.59812
ASHGA5P053820	2.25926	2.25926	1.17585	up	noncoding	uc004bos.3	AB074162	UCSC_knowngene	2239	chr9	+	127420690	127422929		CTTACGTAACAGTTCAGGACTACTTCGGTTCTTTTACTGGGTAAGCACTTTCAATTTTTT	intronic antisense	NM_033334	NR6A1	nuclear receptor subfamily 6 group A member 1 isoform 1	-	127284702	127533576	142.885	460.541	7.42227	8.59812
ASHGA5P050375	2.4095	2.4095	1.26873	up	noncoding	TCONS_00002381	XLOC_000832	LincRNAs identified by Cabili et al	810	chr1	-	50782770	50786783		TGAAGCTATACTTGTTTCATTTTCCAGATGGGGCCACTTGAGGGAAAAGACCTACCCAAG	intergenic							13.7069	48.2939	4.06129	5.33003
ASHGA5P031715	4.30381	4.30381	2.10561	up	noncoding	TCONS_00005763	XLOC_003092	LincRNAs identified by Cabili et al	768	chr3	-	40503866	40508645		AAGTAATGAGTTTGGGCTGAATGACAGAATTTAAACCTGAATATGACTCTGAAATCAGCC	intergenic							5	26.7229	2.36009	4.4657
ASHGA5P033688	2.06376	2.06376	1.04527	up	noncoding	ENST00000581677	RP11-705O1.8	GENCODE	2131	chr18	+	268147	270278		CCTGAAATGTTACAGGCTTTTTAAGAATCAGCAAGATCATTCAGGTTTGGTTGTATACAT	bidirectional	NM_005131	THOC1	THO complex subunit 1	-	214519	268059	26.1674	78.2843	4.97602	6.0213
ASHGA5P032940	3.83398	3.83398	1.93884	up	noncoding	ENST00000578585	RP11-283C24.1	GENCODE	1514	chr17	+	20691383	20692897	NM_005063	TCTCCAAAAAATTGAATGAATCCATTGGAGAAGCAGTGGATTAACTAGCCAGACAAAATT	intergenic							7240.42	37866.6	13.0465	14.9854
ASHGA5P022578	2.02257	2.02257	1.01619	up	noncoding	ENST00000559049	RP11-557C18.4	GENCODE	326	chr8	-	123989265	123997869		TCCAGAGCAGGGCTGGAATGTAGAAGTGGACTTTTGGCCACGTGGATGAGGAATTGAAGC	intergenic							31.3194	91.6379	5.23335	6.24954
ASHGA5P030142	2.18897	2.18897	1.13025	up	noncoding	ENST00000568229	RP11-941F15.1	GENCODE	765	chr15	-	74200536	74218672	ENST00000565689	ATATACCCTCCTGTGTGTGTGTTACACTCATCAAATTGTCTCTGAATTTGCTTGGCTTCA	bidirectional	NM_005576	LOXL1	lysyl oxidase homolog 1 preproprotein	+	74218788	74244478	866.133	2642.13	9.99892	11.1292
ASHGA5P048479	2.8071	2.8071	1.48908	up	noncoding	BF325583		LincRNAs identified by Khalil et al	308	chr4	+	60530227	60530525		CACATAGAAAGCACCATACATGTTTTATATTGTCATCCTTAGTCACAACTGCTGGTACCC	intergenic							30.0052	121.763	5.17229	6.66137
ASHGA5P053749	4.25419	4.25419	2.08888	up	noncoding	NR_046106	NOL8	RefSeq	5130	chr9	-	95059639	95087876		TTGTTGTCATAACGATATAGAGACCTACAGAGTTGAAACAGTGAAACCTGGAAAGATTGT	exon sense-overlapping	NM_001256394	NOL8	nucleolar protein 8 isoform b	-	95059639	95087876	7.60602	47.6946	3.22436	5.31325
ASHGA5P053749	4.25419	4.25419	2.08888	up	noncoding	NR_046106	NOL8	RefSeq	5130	chr9	-	95059639	95087876		TTGTTGTCATAACGATATAGAGACCTACAGAGTTGAAACAGTGAAACCTGGAAAGATTGT	exon sense-overlapping	NM_017948	NOL8	nucleolar protein 8 isoform a	-	95059639	95087876	7.60602	47.6946	3.22436	5.31325
ASHGA5P053749	4.25419	4.25419	2.08888	up	noncoding	NR_046106	NOL8	RefSeq	5130	chr9	-	95059639	95087876		TTGTTGTCATAACGATATAGAGACCTACAGAGTTGAAACAGTGAAACCTGGAAAGATTGT	natural antisense	NM_001012267	CENPP	centromere protein P	+	95087740	95377437	7.60602	47.6946	3.22436	5.31325
ASHGA5P040289	2.02736	2.02736	1.0196	up	noncoding	ENST00000512642	CTD-2083E4.6	GENCODE	522	chr5	-	269972	271631		AATCTACAAACCTTTTTTACAGTGTGGATTTTTTTTCATGATGTGAATTCAAGTGGTTTC	bidirectional	NM_001267556	PDCD6	programmed cell death protein 6 isoform 2	+	271735	315089	46.7518	137.073	5.81369	6.83329
ASHGA5P040289	2.02736	2.02736	1.0196	up	noncoding	ENST00000512642	CTD-2083E4.6	GENCODE	522	chr5	-	269972	271631		AATCTACAAACCTTTTTTACAGTGTGGATTTTTTTTCATGATGTGAATTCAAGTGGTTTC	bidirectional	NM_001267557	PDCD6	programmed cell death protein 6 isoform 3	+	271735	315089	46.7518	137.073	5.81369	6.83329
ASHGA5P040289	2.02736	2.02736	1.0196	up	noncoding	ENST00000512642	CTD-2083E4.6	GENCODE	522	chr5	-	269972	271631		AATCTACAAACCTTTTTTACAGTGTGGATTTTTTTTCATGATGTGAATTCAAGTGGTTTC	bidirectional	NM_001267558	PDCD6	programmed cell death protein 6 isoform 4	+	271735	315089	46.7518	137.073	5.81369	6.83329
ASHGA5P040289	2.02736	2.02736	1.0196	up	noncoding	ENST00000512642	CTD-2083E4.6	GENCODE	522	chr5	-	269972	271631		AATCTACAAACCTTTTTTACAGTGTGGATTTTTTTTCATGATGTGAATTCAAGTGGTTTC	bidirectional	NM_001267559	PDCD6	programmed cell death protein 6 isoform 5	+	271735	315089	46.7518	137.073	5.81369	6.83329
ASHGA5P040289	2.02736	2.02736	1.0196	up	noncoding	ENST00000512642	CTD-2083E4.6	GENCODE	522	chr5	-	269972	271631		AATCTACAAACCTTTTTTACAGTGTGGATTTTTTTTCATGATGTGAATTCAAGTGGTTTC	bidirectional	NM_013232	PDCD6	programmed cell death protein 6 isoform 1	+	271735	315089	46.7518	137.073	5.81369	6.83329
ASHGA5P020063	6.22171	6.22171	2.63731	up	noncoding	ENST00000507571	RP11-471J12.1	GENCODE	3196	chr4	+	174451608	174463082		ATTGGCCAAGCTGTTTATTCTTGTTTGACTTTTTGTACAAAGTCACTTTAAATCTGCTGC	bidirectional	NM_021973	HAND2	heart- and neural crest derivatives-expressed protein 2	-	174447651	174451378	5	38.4175	2.36009	4.9974
ASHGA5P033337	4.33183	4.33183	2.11497	up	noncoding	TCONS_00028451	XLOC_013811	LincRNAs identified by Cabili et al	1431	chr20	-	55733857	55737430		AATAGAAGAGGAAAAACACAGAACTCTCCAAAGCTTTGGAGTGGCTGCAGCCATCTGGAT	intergenic							9.26988	59.1631	3.50404	5.61902
ASHGA5P053437	2.2387	2.2387	1.16266	up	noncoding	uc003xve.3	BX537900	UCSC_knowngene	2212	chr8	+	65290517	65295842		TTCTGTTTTTCAGGGGCGCATTCTGGGGTCTCTGCGCAAGACCAGCTCTCAGCTCTCTCT	intergenic							109.461	352.185	7.03935	8.20201
ASHGA5P033273	2.1328	2.1328	1.09275	up	noncoding	ENST00000558027	RP11-15E18.1	GENCODE	553	chr17	+	58603659	58628159	ENST00000559739	TTCCGAGTCACTCGGGGCCATCGGTTACTTCAGCAGGTTCTCTGCATCACGGACCCTTTT	bidirectional	NM_006380	APPBP2	amyloid protein-binding protein 2	-	58520519	58603580	46.2399	142.618	5.79764	6.8904
ASHGA5P034976	2.45157	2.45157	1.29371	up	noncoding	ENST00000414365	AC016689.1	GENCODE	526	chr2	-	38177476	38263484		AGTAGGAAGAAGCATTCTCATCATGGCCACTTAGCTTGCTCGAGATTACACAGAACCATG	intronic antisense	NM_001170791	FAM82A1	regulator of microtubule dynamics protein 2 isoform 2	+	38152461	38244884	8.63345	31.3325	3.4054	4.69911
ASHGA5P034976	2.45157	2.45157	1.29371	up	noncoding	ENST00000414365	AC016689.1	GENCODE	526	chr2	-	38177476	38263484		AGTAGGAAGAAGCATTCTCATCATGGCCACTTAGCTTGCTCGAGATTACACAGAACCATG	intronic antisense	NM_001170792	FAM82A1	regulator of microtubule dynamics protein 2 isoform 2	+	38155901	38244884	8.63345	31.3325	3.4054	4.69911
ASHGA5P034976	2.45157	2.45157	1.29371	up	noncoding	ENST00000414365	AC016689.1	GENCODE	526	chr2	-	38177476	38263484		AGTAGGAAGAAGCATTCTCATCATGGCCACTTAGCTTGCTCGAGATTACACAGAACCATG	natural antisense	NM_001170793	FAM82A1	regulator of microtubule dynamics protein 2 isoform 3	+	38177595	38244884	8.63345	31.3325	3.4054	4.69911
ASHGA5P034976	2.45157	2.45157	1.29371	up	noncoding	ENST00000414365	AC016689.1	GENCODE	526	chr2	-	38177476	38263484		AGTAGGAAGAAGCATTCTCATCATGGCCACTTAGCTTGCTCGAGATTACACAGAACCATG	natural antisense	NM_144713	FAM82A1	regulator of microtubule dynamics protein 2 isoform 1	+	38177595	38294285	8.63345	31.3325	3.4054	4.69911
ASHGA5P015461	2.30465	2.30465	1.20455	up	noncoding	ENST00000420469	RP11-978I15.9	GENCODE	1638	chr1	-	247687980	247690054	NR_027309	CCAGACTAAGGTTTCCAGGCATACAACTACTAAAATCCTTGGATTCCTTAAAGTGGTACT	intronic antisense	ENST00000366489	C1orf150	chromosome 1 open reading frame 150 [Source:HGNC Symbol;Acc:29583]	+	247670421	247740990	10.0821	34.023	3.61591	4.82046
ASHGA5P015461	2.30465	2.30465	1.20455	up	noncoding	ENST00000420469	RP11-978I15.9	GENCODE	1638	chr1	-	247687980	247690054	NR_027309	CCAGACTAAGGTTTCCAGGCATACAACTACTAAAATCCTTGGATTCCTTAAAGTGGTACT	intronic antisense	ENST00000366490	C1orf150	chromosome 1 open reading frame 150 [Source:HGNC Symbol;Acc:29583]	+	247670393	247712533	10.0821	34.023	3.61591	4.82046
ASHGA5P015461	2.30465	2.30465	1.20455	up	noncoding	ENST00000420469	RP11-978I15.9	GENCODE	1638	chr1	-	247687980	247690054	NR_027309	CCAGACTAAGGTTTCCAGGCATACAACTACTAAAATCCTTGGATTCCTTAAAGTGGTACT	intronic antisense	ENST00000366491	C1orf150	chromosome 1 open reading frame 150 [Source:HGNC Symbol;Acc:29583]	+	247670416	247740969	10.0821	34.023	3.61591	4.82046
ASHGA5P015461	2.30465	2.30465	1.20455	up	noncoding	ENST00000420469	RP11-978I15.9	GENCODE	1638	chr1	-	247687980	247690054	NR_027309	CCAGACTAAGGTTTCCAGGCATACAACTACTAAAATCCTTGGATTCCTTAAAGTGGTACT	intronic antisense	ENST00000463359	C1orf150	chromosome 1 open reading frame 150 [Source:HGNC Symbol;Acc:29583]	+	247681733	247738950	10.0821	34.023	3.61591	4.82046
ASHGA5P015461	2.30465	2.30465	1.20455	up	noncoding	ENST00000420469	RP11-978I15.9	GENCODE	1638	chr1	-	247687980	247690054	NR_027309	CCAGACTAAGGTTTCCAGGCATACAACTACTAAAATCCTTGGATTCCTTAAAGTGGTACT	intronic antisense	ENST00000526896	C1orf150	chromosome 1 open reading frame 150 [Source:HGNC Symbol;Acc:29583]	+	247670425	247737517	10.0821	34.023	3.61591	4.82046
ASHGA5P015461	2.30465	2.30465	1.20455	up	noncoding	ENST00000420469	RP11-978I15.9	GENCODE	1638	chr1	-	247687980	247690054	NR_027309	CCAGACTAAGGTTTCCAGGCATACAACTACTAAAATCCTTGGATTCCTTAAAGTGGTACT	intronic antisense	ENST00000527084	C1orf150	chromosome 1 open reading frame 150 [Source:HGNC Symbol;Acc:29583]	+	247670359	247738322	10.0821	34.023	3.61591	4.82046
ASHGA5P015461	2.30465	2.30465	1.20455	up	noncoding	ENST00000420469	RP11-978I15.9	GENCODE	1638	chr1	-	247687980	247690054	NR_027309	CCAGACTAAGGTTTCCAGGCATACAACTACTAAAATCCTTGGATTCCTTAAAGTGGTACT	intronic antisense	ENST00000527541	C1orf150	chromosome 1 open reading frame 150 [Source:HGNC Symbol;Acc:29583]	+	247670374	247738183	10.0821	34.023	3.61591	4.82046
ASHGA5P015461	2.30465	2.30465	1.20455	up	noncoding	ENST00000420469	RP11-978I15.9	GENCODE	1638	chr1	-	247687980	247690054	NR_027309	CCAGACTAAGGTTTCCAGGCATACAACTACTAAAATCCTTGGATTCCTTAAAGTGGTACT	intronic antisense	ENST00000529512	C1orf150	chromosome 1 open reading frame 150 [Source:HGNC Symbol;Acc:29583]	+	247681753	247737595	10.0821	34.023	3.61591	4.82046
ASHGA5P051081	3.71397	3.71397	1.89296	up	noncoding	ENST00000453910	LINC00478	GENCODE	559	chr21	+	17791837	17979423	ENST00000435697	TGGTTTGTGAAAGAATATCTGTGTGCTTAGGGAGGAAACTTTTTGATCTGCAGAAAAGCC	intergenic							244.438	1278.62	8.19219	10.0852
ASHGA5P041838	2.74109	2.74109	1.45475	up	noncoding	AK095276R		LincRNAs identified by Khalil et al	2791	chr14	+	91314205	91316995		ATGAAATTCAGAAAAGCAGATAAAGAAAAGCTGTCACTTAATAACACAGGTGGCAGCAAC	intergenic							6.31702	25.8524	2.963	4.41775
ASHGA5P030224	2.37189	2.37189	1.24604	up	noncoding	ENST00000558015	RP11-561C5.6	GENCODE	470	chr15	-	85857897	85858747		CTCACTACCCAGAGAGAAGCAATGTTGACATATTTCTCTTCCTCAATGCATATTTATATA	intergenic							108.07	368.031	7.01947	8.26551
ASHGA5P023490	3.65952	3.65952	1.87165	up	noncoding	ENST00000582066	RP11-580I16.2	GENCODE	294	chr17	-	45681229	45713916		GGCAACAGGATATTCCAGTATAGACACTCCAGGAAAAACAGAATCTTTTAATCAGCAAAA	natural antisense	NM_006310	NPEPPS	puromycin-sensitive aminopeptidase	+	45608443	45700642	7.67603	41.4749	3.23796	5.10962
ASHGA5P022316	3.21748	3.21748	1.68593	up	noncoding	ENST00000554431	RP11-369C8.1	GENCODE	435	chr14	-	46175462	46183623		GCAATTGAAGGATGATGCCCATTCTATTTCCTAGGAAGGGATAAGTTTTAAGGCCTTATA	intergenic							5.86756	28.2771	2.86281	4.54874
ASHGA5P016829	5.34764	5.34764	2.4189	up	noncoding	ENST00000434742	Z83001.1	GENCODE	454	chr11	-	31749332	31789373		GGGTCTGCAGATGTGCACTTAGAGTATCTATTCTGAATGCTTGATGCTATGCAGTGTTTG	intronic antisense	NM_019040	ELP4	elongator complex protein 4	+	31531296	31805329	5.62708	45.0059	2.80917	5.22807
ASHGA5P021594	2.33087	2.33087	1.22087	up	noncoding	NR_033953	P2RX7	RefSeq	3604	chr12	+	121570621	121624354		CCTACGTTTGGGGAACTCTTTCTTCGTGATGACAAACTTTCTCAAAACAGAAGGCCAAGA	exon sense-overlapping	NM_002562	P2RX7	P2X purinoceptor 7	+	121570630	121624354	9.25653	31.8246	3.50092	4.72179
ASHGA5P046817	2.79371	2.79371	1.48218	up	noncoding	ENST00000452578	RP11-20J15.3	GENCODE	915	chr10	-	44787705	44789157		CCTGGCCAGTCTGTAGAATTTGGCAAAGATGAGGCACCTTATAGCCTTACATGTTCTTAT	natural antisense	NM_001258000	LOC100130539	uncharacterized protein LOC100130539	+	44788197	44790097	6.04794	25.2581	2.9025	4.38468
ASHGA5P023767	2.53802	2.53802	1.34371	up	noncoding	HMlincRNA284-	HMlincRNA284	LincRNAs identified by Khalil et al	29407	chr2	-	26117483	26146890		ATCCGGAGAGAGTTAGCATCTTGGTCCCAATGCCAAATTTATGGGAATGGGACTCTGATT	intergenic							7.50706	28.3337	3.20907	4.55277
ASHGA5P014702	4.38532	4.38532	2.13268	up	noncoding	ENST00000412640	RP11-84E24.2	GENCODE	635	chr17	-	70033454	70053860		CAGCAGATCAAAATGAAAGATGCAGAAATGCAGCAACTATTGCAGGGATTCCGTGAGACC	intergenic							5	27.2389	2.36009	4.49277
ASHGA5P057227	3.28457	3.28457	1.71571	up	noncoding	TCONS_00014782	XLOC_006859	LincRNAs identified by Cabili et al	257	chr8	+	82271921	82306229		ACTGCATGTGCTATCTTCCTCAGTACTATTCTGGAGAAAGCAAGAGGACATCACAGCTTG	intergenic							5.62956	27.8492	2.80993	4.52564
ASHGA5P036446	2.03304	2.03304	1.02364	up	noncoding	ENST00000562328	RP11-378A13.1	GENCODE	2046	chr2	+	219120041	219122087		TGACTCTTCTCTTAACAAGGACACACTTGGCGTTAGTATGGATCTAGCCTCAAAGACCCT	intergenic							53.1019	156.265	6.00088	7.02451
ASHGA5P031390	2.30419	2.30419	1.20426	up	noncoding	ENST00000568267	RP11-863P13.5	GENCODE	559	chr16	-	88112766	88120989		GCTCTTCAAGAAAAATTCCTAACAATTCCCGGTAAAGGAGGTGTCATCGGAAATGACAGC	intronic antisense	ENST00000540932	BANP	BTG3 associated nuclear protein [Source:HGNC Symbol;Acc:13450]	+	87985039	88152028	8.41552	28.7377	3.36763	4.57189
ASHGA5P042547	2.13344	2.13344	1.09318	up	noncoding	ENST00000418652	RP11-111D3.2	GENCODE	771	chr6	+	98657895	98662559		TAATTTTCTTAGATATATTTTATGCTTCTTTTACATTATTTTTTGTATTGAGTTAATTTT	intergenic							15.1015	46.7341	4.19083	5.28401
ASHGA5P043883	2.94312	2.94312	1.55735	up	noncoding	ENST00000411856	AC005276.1	GENCODE	837	chr7	+	125557924	125573886		GGTAGATCTGGAAGGGAAAGCAGAAAGTATCCAACACTTCTTGCATGAAGAAAACAAAAT	intergenic							6.90881	30.2077	3.08726	4.6446
ASHGA5P039320	2.17875	2.17875	1.1235	up	noncoding	ENST00000515205	RP11-539L10.3	GENCODE	422	chr4	-	6672451	6675557	ENST00000513179	CACCTCAAAAAGAATTGTCTCTTGGTATGAGTGGAATGGAATAAAATACATGGAAACCCA	intergenic							2069.34	6234.83	11.2525	12.376
ASHGA5P029729	4.23952	4.23952	2.0839	up	noncoding	uc001yen.1	BC038791	UCSC_knowngene	1331	chr14	+	96039941	96045018		TGTCGGTGTTAGGTTTGCTGTATATCAGGTACATGAACCCAAAATTTGGGGTTTGATAAC	intergenic							5	26.312	2.36009	4.44399
ASHGA5P030105	2.26322	2.26322	1.17838	up	noncoding	ENST00000564269	RP11-653J6.1	GENCODE	578	chr15	-	66570835	66585695		CTACGAGCTCATGTGTACATGGGGTAACTCTGATAAAGCCAGCATTATTATGCTTCTGCT	natural antisense	NM_133375	DIS3L	DIS3-like exonuclease 1 isoform 2	+	66585632	66626236	7.64424	25.7081	3.23231	4.41068
ASHGA5P055167	2.16527	2.16527	1.11455	up	noncoding	NR_046369	LOC100131626	RefSeq	572	chr11	-	118251934	118289530		ATGCTTCCAGTGAAAATGGTGATAAAGTGAAGGACATGCTCCAGGGAATCTGCTGATGTC	intronic antisense	NM_006476	ATP5L	ATP synthase subunit g, mitochondrial	+	118272103	118280562	12.7727	40.436	3.95744	5.07199
ASHGA5P055167	2.16527	2.16527	1.11455	up	noncoding	NR_046369	LOC100131626	RefSeq	572	chr11	-	118251934	118289530		ATGCTTCCAGTGAAAATGGTGATAAAGTGAAGGACATGCTCCAGGGAATCTGCTGATGTC	natural antisense	NM_001204077	UBE4A	ubiquitin conjugation factor E4 A isoform 2	+	118230295	118269926	12.7727	40.436	3.95744	5.07199
ASHGA5P055167	2.16527	2.16527	1.11455	up	noncoding	NR_046369	LOC100131626	RefSeq	572	chr11	-	118251934	118289530		ATGCTTCCAGTGAAAATGGTGATAAAGTGAAGGACATGCTCCAGGGAATCTGCTGATGTC	natural antisense	NM_004788	UBE4A	ubiquitin conjugation factor E4 A isoform 1	+	118230295	118269926	12.7727	40.436	3.95744	5.07199
ASHGA5P030986	2.22436	2.22436	1.15339	up	noncoding	TCONS_00006276	XLOC_002878	LincRNAs identified by Cabili et al	390	chr3	+	152368262	152394985		TTCAGAATGGACTTTCACAAAAGCTTTGCTCTGAGAGCATGGAAGTTGGCTACAACGTTG	intergenic							7.73139	25.5243	3.24715	4.40054
ASHGA5P050627	5.79787	5.79787	2.53552	up	noncoding	uc002tjp.2	DKFZp686E10196	UCSC_knowngene	1901	chr2	+	113993106	113998402		GATTTCTCAACTCATTCATTTGTTCATTCATTCACTATACCATTACTGTCTATTATAAGG	intronic antisense	NM_013952	PAX8	paired box protein Pax-8 isoform PAX8C	-	113973573	114036498	160.252	1310.88	7.58538	10.1209
ASHGA5P050627	5.79787	5.79787	2.53552	up	noncoding	uc002tjp.2	DKFZp686E10196	UCSC_knowngene	1901	chr2	+	113993106	113998402		GATTTCTCAACTCATTCATTTGTTCATTCATTCACTATACCATTACTGTCTATTATAAGG	intronic antisense	NM_013953	PAX8	paired box protein Pax-8 isoform PAX8D	-	113973573	114036498	160.252	1310.88	7.58538	10.1209
ASHGA5P050627	5.79787	5.79787	2.53552	up	noncoding	uc002tjp.2	DKFZp686E10196	UCSC_knowngene	1901	chr2	+	113993106	113998402		GATTTCTCAACTCATTCATTTGTTCATTCATTCACTATACCATTACTGTCTATTATAAGG	intronic antisense	NM_013992	PAX8	paired box protein Pax-8 isoform PAX8E	-	113973573	114036498	160.252	1310.88	7.58538	10.1209
ASHGA5P050627	5.79787	5.79787	2.53552	up	noncoding	uc002tjp.2	DKFZp686E10196	UCSC_knowngene	1901	chr2	+	113993106	113998402		GATTTCTCAACTCATTCATTTGTTCATTCATTCACTATACCATTACTGTCTATTATAAGG	natural antisense	NM_003466	PAX8	paired box protein Pax-8 isoform PAX8A	-	113973573	114036498	160.252	1310.88	7.58538	10.1209
ASHGA5P056978	5.61859	5.61859	2.49021	up	noncoding	TCONS_00011737	XLOC_005203	LincRNAs identified by Cabili et al	988	chr6	+	23416371	23455725		CAAAAAGGCCAGAAGGTCTCGCCCCACAGCAAATTAGAAGTTAATTTGCATGAGAGCAAG	intergenic							254.529	2008.81	8.24825	10.7385
ASHGA5P034974	2.29213	2.29213	1.19669	up	noncoding	TCONS_00003622	XLOC_001412	LincRNAs identified by Cabili et al	1339	chr2	+	30572656	30583316		TTCTAGTCCTTTAATGGCCAAAAGGACTCAAGGGCCTGGCATGTAATGGAAAAGGCATCA	intergenic							8.6818	29.4974	3.41358	4.61027
ASHGA5P018189	5.38741	5.38741	2.42959	up	noncoding	ENST00000450397	AC010729.3	GENCODE	411	chr2	-	5950772	5952728		TCAAGCTGGGGTGACATTGTAACGAGAACTTCTCAGCTGGAGTTAATTGATTTGAACAAT	intergenic							5	33.2889	2.36009	4.78968
ASHGA5P022139	5.16479	5.16479	2.36871	up	noncoding	ENST00000550177	RP11-25I15.3	GENCODE	735	chr12	+	43086017	43110653		CATTTTAAAGACTCATTTGTTCTAGATTCAGATCATTCAACAAAACATGGCATGATTTCC	intergenic							5	31.9936	2.36009	4.72879
ASHGA5P015742	2.22737	2.22737	1.15534	up	noncoding	ENST00000423112	RP11-509J21.1	GENCODE	531	chr9	+	3526722	3671624		AGTCGATGGAGGGTTTACTCAGAACTTCAATCTATCCAGAACTGAGTTTTGTTTATGGTG	bidirectional	NM_002919	RFX3	transcription factor RFX3 isoform a	-	3247036	3525983	45.6564	147.189	5.78072	6.93607
ASHGA5P015742	2.22737	2.22737	1.15534	up	noncoding	ENST00000423112	RP11-509J21.1	GENCODE	531	chr9	+	3526722	3671624		AGTCGATGGAGGGTTTACTCAGAACTTCAATCTATCCAGAACTGAGTTTTGTTTATGGTG	bidirectional	NM_134428	RFX3	transcription factor RFX3 isoform b	-	3224646	3525983	45.6564	147.189	5.78072	6.93607
ASHGA5P036259	2.6291	2.6291	1.39457	up	noncoding	ENST00000449168	AC096649.2	GENCODE	497	chr2	+	176032631	176033250		CCAAGGAGCGTTACTTCTGTAAACCCGGAGCTGTGGAAGACTGTGATTGGCTGTCGGCTG	natural antisense	NM_001256090	ATF2	cyclic AMP-dependent transcription factor ATF-2 isoform 1	-	175936977	176032934	19.5637	74.9106	4.5626	5.95716
ASHGA5P036259	2.6291	2.6291	1.39457	up	noncoding	ENST00000449168	AC096649.2	GENCODE	497	chr2	+	176032631	176033250		CCAAGGAGCGTTACTTCTGTAAACCCGGAGCTGTGGAAGACTGTGATTGGCTGTCGGCTG	natural antisense	NM_001256091	ATF2	cyclic AMP-dependent transcription factor ATF-2 isoform 2	-	175936977	176032934	19.5637	74.9106	4.5626	5.95716
ASHGA5P036259	2.6291	2.6291	1.39457	up	noncoding	ENST00000449168	AC096649.2	GENCODE	497	chr2	+	176032631	176033250		CCAAGGAGCGTTACTTCTGTAAACCCGGAGCTGTGGAAGACTGTGATTGGCTGTCGGCTG	natural antisense	NM_001256092	ATF2	cyclic AMP-dependent transcription factor ATF-2 isoform 3	-	175936977	176032934	19.5637	74.9106	4.5626	5.95716
ASHGA5P036259	2.6291	2.6291	1.39457	up	noncoding	ENST00000449168	AC096649.2	GENCODE	497	chr2	+	176032631	176033250		CCAAGGAGCGTTACTTCTGTAAACCCGGAGCTGTGGAAGACTGTGATTGGCTGTCGGCTG	natural antisense	NM_001256093	ATF2	cyclic AMP-dependent transcription factor ATF-2 isoform 4	-	175936977	176032934	19.5637	74.9106	4.5626	5.95716
ASHGA5P036259	2.6291	2.6291	1.39457	up	noncoding	ENST00000449168	AC096649.2	GENCODE	497	chr2	+	176032631	176033250		CCAAGGAGCGTTACTTCTGTAAACCCGGAGCTGTGGAAGACTGTGATTGGCTGTCGGCTG	natural antisense	NM_001256094	ATF2	cyclic AMP-dependent transcription factor ATF-2 isoform 5	-	175978970	176032934	19.5637	74.9106	4.5626	5.95716
ASHGA5P036259	2.6291	2.6291	1.39457	up	noncoding	ENST00000449168	AC096649.2	GENCODE	497	chr2	+	176032631	176033250		CCAAGGAGCGTTACTTCTGTAAACCCGGAGCTGTGGAAGACTGTGATTGGCTGTCGGCTG	natural antisense	NM_001880	ATF2	cyclic AMP-dependent transcription factor ATF-2 isoform 1	-	175936977	176032934	19.5637	74.9106	4.5626	5.95716
ASHGA5P020270	2.21528	2.21528	1.14749	up	noncoding	ENST00000510692	RP11-423H2.1	GENCODE	551	chr5	+	177259752	177309517		GAAGGAACATGTCAAAGAAAACAATTATCGGGGACATGGGGATAGTGTGGACCAGCTTTG	intergenic							632.392	1960.88	9.55299	10.7005
ASHGA5P043222	12.4095	12.4095	3.63337	up	noncoding	uc001gsf.3	CR936711	UCSC_knowngene	1342	chr1	+	190447389	190450524		GAAATTGGAAAGCAATTTGCCTGGGAAGCAAAATGTTGATATGATTCAGGTGATTTTAAC	bidirectional	NM_199051	FAM5C	protein FAM5C precursor	-	190066796	190446759	5	76.8104	2.36009	5.99346
ASHGA5P030618	2.26349	2.26349	1.17855	up	noncoding	ENST00000558269	RP11-352D13.5	GENCODE	561	chr15	+	69571013	69580903		TGGGTCTTCTCCTGAGCCTGAGAGCAGTGCTTCTTCCAATGGCACTGCTTCCATTTTAAG	intergenic							65.2619	212.829	6.29367	7.47222
ASHGA5P031343	2.48582	2.48582	1.31372	up	noncoding	ENST00000563825	RP11-481E4.2	GENCODE	557	chr16	-	82543712	82544524		GTTGTTAAATATTCAGAAGGAAAAGAGACATGGCCTCATTCAGAAAAGAATGTCAGCATT	intergenic							8.47853	31.2111	3.37883	4.69256
ASHGA5P058793	2.05873	2.05873	1.04175	up	noncoding	uc.192+	uc.192	UCR	244	chr6	+	51148996	51149240		GCTGTACATGTTGTTAATCTGTGAAATGCAAATTCCCTTCATCTTATAGTTGGGCTTTAT	intergenic							25.7987	77.0052	4.9551	5.99685
ASHGA5P040119	4.87869	4.87869	2.2865	up	noncoding	uc003ihb.3	BC042378	UCSC_knowngene	1237	chr4	+	134114523	134115760		GGAATTTCAGCTCTAAACACATTTTTGAGACAGTTATCTGTGAGTGAAAACAGGGTATTA	intergenic							92.3705	643.314	6.79276	9.07926
ASHGA5P029992	2.31637	2.31637	1.21187	up	noncoding	TCONS_00007959	XLOC_003431	LincRNAs identified by Cabili et al	640	chr4	+	3650107	3650922		TCTGTTCCCAGGCAGTTTTGATCCACGCGTGGTTTTATTTCGTTGCCATCATTCCATTCT	intergenic							26.1869	88.0333	4.97727	6.18913
ASHGA5P013065	2.08029	2.08029	1.05679	up	noncoding	ENST00000537780	H1FX-AS1	GENCODE	362	chr3	+	129037036	129042342	ENST00000383461, ENST00000502789, NR_026991	AGAAGTTGATGCCCTGTGCTTCCTGTACAGCTGCGGAACCGGATGGCTTTCCGTGGCTTT	intergenic							600.695	1748.4	9.47748	10.5343
ASHGA5P028844	2.03196	2.03196	1.02287	up	noncoding	TCONS_00011029	XLOC_004985	LincRNAs identified by Cabili et al	253	chr5	-	125469756	125470759		CATGACACAGCATGGATGAATTGTCTGCATTGGTATTGACCAAAGTCAGTGACACAAAGA	intergenic							9.42932	28.3072	3.52815	4.55102
ASHGA5P052271	2.2377	2.2377	1.16202	up	noncoding	ENST00000509947	RP11-434D9.1	GENCODE	780	chr5	+	67093172	67095905		TGTCATGAAATATCCTTTGTAATTATAAACACAGGAAACTTTCTGAGATGCAAGTGGGTG	intergenic							18.8505	61.3956	4.50958	5.67159
ASHGA5P043226	2.41462	2.41462	1.27179	up	noncoding	ENST00000430776	RP11-541F9.2	GENCODE	2035	chr1	+	191844624	191980390		TCATTTGTTTCTTGATAACTGTTTTCCAGTTGCTACATACTTCATTAAATTGATGCAAAG	intergenic							13.8848	49.0305	4.0794	5.3512
ASHGA5P026263	3.60772	3.60772	1.85109	up	noncoding	ENST00000525833	RP11-159H22.2	GENCODE	1350	chr11	+	27493275	27497768		CTCTGAGTGCTGTAATGATTGACTGGATAAAAGTCCTCAAACATGTAGAATTTCACTTTT	natural antisense	NM_018490	LGR4	leucine-rich repeat-containing G-protein coupled receptor 4 precursor	-	27387507	27494334	5.62193	30.5401	2.80816	4.65925
ASHGA5P041517	4.13455	4.13455	2.04773	up	noncoding	ENST00000519904	CTC-340A15.2	GENCODE	397	chr5	+	163895871	163914043	ENST00000519329	CACCGCATGTTATCTAAGTTGTTCATATACCAATACTAAGAGCTACTGAAATTCTTCCAA	intergenic							5	25.6641	2.36009	4.40782
ASHGA5P048074	2.55466	2.55466	1.35313	up	noncoding	TCONS_00013993	XLOC_006637	LincRNAs identified by Cabili et al	1081	chr7	-	148240640	148265340		AAATTGGTCCCATGATCAGTACATTTGGGGCATGCTGCATGTTGTATTCCCTGTTGTCTT	intergenic							66.8151	245.72	6.32587	7.67901
ASHGA5P040564	4.65239	4.65239	2.21797	up	noncoding	ENST00000562820	CTD-2373J6.1	GENCODE	896	chr5	-	89684284	89685180		CTCTTTCAAAGAGGGAGAAGCAAGATTTGGATTCTAAGAATTTTCCTTGTGAAAGAAAAC	intergenic							5	28.8496	2.36009	4.57806
ASHGA5P048375	2.77255	2.77255	1.47121	up	noncoding	BU594464		LincRNAs identified by Khalil et al	812	chr4	-	122588952	122590802		AGACTGAATTTCCTTCATAGTACATGATTTTTCCTAAATATAGGAAAGATCGAAGGGGTC	exon sense-overlapping	ENST00000296511	ANXA5	annexin A5 [Source:HGNC Symbol;Acc:543]	-	122589109	122618268	219.552	863.873	8.03685	9.50806
ASHGA5P048375	2.77255	2.77255	1.47121	up	noncoding	BU594464		LincRNAs identified by Khalil et al	812	chr4	-	122588952	122590802		AGACTGAATTTCCTTCATAGTACATGATTTTTCCTAAATATAGGAAAGATCGAAGGGGTC	exon sense-overlapping	ENST00000501272	ANXA5	annexin A5 [Source:HGNC Symbol;Acc:543]	-	122589181	122618121	219.552	863.873	8.03685	9.50806
ASHGA5P048375	2.77255	2.77255	1.47121	up	noncoding	BU594464		LincRNAs identified by Khalil et al	812	chr4	-	122588952	122590802		AGACTGAATTTCCTTCATAGTACATGATTTTTCCTAAATATAGGAAAGATCGAAGGGGTC	exon sense-overlapping	ENST00000512232	ANXA5	annexin A5 [Source:HGNC Symbol;Acc:543]	-	122589170	122618121	219.552	863.873	8.03685	9.50806
ASHGA5P048375	2.77255	2.77255	1.47121	up	noncoding	BU594464		LincRNAs identified by Khalil et al	812	chr4	-	122588952	122590802		AGACTGAATTTCCTTCATAGTACATGATTTTTCCTAAATATAGGAAAGATCGAAGGGGTC	exon sense-overlapping	ENST00000515017	ANXA5	annexin A5 [Source:HGNC Symbol;Acc:543]	-	122589230	122618117	219.552	863.873	8.03685	9.50806
ASHGA5P048375	2.77255	2.77255	1.47121	up	noncoding	BU594464		LincRNAs identified by Khalil et al	812	chr4	-	122588952	122590802		AGACTGAATTTCCTTCATAGTACATGATTTTTCCTAAATATAGGAAAGATCGAAGGGGTC	exon sense-overlapping	NM_001154	ANXA5	annexin A5	-	122589151	122618147	219.552	863.873	8.03685	9.50806
ASHGA5P044447	2.71633	2.71633	1.44166	up	noncoding	TCONS_00018418	XLOC_008704	LincRNAs identified by Cabili et al	203	chr10	-	4804572	4806211		TTTAAGGTCATTCACATTCAGCCATGAAGCTGCTCTGAAGACACAGGAACTGCATAGCTC	intergenic							8.95309	35.8222	3.45525	4.89691
ASHGA5P045695	2.42434	2.42434	1.27759	up	noncoding	TCONS_00002621	XLOC_001254	LincRNAs identified by Cabili et al	405	chr1	-	231014537	231025361		ATCTCAAAGTGGCAACATTTGCAAACCAGGACCCAGGAGCCAATTTAACAAATGTCAGGG	intergenic							9.98868	35.4837	3.6051	4.88269
ASHGA5P023632	2.24608	2.24608	1.16741	up	noncoding	HMlincRNA1179+	HMlincRNA1179	LincRNAs identified by Khalil et al	5414	chr7	+	152737017	152742431		AGCTAGGCTTTGGAATGGAGCTGGGAAATGACTAATGTGTTTTCTGTCCATCCAGAGTTA	intergenic							37.905	123.05	5.51154	6.67894
ASHGA5P039352	2.77144	2.77144	1.47064	up	noncoding	ENST00000572816	ZEB2P1	GENCODE	902	chr4	-	16362506	16398946		TCACCAAAAGTTGCACATACAGGAAAGTGACTGACTAGAAGAGGTCAGTGCAGATTCCCA	intergenic							7.68635	31.6249	3.24087	4.71151
ASHGA5P045427	2.64971	2.64971	1.40583	up	noncoding	ENST00000449730	RP11-281A20.1	GENCODE	625	chr9	-	120602599	120659534		TCTTCTTTCTTTCCTATTGTTCATAAACATGGTATTAAAATGACCACTAAAGAGCAGAAA	intergenic							11.125	42.9361	3.7541	5.15993
ASHGA5P040803	2.95918	2.95918	1.5652	up	noncoding	TCONS_00021730	XLOC_010311	LincRNAs identified by Cabili et al	269	chr13	+	24079401	24079810		CCTCTGCAGACAAGAAATGAACGACAATTTTATGTCTAAAATGAAAAGAGCTACCAATCA	intergenic							18.0734	77.9401	4.44883	6.01402
ASHGA5P045403	3.58608	3.58608	1.84241	up	noncoding	ENST00000568421	RP11-4O1.2	GENCODE	2917	chr9	-	114795673	114798590		CTTTAAAATAGGTTTTTGTTTATACCAAGTAAGAATAAGTTACCATTATTTTTCCATTAA	intergenic							6.42006	34.1746	2.98492	4.82733
ASHGA5P047158	1211.69	1211.69	10.2428	up	noncoding	TCONS_00014900	XLOC_006972	LincRNAs identified by Cabili et al	1303	chr8	-	1236612	1237971		CGGCTCTATCTGCCAATGTCAAAAGAAAACAGATTCAAAGGGATTTTTGTTTTCCTTAGA	intergenic							41.0182	66561.1	5.62653	15.8693
ASHGA5P032127	2.30917	2.30917	1.20737	up	noncoding	TCONS_00006466	XLOC_003077	LincRNAs identified by Cabili et al	575	chr3	-	33002604	33016096		CTGTTTCACAATTTCTCAGAAAAGGTGAAAATGCAGACTTTGGCAGTTATGTTCAATATG	intergenic							315.633	1028.54	8.55193	9.7593
ASHGA5P046450	2.3544	2.3544	1.23536	up	noncoding	ENST00000448948	RP1-122K4.2	GENCODE	696	chrX	+	13973511	13982023		TGCCTGTCAGCAAGCAAAAGTGGGACAAATATTTGGAATTTCTTTTTTCTGGAACACCTT	intergenic							8.81653	30.7271	3.43407	4.66943
ASHGA5P022610	2.02533	2.02533	1.01815	up	noncoding	ENST00000559590	RP11-507B12.1	GENCODE	395	chr15	-	61931573	62007370		ATAAAAGGCAGCCATGGTGAGCCAGCGCCATGAGGAGTGGCTGCCTCTTGAATCCTGTCA	intergenic							22.2849	65.5611	4.74808	5.76624
ASHGA5P028351	2.0075	2.0075	1.0054	up	noncoding	ENST00000439755	RP4-655J12.5	GENCODE	513	chr1	-	116971672	117105789	ENST00000449303	TGAAGTGGTCGGAGGGACAAAACAGAATTCCTGGAGACAGTGTCCTAAGGGAGTGCCAGA	intron sense-overlapping	NM_001144822	CD58	lymphocyte function-associated antigen 3 isoform 2	-	117061321	117113715	13.8709	40.7441	4.07811	5.0835
ASHGA5P028351	2.0075	2.0075	1.0054	up	noncoding	ENST00000439755	RP4-655J12.5	GENCODE	513	chr1	-	116971672	117105789	ENST00000449303	TGAAGTGGTCGGAGGGACAAAACAGAATTCCTGGAGACAGTGTCCTAAGGGAGTGCCAGA	intron sense-overlapping	NM_001779	CD58	lymphocyte function-associated antigen 3 isoform 1	-	117057155	117113715	13.8709	40.7441	4.07811	5.0835
ASHGA5P057666	2.96922	2.96922	1.57008	up	noncoding	TCONS_00020542	XLOC_009857	LincRNAs identified by Cabili et al	548	chr12	+	103346731	103347726		ATTACCTTGGAGAGACAACACACAATCAAGAGAACATACATAGGTCTTGAGCTTCAGCAA	intronic antisense	ENST00000551337	PAH	phenylalanine hydroxylase [Source:HGNC Symbol;Acc:8582]	-	103271272	103352144	6.89555	30.443	3.08438	4.65447
ASHGA5P040590	3.48838	3.48838	1.80256	up	noncoding	TCONS_00021919	XLOC_010514	LincRNAs identified by Cabili et al	1521	chr13	+	114567912	114569536		GGTCACTGGTTTGAAAGTGGGATTATGAGCATGAATTTTTGTTGTTGTTGTTTGTTTGTT	intergenic							45.5537	229.14	5.77732	7.57987
ASHGA5P040152	2.06836	2.06836	1.04849	up	noncoding	uc003ijl.3	BC029578	UCSC_knowngene	1301	chr4	+	144833483	144903605		GGGAGAGAGTATTGGAAGAATATATGCAAATACAATGTGATAATGTGATGTCTTTGTGAG	intergenic							11.2621	34.0208	3.77186	4.82035
ASHGA5P029381	2.15839	2.15839	1.10996	up	noncoding	ENST00000551271	RP11-521B24.3	GENCODE	2279	chr14	-	105883220	105886076		TTGCTGAGAGGTGGCACGTGACCACATCCATGTCATTCAACAACAGAAAAACAAGTCATC	bidirectional	NM_001203258	MTA1	metastasis-associated protein MTA1 MTA1s	+	105886185	105937057	32.7788	102.088	5.29775	6.40771
ASHGA5P029381	2.15839	2.15839	1.10996	up	noncoding	ENST00000551271	RP11-521B24.3	GENCODE	2279	chr14	-	105883220	105886076		TTGCTGAGAGGTGGCACGTGACCACATCCATGTCATTCAACAACAGAAAAACAAGTCATC	bidirectional	NM_004689	MTA1	metastasis-associated protein MTA1 MTA1	+	105886185	105937057	32.7788	102.088	5.29775	6.40771
ASHGA5P057640	2.27816	2.27816	1.18787	up	noncoding	TCONS_00020269	XLOC_009614	LincRNAs identified by Cabili et al	716	chr12	+	798999	837499		AAAGCAACAGACCTCAGTCATGTCATCTGCTTACAAAGGAGCCACGAATCAAGACCGATT	intergenic							60.2914	198.954	6.18499	7.37286
ASHGA5P051082	2.24856	2.24856	1.169	up	noncoding	ENST00000441820	LINC00478	GENCODE	530	chr21	+	17909600	17979569		GACAGCAGTTGTCTGATATTTCTCCTTTTGTGGTTGTTTTAGGGAAAAACTTAAAATGGA	intergenic							93.9116	303.565	6.81859	7.98759
ASHGA5P032624	2.55569	2.55569	1.35372	up	noncoding	NR_046268	LOC728463	RefSeq	557	chr1	-	218517537	218519020		GGAATTTATACTTCAGTTGTGTATGGGGCCTAGGTTATTAGTAGAGCACTGAATAAATAA	natural antisense	NM_001135599	TGFB2	transforming growth factor beta-2 isoform 1 precursor	+	218518675	218617961	34.3177	126.434	5.36605	6.71977
ASHGA5P032624	2.55569	2.55569	1.35372	up	noncoding	NR_046268	LOC728463	RefSeq	557	chr1	-	218517537	218519020		GGAATTTATACTTCAGTTGTGTATGGGGCCTAGGTTATTAGTAGAGCACTGAATAAATAA	natural antisense	NM_003238	TGFB2	transforming growth factor beta-2 isoform 2 precursor	+	218518675	218617961	34.3177	126.434	5.36605	6.71977
ASHGA5P000175	2.09103	2.09103	1.06421	up	noncoding	chr1:54700800-54732968-	chr1:54700800-54732968	LincRNAs identified by Khalil et al	32168	chr1	-	54928212	54960380		TCAGAGATGGAGGCTGCCAATCTCCTGAGGATGATTAAACTATGTTAGGATGGGTGCTAT	intergenic							11.0639	33.7785	3.74717	4.81138
ASHGA5P021113	3.17434	3.17434	1.66646	up	noncoding	ENST00000525436	WT1-AS	GENCODE	1254	chr11	+	32457346	32480315		CCTGCATGAGAACAGGCCCCAGAAATGGAGAGACAAATAAAGAAACATCAGAAATATTAA	bidirectional	NM_000378	WT1	Wilms tumor protein isoform A	-	32409321	32457081	18.0817	83.7353	4.44967	6.11612
ASHGA5P021113	3.17434	3.17434	1.66646	up	noncoding	ENST00000525436	WT1-AS	GENCODE	1254	chr11	+	32457346	32480315		CCTGCATGAGAACAGGCCCCAGAAATGGAGAGACAAATAAAGAAACATCAGAAATATTAA	bidirectional	NM_024424	WT1	Wilms tumor protein isoform B	-	32409321	32457081	18.0817	83.7353	4.44967	6.11612
ASHGA5P021113	3.17434	3.17434	1.66646	up	noncoding	ENST00000525436	WT1-AS	GENCODE	1254	chr11	+	32457346	32480315		CCTGCATGAGAACAGGCCCCAGAAATGGAGAGACAAATAAAGAAACATCAGAAATATTAA	bidirectional	NM_024426	WT1	Wilms tumor protein isoform D	-	32409321	32457081	18.0817	83.7353	4.44967	6.11612
ASHGA5P000396	4.21881	4.21881	2.07684	up	noncoding	chr3:24611450-24674150+	chr3:24611450-24674150	LincRNAs identified by Khalil et al	62700	chr3	+	24636446	24699146		TGTCAGGTTTATGTCTATACACTTCCAGTTTTTCCTGAAGATTGGCCTGGTAATTTCTTA	intergenic							14.9135	91.7584	4.1749	6.25174
ASHGA5P030920	3.64627	3.64627	1.86642	up	noncoding	ENST00000563991	RP11-359K18.3	GENCODE	1082	chr1	-	162530016	162531098		GTGTAGTGATTGGTTTATAGTGTAGTGATTGGTTTCTTAATCATGGGATCTGAAGACAAT	bidirectional	NM_003115	UAP1	UDP-N-acetylhexosamine pyrophosphorylase	+	162531295	162569633	6.74877	36.3548	3.05318	4.9196
ASHGA5P019165	3.53913	3.53913	1.82339	up	noncoding	ENST00000470997	HLA-DPB2	pseudogene	776	chr6	+	33080292	33096861		TGTGGAGTGGACATCTTCACGCACAGAAGGAGGAAGAAAGTTCAACAAGGATCTGCATAA								14.5935	75.5649	4.14534	5.96873
ASHGA5P044550	2.78869	2.78869	1.47959	up	noncoding	ENST00000518973	RP11-238K6.1	GENCODE	4171	chr8	-	138821686	139095813		TGTGTCATATTCCAGCTCTCAGAGGGTAGCCAAAATTTGGAAACAAAATGTTGTTTTGCT	intergenic							7.41321	30.6932	3.18845	4.66804
ASHGA5P016846	2.27987	2.27987	1.18895	up	noncoding	ENST00000434944	LINC00475	GENCODE	796	chr9	+	94914875	94920770		CTCATGCCAAATTCCATGTCAGTAGTGGCAAACCTTTACAGGATTATGAATACAAAATGC	intergenic							8.12687	27.4508	3.31721	4.50616
ASHGA5P047515	2.1833	2.1833	1.12651	up	noncoding	ENST00000445111	RP11-367B6.2	GENCODE	434	chr10	+	77502497	77503513		ACGTTTAGAGAAGGAAAAGGAAATGGGTTCATGTTTAAACTGACTCTGAGCAAGCATGGC	intron sense-overlapping	ENST00000354343	C10orf11	chromosome 10 open reading frame 11 [Source:HGNC Symbol;Acc:23405]	+	77191210	78317089	18.4175	58.5432	4.47685	5.60336
ASHGA5P035682	2.37189	2.37189	1.24604	up	noncoding	ENST00000431542	AC116609.3	GENCODE	256	chr2	+	741976	749856		CTTCCTATTTTGATTTGAGAAAGGGAACGTGAGAATTAGGTCAACCAGAGTGTTTTCCCA	intergenic							8.21302	28.8414	3.33141	4.57745
ASHGA5P000349	2.06904	2.06904	1.04896	up	noncoding	chr2:223541552-223554575-	chr2:223541552-223554575	LincRNAs identified by Khalil et al	13023	chr2	-	223833308	223846331		CTGCTCCTTCTAAAGAGTGAACTGAATGCAGACAAGCTGGCTAAGCAGTTACTGGTTAAC	intergenic							16.6963	50.1402	4.33416	5.38312
ASHGA5P014719	2.22348	2.22348	1.15282	up	noncoding	ENST00000412751	RP11-154D6.1	GENCODE	465	chr6	-	71961060	72020279		ATATCCTCAGTTTGAAGCTGAAAAGGTTAAATTCTACCTGAAGGATGAAAACAACCAACA	intronic antisense	NM_024576	OGFRL1	opioid growth factor receptor-like protein 1	+	71998476	72011973	9.40634	30.9117	3.52495	4.67777
ASHGA5P040958	2.1771	2.1771	1.12241	up	noncoding	ENST00000509382	CTD-2247C11.3	GENCODE	589	chr5	+	5034575	5059794	NR_026994, uc003jdh.3	CCACAACTCAGACTTATTTTCATTCTCTGCTCATTGGCCATTAGGAACCCGATCCTTATG	intergenic							50.2245	158.411	5.92029	7.0427
ASHGA5P058735	2.19066	2.19066	1.13136	up	noncoding	uc.115+	uc.115	UCR	219	chr3	+	19034157	19034376		GGAGGGAAATTTCTGCAGGTGTTTCTCATTATTTGCTATGCATACAAAATATCTGCATAA	intergenic							9.77733	31.559	3.57658	4.70794
ASHGA5P037705	2.07905	2.07905	1.05593	up	noncoding	uc003azb.1	HV452684	UCSC_knowngene	373	chr22	-	41077559	41077932		ATGGACAACTGGGTCAGCTGTAGCACATAGTAGGGTGCCCAGCACACAAAGAAGACCAGA	natural antisense	NM_005297	MCHR1	melanin-concentrating hormone receptor 1	+	41075181	41078818	11.4322	34.7705	3.79542	4.85135
ASHGA5P027222	2.30702	2.30702	1.20603	up	noncoding	ENST00000553227	RP11-23J18.1	pseudogene	404	chr12	-	47529280	47529684		ATTCATCTACTCTGTGAAGTCTAGGACAGGAAGTCTATGGACAGGAAGATGGTTGGTGAC								565.272	1828.33	9.39488	10.6009
ASHGA5P034491	2.14318	2.14318	1.09976	up	noncoding	ENST00000441724	LINC00337	GENCODE	1138	chr1	+	6296299	6299000		TTTAAATAGCAGGAGGCAAAGCTTTTCGGTGTGATCCTGACTTCACTTGGGGAAAAAGGG	bidirectional	NM_012405	ICMT	protein-S-isoprenylcysteine O-methyltransferase	-	6281252	6296044	18.9224	59.0184	4.51563	5.61538
ASHGA5P005020	2.19303	2.19303	1.13292	up	noncoding	ENST00000300167	RP13-49I15.5	GENCODE	384	chr10	-	135060413	135061389		TTCCTATGCATATACTTCTTTGAGGATCTGGCCTAAAGAGACTACGAAGCTGCACCGTGT	intergenic							12.4229	39.8852	3.91794	5.05087
ASHGA5P000139	3.20174	3.20174	1.67886	up	noncoding	chr1:184977425-184989700-	chr1:184977425-184989700	LincRNAs identified by Khalil et al	12275	chr1	-	186710802	186723077		TTGGAGCAACTTAGCCTTTGTCACCTGAACACTGAGAAAGTTGGTATAAGGATCGCCAAG	intergenic							9.94757	46.5439	3.59933	5.27818
ASHGA5P058030	2.91729	2.91729	1.54463	up	noncoding	TCONS_00025509	XLOC_012319	LincRNAs identified by Cabili et al	369	chr17	+	75930832	75931431		TGTGGCTCGAAGATTAACCACTTCAGAGAATACCAGATCAACACCGTGTTTTGCATGCCT	intergenic							8.05208	34.6938	3.30404	4.84867
ASHGA5P026737	4.79373	4.79373	2.26115	up	noncoding	ENST00000511947	RP11-338H14.1	GENCODE	570	chr11	+	95215569	95230717		AGTGAATATAAGTGTGGCCTGAGTGAAAAGGAGATTCAGACACGTCTGTAAGCTGGTGAG	intergenic							5	29.7336	2.36009	4.62123
ASHGA5P037642	3.319	3.319	1.73075	up	noncoding	uc003adm.1	AX748308	UCSC_knowngene	1085	chr22	-	28276021	28277106		TTCAAGTTTTTGAGCATTAACTGGGAGAATGTGGGGGCCTGACACATAAGTGTGTGCTTC	intron sense-overlapping	NM_012399	PITPNB	phosphatidylinositol transfer protein beta isoform	-	28247656	28315255	5.55434	27.7672	2.79062	4.52137
ASHGA5P042449	2.50126	2.50126	1.32265	up	noncoding	ENST00000573382	RP1-302G2.5	GENCODE	745	chr6	+	44184675	44185901		ATTTGAATCCAGACTGTCTTCCAGACTCAGGACCTACCTTAAAATAATATCTGAGTTGCT	intergenic							57.9858	209.985	6.12906	7.45171
ASHGA5P057358	2.04332	2.04332	1.03091	up	noncoding	TCONS_00016315	XLOC_007686	LincRNAs identified by Cabili et al	1556	chr9	-	38070200	38072082		TAACCTTTCCATGTGCAAGACACATGCAGGGAGCAAGCTTCCAGATTCTGGTTTTCTACT	intergenic							11.4	34.0311	3.79009	4.821
ASHGA5P029165	4.28178	4.28178	2.09821	up	noncoding	ENST00000565968	RP11-62H20.1	GENCODE	507	chr14	-	60386140	60387057		CAGGCTTTTGAGTGCCTTTTAAGCATTCCAAAATTTTCAGGAGACAACAGTAATTTACAA	natural antisense	ENST00000445360	LRRC9	leucine rich repeat containing 9 [Source:HGNC Symbol;Acc:19848]	+	60386430	60530277	10.9927	68.8926	3.73903	5.83724
ASHGA5P029165	4.28178	4.28178	2.09821	up	noncoding	ENST00000565968	RP11-62H20.1	GENCODE	507	chr14	-	60386140	60387057		CAGGCTTTTGAGTGCCTTTTAAGCATTCCAAAATTTTCAGGAGACAACAGTAATTTACAA	natural antisense	ENST00000570145	LRRC9	leucine rich repeat containing 9 [Source:HGNC Symbol;Acc:19848]	+	60386866	60397710	10.9927	68.8926	3.73903	5.83724
ASHGA5P029547	2.24178	2.24178	1.16464	up	noncoding	ENST00000557308	RP11-280K24.1	GENCODE	448	chr14	+	52217277	52229832		ACACTGCAAAAGGAATGGAACAGATAAGAAGGTATTGAGATTAGAACGTGCTGCCGTGCG	intergenic							59.5692	193.619	6.16845	7.3331
ASHGA5P030233	2.15439	2.15439	1.10728	up	noncoding	ENST00000563990	RP11-553E24.2	GENCODE	768	chr15	-	86626659	86659948		ATATGAAGAGGTGTCCAGTCTGTTTGATTCATAGCTGCCTGTTCCACAACTGCAGATACA	intergenic							86.6216	268.483	6.69964	7.80692
ASHGA5P056848	2.24765	2.24765	1.16842	up	noncoding	TCONS_00009856	XLOC_004270	LincRNAs identified by Cabili et al	1134	chr5	+	5688510	5694840		GTAACAGCAGCTGCTTTCCCGGCTCTAAGCTCCAAGTGCTATCACCTTCAGTTGACCAGC	intergenic							90.9348	293.899	6.77082	7.93924
ASHGA5P027661	2.51601	2.51601	1.33114	up	noncoding	TCONS_00012215	XLOC_005769	LincRNAs identified by Cabili et al	267	chr6	-	78060411	78078829		GATGCAAGTGGCTGGTCATGGAGAGGACTTTTTGACGAGCGCCGGCAAAAGAGCACAGCG	intergenic							8.48781	31.6322	3.38081	4.71195
ASHGA5P000026	2.00611	2.00611	1.0044	up	noncoding	AJ001873		NRED	1962	chr21	+	38887768	38889730		TGTAGGTATAAGTGCTTAATGTTTCATCTGTCTGAAAGACCAGCTATTTGATAATCTTCC	intergenic							15.044	43.8588	4.1857	5.19011
ASHGA5P047996	4.24129	4.24129	2.0845	up	noncoding	ENST00000531363	RP11-1L12.3	GENCODE	745	chr11	-	27238698	27241649		ACAACTTGACATCTGCAGAAATGGGTTCAAATTTTACCTGCAACTCACCAATTCTGTGGC	intergenic							119.08	722.014	7.15945	9.24395
ASHGA5P032652	2.55192	2.55192	1.35158	up	noncoding	ENST00000580169	RP11-649A18.7	GENCODE	1664	chr17	-	73161680	73163344		GCTTGTTGATTGTTTTTGTCCATACTGATTGTCAACCTACCAATATAATCTACCATCAAG	intron sense-overlapping	ENST00000580380	HN1	hematological and neurological expressed 1 [Source:HGNC Symbol;Acc:14569]	-	73132242	73164376	1499.1	5255.63	10.7843	12.1358
ASHGA5P041303	2.73423	2.73423	1.45114	up	noncoding	ENST00000416046	CTD-2201G3.1	GENCODE	3361	chr5	+	112658724	112772038		CAATCTCAAGGAAGAATTTAAGGGGAAACCTGTCTACACAGTTTGACTTTCTGTAAAGAA	intronic antisense	NM_001085377	MCC	colorectal mutant cancer protein isoform 1	-	112357795	112824527	10.2926	41.0016	3.64154	5.09268
ASHGA5P041303	2.73423	2.73423	1.45114	up	noncoding	ENST00000416046	CTD-2201G3.1	GENCODE	3361	chr5	+	112658724	112772038		CAATCTCAAGGAAGAATTTAAGGGGAAACCTGTCTACACAGTTTGACTTTCTGTAAAGAA	natural antisense	NM_032028	TSSK1B	testis-specific serine/threonine-protein kinase 1	-	112768250	112770728	10.2926	41.0016	3.64154	5.09268
ASHGA5P026752	4.04421	4.04421	2.01586	up	noncoding	ENST00000544115	RP11-817J15.2	GENCODE	743	chr11	+	102477646	102478853		TATCTTCTGGTGGATCGTCTTGGAAAACATGGACCCAAATCTTGCGAGAGCTATCAGTGA	intronic antisense	NM_004771	MMP20	matrix metalloproteinase-20 preproprotein	-	102447565	102496063	5	25.1133	2.36009	4.37594
ASHGA5P017122	2.33482	2.33482	1.22331	up	noncoding	ENST00000437846	RP11-49O14.3	GENCODE	424	chr9	+	97586553	97587055		CATCGTTGTAGGTGGAACCAGAAAAGAGAAAATTTCTGTTCTTCTGATCATTTGTCAAAT	intron sense-overlapping	NM_001193329	C9orf3	aminopeptidase O isoform 1	+	97521930	97849500	14.0858	48.0131	4.09864	5.32195
ASHGA5P017122	2.33482	2.33482	1.22331	up	noncoding	ENST00000437846	RP11-49O14.3	GENCODE	424	chr9	+	97586553	97587055		CATCGTTGTAGGTGGAACCAGAAAAGAGAAAATTTCTGTTCTTCTGATCATTTGTCAAAT	intron sense-overlapping	NM_001193331	C9orf3	aminopeptidase O isoform 4	+	97488950	97695955	14.0858	48.0131	4.09864	5.32195
ASHGA5P017122	2.33482	2.33482	1.22331	up	noncoding	ENST00000437846	RP11-49O14.3	GENCODE	424	chr9	+	97586553	97587055		CATCGTTGTAGGTGGAACCAGAAAAGAGAAAATTTCTGTTCTTCTGATCATTTGTCAAAT	intron sense-overlapping	NM_032823	C9orf3	aminopeptidase O isoform 2	+	97488950	97849500	14.0858	48.0131	4.09864	5.32195
ASHGA5P053586	2.08525	2.08525	1.06022	up	noncoding	NR_026913	LOC100133669	RefSeq	709	chr8	-	144063447	144099807		ATAGATTTTATGGTATGTCTCAAGATATTGAGATAAAGGTAATAAAACAGCTATAAAGTC	natural antisense	ENST00000517503	LY6E	lymphocyte antigen 6 complex, locus E [Source:HGNC Symbol;Acc:6727]	+	144099398	144103827	70.3517	211.231	6.40193	7.46215
ASHGA5P029067	2.37721	2.37721	1.24927	up	noncoding	EB386294		LincRNAs identified by Khalil et al	795	chr10	-	20678507	20679302		CCTGGAATTCCATTTCTTTTCCATGCCACGTAACTGCATCCTGATGCCCTGATGATTTTG	intergenic							42.7045	147.072	5.6859	6.93517
ASHGA5P015016	6.07251	6.07251	2.60229	up	noncoding	ENST00000415704	KB-1183D5.11	GENCODE	396	chr22	+	21522141	21527819	ENST00000451574	AAGACATCTGAGAATACAAGAAGATATGCTGTGCACACCAACCAGTGTAGGAGACCTCAT	intergenic							5	37.4701	2.36009	4.96238
ASHGA5P046828	2.08071	2.08071	1.05708	up	noncoding	NR_001530	TTTY9A	RefSeq	1637	chrY	+	20891767	20901083	ENST00000545582	GTGGCAGAATCACTATGGATAATTTATAGGTGCTTGTGATCTCATCTGTGTATTATTTAC	natural antisense	NM_001001877	HSFY2	heat shock transcription factor, Y-linked isoform 2	-	20893325	20935601	44.3828	133.41	5.73912	6.7962
ASHGA5P046828	2.08071	2.08071	1.05708	up	noncoding	NR_001530	TTTY9A	RefSeq	1637	chrY	+	20891767	20901083	ENST00000545582	GTGGCAGAATCACTATGGATAATTTATAGGTGCTTGTGATCTCATCTGTGTATTATTTAC	natural antisense	NM_152584	HSFY1	heat shock transcription factor, Y-linked isoform 2	-	20893325	20935601	44.3828	133.41	5.73912	6.7962
ASHGA5P015898	3.07348	3.07348	1.61987	up	noncoding	ENST00000424523	AC002454.1	GENCODE	406	chr7	+	92484222	92546465		CCACAGCACACACTGCAAGCTATTTGGCATATGAAGGTCTTGACCTGAGAAAACCATCTT	intergenic							97.0047	427.374	6.86654	8.48641
ASHGA5P028584	2.71476	2.71476	1.44082	up	noncoding	ENST00000437267	BX571672.2	GENCODE	1888	chr1	-	143183875	143194239	ENST00000433980	ACAGTAGCAATCGTGAACTAAATCATACTATGAATGCCTAAACTACTGCTGTAACTTTTG	intergenic							8.87495	35.5069	3.44271	4.88353
ASHGA5P035198	4.78395	4.78395	2.2582	up	noncoding	ENST00000422683	AC073987.1	GENCODE	638	chr2	-	103726216	103792718		CTGCTGCCTAATTTGTGAAAGTTTACACAACCTTTCTACGTGAAGAATATTGCAACTTTA	intergenic							5.42943	38.9876	2.76029	5.01849
ASHGA5P031733	5.33337	5.33337	2.41505	up	noncoding	ENST00000563757	RP11-329J18.3	GENCODE	764	chr16	+	47230221	47236340		CGTCGAAAGAAAATTATGCCACAACCTTGATAAACTCAGGATTGGTTTTCAGATTAGAAA	intronic antisense	NM_030790	ITFG1	T-cell immunomodulatory protein precursor	-	47189297	47495015	5	32.9855	2.36009	4.77513
ASHGA5P045129	3.20838	3.20838	1.68184	up	noncoding	TCONS_00000997	XLOC_000263	LincRNAs identified by Cabili et al	311	chr1	+	77685226	77686671		GGTAGACGCAGGATATTGACCTTTTTATTTTTAACTGCATTTTCAGTTTGGAGGTTGTAA	intergenic							18.7917	87.9366	4.50509	6.18693
ASHGA5P010102	3.25683	3.25683	1.70347	up	noncoding	ENST00000359253	LINC00521	GENCODE	1275	chr14	+	94463641	94475209		TCTGATTAAGGAGTTCATGTTGGACAAAATGGAGACTGTAAGACTGATCGCACTGCTCAC	intergenic							7.84228	37.692	3.26711	4.97058
ASHGA5P042367	2.03512	2.03512	1.02512	up	noncoding	TCONS_00020885	XLOC_010163	LincRNAs identified by Cabili et al	359	chr12	-	95774451	95776303		ATCATAAGGGAATGGACCTGGCCTTCAAAAGGAAAACTTGATAATCCAGTGGAAATTTGG	exon sense-overlapping	ENST00000549961	RP11-167N24.6	Uncharacterized protein [Source:UniProtKB/TrEMBL;Acc:H0YIJ3]	-	95770983	95774672	17.2416	51.0301	4.38159	5.40671
ASHGA5P036156	2.18661	2.18661	1.1287	up	noncoding	TCONS_00026845	XLOC_013299	LincRNAs identified by Cabili et al	2624	chr19	-	32583595	32596822		AAGTTGAAAGATAGTGGCATTGTGTCAGAAGCTGCTGGGATGAAGTCAACATCCGTTCCT	intergenic							17.9073	56.9681	4.43612	5.56482
ASHGA5P044860	2.23156	2.23156	1.15805	up	noncoding	uc003xvd.3	LOC100130155	UCSC_knowngene	2448	chr8	+	65285774	65295842	uc003xve.3	GCACACCTTTGCCATGAAGTCTGTTGTTGCATATATTAGTGCTGATGTAATAAAATGCTT	intergenic							35.8333	115.873	5.43011	6.58816
ASHGA5P038504	2.20562	2.20562	1.14119	up	noncoding	ENST00000452553	RP4-598G3.1	GENCODE	480	chr1	+	73772898	73785344	ENST00000411903, ENST00000440762	GTGAACATAAAGCCAGGGGCTGAGATTGTGGATGTCCTCTGTACCAAGTTTCTTATTATG	intergenic							46.2077	147.369	5.79672	6.93791
ASHGA5P052924	10.0748	10.0748	3.33268	up	noncoding	ENST00000439703	RP11-417E7.1	GENCODE	647	chr6	-	169558186	169563019		TTTTTTCTTAACAGACAAAAGTATTTGACTCCAGAATGATTTCCAGGAATTACAGTATGA	intergenic							163.453	2316.97	7.61443	10.9471
ASHGA5P015722	5.72463	5.72463	2.51718	up	noncoding	uc010fks.3	LOC654433	UCSC_knowngene	2227	chr2	+	113993106	114024580		ATGGCGAAGGACACATATACTCACAGAAATGAGTTATTTAAAGAAGACGGTCCAGATTCC	intronic antisense	NM_013952	PAX8	paired box protein Pax-8 isoform PAX8C	-	113973573	114036498	5	35.3705	2.36009	4.87727
ASHGA5P015722	5.72463	5.72463	2.51718	up	noncoding	uc010fks.3	LOC654433	UCSC_knowngene	2227	chr2	+	113993106	114024580		ATGGCGAAGGACACATATACTCACAGAAATGAGTTATTTAAAGAAGACGGTCCAGATTCC	intronic antisense	NM_013953	PAX8	paired box protein Pax-8 isoform PAX8D	-	113973573	114036498	5	35.3705	2.36009	4.87727
ASHGA5P015722	5.72463	5.72463	2.51718	up	noncoding	uc010fks.3	LOC654433	UCSC_knowngene	2227	chr2	+	113993106	114024580		ATGGCGAAGGACACATATACTCACAGAAATGAGTTATTTAAAGAAGACGGTCCAGATTCC	intronic antisense	NM_013992	PAX8	paired box protein Pax-8 isoform PAX8E	-	113973573	114036498	5	35.3705	2.36009	4.87727
ASHGA5P015722	5.72463	5.72463	2.51718	up	noncoding	uc010fks.3	LOC654433	UCSC_knowngene	2227	chr2	+	113993106	114024580		ATGGCGAAGGACACATATACTCACAGAAATGAGTTATTTAAAGAAGACGGTCCAGATTCC	natural antisense	NM_003466	PAX8	paired box protein Pax-8 isoform PAX8A	-	113973573	114036498	5	35.3705	2.36009	4.87727
ASHGA5P045597	3.18332	3.18332	1.67053	up	noncoding	ENST00000427722	RP11-509J21.3	GENCODE	537	chr9	+	3674545	3691814		TGAAGGAACAGGTTAGAGTTCAAAAGTAAAAGTACGTTCCACACAAAGGAAAGATTTCAG	intergenic							9.49307	44.378	3.53748	5.20801
ASHGA5P037114	2.89376	2.89376	1.53295	up	noncoding	ENST00000450473	AC005220.3	GENCODE	884	chr20	+	52556698	52559047		ATCCTGACCGGCATTCTGCACTAAAGATCTGAATTACAAATTTAGAGAATTTGCTGCTCG	intronic antisense	ENST00000371440	BCAS1	breast carcinoma amplified sequence 1 [Source:HGNC Symbol;Acc:974]	-	52557996	52687304	15.1484	63.8634	4.19678	5.72973
ASHGA5P037114	2.89376	2.89376	1.53295	up	noncoding	ENST00000450473	AC005220.3	GENCODE	884	chr20	+	52556698	52559047		ATCCTGACCGGCATTCTGCACTAAAGATCTGAATTACAAATTTAGAGAATTTGCTGCTCG	natural antisense	ENST00000448484	BCAS1	breast carcinoma amplified sequence 1 [Source:HGNC Symbol;Acc:974]	-	52553315	52645239	15.1484	63.8634	4.19678	5.72973
ASHGA5P051031	4.42025	4.42025	2.14413	up	noncoding	ENST00000421642	RP4-715N11.2	GENCODE	486	chr20	+	51288455	51307147		TTGTGCACATCTGTGGTTGTGACCAGTTGGAGAGACATTAGGAGATGAGATACTATGTTC	intergenic							5	27.4235	2.36009	4.50421
ASHGA5P026547	19.7178	19.7178	4.30143	up	noncoding	AK094629		LincRNAs identified by Khalil et al	2028	chr6	-	161411345	161413374		ATGTGCAGATTTCTTAAACCTCATTTAGTTGAGCTTTGATAGGTGAAACGCACGTTTTGA	natural antisense	ENST00000348824	MAP3K4	mitogen-activated protein kinase kinase kinase 4 [Source:HGNC Symbol;Acc:6856]	+	161412845	161538414	2625.79	67973.8	11.5951	15.8966
ASHGA5P026547	19.7178	19.7178	4.30143	up	noncoding	AK094629		LincRNAs identified by Khalil et al	2028	chr6	-	161411345	161413374		ATGTGCAGATTTCTTAAACCTCATTTAGTTGAGCTTTGATAGGTGAAACGCACGTTTTGA	natural antisense	ENST00000366919	MAP3K4	mitogen-activated protein kinase kinase kinase 4 [Source:HGNC Symbol;Acc:6856]	+	161412758	161538417	2625.79	67973.8	11.5951	15.8966
ASHGA5P026547	19.7178	19.7178	4.30143	up	noncoding	AK094629		LincRNAs identified by Khalil et al	2028	chr6	-	161411345	161413374		ATGTGCAGATTTCTTAAACCTCATTTAGTTGAGCTTTGATAGGTGAAACGCACGTTTTGA	natural antisense	ENST00000366920	MAP3K4	mitogen-activated protein kinase kinase kinase 4 [Source:HGNC Symbol;Acc:6856]	+	161412845	161538414	2625.79	67973.8	11.5951	15.8966
ASHGA5P026547	19.7178	19.7178	4.30143	up	noncoding	AK094629		LincRNAs identified by Khalil et al	2028	chr6	-	161411345	161413374		ATGTGCAGATTTCTTAAACCTCATTTAGTTGAGCTTTGATAGGTGAAACGCACGTTTTGA	natural antisense	ENST00000392142	MAP3K4	mitogen-activated protein kinase kinase kinase 4 [Source:HGNC Symbol;Acc:6856]	+	161412815	161538417	2625.79	67973.8	11.5951	15.8966
ASHGA5P026547	19.7178	19.7178	4.30143	up	noncoding	AK094629		LincRNAs identified by Khalil et al	2028	chr6	-	161411345	161413374		ATGTGCAGATTTCTTAAACCTCATTTAGTTGAGCTTTGATAGGTGAAACGCACGTTTTGA	natural antisense	NM_005922	MAP3K4	mitogen-activated protein kinase kinase kinase 4 isoform a	+	161412821	161538417	2625.79	67973.8	11.5951	15.8966
ASHGA5P026547	19.7178	19.7178	4.30143	up	noncoding	AK094629		LincRNAs identified by Khalil et al	2028	chr6	-	161411345	161413374		ATGTGCAGATTTCTTAAACCTCATTTAGTTGAGCTTTGATAGGTGAAACGCACGTTTTGA	natural antisense	NM_006724	MAP3K4	mitogen-activated protein kinase kinase kinase 4 isoform b	+	161412821	161538417	2625.79	67973.8	11.5951	15.8966
ASHGA5P020475	2.12064	2.12064	1.0845	up	noncoding	uc009yza.3	LOC283143	UCSC_knowngene	1007	chr11	-	115628168	115630915		ATCTCTTCTGTGCCGTGGACACTGCCAGAATTTGTCAAAGGTCCTAGGAAGAAAAGGCTC	intergenic							8.59501	27.0575	3.39909	4.48359
ASHGA5P057872	2.56832	2.56832	1.36083	up	noncoding	TCONS_00022884	XLOC_011138	LincRNAs identified by Cabili et al	2110	chr14	-	102414634	102419663	TCONS_00022885	TACTGCATCTTCAGAATTAAAACTGTGGTGGGCCAGAGTCCTTTTGGTGGCCACGTATTA	intergenic							23.2864	86.8624	4.80808	6.1689
ASHGA5P033835	2.03795	2.03795	1.02712	up	noncoding	ENST00000566101	RP11-653G8.2	GENCODE	1226	chr18	+	37646249	37679197		CAGAAAGTGCTTGGATTTCCTGACTTTTTTCACTGTCAAAAGAAATAATAAGCTGATGAG	intergenic							10.6155	31.6678	3.68686	4.71398
ASHGA5P027197	3.48327	3.48327	1.80044	up	noncoding	BE048156		LincRNAs identified by Khalil et al	448	chr8	+	20460730	20461178		AGTGTCCACATAAAATTATTGATTTTTGAGCACGTCCATGTTTTCAACTCTGGGTTTAGT	intergenic							21.8047	110.412	4.71734	6.51779
ASHGA5P056876	2.14779	2.14779	1.10285	up	noncoding	TCONS_00010124	XLOC_004590	LincRNAs identified by Cabili et al	756	chr5	+	142091747	142120776		TTTAAAGGACATTTCTGGGACATGCTGGCATCAAGGCAAGTTTTCAGATGCTGAGTCCTG	intergenic							19.7027	61.6213	4.57331	5.67616
ASHGA5P020915	2.5078	2.5078	1.32642	up	noncoding	ENST00000521894	RP11-65D13.1	GENCODE	821	chr8	-	77523610	77527556		GTCTCTGATGGAAAATTAAGAAAATGAGTCCATTTCTAAGAAGATGTGGTTCGAACATAC	intergenic							62.1157	224.733	6.22592	7.55234
ASHGA5P030771	3.5291	3.5291	1.8193	up	noncoding	TCONS_00008412	XLOC_003857	LincRNAs identified by Cabili et al	326	chr4	-	3051280	3064341		AGACTTCGAGAATGAGCCGAAGGGAGACCTTTCTCACTGTCAAGGCGGTGAAGCACAGGC	intergenic							7.66432	39.9656	3.23544	5.05474
ASHGA5P022101	2.24349	2.24349	1.16574	up	noncoding	ENST00000549161	RP11-121G22.3	GENCODE	1080	chr12	+	81664453	81706090		TTTAAAAGAGGTTCAACAAAGCCATTAAGACTAACCGTTTTTGCTGGAGCTGCAAGATTT	intronic antisense	NM_001220475	PPFIA2	liprin-alpha-2 isoform d	-	81652044	82152286	17.5401	57.2988	4.4064	5.57214
ASHGA5P022101	2.24349	2.24349	1.16574	up	noncoding	ENST00000549161	RP11-121G22.3	GENCODE	1080	chr12	+	81664453	81706090		TTTAAAAGAGGTTCAACAAAGCCATTAAGACTAACCGTTTTTGCTGGAGCTGCAAGATTT	intronic antisense	NM_001220477	PPFIA2	liprin-alpha-2 isoform f	-	81652044	81992150	17.5401	57.2988	4.4064	5.57214
ASHGA5P022101	2.24349	2.24349	1.16574	up	noncoding	ENST00000549161	RP11-121G22.3	GENCODE	1080	chr12	+	81664453	81706090		TTTAAAAGAGGTTCAACAAAGCCATTAAGACTAACCGTTTTTGCTGGAGCTGCAAGATTT	intronic antisense	NM_001220479	PPFIA2	liprin-alpha-2 isoform h	-	81652044	81763193	17.5401	57.2988	4.4064	5.57214
ASHGA5P022101	2.24349	2.24349	1.16574	up	noncoding	ENST00000549161	RP11-121G22.3	GENCODE	1080	chr12	+	81664453	81706090		TTTAAAAGAGGTTCAACAAAGCCATTAAGACTAACCGTTTTTGCTGGAGCTGCAAGATTT	intronic antisense	NM_001220480	PPFIA2	liprin-alpha-2 isoform i	-	81652044	81763193	17.5401	57.2988	4.4064	5.57214
ASHGA5P022101	2.24349	2.24349	1.16574	up	noncoding	ENST00000549161	RP11-121G22.3	GENCODE	1080	chr12	+	81664453	81706090		TTTAAAAGAGGTTCAACAAAGCCATTAAGACTAACCGTTTTTGCTGGAGCTGCAAGATTT	natural antisense	NM_001220473	PPFIA2	liprin-alpha-2 isoform b	-	81652044	82152474	17.5401	57.2988	4.4064	5.57214
ASHGA5P022101	2.24349	2.24349	1.16574	up	noncoding	ENST00000549161	RP11-121G22.3	GENCODE	1080	chr12	+	81664453	81706090		TTTAAAAGAGGTTCAACAAAGCCATTAAGACTAACCGTTTTTGCTGGAGCTGCAAGATTT	natural antisense	NM_001220474	PPFIA2	liprin-alpha-2 isoform c	-	81652044	82152474	17.5401	57.2988	4.4064	5.57214
ASHGA5P022101	2.24349	2.24349	1.16574	up	noncoding	ENST00000549161	RP11-121G22.3	GENCODE	1080	chr12	+	81664453	81706090		TTTAAAAGAGGTTCAACAAAGCCATTAAGACTAACCGTTTTTGCTGGAGCTGCAAGATTT	natural antisense	NM_001220476	PPFIA2	liprin-alpha-2 isoform e	-	81652044	82152286	17.5401	57.2988	4.4064	5.57214
ASHGA5P022101	2.24349	2.24349	1.16574	up	noncoding	ENST00000549161	RP11-121G22.3	GENCODE	1080	chr12	+	81664453	81706090		TTTAAAAGAGGTTCAACAAAGCCATTAAGACTAACCGTTTTTGCTGGAGCTGCAAGATTT	natural antisense	NM_001220478	PPFIA2	liprin-alpha-2 isoform g	-	81652044	81992150	17.5401	57.2988	4.4064	5.57214
ASHGA5P022101	2.24349	2.24349	1.16574	up	noncoding	ENST00000549161	RP11-121G22.3	GENCODE	1080	chr12	+	81664453	81706090		TTTAAAAGAGGTTCAACAAAGCCATTAAGACTAACCGTTTTTGCTGGAGCTGCAAGATTT	natural antisense	NM_003625	PPFIA2	liprin-alpha-2 isoform a	-	81652044	82153109	17.5401	57.2988	4.4064	5.57214
ASHGA5P048502	4.47458	4.47458	2.16175	up	noncoding	ENST00000530955	RP11-166D19.1	GENCODE	747	chr11	-	121899062	121972410	uc001pxz.1	CTATTGAATGTCACTCCTGATTTCTCTTTCCAAGGCACTGTACCACCAGCCTACTGAGAT	intergenic							680.372	4229.61	9.65791	11.8197
ASHGA5P000374	2.03062	2.03062	1.02192	up	noncoding	chr2:90959050-90986900+	chr2:90959050-90986900	LincRNAs identified by Khalil et al	27850	chr2	+	91595323	91623173	ENST00000568083	TATATGGATCACTTGTTTCTGTTGAGTTACAGATTCAGCTGGCTATTTCTCCCAATGTTA	intergenic							218.226	630.907	8.02821	9.05013
ASHGA5P019736	4.12	4.12	2.04264	up	noncoding	ENST00000502253	CTD-2269F5.1	GENCODE	792	chr5	+	83681296	83696600		AAACAGACTATCCACAGGTTTTCTACTTTTTTGAGCTAAATCGTGATGAAGCAGATGATA	bidirectional	NM_005711	EDIL3	EGF-like repeat and discoidin I-like domain-containing protein 3 precursor	-	83238125	83680611	88.9631	522.93	6.7384	8.78104
ASHGA5P027714	2.15412	2.15412	1.1071	up	noncoding	uc001ukd.1	AX747752	UCSC_knowngene	2532	chr12	-	132849278	132851810		GCACAGGCTTTGTATTGCTTCATTCATCGTCATATTTGATGTATGTTTGATAAATATCCC	intron sense-overlapping	NM_001122636	GALNT9	polypeptide N-acetylgalactosaminyltransferase 9 isoform A	-	132680916	132905905	22.4943	70.3941	4.76061	5.86771
ASHGA5P027272	14.3767	14.3767	3.84566	up	noncoding	ENST00000550214	RP11-469H8.6	GENCODE	1031	chr12	-	50352654	50356707		CCTTGGGCTGTATTTCTATTACCACTGCCAAGTTGTGGAAGAAACAGTACTTATTGGCAA	intronic antisense	NM_001651	AQP5	aquaporin-5	+	50355278	50359461	11.8618	249.056	3.85237	7.69803
ASHGA5P027272	14.3767	14.3767	3.84566	up	noncoding	ENST00000550214	RP11-469H8.6	GENCODE	1031	chr12	-	50352654	50356707		CCTTGGGCTGTATTTCTATTACCACTGCCAAGTTGTGGAAGAAACAGTACTTATTGGCAA	natural antisense	NM_000486	AQP2	aquaporin-2	+	50344523	50352664	11.8618	249.056	3.85237	7.69803
ASHGA5P048621	4.21548	4.21548	2.0757	up	noncoding	NR_024264	LOC145845	RefSeq	2987	chr15	-	37156643	37178734		ATATTGGCATGCTACATTCAATGTCCAGCTACATTAAGTGTCCATCTATCAAAATACTAG	intergenic							5	26.1635	2.36009	4.43578
ASHGA5P033860	2.06155	2.06155	1.04373	up	noncoding	ENST00000579506	RP11-202D1.3	GENCODE	384	chr18	+	51094840	51104092		GCACAGTGATTGACAATCTCCTTTCTCCTCAACTAGAATGTCATTTCCTTTTTTAAAACT	intergenic							76.762	228.235	6.53044	7.57416
ASHGA5P045163	2.19101	2.19101	1.1316	up	noncoding	NR_027054	MIR31HG	RefSeq	2166	chr9	-	21454266	21559697		CCTTTTCCAGGGAGGTTCTTGCTTCTTTGTTGCCAAAACAATAAATCCTTTGTGACCTTT	intron sense-overlapping	NM_176891	IFNE	interferon epsilon precursor	-	21480838	21482312	2747.84	8294.39	11.6553	12.7869
ASHGA5P045690	2.01482	2.01482	1.01065	up	noncoding	NR_034035	SRSF10	RefSeq	2388	chr1	-	24292936	24306953	NM_001191006, NM_001191007, NM_001191009, NM_006625, uc021oim.1, uc021vdi.1	GTGGGAAAAGGTATGGTCCAATATAAAAGTTCCATTTTTGCCATTATTGGCAAATCTTGC	exon sense-overlapping	NM_001191005	SRSF10	serine/arginine-rich splicing factor 10 isoform 3	-	24295572	24306953	712.874	2005.11	9.72362	10.7343
ASHGA5P045690	2.01482	2.01482	1.01065	up	noncoding	NR_034035	SRSF10	RefSeq	2388	chr1	-	24292936	24306953	NM_001191006, NM_001191007, NM_001191009, NM_006625, uc021oim.1, uc021vdi.1	GTGGGAAAAGGTATGGTCCAATATAAAAGTTCCATTTTTGCCATTATTGGCAAATCTTGC	exon sense-overlapping	NM_001191006	SRSF10	serine/arginine-rich splicing factor 10 isoform 4	-	24292936	24306953	712.874	2005.11	9.72362	10.7343
ASHGA5P045690	2.01482	2.01482	1.01065	up	noncoding	NR_034035	SRSF10	RefSeq	2388	chr1	-	24292936	24306953	NM_001191006, NM_001191007, NM_001191009, NM_006625, uc021oim.1, uc021vdi.1	GTGGGAAAAGGTATGGTCCAATATAAAAGTTCCATTTTTGCCATTATTGGCAAATCTTGC	exon sense-overlapping	NM_001191007	SRSF10	serine/arginine-rich splicing factor 10 isoform 5	-	24292936	24306953	712.874	2005.11	9.72362	10.7343
ASHGA5P045690	2.01482	2.01482	1.01065	up	noncoding	NR_034035	SRSF10	RefSeq	2388	chr1	-	24292936	24306953	NM_001191006, NM_001191007, NM_001191009, NM_006625, uc021oim.1, uc021vdi.1	GTGGGAAAAGGTATGGTCCAATATAAAAGTTCCATTTTTGCCATTATTGGCAAATCTTGC	exon sense-overlapping	NM_001191009	SRSF10	serine/arginine-rich splicing factor 10 isoform 6	-	24292936	24306953	712.874	2005.11	9.72362	10.7343
ASHGA5P045690	2.01482	2.01482	1.01065	up	noncoding	NR_034035	SRSF10	RefSeq	2388	chr1	-	24292936	24306953	NM_001191006, NM_001191007, NM_001191009, NM_006625, uc021oim.1, uc021vdi.1	GTGGGAAAAGGTATGGTCCAATATAAAAGTTCCATTTTTGCCATTATTGGCAAATCTTGC	exon sense-overlapping	NM_006625	SRSF10	serine/arginine-rich splicing factor 10 isoform 1	-	24292936	24306953	712.874	2005.11	9.72362	10.7343
ASHGA5P045690	2.01482	2.01482	1.01065	up	noncoding	NR_034035	SRSF10	RefSeq	2388	chr1	-	24292936	24306953	NM_001191006, NM_001191007, NM_001191009, NM_006625, uc021oim.1, uc021vdi.1	GTGGGAAAAGGTATGGTCCAATATAAAAGTTCCATTTTTGCCATTATTGGCAAATCTTGC	exon sense-overlapping	NM_054016	SRSF10	serine/arginine-rich splicing factor 10 isoform 2	-	24295572	24306953	712.874	2005.11	9.72362	10.7343
ASHGA5P056008	2.29092	2.29092	1.19593	up	noncoding	TCONS_00025513	XLOC_012324	LincRNAs identified by Cabili et al	541	chr17	+	76357828	76359220		AGCCCTTGAGGTAATGGATGAGAAAGTGCTTTGTAAATTACAATGCTCTGACACAAGTCA	intergenic							15.2636	50.9673	4.20832	5.40425
ASHGA5P020148	2.31467	2.31467	1.21081	up	noncoding	ENST00000508743	RP11-463M16.4	GENCODE	738	chr17	-	46952221	46986345		TTGTCTTTTGTTCCCAGAACAGGGATTGTCAATGAGGTAGATCAGATTCCCATTCGACGG	intronic antisense	NM_001002027	ATP5G1	ATP synthase lipid-binding protein, mitochondrial precursor	+	46970147	46973232	3540.13	11351.7	12.0168	13.2276
ASHGA5P020148	2.31467	2.31467	1.21081	up	noncoding	ENST00000508743	RP11-463M16.4	GENCODE	738	chr17	-	46952221	46986345		TTGTCTTTTGTTCCCAGAACAGGGATTGTCAATGAGGTAGATCAGATTCCCATTCGACGG	intronic antisense	NM_005175	ATP5G1	ATP synthase lipid-binding protein, mitochondrial precursor	+	46970147	46973232	3540.13	11351.7	12.0168	13.2276
ASHGA5P020148	2.31467	2.31467	1.21081	up	noncoding	ENST00000508743	RP11-463M16.4	GENCODE	738	chr17	-	46952221	46986345		TTGTCTTTTGTTCCCAGAACAGGGATTGTCAATGAGGTAGATCAGATTCCCATTCGACGG	intronic antisense	NM_023079	UBE2Z	ubiquitin-conjugating enzyme E2 Z	+	46985730	47006422	3540.13	11351.7	12.0168	13.2276
ASHGA5P056019	2.10842	2.10842	1.07616	up	noncoding	ENST00000554895	RP11-355I22.3	GENCODE	718	chr14	+	62585341	62595151		TGTCTCCTTGTTTCAAGATCTCAGGTAACCATTCATGAGCCTGAGGCTGTGAGAAATGCT	intergenic							221.347	663.683	8.04903	9.12519
ASHGA5P043711	4.38873	4.38873	2.1338	up	noncoding	ENST00000447158	RP11-123O1.1	GENCODE	419	chr7	+	68505138	68511790		CTATAAAGCACTGAGATGTTTTTGACTTGAAACAAGCACCAAAGTCTCAGTCGTTTATCC	intergenic							5	27.259	2.36009	4.49389
ASHGA5P015571	2.22142	2.22142	1.15148	up	noncoding	NR_047547	SCFD1	RefSeq	2144	chr14	+	31091459	31205033		AGTATGGAAGGCTTTTACACTCTGATCGAGATCCTATTCCAGATGTTCCTGCAGTATACT	exon sense-overlapping	NM_001257376	SCFD1	sec1 family domain-containing protein 1 isoform c	+	31091524	31205033	178.346	562.733	7.73998	8.89146
ASHGA5P015571	2.22142	2.22142	1.15148	up	noncoding	NR_047547	SCFD1	RefSeq	2144	chr14	+	31091459	31205033		AGTATGGAAGGCTTTTACACTCTGATCGAGATCCTATTCCAGATGTTCCTGCAGTATACT	exon sense-overlapping	NM_016106	SCFD1	sec1 family domain-containing protein 1 isoform a	+	31091459	31205033	178.346	562.733	7.73998	8.89146
ASHGA5P015571	2.22142	2.22142	1.15148	up	noncoding	NR_047547	SCFD1	RefSeq	2144	chr14	+	31091459	31205033		AGTATGGAAGGCTTTTACACTCTGATCGAGATCCTATTCCAGATGTTCCTGCAGTATACT	exon sense-overlapping	NM_182835	SCFD1	sec1 family domain-containing protein 1 isoform b	+	31091459	31205033	178.346	562.733	7.73998	8.89146
ASHGA5P014804	2.05046	2.05046	1.03595	up	noncoding	ENST00000413510	DLEU7-AS1	GENCODE	910	chr13	+	51381991	51423145		AGAACAAATTTGGGGCAGGAAGTGGAAGAGTAGGTTTGAAATGCTCCATGGGACTTGACT	intronic antisense	NM_198989	DLEU7	leukemia-associated protein 7	-	51286758	51417885	12.1223	36.378	3.88442	4.92036
ASHGA5P030097	2.00536	2.00536	1.00386	up	noncoding	TCONS_00008036	XLOC_003501	LincRNAs identified by Cabili et al	257	chr4	+	33517098	33522181	NM_014294	TTAGCTGTTTACCTACTTCCTGGAAAAATAGTAGCTCTCTGTAGCATTACGGAGTTTCAG	intergenic							7606.25	20972.2	13.1192	14.123
ASHGA5P047672	3.61444	3.61444	1.85377	up	noncoding	TCONS_00014207	XLOC_006235	LincRNAs identified by Cabili et al	356	chr7	+	125870286	125886785	TCONS_00013582, TCONS_00013583	TGGAATCATGGAACAATACTTGACTTTCTAGGGGGAAGTGTGAAGGAGTGAAGAGGACAG	intergenic							7.80789	41.6254	3.26139	5.11516
ASHGA5P058734	4.32467	4.32467	2.11259	up	noncoding	uc.284-	uc.284	UCR	209	chr10	-	50606855	50607064		CTTGGTCTTTAGATAAAGAAAGTACACTTTTAGGTTGTAAATTATCAGAGTGTCCAAGCG	intergenic							5	26.8553	2.36009	4.47268
ASHGA5P036782	2.36349	2.36349	1.24092	up	noncoding	ENST00000570096	RP4-616B8.4	GENCODE	187	chr20	-	37590567	37590754		GCACTGGGCGTTGAAGCAGTGCTTTCTGGATTAAATACGAAATACTGATGTCACAAGCTA	bidirectional	NM_001190809	DHX35	probable ATP-dependent RNA helicase DHX35 isoform 2	+	37590980	37668366	197.521	665.542	7.88744	9.12835
ASHGA5P036782	2.36349	2.36349	1.24092	up	noncoding	ENST00000570096	RP4-616B8.4	GENCODE	187	chr20	-	37590567	37590754		GCACTGGGCGTTGAAGCAGTGCTTTCTGGATTAAATACGAAATACTGATGTCACAAGCTA	bidirectional	NM_021931	DHX35	probable ATP-dependent RNA helicase DHX35 isoform 1	+	37590980	37668366	197.521	665.542	7.88744	9.12835
ASHGA5P019690	2.33967	2.33967	1.2263	up	noncoding	uc009yby.2	MIR210HG	UCSC_knowngene	2002	chr11	-	565659	568457		GGGGTCGCAGGCCTGCAGGAGTTGAGGGCTGCACCTGCTCGCTGGAGAGGGAGAGGCAGA	intergenic							82.025	277.318	6.62735	7.85365
ASHGA5P023099	3.35258	3.35258	1.74527	up	noncoding	ENST00000569858	RP11-72I8.1	GENCODE	2598	chr16	+	15188267	15203054		AAATATTAAGTTTCCTCAGACTAGAAGGGAGAGAAATGCACACACATGATCCACCAGCCC	intron sense-overlapping	ENST00000535621	PDXDC1	pyridoxal-dependent decarboxylase domain containing 1 [Source:HGNC Symbol;Acc:28995]	+	15068868	15233196	18.574	90.7062	4.48951	6.23478
ASHGA5P023099	3.35258	3.35258	1.74527	up	noncoding	ENST00000569858	RP11-72I8.1	GENCODE	2598	chr16	+	15188267	15203054		AAATATTAAGTTTCCTCAGACTAGAAGGGAGAGAAATGCACACACATGATCCACCAGCCC	natural antisense	ENST00000358815	NPIPP1	nuclear pore complex interacting protein pseudogene 1 [Source:HGNC Symbol;Acc:35407]	-	15198579	15225458	18.574	90.7062	4.48951	6.23478
ASHGA5P023099	3.35258	3.35258	1.74527	up	noncoding	ENST00000569858	RP11-72I8.1	GENCODE	2598	chr16	+	15188267	15203054		AAATATTAAGTTTCCTCAGACTAGAAGGGAGAGAAATGCACACACATGATCCACCAGCCC	natural antisense	ENST00000534799	NPIPP1	nuclear pore complex interacting protein pseudogene 1 [Source:HGNC Symbol;Acc:35407]	-	15198177	15215759	18.574	90.7062	4.48951	6.23478
ASHGA5P023099	3.35258	3.35258	1.74527	up	noncoding	ENST00000569858	RP11-72I8.1	GENCODE	2598	chr16	+	15188267	15203054		AAATATTAAGTTTCCTCAGACTAGAAGGGAGAGAAATGCACACACATGATCCACCAGCCC	natural antisense	ENST00000547107	NPIPP1	nuclear pore complex interacting protein pseudogene 1 [Source:HGNC Symbol;Acc:35407]	-	15198186	15217355	18.574	90.7062	4.48951	6.23478
ASHGA5P058861	2.05146	2.05146	1.03665	up	noncoding	uc.205+	uc.205	UCR	252	chr7	+	20829788	20830040		ATTTCTCTGTTTCTTCGATTTGGACAACAGCTTTTGGGACCTAATTTACATCCTGGGAAC	intergenic							35.2411	104.593	5.40608	6.44273
ASHGA5P034689	2.21237	2.21237	1.14559	up	noncoding	NR_038452	NAPA-AS1	RefSeq	656	chr19	+	47987538	48004854		GGAAGGTCGAATCATCATCATCATAAAACTTAATATTGCCCTTATGTGCCAGGAACTACT	natural antisense	NM_003827	NAPA	alpha-soluble NSF attachment protein	-	47990890	48018515	143.122	451.583	7.42441	8.57
ASHGA5P044265	3.29575	3.29575	1.72061	up	noncoding	ENST00000426023	RP11-400K9.4	GENCODE	2387	chr8	-	54427730	54436491		ATCATGTGGTCTACAGCACAAGGTTGCTAAAGCATCTTCTGCCAGAATTCTGTGAGTATC	intergenic							81.8454	388.473	6.62422	8.34483
ASHGA5P047153	4.29408	4.29408	2.10235	up	noncoding	AK022462		LincRNAs identified by Khalil et al	1784	chr2	-	175921561	175923345		ATCCTCTATGCCTAGAGGAGTAGCAAGAAATGATCCTGAGTCCAGATCATCCACACTTTC	intergenic							7.2332	45.828	3.15196	5.2543
ASHGA5P036819	4.74569	4.74569	2.24662	up	noncoding	ENST00000450586	RP5-998H6.2	GENCODE	2137	chr20	-	44797042	44799876		TTGCATCTGCTGCAAACTTCTCATCTGCTGTGCAAATGATGATTAAATGTTATTGTGCAA	intergenic							5	29.429	2.36009	4.6067
ASHGA5P044098	2.15334	2.15334	1.10657	up	noncoding	ENST00000518201	RP11-556O5.4	GENCODE	521	chr8	-	8093524	8095872		TGTCTAAGTTGGCAGTGATGTCTGCCTCTAATGAGAGGCCATTGAGAAGGACATTTCCTT	intergenic							16.939	53.0258	4.35656	5.46314
ASHGA5P034875	2.95787	2.95787	1.56456	up	noncoding	ENST00000433592	AC011747.7	GENCODE	576	chr2	-	8817906	8818774		TAGCAGCATTTGTTGTGGTTTTCGAGGAAACGGCATTTGGATTACATAAGGATTCAAGTT	bidirectional	ENST00000234091	ID2	inhibitor of DNA binding 2, dominant negative helix-loop-helix protein [Source:HGNC Symbol;Acc:5361]	+	8818974	8824583	15.9723	68.8104	4.27094	5.8355
ASHGA5P026488	2.41509	2.41509	1.27207	up	noncoding	ENST00000538355	RP11-783K16.5	GENCODE	431	chr11	+	64014525	64015649		TGAGAATAGGGGCTATCTGAGAATGCAGGGGAGTGGACATCGTGTGCAGACAGGGAGTCT	bidirectional	NM_138689	PPP1R14B	protein phosphatase 1 regulatory subunit 14B	-	64011950	64014413	45.5114	158.991	5.77573	7.04781
ASHGA5P026946	3.45547	3.45547	1.78888	up	noncoding	ENST00000528497	RP11-555G19.1	GENCODE	762	chr11	+	134820601	134821462	ENST00000580867	CTGAGCTGGGTGCTCATGGGTTTTGCTTGCTGAGCTGAATTAATATATTAGTGGATTTCA	intergenic							97.5975	483.45	6.87574	8.66462
ASHGA5P031900	2.18586	2.18586	1.1282	up	noncoding	ENST00000573861	RP11-498D10.6	GENCODE	1189	chr16	+	71963913	71965102		CAATTACATCCAAAGCAGAAAAGTTCCTTTTTTATCCCCAAAAGGAGGTGTCAGCAAAAA	natural antisense	NM_181536	PKD1L3	polycystic kidney disease protein 1-like 3 precursor	-	71963440	72033877	77.7175	245.465	6.54927	7.67748
ASHGA5P019376	4.50217	4.50217	2.17062	up	noncoding	ENST00000481004	RP11-543A18.1	GENCODE	556	chr3	+	65160632	65179174		GACGTCTGATTTCAGAAGGCAAAAATTCAAGAATGAATATTTACTGCCTATATCTGACAG	intergenic							5.2792	35.7456	2.72218	4.8928
ASHGA5P031232	2.21366	2.21366	1.14643	up	noncoding	ENST00000567261	RP11-297D21.2	GENCODE	475	chr16	-	67464569	67465367		TTCGATTTGGAAAAAGCCGGAACAAAGTCCCAAAGTTGCTGCGCTCGAGGAGCCGCCTGG	natural antisense	NM_000196	HSD11B2	corticosteroid 11-beta-dehydrogenase isozyme 2	+	67465035	67471454	12.6951	41.0752	3.94915	5.09558
ASHGA5P032217	2.44486	2.44486	1.28975	up	noncoding	ENST00000428367	MPRIP-AS1	GENCODE	1058	chr17	-	16979351	16981066		CGGTATAATGCAAACCTTTAACTGCTCTTTTGCCTCTTCCATTTTACTGTTCCTAGAGTC	intronic antisense	NM_015134	MPRIP	myosin phosphatase Rho-interacting protein isoform 1	+	16946073	17095962	216.184	751.246	8.01499	9.30474
ASHGA5P032217	2.44486	2.44486	1.28975	up	noncoding	ENST00000428367	MPRIP-AS1	GENCODE	1058	chr17	-	16979351	16981066		CGGTATAATGCAAACCTTTAACTGCTCTTTTGCCTCTTCCATTTTACTGTTCCTAGAGTC	intronic antisense	NM_201274	MPRIP	myosin phosphatase Rho-interacting protein isoform 2	+	16946073	17095962	216.184	751.246	8.01499	9.30474
ASHGA5P057608	2.0831	2.0831	1.05873	up	noncoding	TCONS_00019614	XLOC_009414	LincRNAs identified by Cabili et al	1535	chr11	-	34876858	34880602		ATGGATGCACATCTCAAGTATTTTAACCATCTCTTGAAATGTTCTTGGGCCTCAGCCTAG	intergenic							53.5882	161.612	6.01408	7.07281
ASHGA5P040386	2.45016	2.45016	1.29288	up	noncoding	ENST00000511579	CTD-2233C11.2	GENCODE	917	chr5	-	33519720	33522335		ATAAAGACCCCAAAGGGATATCTCAATACTATCCACTCTGGAAGTGGAGGATTCATGCCC	intergenic							8.07044	29.3283	3.30793	4.6008
ASHGA5P015933	2.5084	2.5084	1.32677	up	noncoding	uc010fib.1	FER1L5	UCSC_knowngene	2034	chr2	+	97356926	97364873	ENST00000457909	GGGGTCCTTGGCTATGGATCTGAAATACCACGCTGGGAAGGAAGAGGACAGCAAGACATG	exon sense-overlapping	NM_001113382	FER1L5	fer-1-like protein 5	+	97308573	97370624	87.8993	316.372	6.72025	8.04702
ASHGA5P023256	2.11164	2.11164	1.07837	up	noncoding	ENST00000576093	LINC00085	GENCODE	1894	chr19	+	52196592	52208443		TTTCTTAACGTCCTCGGGGCCCTCGCATCAGCGAGTGCGACAGTGTTGGCGTGGTGAGTT	intergenic							886.318	2599.52	10.028	11.1064
ASHGA5P047680	3.10194	3.10194	1.63317	up	noncoding	NR_038940	LOC100505839	RefSeq	2023	chr10	+	105506536	105515167		GGGGATTATGATGGAGCTTCAGAATTAAACTGATTAAAACTGGCCCAGAGTCACACAACT	intronic antisense	NM_014631	SH3PXD2A	SH3 and PX domain-containing protein 2A	-	105353783	105615164	69.4843	310.248	6.38497	8.01814
ASHGA5P026550	7.78148	7.78148	2.96005	up	noncoding	ENST00000421455	RP4-668G5.1	GENCODE	768	chr1	-	61419725	61436417		CTGTGCTGTGTATTGCACACATCTCAAACCTTGTGACAAATGTGTAAGATATTTTTTATG	intronic antisense	ENST00000371191	NFIA	nuclear factor I/A [Source:HGNC Symbol;Acc:7784]	+	61330930	61921197	5	47.9539	2.36009	5.32013
ASHGA5P037651	5.47916	5.47916	2.45395	up	noncoding	ENST00000429350	CTA-85E5.10	GENCODE	902	chr22	-	30404730	30476219		AGAGGAACACACTGAATTTTAGCTATCTTTTCAAAAAGCGTGAAAAGGGAAGGTTAGATT	natural antisense	NM_021090	MTMR3	myotubularin-related protein 3 isoform c	+	30279157	30426857	5	33.8602	2.36009	4.81404
ASHGA5P037651	5.47916	5.47916	2.45395	up	noncoding	ENST00000429350	CTA-85E5.10	GENCODE	902	chr22	-	30404730	30476219		AGAGGAACACACTGAATTTTAGCTATCTTTTCAAAAAGCGTGAAAAGGGAAGGTTAGATT	natural antisense	NM_153050	MTMR3	myotubularin-related protein 3 isoform a	+	30279157	30426857	5	33.8602	2.36009	4.81404
ASHGA5P037651	5.47916	5.47916	2.45395	up	noncoding	ENST00000429350	CTA-85E5.10	GENCODE	902	chr22	-	30404730	30476219		AGAGGAACACACTGAATTTTAGCTATCTTTTCAAAAAGCGTGAAAAGGGAAGGTTAGATT	natural antisense	NM_153051	MTMR3	myotubularin-related protein 3 isoform b	+	30279157	30426857	5	33.8602	2.36009	4.81404
ASHGA5P029937	2.53852	2.53852	1.34399	up	noncoding	ENST00000560769	CTD-2033D15.1	GENCODE	281	chr15	-	39885780	39886432		AGTGAAAGTGAATCAGTATGATCGTACCTAATGAAACCCGTCTTTGGCCTGTGGCTGAGA	natural antisense	NM_003246	THBS1	thrombospondin-1 precursor	+	39873279	39889668	84.1726	307.726	6.66187	8.00586
ASHGA5P020091	7.08543	7.08543	2.82485	up	noncoding	ENST00000508015	TMEM161B-AS1	GENCODE	575	chr5	+	87688011	87713308		GCTTTAAGGAAGCAAATGGACTTTCAGAACAGAGATTGTCAATAAAGATCCAATGTGATA	intergenic							45.8121	464.761	5.78521	8.61007
ASHGA5P029324	3.41786	3.41786	1.77309	up	noncoding	NR_026779	LINC00341	RefSeq	2840	chr14	-	95873603	95876427		AAGAACAAGGAGGAATTTGTTTCTAAAAGAACATTAAAACACAGGCTCGTGGTCTAAAAG	intergenic							7.64667	38.6759	3.23288	5.00598
ASHGA5P014151	2.67048	2.67048	1.4171	up	noncoding	NR_027349	MIR17HG	RefSeq	927	chr13	+	92000073	92006829		CCTCTAAAAGGCAGACCTGTCTAACTACAAGCCAGACTTGGGTTTTCTCCTGTAGTTTGA	intergenic							63.2394	243.873	6.2509	7.668
ASHGA5P007565	2.77325	2.77325	1.47158	up	noncoding	uc009vow.2	MST1P2	UCSC_knowngene	1397	chr1	+	16972068	16974587	NM_020998, NR_027504, uc010ocg.1	TCTGACTCAATGCTTAGGGGTCCCTGGGCAGCGCTCGCCATTGAATGACTTCTAGGTGCT	intergenic							68.4304	273.558	6.36222	7.8338
ASHGA5P017254	3.37011	3.37011	1.7528	up	noncoding	ENST00000439392	C21orf91-OT1	GENCODE	497	chr21	-	19149720	19164826		TATCCCATATCCAGTGAGTACAACAGCATGAAGTCTTGCTACCTTGCCAGATGCTATCAC	exon sense-overlapping	NM_001100420	C21orf91	protein EURL homolog isoform 1	-	19161283	19191703	30.6472	149.111	5.20222	6.95501
ASHGA5P017254	3.37011	3.37011	1.7528	up	noncoding	ENST00000439392	C21orf91-OT1	GENCODE	497	chr21	-	19149720	19164826		TATCCCATATCCAGTGAGTACAACAGCATGAAGTCTTGCTACCTTGCCAGATGCTATCAC	exon sense-overlapping	NM_001100421	C21orf91	protein EURL homolog isoform 3	-	19161283	19191703	30.6472	149.111	5.20222	6.95501
ASHGA5P017254	3.37011	3.37011	1.7528	up	noncoding	ENST00000439392	C21orf91-OT1	GENCODE	497	chr21	-	19149720	19164826		TATCCCATATCCAGTGAGTACAACAGCATGAAGTCTTGCTACCTTGCCAGATGCTATCAC	exon sense-overlapping	NM_017447	C21orf91	protein EURL homolog isoform 2	-	19161283	19191703	30.6472	149.111	5.20222	6.95501
ASHGA5P029397	2.97142	2.97142	1.57115	up	noncoding	ENST00000427798	AL589743.1	GENCODE	990	chr14	+	19653939	19681519	ENST00000438128	ACAGGGTCACTGAGAGGGAGTCTCTGAGGTCACAGAGTTTATTAGTTCATTTTCACACTC	intergenic							14.7159	63.7974	4.15684	5.72799
ASHGA5P015158	4.02907	4.02907	2.01045	up	noncoding	ENST00000417383	RP11-33A14.1	GENCODE	549	chr3	-	178052812	178103145		CAATGACTTATAGAACCATGGAGAATTGCCAAGATTGCTGACTAGATGTGGCCAGGAGAA	intronic antisense	ENST00000437510	KCNMB2	potassium large conductance calcium-activated channel, subfamily M, beta member 2 [Source:HGNC Symbol;Acc:6286]	+	177990719	178546150	12.2973	72.7497	3.9045	5.91494
ASHGA5P030194	4.22147	4.22147	2.07775	up	noncoding	ENST00000560054	RP11-499F3.2	GENCODE	569	chr15	-	81952822	82090465	ENST00000560097	AGAAAACAACCTGGTTCCTGGAAGGAGAGAAACAAGGTGGAGTCTTCTCACAGAAACAAG	intergenic							6.01117	37.6848	2.89249	4.97023
ASHGA5P053429	11.0057	11.0057	3.46018	up	noncoding	ENST00000527672	AC022182.1	GENCODE	926	chr8	+	61831539	61879116		GGGTGAAGTCATTCTGGAGAACAAGGTAAATTATAGCCAAATTATATATTTGCATATGCC	intergenic							5.37597	88.9275	2.7446	6.20479
ASHGA5P032077	2.46081	2.46081	1.29913	up	noncoding	ENST00000413674	AC130689.5	GENCODE	323	chr17	-	2118775	2119309		CATCAGTATCAAACTATTTTACATGTGATCTGGTGTATTTCCTGAGGAAATCTGCAAGAT	intron sense-overlapping	NM_001256827	SMG6	telomerase-binding protein EST1A isoform 3	-	1963132	2169493	19.6608	70.4981	4.57005	5.86918
ASHGA5P032077	2.46081	2.46081	1.29913	up	noncoding	ENST00000413674	AC130689.5	GENCODE	323	chr17	-	2118775	2119309		CATCAGTATCAAACTATTTTACATGTGATCTGGTGTATTTCCTGAGGAAATCTGCAAGAT	intron sense-overlapping	NM_001256828	SMG6	telomerase-binding protein EST1A isoform 3	-	1963132	2140141	19.6608	70.4981	4.57005	5.86918
ASHGA5P032077	2.46081	2.46081	1.29913	up	noncoding	ENST00000413674	AC130689.5	GENCODE	323	chr17	-	2118775	2119309		CATCAGTATCAAACTATTTTACATGTGATCTGGTGTATTTCCTGAGGAAATCTGCAAGAT	intron sense-overlapping	NM_017575	SMG6	telomerase-binding protein EST1A isoform 1	-	1963132	2207069	19.6608	70.4981	4.57005	5.86918
ASHGA5P046625	2.22568	2.22568	1.15425	up	noncoding	uc004epb.3	AF070581	UCSC_knowngene	4939	chrX	+	110367492	110372431		TTCCTAGAGTATGTCATCTTCTATATACTCTATACAGCAGGAATCCTTGCTGTACAACAA	intron sense-overlapping	NM_001128166	PAK3	serine/threonine-protein kinase PAK 3 isoform a	+	110187512	110464173	190.478	604.423	7.83522	8.98947
ASHGA5P046625	2.22568	2.22568	1.15425	up	noncoding	uc004epb.3	AF070581	UCSC_knowngene	4939	chrX	+	110367492	110372431		TTCCTAGAGTATGTCATCTTCTATATACTCTATACAGCAGGAATCCTTGCTGTACAACAA	intron sense-overlapping	NM_001128167	PAK3	serine/threonine-protein kinase PAK 3 isoform a	+	110187512	110464173	190.478	604.423	7.83522	8.98947
ASHGA5P046625	2.22568	2.22568	1.15425	up	noncoding	uc004epb.3	AF070581	UCSC_knowngene	4939	chrX	+	110367492	110372431		TTCCTAGAGTATGTCATCTTCTATATACTCTATACAGCAGGAATCCTTGCTGTACAACAA	intron sense-overlapping	NM_001128168	PAK3	serine/threonine-protein kinase PAK 3 isoform b	+	110366304	110464173	190.478	604.423	7.83522	8.98947
ASHGA5P046625	2.22568	2.22568	1.15425	up	noncoding	uc004epb.3	AF070581	UCSC_knowngene	4939	chrX	+	110367492	110372431		TTCCTAGAGTATGTCATCTTCTATATACTCTATACAGCAGGAATCCTTGCTGTACAACAA	intron sense-overlapping	NM_001128172	PAK3	serine/threonine-protein kinase PAK 3 isoform c	+	110366304	110464173	190.478	604.423	7.83522	8.98947
ASHGA5P046625	2.22568	2.22568	1.15425	up	noncoding	uc004epb.3	AF070581	UCSC_knowngene	4939	chrX	+	110367492	110372431		TTCCTAGAGTATGTCATCTTCTATATACTCTATACAGCAGGAATCCTTGCTGTACAACAA	intron sense-overlapping	NM_001128173	PAK3	serine/threonine-protein kinase PAK 3 isoform d	+	110366304	110464173	190.478	604.423	7.83522	8.98947
ASHGA5P046625	2.22568	2.22568	1.15425	up	noncoding	uc004epb.3	AF070581	UCSC_knowngene	4939	chrX	+	110367492	110372431		TTCCTAGAGTATGTCATCTTCTATATACTCTATACAGCAGGAATCCTTGCTGTACAACAA	intron sense-overlapping	NM_002578	PAK3	serine/threonine-protein kinase PAK 3 isoform a	+	110339374	110464173	190.478	604.423	7.83522	8.98947
ASHGA5P037209	3.50765	3.50765	1.8105	up	noncoding	NR_024354	CHODL-AS1	RefSeq	461	chr21	-	19207988	19257925		ATTGAAACTCAGTTTAAAAAGATCACTCAAAAGGCTAAATGGCTACAAGATGACCCATGG	intronic antisense	ENST00000427223	CHODL	chondrolectin [Source:HGNC Symbol;Acc:17807]	+	19165800	19629006	5.49959	29.0579	2.77777	4.58828
ASHGA5P037209	3.50765	3.50765	1.8105	up	noncoding	NR_024354	CHODL-AS1	RefSeq	461	chr21	-	19207988	19257925		ATTGAAACTCAGTTTAAAAAGATCACTCAAAAGGCTAAATGGCTACAAGATGACCCATGG	intronic antisense	ENST00000452759	CHODL	chondrolectin [Source:HGNC Symbol;Acc:17807]	+	19165800	19629006	5.49959	29.0579	2.77777	4.58828
ASHGA5P037209	3.50765	3.50765	1.8105	up	noncoding	NR_024354	CHODL-AS1	RefSeq	461	chr21	-	19207988	19257925		ATTGAAACTCAGTTTAAAAAGATCACTCAAAAGGCTAAATGGCTACAAGATGACCCATGG	intronic antisense	ENST00000465099	CHODL	chondrolectin [Source:HGNC Symbol;Acc:17807]	+	19165800	19629006	5.49959	29.0579	2.77777	4.58828
ASHGA5P030131	5.4332	5.4332	2.4418	up	noncoding	ENST00000561571	RP11-673C5.2	GENCODE	554	chr15	-	71439988	71481368	ENST00000564562, ENST00000566268	TTGTAATAGAAATTGGAAAATCAAAGCAGATCCATGTGGCCTCAGCATAACGAAAACAAG	intronic antisense	NM_024817	THSD4	thrombospondin type-1 domain-containing protein 4 precursor	+	71433787	72075722	28.4336	222.337	5.09421	7.53602
ASHGA5P045680	8.06669	8.06669	3.01198	up	noncoding	ENST00000421855	RP11-255A11.13	GENCODE	421	chr9	+	33500945	33502751		GAAAATATAAAGGAATCTAAAACTTAGTTACTTAAACTGTAATTTTTCATTGTTCCCTCA	intergenic							7.92392	94.3187	3.28204	6.29401
ASHGA5P035646	2.03901	2.03901	1.02787	up	noncoding	TCONS_00005054	XLOC_001934	LincRNAs identified by Cabili et al	386	chr2	-	740303	741130		CTACAACAGTACGTTTTGCCCACTGCCTTTCAGTCGTGATCAATTTTCTCCAGTTACTGG	intergenic							122.25	357.646	7.19757	8.22544
ASHGA5P023579	3.71812	3.71812	1.89457	up	noncoding	ENST00000584734	RP11-856M7.6	GENCODE	860	chr18	-	10612300	10626350	NR_049896	TAAAAGAGCACAAGAGAACTCCTTAGAGGTGGAAGGATACCCTCTGAGGTCAAATCATTG	intergenic							8.05439	44.1292	3.30426	5.19884
ASHGA5P021435	2.3209	2.3209	1.21468	up	noncoding	ENST00000532340	RP11-750H9.5	GENCODE	566	chr11	-	47405094	47430741		AATTCAAAAGTCCCTAGAGCGTCCAAGATTTTTGGTTTCAAACCAATTTCCTGCTGACCA	intronic antisense	NM_001128225	SLC39A13	zinc transporter ZIP13 isoform a precursor	+	47430045	47438051	29.1639	97.5588	5.12932	6.344
ASHGA5P021435	2.3209	2.3209	1.21468	up	noncoding	ENST00000532340	RP11-750H9.5	GENCODE	566	chr11	-	47405094	47430741		AATTCAAAAGTCCCTAGAGCGTCCAAGATTTTTGGTTTCAAACCAATTTCCTGCTGACCA	intronic antisense	NM_152264	SLC39A13	zinc transporter ZIP13 isoform b precursor	+	47430045	47438051	29.1639	97.5588	5.12932	6.344
ASHGA5P045309	2.29647	2.29647	1.19942	up	noncoding	ENST00000399186	XXyac-YM21GA2.7	GENCODE	2014	chr9	-	90471929	90474314		ACCGATTCCTCTTCAACCCTCGGCAACATCTTGGGCCTTCTTTTCCAGCCAGGCGGTATG	intergenic							125.298	412.515	7.23416	8.43357
ASHGA5P056290	2.29517	2.29517	1.1986	up	noncoding	TCONS_00001811	XLOC_001195	LincRNAs identified by Cabili et al	972	chr1	-	212804779	212811198	TCONS_00001808	TCTGGGGGCCTTGGTCAAGGGAGAAGCAGTGATGTTTTAGTATCCAGAAAGTGGAAATAA	intergenic							326.75	1057.41	8.60178	9.80038
ASHGA5P031841	2.01527	2.01527	1.01097	up	noncoding	NR_046242	LOC100505865	RefSeq	913	chr16	+	66442426	66444803		GCTGGAGGAGTAAGAACTATAAGGCTAATTGAAATGAATCTACTTAAAATAGTGACCTGA	intergenic							153.743	441.858	7.5262	8.53717
ASHGA5P028959	3.25172	3.25172	1.7012	up	noncoding	uc010tki.2	FLJ41484	UCSC_knowngene	3427	chr13	+	114545292	114548719		TTTGATAACTTTACTACCAATGGCTAATGTGCAAACTCCTACAAATTGAGAAAAACAGGC	intronic antisense	NM_000820	GAS6	growth arrest-specific protein 6 isoform 1 precursor	-	114523521	114567046	46.4733	218.016	5.80424	7.50545
ASHGA5P036838	3.38696	3.38696	1.75999	up	noncoding	TCONS_00025860	XLOC_012138	LincRNAs identified by Cabili et al	907	chr17	+	20691696	20692707	ENST00000578585, NM_005063	GCTGTCATTAGTCTATATGGTTCTCCAAAAAATTGAATGAATCCATTGGAGAAGCAGTGG	intergenic							15232.9	67893.1	14.1304	15.8904
ASHGA5P041122	3.08943	3.08943	1.62734	up	noncoding	uc003juz.3	BC042046	UCSC_knowngene	1557	chr5	+	67089040	67096886		TTTGAAAAGAAAAAAGGTACTGGGACCATGGCATGACTTTGATCTGTGCTAACATGACCG	intergenic							5.62191	26.1581	2.80799	4.43533
ASHGA5P036687	2.49989	2.49989	1.32186	up	noncoding	ENST00000417696	RP11-23O13.1	GENCODE	390	chr20	-	20702316	20703034		ATTGGGTACTGTCCATTCTGGTCTAGAAGTCTTTTTGTTTCTCTTAATCTCAGTTTCCAT	intergenic							86.0254	308.973	6.69051	8.01237
ASHGA5P058394	2.3914	2.3914	1.25785	up	noncoding	uc002nrh.1	AK022793	UCSC_knowngene	572	chr19	-	23586007	23598873		GATTGTGCTTCATTGCTGGACCCAGCATTTAGGGATCGTCACTCCCGTGGATGATCAAAG	intergenic							262.982	893.129	8.2967	9.55456
ASHGA5P023060	3.54139	3.54139	1.82431	up	noncoding	ENST00000568831	CTD-2049O4.1	GENCODE	550	chr16	-	27719741	27729615		TTGGTTCATGGCTTCTTTCACTTGGAAACCCCAGGAGCTAAGTTCCTGTTGACGAGGCGG	natural antisense	NM_015202	KIAA0556	uncharacterized protein KIAA0556	+	27561467	27791692	24.2795	124.207	4.86888	6.69319
ASHGA5P027691	3.80672	3.80672	1.92855	up	noncoding	ENST00000540745	RP13-653N12.1	GENCODE	801	chr12	-	128571529	128602677		CTGTGAGGATAAATGCCAATGAAATAATAATAAAATAAACTTTCTTTGGTGGCCAGAGGG	intergenic							12.6216	70.4785	3.94039	5.86893
ASHGA5P033613	6.01904	6.01904	2.58953	up	noncoding	uc002lff.3	BC034434	UCSC_knowngene	1034	chr18	-	51105992	51107426		AAACAAGAAGATGGTGACTTTCAAGACCTCAGTCAATGACTAAAGTTCTGTGACCACAGT	intergenic							5.38634	48.5249	2.74765	5.33718
ASHGA5P045113	5.50209	5.50209	2.45998	up	noncoding	ENST00000438147	RP11-509J21.4	GENCODE	676	chr9	-	3684075	3689626		ATCATTATCTCTGTACCTCACAGGTGGATTCTGAATGGTGGGTCAATGTCCATAGGAAAT	intergenic							8.67962	70.6407	3.41269	5.87267
ASHGA5P054407	2.86201	2.86201	1.51703	up	noncoding	uc001iuv.1	BC070247	UCSC_knowngene	1280	chr10	-	29922602	29923882		CCCCTTTAACTTAGAGGAACGAGGATTATACAGAAATTTGAAGTAAGTGAAAAATCTTCC	exon sense-overlapping	NM_021738	SVIL	supervillin isoform 2	-	29746276	29923901	7.83831	33.1559	3.26624	4.78327
ASHGA5P054407	2.86201	2.86201	1.51703	up	noncoding	uc001iuv.1	BC070247	UCSC_knowngene	1280	chr10	-	29922602	29923882		CCCCTTTAACTTAGAGGAACGAGGATTATACAGAAATTTGAAGTAAGTGAAAAATCTTCC	intron sense-overlapping	NM_003174	SVIL	supervillin isoform 1	-	29746276	30024730	7.83831	33.1559	3.26624	4.78327
ASHGA5P055228	2.24044	2.24044	1.16379	up	noncoding	ENST00000531784	RP11-264E20.1	GENCODE	1159	chr11	-	128485759	128491701		TTCAGTGACACCATAGAGATTATTTTTCAGCTTGCTCCTCTGTGAGGATCAAATCTATTG	intergenic							35.115	114.13	5.40128	6.56507
ASHGA5P021779	2.22334	2.22334	1.15273	up	noncoding	NR_037793	LRR1	RefSeq	1853	chr14	+	50065414	50081390	ENST00000298288, NM_203467, NR_037792	AGTTATGAAGCTAAGGGAGAACATTGAGCAATTCTTCACCAAATTTGTAGATGAGGGGAA	exon sense-overlapping	NM_152329	LRR1	leucine-rich repeat protein 1 isoform 1	+	50065414	50081390	614.392	1912.34	9.51078	10.6635
ASHGA5P021779	2.22334	2.22334	1.15273	up	noncoding	NR_037793	LRR1	RefSeq	1853	chr14	+	50065414	50081390	ENST00000298288, NM_203467, NR_037792	AGTTATGAAGCTAAGGGAGAACATTGAGCAATTCTTCACCAAATTTGTAGATGAGGGGAA	exon sense-overlapping	NM_203467	LRR1	leucine-rich repeat protein 1 isoform 3	+	50065414	50081390	614.392	1912.34	9.51078	10.6635
ASHGA5P020847	2.43024	2.43024	1.2811	up	noncoding	ENST00000520792	FAM90A24P	pseudogene	2369	chr8	-	7876950	7882174		ACAAAATGTGGTCCAATTAAAAGGTGACCAGAGGCAGTATAAAAGGCAGCCTGGAAAGCG								9.28145	33.2242	3.5061	4.7872
ASHGA5P057776	4.18573	4.18573	2.06548	up	noncoding	TCONS_00021947	XLOC_010542	LincRNAs identified by Cabili et al	356	chr13	-	27781433	27782296		CTTCATGCTGGTGGCAATAGCTAATACATTTGCCTTTAAATTTGTTTGACAAACACCACC	intergenic							7.5212	46.4894	3.21125	5.27673
ASHGA5P058746	2.92286	2.92286	1.54738	up	noncoding	uc.85-	uc.85	UCR	248	chr2	-	157551413	157551661		TAGCCCTGTCATTCAAATTTCACGCTGACCTTTATCAGCTTTTGGCTTTTCCATGGGTGC	intergenic							61.4602	259.343	6.21091	7.75829
ASHGA5P040555	2.57035	2.57035	1.36197	up	noncoding	uc003kjg.3	LINC00461	UCSC_knowngene	4175	chr5	-	87960262	87972116		ACAGCAAATCACTCCTAAAACACGATAACTACAAGTGCTCCCTGTAGGGAGAGGTAAATC	intergenic							409.288	1478.49	8.92494	10.2869
ASHGA5P029053	2.65968	2.65968	1.41125	up	noncoding	ENST00000551040	RP11-562L8.1	GENCODE	590	chr14	-	29734030	29847862		TATATTTCTTTACTCTCACATGAGAAGTCTTTATTTCAGTGCTCTTCCATTTTACTGATA	intergenic							196.96	746.613	7.88365	9.2949
ASHGA5P058089	2.33787	2.33787	1.2252	up	noncoding	TCONS_00026471	XLOC_012799	LincRNAs identified by Cabili et al	431	chr18	-	26646812	26665388		TTTTCTGGAAAAAAGGAACACTGTGTTCTCAGATGGCTGAAAGCAGAAGGAACCTCAGGC	intergenic							19.1827	65.2986	4.53513	5.76033
ASHGA5P054212	2.16583	2.16583	1.11492	up	noncoding	NR_003589	TTTY1B	RefSeq	940	chrY	+	6258441	6279605		GCAGCCTATGTTTCCTGTCTGTCAGAGCTGTCAGCCTGCTTAAGCAGAGTAAAATGGTAC	intergenic							44.483	139.476	5.74272	6.85764
ASHGA5P058942	4.20053	4.20053	2.07057	up	noncoding	uc.137+	uc.137	UCR	385	chr3	+	180436856	180437241		GCAGTGGGCAACAGAAAATTAAACTCATTTTATCTGAAAGCAGGTGGATTTCTATATATC	intronic antisense	ENST00000273654	CCDC39	coiled-coil domain containing 39 [Source:HGNC Symbol;Acc:25244]	-	180331796	180455662	5	26.0744	2.36009	4.43066
ASHGA5P058942	4.20053	4.20053	2.07057	up	noncoding	uc.137+	uc.137	UCR	385	chr3	+	180436856	180437241		GCAGTGGGCAACAGAAAATTAAACTCATTTTATCTGAAAGCAGGTGGATTTCTATATATC	intronic antisense	ENST00000471307	CCDC39	coiled-coil domain containing 39 [Source:HGNC Symbol;Acc:25244]	-	180379659	180588721	5	26.0744	2.36009	4.43066
ASHGA5P032837	6.2817	6.2817	2.65115	up	noncoding	ENST00000583583	RP11-565F19.5	GENCODE	692	chr17	+	9397313	9398337		CAGCTTCATTTGTCTACAGGGTTTTTGAAATGACTGTTTCACATAAAGGCTTATCTACAA	intronic antisense	NM_004853	STX8	syntaxin-8	-	9153787	9479275	8.23957	76.5529	3.33715	5.9883
ASHGA5P031114	2.57147	2.57147	1.3626	up	noncoding	ENST00000565549	RP11-626K17.3	GENCODE	4147	chr16	-	32465932	32470079		AAGGAGAAAAGGGTAGTACATTTCATAATTACTGAGATGAACCCTGTACTAGTGAGAAAA	intergenic							28.0849	104.378	5.07713	6.43973
ASHGA5P047385	2.09291	2.09291	1.06551	up	noncoding	TCONS_00014970	XLOC_007052	LincRNAs identified by Cabili et al	3643	chr8	-	37182935	37187285		TATTTTTAAAGAGCAATTAGGGTGTAGATCTTGGAGATTTCTCAGCCAGGAGGGTGAGAT	intergenic							13.2641	40.6503	4.01395	5.07946
ASHGA5P016566	4.6109	4.6109	2.20505	up	noncoding	ENST00000431734	AC074093.1	GENCODE	529	chr2	+	145425552	145568842		AATGGCCAAGGATCAGAGGGAAACAGACCATTTTCTATTGTGACAAAGAGAGAACCCAGG	intergenic							5	28.5962	2.36009	4.56513
ASHGA5P040397	2.09416	2.09416	1.06637	up	noncoding	NR_046262	LOC646719	RefSeq	5346	chr5	-	36871462	36876796		GTAGCACATTTTCCAATCTAAAATGTCCGATACAGCACAATAATAAACATGGGGCAGAAT	bidirectional	NM_015384	NIPBL	nipped-B-like protein isoform B	+	36876860	37065921	470.531	1384.52	9.12817	10.1945
ASHGA5P040397	2.09416	2.09416	1.06637	up	noncoding	NR_046262	LOC646719	RefSeq	5346	chr5	-	36871462	36876796		GTAGCACATTTTCCAATCTAAAATGTCCGATACAGCACAATAATAAACATGGGGCAGAAT	bidirectional	NM_133433	NIPBL	nipped-B-like protein isoform A	+	36876860	37065921	470.531	1384.52	9.12817	10.1945
ASHGA5P038374	2.52326	2.52326	1.33529	up	noncoding	ENST00000489428	RP11-169N13.4	GENCODE	124	chr3	-	119462985	119468040		AGCAGGCTGGCCTCACTTTGAACTCAGGAGAAGTGGAACAGAGTTGCATATTTTCTTAAG	natural antisense	NM_033364	C3orf15	AMY-1-associating protein expressed in testis 1	+	119421868	119485949	7.81738	29.2658	3.26238	4.59767
ASHGA5P053678	7.45051	7.45051	2.89734	up	noncoding	ENST00000436955	GS1-204I12.1	GENCODE	642	chr1	-	185576315	185597659		GACGTATATCAGTTGGCTTCAGTTGTTTGGTGATATTCACCAGATCTATATTTTGCTATT	intergenic							5	45.9361	2.36009	5.25742
ASHGA5P049735	2.42795	2.42795	1.27974	up	noncoding	TCONS_00020668	XLOC_009974	LincRNAs identified by Cabili et al	2037	chr12	-	1762423	1778165		TAAATTCGAGGGAAGCATGTGGTAGAGAATACCCATGGCTGTCTTGTAAAATGAAGCCCC	intergenic							13.615	48.331	4.05132	5.33106
ASHGA5P032116	2.01966	2.01966	1.01411	up	noncoding	ENST00000438266	AC109333.10	GENCODE	583	chr17	-	4922508	4923388		GTGATATTCTATAAGATGGGATAATGAAGTCTGAATGAAGAGTGGTTAGAAGGCCCAAAA	natural antisense	NM_006612	KIF1C	kinesin-like protein KIF1C	+	4901242	4931694	263.48	756.144	8.29896	9.31307
ASHGA5P030622	4.76348	4.76348	2.25202	up	noncoding	TCONS_00008569	XLOC_004061	LincRNAs identified by Cabili et al	570	chr4	-	124946498	124949446	TCONS_00008568	GGCATAGTGTTTCTGTATCAGAACTAGAATCCTCTACTTCACTTTCTTCAGCTATTATTT	intergenic							155.093	1049.93	7.53732	9.78934
ASHGA5P000281	2.65596	2.65596	1.40923	up	noncoding	chr14:84031800-84050525-	chr14:84031800-84050525	LincRNAs identified by Khalil et al	18725	chr14	-	84962047	84980772		ATGGTCAAAGTCATAAGAGGCAAAAGCAAGCAAGGTAAGGGTCGTGGTAAGAATAATTTC	intergenic							6.42522	25.4609	2.98655	4.39578
ASHGA5P036408	2.20067	2.20067	1.13795	up	noncoding	TCONS_00026626	XLOC_012687	LincRNAs identified by Cabili et al	357	chr18	+	53805821	53817316		AATGGCAGCTGTCAGCCATAACATGGTGGGAAATAACGGTAAATAAACCTCCTGTGATTG	intronic antisense	ENST00000382897	AC006305.1	HCG2045177; Uncharacterized protein; cDNA FLJ45743 fis, clone KIDNE2016464 [Source:UniProtKB/TrEMBL;Acc:Q6ZS83]	-	53670843	53858493	32.3577	102.63	5.27838	6.41632
ASHGA5P038664	2.27114	2.27114	1.18342	up	noncoding	ENST00000440867	AY269186.1	GENCODE	590	chr3	+	65430	66175		TAAAACACTGTATGTGGCTTTCCATAAAATTAAAAGAGTCTTGGGAGACAGAACATCTCA	intergenic							8.75995	29.4892	3.42635	4.60977
ASHGA5P022662	2.54464	2.54464	1.34746	up	noncoding	ENST00000560465	AC007950.1	GENCODE	615	chr15	-	63748492	63761550		TTAGAATGTTGGAAGGTGTGCTCAGTGAAGATGAATAATTTGCCTAAGAACACTTGACTG	intergenic							6.81247	25.7881	3.06729	4.41475
ASHGA5P032963	4.05804	4.05804	2.02078	up	noncoding	ENST00000577956	RP11-1109M24.5	GENCODE	2552	chr17	+	21812187	21814739		GAGTCTAAACTGTTTGGTTAAGAATTTCATTGCTAGAGTACCCTTACAAGTTCTAACTGA	intergenic							6.17993	37.3131	2.93483	4.95562
ASHGA5P031860	3.55561	3.55561	1.8301	up	noncoding	TCONS_00006572	XLOC_003199	LincRNAs identified by Cabili et al	1130	chr3	-	106086837	106146799	TCONS_00006573, TCONS_00006574, TCONS_00006575, TCONS_00006576	CCACAGAGTAAAGAAATACTGCATATGGGTAACAACTGGTTCTTAGTTACTAAATCTGAA	intergenic							33.8137	173.317	5.34421	7.17431
ASHGA5P016513	2.01935	2.01935	1.01389	up	noncoding	ENST00000431171	RP11-125I23.3	GENCODE	580	chr13	+	27947484	27948503		AGAAGTATGGAGTACTTGGAACAAGGTACCAGGTGGATACTTGAGTGCTAAGCTGGTTGT	intergenic							8.42128	25.224	3.36905	4.38294
ASHGA5P032054	2.4212	2.4212	1.27572	up	noncoding	TCONS_00029849	XLOC_014288	LincRNAs identified by Cabili et al	613	chr22	+	51024957	51038503	TCONS_00029852	TTCCCTACACAGGGCCCAGCAACACGGTGCCCAAGAAAAAGTGTTTCCAGTGGGACGCAT	intergenic							137.132	474.903	7.36249	8.63821
ASHGA5P053793	2.08491	2.08491	1.05999	up	noncoding	uc004bgd.3	BC047074	UCSC_knowngene	1237	chr9	+	115178826	115180063		TTGCTTTCAGATCTAAAGCATGTATTCCTTATTTGAAAAAGAGCAAAGTTGCTCATATCC	exon sense-overlapping	NM_032303	HSDL2	hydroxysteroid dehydrogenase-like protein 2 isoform 1	+	115142188	115234685	17.3866	52.7355	4.39362	5.45361
ASHGA5P053793	2.08491	2.08491	1.05999	up	noncoding	uc004bgd.3	BC047074	UCSC_knowngene	1237	chr9	+	115178826	115180063		TTGCTTTCAGATCTAAAGCATGTATTCCTTATTTGAAAAAGAGCAAAGTTGCTCATATCC	intron sense-overlapping	NM_001195822	HSDL2	hydroxysteroid dehydrogenase-like protein 2 isoform 2	+	115142188	115234685	17.3866	52.7355	4.39362	5.45361
ASHGA5P019313	2.01672	2.01672	1.01201	up	noncoding	ENST00000491282	SOX2-OT	GENCODE	882	chr3	+	181328311	181457661	ENST00000477928, ENST00000493521	GCATGGACATATCCAACTTAGAAATAATGTTTCATTCAAGATAAGGCTCGTGGCTTAGGA	intron sense-overlapping	NM_003106	SOX2	transcription factor SOX-2	+	181429711	181432223	119.126	345.453	7.15998	8.17199
ASHGA5P049900	2.72496	2.72496	1.44624	up	noncoding	TCONS_00001798	XLOC_001188	LincRNAs identified by Cabili et al	380	chr1	-	210463515	210465750		TTTGAGTTAATGGTTTCCATCAACGCAGGAGTGGAAGAAGCTACTGGGGATCAGGAATCA	intergenic							42.9764	169.507	5.69439	7.14063
ASHGA5P026212	2.15533	2.15533	1.10791	up	noncoding	ENST00000527726	RP11-483L5.1	GENCODE	372	chr11	+	11591630	11595329		CCTATCTCCTATATTGTATCCTCATCATGGTCTCAATAAACCCACTTGGAAGATGCCCAT	intronic antisense	NM_198516	GALNTL4	putative polypeptide N-acetylgalactosaminyltransferase-like protein 4	-	11292420	11643561	201.056	618.186	7.91471	9.02262
ASHGA5P026429	4.18748	4.18748	2.06608	up	noncoding	ENST00000436960	RP11-12C17.2	GENCODE	428	chr1	-	55446622	55457947		TGTGGCACTCGGTGTCGTCTCCGCAGAAACGGCATCAAGAGCAAGGCTGATGCTCTCATA	natural antisense	NM_182532	TMEM61	transmembrane protein 61	+	55446464	55457966	534.739	3128.34	9.3112	11.3773
ASHGA5P033339	5.04368	5.04368	2.33448	up	noncoding	ENST00000584975	CTD-3010D24.3	GENCODE	412	chr17	+	70638869	70640152		ACACTCATAAAATCCCATTACCAACTGGAAATGGTTTATGTGGGACTAGCTCCTAACCAG	intergenic							6.64409	49.5366	3.03103	5.36551
ASHGA5P019569	2.25472	2.25472	1.17295	up	noncoding	ENST00000492937	TIPARP-AS1	GENCODE	441	chr3	-	156389650	156392167		ACCCGTTTCGAGTAATAACAGGATGGAGATGGAGTTTCATGACAAAAATGAAGGTGAATA	intronic antisense	ENST00000486483	TIPARP	TCDD-inducible poly(ADP-ribose) polymerase [Source:HGNC Symbol;Acc:23696]	+	156391023	156422928	198.274	638.601	7.89402	9.06697
ASHGA5P019569	2.25472	2.25472	1.17295	up	noncoding	ENST00000492937	TIPARP-AS1	GENCODE	441	chr3	-	156389650	156392167		ACCCGTTTCGAGTAATAACAGGATGGAGATGGAGTTTCATGACAAAAATGAAGGTGAATA	natural antisense	ENST00000295924	TIPARP	TCDD-inducible poly(ADP-ribose) polymerase [Source:HGNC Symbol;Acc:23696]	+	156392130	156424559	198.274	638.601	7.89402	9.06697
ASHGA5P038527	2.21923	2.21923	1.15006	up	noncoding	TCONS_00023979	XLOC_011308	LincRNAs identified by Cabili et al	454	chr15	+	74342346	74346215		AAGGTCAATGTACACCAATCGGATTGGAGGGACTGAGGAGTGGGCAATCCTGCCCAGGAG	intergenic							15.7329	50.7428	4.24843	5.39849
ASHGA5P018280	2.11912	2.11912	1.08347	up	noncoding	ENST00000451556	RP5-1125A11.4	GENCODE	873	chr20	-	32602774	32605555		GCTTTGGCTTTCTTGTGCTAATTTTTATGAAGGACTGGAGAAAGGGGGAGATTTAAAAAA	intronic antisense	NM_007367	RALY	RNA-binding protein Raly isoform 2	+	32581457	32670991	16.3876	50.5229	4.30961	5.39307
ASHGA5P018280	2.11912	2.11912	1.08347	up	noncoding	ENST00000451556	RP5-1125A11.4	GENCODE	873	chr20	-	32602774	32605555		GCTTTGGCTTTCTTGTGCTAATTTTTATGAAGGACTGGAGAAAGGGGGAGATTTAAAAAA	intronic antisense	NM_016732	RALY	RNA-binding protein Raly isoform 1	+	32581457	32670991	16.3876	50.5229	4.30961	5.39307
ASHGA5P022284	134.029	134.029	7.0664	up	noncoding	uc001wun.3	LOC283547	UCSC_knowngene	4494	chr14	-	39218542	39417475		TCTGAAGCTGATTATATGTCAAGTTCTGTGTGAAATGAGAGACCATGGGGATTCATTATT	intergenic							9.09924	1760.97	3.47728	10.5437
ASHGA5P014932	2.57815	2.57815	1.36634	up	noncoding	ENST00000414903	RP11-94M14.2	GENCODE	462	chr10	+	92214454	92262725		CAAATTAAAGCTTTCCTTGGCCATGGTGACTGAGTCAAGGACAGACTCATAATCTAAGGC	intergenic							8.02991	30.6261	3.2989	4.66524
ASHGA5P029970	2.00291	2.00291	1.0021	up	noncoding	ENST00000455788	RP11-263K19.6	GENCODE	568	chr1	-	155180941	155183610		TTGGGAAGTTAGAAATGAGGAAGAGTGTCCTACTTCTGACACTGTTCCCTCTTGGAACCT	natural antisense	NM_002455	MTX1	metaxin-1 isoform 1	+	155178489	155183614	92.469	266.457	6.79434	7.79644
ASHGA5P029970	2.00291	2.00291	1.0021	up	noncoding	ENST00000455788	RP11-263K19.6	GENCODE	568	chr1	-	155180941	155183610		TTGGGAAGTTAGAAATGAGGAAGAGTGTCCTACTTCTGACACTGTTCCCTCTTGGAACCT	natural antisense	NM_198883	MTX1	metaxin-1 isoform 2	+	155178489	155183624	92.469	266.457	6.79434	7.79644
ASHGA5P044118	2.02383	2.02383	1.01709	up	noncoding	ENST00000530248	AF131215.2	GENCODE	2709	chr8	-	10964719	10967428		CTGCTGGTTGATATAAATGTGGGGATAACGTCGAGCACAAAGGAGTCAAAAATTGATCAG	intron sense-overlapping	NM_173683	XKR6	XK-related protein 6 isoform b	-	10753656	11058875	39.8883	117.147	5.5861	6.60319
ASHGA5P057239	2.03277	2.03277	1.02344	up	noncoding	TCONS_00014875	XLOC_006942	LincRNAs identified by Cabili et al	1745	chr8	+	141646242	141648531		TTGCAAGGATTTCGTTCCAGAAGGATCCTGATGCTTTGATAAGACCGTGGGCTCTAATCA	intergenic							33.4534	98.0786	5.32775	6.3512
ASHGA5P025974	3.22379	3.22379	1.68876	up	noncoding	NR_047625	UTY	RefSeq	5641	chrY	-	15360258	15592550	NR_047646	CAACAGTTAGGTGTTATTCAAGTATTGGGAAAGTTCAGGATGCCTTTATATCTTACAGGC	exon sense-overlapping	NM_001258249	UTY	histone demethylase UTY isoform 4	-	15360258	15592550	10.5038	49.3868	3.67121	5.35997
ASHGA5P025974	3.22379	3.22379	1.68876	up	noncoding	NR_047625	UTY	RefSeq	5641	chrY	-	15360258	15592550	NR_047646	CAACAGTTAGGTGTTATTCAAGTATTGGGAAAGTTCAGGATGCCTTTATATCTTACAGGC	exon sense-overlapping	NM_001258250	UTY	histone demethylase UTY isoform 5	-	15360258	15592550	10.5038	49.3868	3.67121	5.35997
ASHGA5P025974	3.22379	3.22379	1.68876	up	noncoding	NR_047625	UTY	RefSeq	5641	chrY	-	15360258	15592550	NR_047646	CAACAGTTAGGTGTTATTCAAGTATTGGGAAAGTTCAGGATGCCTTTATATCTTACAGGC	exon sense-overlapping	NM_001258251	UTY	histone demethylase UTY isoform 6	-	15360258	15592550	10.5038	49.3868	3.67121	5.35997
ASHGA5P025974	3.22379	3.22379	1.68876	up	noncoding	NR_047625	UTY	RefSeq	5641	chrY	-	15360258	15592550	NR_047646	CAACAGTTAGGTGTTATTCAAGTATTGGGAAAGTTCAGGATGCCTTTATATCTTACAGGC	exon sense-overlapping	NM_001258252	UTY	histone demethylase UTY isoform 7	-	15360258	15592550	10.5038	49.3868	3.67121	5.35997
ASHGA5P025974	3.22379	3.22379	1.68876	up	noncoding	NR_047625	UTY	RefSeq	5641	chrY	-	15360258	15592550	NR_047646	CAACAGTTAGGTGTTATTCAAGTATTGGGAAAGTTCAGGATGCCTTTATATCTTACAGGC	exon sense-overlapping	NM_001258253	UTY	histone demethylase UTY isoform 8	-	15360258	15592550	10.5038	49.3868	3.67121	5.35997
ASHGA5P025974	3.22379	3.22379	1.68876	up	noncoding	NR_047625	UTY	RefSeq	5641	chrY	-	15360258	15592550	NR_047646	CAACAGTTAGGTGTTATTCAAGTATTGGGAAAGTTCAGGATGCCTTTATATCTTACAGGC	exon sense-overlapping	NM_001258254	UTY	histone demethylase UTY isoform 9	-	15360258	15592550	10.5038	49.3868	3.67121	5.35997
ASHGA5P025974	3.22379	3.22379	1.68876	up	noncoding	NR_047625	UTY	RefSeq	5641	chrY	-	15360258	15592550	NR_047646	CAACAGTTAGGTGTTATTCAAGTATTGGGAAAGTTCAGGATGCCTTTATATCTTACAGGC	exon sense-overlapping	NM_001258255	UTY	histone demethylase UTY isoform 10	-	15360258	15592550	10.5038	49.3868	3.67121	5.35997
ASHGA5P025974	3.22379	3.22379	1.68876	up	noncoding	NR_047625	UTY	RefSeq	5641	chrY	-	15360258	15592550	NR_047646	CAACAGTTAGGTGTTATTCAAGTATTGGGAAAGTTCAGGATGCCTTTATATCTTACAGGC	exon sense-overlapping	NM_001258256	UTY	histone demethylase UTY isoform 11	-	15360258	15592550	10.5038	49.3868	3.67121	5.35997
ASHGA5P025974	3.22379	3.22379	1.68876	up	noncoding	NR_047625	UTY	RefSeq	5641	chrY	-	15360258	15592550	NR_047646	CAACAGTTAGGTGTTATTCAAGTATTGGGAAAGTTCAGGATGCCTTTATATCTTACAGGC	exon sense-overlapping	NM_001258257	UTY	histone demethylase UTY isoform 12	-	15360258	15592550	10.5038	49.3868	3.67121	5.35997
ASHGA5P025974	3.22379	3.22379	1.68876	up	noncoding	NR_047625	UTY	RefSeq	5641	chrY	-	15360258	15592550	NR_047646	CAACAGTTAGGTGTTATTCAAGTATTGGGAAAGTTCAGGATGCCTTTATATCTTACAGGC	exon sense-overlapping	NM_001258258	UTY	histone demethylase UTY isoform 13	-	15360258	15592550	10.5038	49.3868	3.67121	5.35997
ASHGA5P025974	3.22379	3.22379	1.68876	up	noncoding	NR_047625	UTY	RefSeq	5641	chrY	-	15360258	15592550	NR_047646	CAACAGTTAGGTGTTATTCAAGTATTGGGAAAGTTCAGGATGCCTTTATATCTTACAGGC	exon sense-overlapping	NM_001258259	UTY	histone demethylase UTY isoform 14	-	15360258	15592550	10.5038	49.3868	3.67121	5.35997
ASHGA5P025974	3.22379	3.22379	1.68876	up	noncoding	NR_047625	UTY	RefSeq	5641	chrY	-	15360258	15592550	NR_047646	CAACAGTTAGGTGTTATTCAAGTATTGGGAAAGTTCAGGATGCCTTTATATCTTACAGGC	exon sense-overlapping	NM_001258260	UTY	histone demethylase UTY isoform 15	-	15360258	15592550	10.5038	49.3868	3.67121	5.35997
ASHGA5P025974	3.22379	3.22379	1.68876	up	noncoding	NR_047625	UTY	RefSeq	5641	chrY	-	15360258	15592550	NR_047646	CAACAGTTAGGTGTTATTCAAGTATTGGGAAAGTTCAGGATGCCTTTATATCTTACAGGC	exon sense-overlapping	NM_001258261	UTY	histone demethylase UTY isoform 16	-	15360258	15592550	10.5038	49.3868	3.67121	5.35997
ASHGA5P025974	3.22379	3.22379	1.68876	up	noncoding	NR_047625	UTY	RefSeq	5641	chrY	-	15360258	15592550	NR_047646	CAACAGTTAGGTGTTATTCAAGTATTGGGAAAGTTCAGGATGCCTTTATATCTTACAGGC	exon sense-overlapping	NM_001258262	UTY	histone demethylase UTY isoform 17	-	15360258	15592550	10.5038	49.3868	3.67121	5.35997
ASHGA5P025974	3.22379	3.22379	1.68876	up	noncoding	NR_047625	UTY	RefSeq	5641	chrY	-	15360258	15592550	NR_047646	CAACAGTTAGGTGTTATTCAAGTATTGGGAAAGTTCAGGATGCCTTTATATCTTACAGGC	exon sense-overlapping	NM_001258263	UTY	histone demethylase UTY isoform 18	-	15360258	15592550	10.5038	49.3868	3.67121	5.35997
ASHGA5P025974	3.22379	3.22379	1.68876	up	noncoding	NR_047625	UTY	RefSeq	5641	chrY	-	15360258	15592550	NR_047646	CAACAGTTAGGTGTTATTCAAGTATTGGGAAAGTTCAGGATGCCTTTATATCTTACAGGC	exon sense-overlapping	NM_001258264	UTY	histone demethylase UTY isoform 19	-	15360258	15592550	10.5038	49.3868	3.67121	5.35997
ASHGA5P025974	3.22379	3.22379	1.68876	up	noncoding	NR_047625	UTY	RefSeq	5641	chrY	-	15360258	15592550	NR_047646	CAACAGTTAGGTGTTATTCAAGTATTGGGAAAGTTCAGGATGCCTTTATATCTTACAGGC	exon sense-overlapping	NM_001258265	UTY	histone demethylase UTY isoform 20	-	15360258	15592550	10.5038	49.3868	3.67121	5.35997
ASHGA5P025974	3.22379	3.22379	1.68876	up	noncoding	NR_047625	UTY	RefSeq	5641	chrY	-	15360258	15592550	NR_047646	CAACAGTTAGGTGTTATTCAAGTATTGGGAAAGTTCAGGATGCCTTTATATCTTACAGGC	exon sense-overlapping	NM_001258266	UTY	histone demethylase UTY isoform 21	-	15360258	15592550	10.5038	49.3868	3.67121	5.35997
ASHGA5P025974	3.22379	3.22379	1.68876	up	noncoding	NR_047625	UTY	RefSeq	5641	chrY	-	15360258	15592550	NR_047646	CAACAGTTAGGTGTTATTCAAGTATTGGGAAAGTTCAGGATGCCTTTATATCTTACAGGC	exon sense-overlapping	NM_001258267	UTY	histone demethylase UTY isoform 22	-	15360258	15592550	10.5038	49.3868	3.67121	5.35997
ASHGA5P025974	3.22379	3.22379	1.68876	up	noncoding	NR_047625	UTY	RefSeq	5641	chrY	-	15360258	15592550	NR_047646	CAACAGTTAGGTGTTATTCAAGTATTGGGAAAGTTCAGGATGCCTTTATATCTTACAGGC	exon sense-overlapping	NM_001258268	UTY	histone demethylase UTY isoform 23	-	15360258	15592550	10.5038	49.3868	3.67121	5.35997
ASHGA5P025974	3.22379	3.22379	1.68876	up	noncoding	NR_047625	UTY	RefSeq	5641	chrY	-	15360258	15592550	NR_047646	CAACAGTTAGGTGTTATTCAAGTATTGGGAAAGTTCAGGATGCCTTTATATCTTACAGGC	exon sense-overlapping	NM_001258269	UTY	histone demethylase UTY isoform 24	-	15360258	15592550	10.5038	49.3868	3.67121	5.35997
ASHGA5P025974	3.22379	3.22379	1.68876	up	noncoding	NR_047625	UTY	RefSeq	5641	chrY	-	15360258	15592550	NR_047646	CAACAGTTAGGTGTTATTCAAGTATTGGGAAAGTTCAGGATGCCTTTATATCTTACAGGC	exon sense-overlapping	NM_001258270	UTY	histone demethylase UTY isoform 25	-	15360258	15592550	10.5038	49.3868	3.67121	5.35997
ASHGA5P025974	3.22379	3.22379	1.68876	up	noncoding	NR_047625	UTY	RefSeq	5641	chrY	-	15360258	15592550	NR_047646	CAACAGTTAGGTGTTATTCAAGTATTGGGAAAGTTCAGGATGCCTTTATATCTTACAGGC	exon sense-overlapping	NM_007125	UTY	histone demethylase UTY isoform 3	-	15360258	15592550	10.5038	49.3868	3.67121	5.35997
ASHGA5P025974	3.22379	3.22379	1.68876	up	noncoding	NR_047625	UTY	RefSeq	5641	chrY	-	15360258	15592550	NR_047646	CAACAGTTAGGTGTTATTCAAGTATTGGGAAAGTTCAGGATGCCTTTATATCTTACAGGC	exon sense-overlapping	NM_182659	UTY	histone demethylase UTY isoform 2	-	15409388	15592550	10.5038	49.3868	3.67121	5.35997
ASHGA5P025974	3.22379	3.22379	1.68876	up	noncoding	NR_047625	UTY	RefSeq	5641	chrY	-	15360258	15592550	NR_047646	CAACAGTTAGGTGTTATTCAAGTATTGGGAAAGTTCAGGATGCCTTTATATCTTACAGGC	exon sense-overlapping	NM_182660	UTY	histone demethylase UTY isoform 1	-	15434913	15592550	10.5038	49.3868	3.67121	5.35997
ASHGA5P036327	6.54502	6.54502	2.7104	up	noncoding	uc002utn.1	BC062769	UCSC_knowngene	1407	chr2	+	197124837	197128922		GAAGGGATGCTTATTTTGTTTGCTTTGTAAGAAATGCTTCTGATTCAGTAACTGGGCAAT	intronic antisense	NM_020760	HECW2	E3 ubiquitin-protein ligase HECW2	-	197063976	197457335	7.95764	77.039	3.28698	5.99738
ASHGA5P023909	2.36604	2.36604	1.24248	up	noncoding	HMlincRNA918-	HMlincRNA918	LincRNAs identified by Khalil et al	13700	chr20	-	23590410	23604110		GGTTTTCCTCTCTCGTTTTTACTTTTTCTCTGTTCCTGTTTTGAAAGTGAAACTGAAGCA	intergenic							130.417	440.694	7.29097	8.53345
ASHGA5P048320	2.06936	2.06936	1.04918	up	noncoding	H68436		LincRNAs identified by Khalil et al	313	chr4	-	12888720	12889031		TCAGATTAGATATTTAACCAAGCTCTCTGGATAAATGTTTCTACTCCTCCATTCCCATTC	intergenic							115.87	344.836	7.12051	8.1697
ASHGA5P056789	2.97905	2.97905	1.57485	up	noncoding	TCONS_00008649	XLOC_004165	LincRNAs identified by Cabili et al	706	chr4	-	174284954	174291194	TCONS_00008646, TCONS_00008647, TCONS_00008648	CCATCGACGCAGAAAATCAAAGAATCAGCTTAAGTTCCAGAAAAAAGAAAAACCAACCAA	intergenic							246.947	1045.52	8.20655	9.7814
ASHGA5P031755	2.31764	2.31764	1.21266	up	noncoding	ENST00000567899	RP11-21B23.3	GENCODE	517	chr16	+	50441611	50442424		CTTGAGACATGATTTATGCAACTATTTCTCACCTCTTTATTCCACATTCCAATCTTAGGA	intergenic							53.8751	180.822	6.02089	7.23355
ASHGA5P057452	2.09755	2.09755	1.06871	up	noncoding	TCONS_00017499	XLOC_008151	LincRNAs identified by Cabili et al	282	chrX	-	46183608	46185222		CCAAAAGCAAATGATCCAATGGCCCCATCTAGACTGGAGACACCAACTCATGACTCAGCT	intergenic							34.698	105.062	5.38158	6.45029
ASHGA5P026144	3.17923	3.17923	1.66868	up	noncoding	NR_047550	LOC100506082	RefSeq	463	chr11	+	4208381	4223883		GTAGCTTCTGCTCAAGATGACAGAACAAGATTAACTTTTGTATTCTTCAGCACCTTTTTT	intergenic							109.659	499.091	7.04174	8.71042
ASHGA5P056757	2.00504	2.00504	1.00363	up	noncoding	TCONS_00008413	XLOC_003864	LincRNAs identified by Cabili et al	1104	chr4	-	4711946	4716200		GAAAATCTGGCAGAAAGAACAAAAAAGATGCAGCTTAGCGGAACCACTGTGTTTGAAATC	intergenic							11.3502	33.2507	3.78449	4.78812
ASHGA5P054858	12.309	12.309	3.62164	up	noncoding	TCONS_00008568	XLOC_004061	LincRNAs identified by Cabili et al	688	chr4	-	124946453	124949512		GTATTAAAGTCCCACCAAACAATAAATAGGAAAGCATGATTTTATTAAAATCCTCTTGAG	intergenic							50.7869	896.047	5.9376	9.55924
ASHGA5P036320	2.36895	2.36895	1.24425	up	noncoding	ENST00000569293	RP11-764E7.1	GENCODE	1028	chr2	+	194763090	194764118		AGGTTAGTTCAAAGTTGTGAGATGGTTGCACATTTTCAGTAGGTCTAAAAATTAAGTTCC	intergenic							7.38613	26.0324	3.18367	4.42792
ASHGA5P020594	2.05265	2.05265	1.03749	up	noncoding	NR_036472	ENY2	RefSeq	2993	chr8	+	110346551	110358189		GGCTGGAAGGATCAGTTGAAGGCACACTGTAAAGATAATGATTTTAAATGATATGATTTG	exon sense-overlapping	NM_001193557	ENY2	enhancer of yellow 2 transcription factor homolog isoform 2	+	110346551	110358189	5377.65	15343.6	12.6181	13.6555
ASHGA5P020594	2.05265	2.05265	1.03749	up	noncoding	NR_036472	ENY2	RefSeq	2993	chr8	+	110346551	110358189		GGCTGGAAGGATCAGTTGAAGGCACACTGTAAAGATAATGATTTTAAATGATATGATTTG	exon sense-overlapping	NM_020189	ENY2	enhancer of yellow 2 transcription factor homolog isoform 1	+	110346551	110358189	5377.65	15343.6	12.6181	13.6555
ASHGA5P042373	2.11698	2.11698	1.08201	up	noncoding	TCONS_00020889	XLOC_010166	LincRNAs identified by Cabili et al	542	chr12	-	97623898	97651188		TTGTCACTAAAACATGGAGAATCCAACCTACCCTGCGTAGTTGTGGAATCCCTCAGATGA	intergenic							36.8664	113.055	5.46959	6.5516
ASHGA5P036028	3.80298	3.80298	1.92713	up	noncoding	ENST00000435291	AC108051.2	GENCODE	549	chr2	+	103603780	103605023		GATTTTGGACTATCCCATTGCTGAAATGTTTTATCTGATTTTTGATGCTCTAATGATCCC	intergenic							17.2686	95.4611	4.3842	6.31133
ASHGA5P052573	2.47369	2.47369	1.30667	up	noncoding	uc003nbk.3	BC033996	UCSC_knowngene	475	chr6	-	15248047	15248887		GAACCGGGGGGCGGAGAGGGGGCGCGCTGACGTCTCGCCGGCTTAACCTGTTGCTCTCGA	intronic antisense	NM_004973	JARID2	protein Jumonji isofrom 1	+	15246205	15522273	368.324	1274.28	8.77512	10.0818
ASHGA5P015368	3.61618	3.61618	1.85447	up	noncoding	ENST00000419668	AC002454.1	GENCODE	527	chr7	+	92484222	92546488		CTACACATCACACTGCAAGCTATTTGGCATATGAAGGTCTTGACCTGAGAAAACCATCTT	intergenic							81.1576	421.62	6.61254	8.46701
ASHGA5P047957	2.08625	2.08625	1.06091	up	noncoding	uc009ygt.2	AL833346	UCSC_knowngene	3389	chr11	-	16798843	16802232		CTCCATATGCTGCCAGTATCGACTTCATGACATTTGCCAAAATAAAATTTTATTTTTGCC	exon sense-overlapping	ENST00000531066	PLEKHA7	pleckstrin homology domain containing, family A member 7 [Source:HGNC Symbol;Acc:27049]	-	16799841	17035990	1686.13	4827.24	10.9497	12.0106
ASHGA5P015716	4.69798	4.69798	2.23204	up	noncoding	ENST00000422894	RP5-894D12.3	GENCODE	318	chr6	+	170584461	170588557		CGGAACCTTGGTACCTCACTCCGGATTCTATTAAAATCGTAATCTCTAGAAGATGGATTC	intergenic							5	29.1337	2.36009	4.59213
ASHGA5P042172	2.83857	2.83857	1.50516	up	noncoding	NR_026860	LINC00473	RefSeq	1832	chr6	-	166352947	166401527		GATGTGCAGACACTGTTTATTTTACAGGAATAAAAATGCCAGAAGAACCCAAGTCATATT	intergenic							49.8167	204.474	5.90785	7.41302
ASHGA5P023534	3.09952	3.09952	1.63204	up	noncoding	ENST00000583191	RP4-777O23.2	GENCODE	368	chr7	+	30565346	30573229		ACTGGTGAAGGAAACAGGCTCAGAAGTCCAAGAGCTTGACCAAAGTAACTCAGCTGGTAT	intergenic							7.20362	32.9959	3.14376	4.7758
ASHGA5P030800	2.23179	2.23179	1.1582	up	noncoding	ENST00000560643	RP11-168G16.2	GENCODE	372	chr15	+	100940079	100978119	ENST00000560718	TGACAACTACTACCTTAGATGATGAATCAAGCTCAGAAGGGATCCCTCTGGATTTCCCTG	intronic antisense	NM_178842	CERS3	ceramide synthase 3	-	100940599	101084925	12.5065	40.7691	3.92597	5.08417
ASHGA5P032441	2.4822	2.4822	1.31162	up	noncoding	uc002ibc.3	BC047651	UCSC_knowngene	1005	chr17	-	40894171	40895176		AAGTGTAAATGACTTCTTCATTATGATGGTTACATTAGTGCCCTTTGAAACAGCACTAGA	intron sense-overlapping	NM_001991	EZH1	histone-lysine N-methyltransferase EZH1	-	40852292	40897071	26.153	93.8747	4.9755	6.28711
ASHGA5P051861	2.53823	2.53823	1.34382	up	noncoding	ENST00000356347	ZNF876P	GENCODE	2598	chr4	+	206398	249774		CCAGAGAATTCAGACAGGTGAGAAACATAGTTGATAACATAGTTGAATGACATTTCTAGT	intergenic							22.6101	83.5093	4.76793	6.11175
ASHGA5P032633	3.45526	3.45526	1.78879	up	noncoding	ENST00000581549	LINC00511	GENCODE	2265	chr17	-	70594179	70636611		TGCAAAATTAAGAATAAAAATAATGTGCATCAGCAGGTGCAGATTCTGATGCTCGGTGGA	intergenic							27.5183	137.574	5.04948	6.83827
ASHGA5P016201	2.05777	2.05777	1.04108	up	noncoding	ENST00000427872	RP11-439A17.4	GENCODE	494	chr1	-	120876494	120905159	ENST00000444624	AAACTGAGTCTCAGAGAAATTATGGCTTGTCCTGGCTTTTCCCAGGCAAGTAAATGCAGG	intergenic							26.9568	80.5661	5.01917	6.06026
ASHGA5P015871	2.50209	2.50209	1.32313	up	noncoding	ENST00000424308	RP4-794H19.4	GENCODE	152	chr1	+	59486270	59488692		TCTATCAACGTATCCACTGTGCTTGGCAGGGGATGGGCCCTTCTGCTGCAGCATAAGAGG	intergenic							59.8807	217.106	6.17525	7.49838
ASHGA5P030293	10.5133	10.5133	3.39415	up	noncoding	ENST00000560010	RP11-327J17.3	GENCODE	468	chr15	-	96833673	96870556	ENST00000558935	GTCGAATGGAAATCTGAACATTCACAGATTTCTTTTCCTAGATATAGAAACGCAAAAGCT	intronic antisense	NM_001145155	NR2F2	COUP transcription factor 2 isoform b	+	96869156	96883492	6.56103	102.097	3.01383	6.40797
ASHGA5P031959	2.26314	2.26314	1.17833	up	noncoding	ENST00000565382	RP11-505K9.1	GENCODE	521	chr16	+	84150655	84151176		GTTTGCTCTTTTTGAAAAAACAAGAATAAATGTGTTAAACTGTCTGAAAAGCTTGCCGCC	bidirectional	NM_003791	MBTPS1	membrane-bound transcription factor site-1 protease preproprotein	-	84087368	84150517	630.091	1997.39	9.54872	10.727
ASHGA5P044321	3.10661	3.10661	1.63534	up	noncoding	ENST00000562490	RP11-102F4.3	GENCODE	3266	chr8	-	70579283	70582549		CGTGTGTTTAATGAAATCTGTTGTCGATGTACTAATCTTGGTTTACAGCATCTTGAATAC	intergenic							74.612	333.615	6.48868	8.12402
ASHGA5P041660	2.94739	2.94739	1.55944	up	noncoding	ENST00000431369	RP11-354I10.1	GENCODE	661	chr6	-	9124453	9162010		GGACACAGTCAATATCCAGGTCTCAAATATGCATTTACTGTGTTTATTATAATGACTGCC	intergenic							6.04557	26.6196	2.90153	4.46097
ASHGA5P058760	4.7496	4.7496	2.2478	up	noncoding	uc.199-	uc.199	UCR	256	chr6	-	98813854	98814110		CCCCTGCAGCTATAGGGGTTAATAAAGACTGAATTCCTAATGATTTTTCCATTAATTATG	intergenic							5	29.4454	2.36009	4.60789
ASHGA5P042096	2.79895	2.79895	1.48488	up	noncoding	ENST00000455011	RP3-460G2.2	GENCODE	453	chr6	-	141167094	141174061		ACTGAGATCTGTTATGTATTTCAACATAATCATGTTTCATAAAGATTTAGTCTTCTGAAA	intergenic							63.8515	257.812	6.26405	7.74893
ASHGA5P042729	2.2354	2.2354	1.16054	up	noncoding	ENST00000444219	RP4-655C5.4	GENCODE	980	chr6	+	166650456	166657197		ACCGATAGATTATTGTCCCTGATTATGGTGAATAATATGGCCCAAAACACTTAAGAAACC	intergenic							7.9654	26.3887	3.28829	4.44883
ASHGA5P054759	2.14807	2.14807	1.10304	up	noncoding	ENST00000542172	RP11-504G3.1	GENCODE	331	chr11	+	18624533	18625440		CCAGCTGTACAGTTCCTGTTGTTGGTTTCACATAAAGTAATTGCACATTATTTTGTCATA	intergenic							3644.62	10823.1	12.0584	13.1614
ASHGA5P041304	3.32233	3.32233	1.7322	up	noncoding	ENST00000510381	CTD-2201G3.1	GENCODE	1698	chr5	+	112770775	112772871		TCTACAATGAAAAATATCCAATGTTATGTTTACTCTTTGTAATTAAATGCTAAAAAATTT	intronic antisense	NM_001085377	MCC	colorectal mutant cancer protein isoform 1	-	112357795	112824527	7.62056	37.4143	3.22742	4.95962
ASHGA5P031057	17.8663	17.8663	4.15917	up	noncoding	ENST00000567731	RP11-22P6.2	GENCODE	544	chr16	-	28873486	28874661		CATCAAGGCCAGTTAGAGAAATCGAGAACAATTAAAGTACGGAGGGTAGTTGAAAGCATG	intronic antisense	ENST00000322610	SH2B1	SH2B adaptor protein 1 [Source:HGNC Symbol;Acc:30417]	+	28858009	28885526	7.79895	205.326	3.25926	7.41843
ASHGA5P031057	17.8663	17.8663	4.15917	up	noncoding	ENST00000567731	RP11-22P6.2	GENCODE	544	chr16	-	28873486	28874661		CATCAAGGCCAGTTAGAGAAATCGAGAACAATTAAAGTACGGAGGGTAGTTGAAAGCATG	intronic antisense	ENST00000563591	SH2B1	SH2B adaptor protein 1 [Source:HGNC Symbol;Acc:30417]	+	28857920	28877605	7.79895	205.326	3.25926	7.41843
ASHGA5P031057	17.8663	17.8663	4.15917	up	noncoding	ENST00000567731	RP11-22P6.2	GENCODE	544	chr16	-	28873486	28874661		CATCAAGGCCAGTTAGAGAAATCGAGAACAATTAAAGTACGGAGGGTAGTTGAAAGCATG	intronic antisense	ENST00000567536	SH2B1	SH2B adaptor protein 1 [Source:HGNC Symbol;Acc:30417]	+	28857963	28880610	7.79895	205.326	3.25926	7.41843
ASHGA5P031057	17.8663	17.8663	4.15917	up	noncoding	ENST00000567731	RP11-22P6.2	GENCODE	544	chr16	-	28873486	28874661		CATCAAGGCCAGTTAGAGAAATCGAGAACAATTAAAGTACGGAGGGTAGTTGAAAGCATG	natural antisense	ENST00000337120	SH2B1	SH2B adaptor protein 1 [Source:HGNC Symbol;Acc:30417]	+	28874124	28885522	7.79895	205.326	3.25926	7.41843
ASHGA5P031057	17.8663	17.8663	4.15917	up	noncoding	ENST00000567731	RP11-22P6.2	GENCODE	544	chr16	-	28873486	28874661		CATCAAGGCCAGTTAGAGAAATCGAGAACAATTAAAGTACGGAGGGTAGTTGAAAGCATG	natural antisense	ENST00000566209	SH2B1	SH2B adaptor protein 1 [Source:HGNC Symbol;Acc:30417]	+	28874350	28877585	7.79895	205.326	3.25926	7.41843
ASHGA5P032997	2.16319	2.16319	1.11316	up	noncoding	ENST00000584449	RP11-68I3.9	GENCODE	513	chr17	+	27883198	27888211		GAGGGACTAGAGACTTACTTTTGATGCATGAGTGTCTTATTGTTTCAATGAAGTATCATT	natural antisense	NM_198147	ABHD15	abhydrolase domain-containing protein 15 precursor	-	27887688	27894042	11.3256	35.7556	3.78054	4.8937
ASHGA5P027440	4.34544	4.34544	2.1195	up	noncoding	ENST00000551210	RP11-81H3.2	GENCODE	469	chr12	-	74679477	74686314		GCCAAGGCCAATCTCTAGAACTTTGAAAGATAATCATAAATAAAGGTGTCGTTTTACACT	intergenic							11.8615	75.722	3.85226	5.97176
ASHGA5P030182	2.39649	2.39649	1.26092	up	noncoding	ENST00000560760	RP11-38G5.2	GENCODE	539	chr15	-	80124807	80125896		TAAGATCACACATTGACAAAGAGCAGAGTGGTGTCAAGATTCTGGGACAGAGGCAAGTTA	intergenic							8.49144	30.1604	3.38149	4.64241
ASHGA5P020853	2.06969	2.06969	1.04942	up	noncoding	ENST00000520881	RP11-246K15.1	GENCODE	157	chr8	+	58405457	58504118		TACACATTGCTGGTCTGATAGCTCAGCTTCATTCACAGAGAAAGACACTGAAGGAATTAA	intergenic							8.21691	25.2062	3.3325	4.38191
ASHGA5P058289	2.16982	2.16982	1.11757	up	noncoding	TCONS_00029646	XLOC_014297	LincRNAs identified by Cabili et al	1728	chr22	-	19538330	19552723		ATGGATGAAGCAAAGGATATGCCACCACCCTCCTGTGTCTGAAGCTTGCCCAGCCAGCAG	intergenic							3283.29	9766.38	11.9042	13.0218
ASHGA5P030436	3.14547	3.14547	1.65328	up	noncoding	NR_038251	ATPBD4-AS1	RefSeq	1507	chr15	+	35838395	36151202		GCAAGATGGTTGAAAGTCCTGGGTAAACCTTAACCATGATAATAAAAATGTGGTAAGTTA	natural antisense	NM_001141972	ATPBD4	ATP-binding domain-containing protein 4 isoform 2	-	35812473	35838404	359.323	1586.51	8.73926	10.3925
ASHGA5P030436	3.14547	3.14547	1.65328	up	noncoding	NR_038251	ATPBD4-AS1	RefSeq	1507	chr15	+	35838395	36151202		GCAAGATGGTTGAAAGTCCTGGGTAAACCTTAACCATGATAATAAAAATGTGGTAAGTTA	natural antisense	NM_080650	ATPBD4	ATP-binding domain-containing protein 4 isoform 1	-	35663169	35838404	359.323	1586.51	8.73926	10.3925
ASHGA5P044415	2.00978	2.00978	1.00703	up	noncoding	TCONS_00018869	XLOC_008691	LincRNAs identified by Cabili et al	1001	chr10	-	3107633	3108996		CATCAAGTCGTCTGTAATACAGAAAACGATAAATACAACCTAACAGTTCAAACATGACGA	intergenic							221.102	632.813	8.04706	9.05409
ASHGA5P000315	2.16589	2.16589	1.11496	up	noncoding	chr18:52269550-52287850-	chr18:52269550-52287850	LincRNAs identified by Khalil et al	18300	chr18	-	54118552	54136852		GGCAGAATTTCTCTGTGATCCATTTGCTGAGTGTTAAGTTTAGTGTCACAAAACTCAGGT	intergenic							12.6169	39.9534	3.93922	5.05418
ASHGA5P033702	3.1113	3.1113	1.63752	up	noncoding	ENST00000582591	RP11-737O24.1	GENCODE	568	chr18	+	2967015	2985408		CCCTATGATTTTCAAAGGAAAACGCTACTGTATTGTCAAACTTTTTCTCTACAGGCTAAA	intronic antisense	NM_014646	LPIN2	phosphatidate phosphatase LPIN2	-	2916991	3011945	38.7321	174.166	5.54328	7.1808
ASHGA5P029734	2.38647	2.38647	1.25488	up	noncoding	TCONS_00016200	XLOC_007590	LincRNAs identified by Cabili et al	656	chr9	+	134158844	134163625		AGTGTCCGGGATGAAGCAGCACATGTCATCATTGCTGCACCCAAGATGGCAGGACGTCTC	intergenic							9.64758	33.8664	3.55947	4.81435
ASHGA5P039547	2.56249	2.56249	1.35755	up	noncoding	ENST00000503998	RP11-380D23.1	GENCODE	1447	chr4	-	111433643	111440661		GAGTATGTTGTATTGGCTTACATTTTCCAATTATGCGGGTTTCATTTATAACAGGAAAGG	natural antisense	NM_001977	ENPEP	glutamyl aminopeptidase	+	111397228	111484493	11.0826	41.3998	3.74855	5.10609
ASHGA5P038914	6.86563	6.86563	2.77939	up	noncoding	ENST00000473756	CTD-2021J15.2	GENCODE	962	chr3	+	98699901	98701940		TAGAGGTCTTCTCCAAACATTTGCATTGTTTCTTTTTCTTAGGATCAGAACTTCTACCTA	intergenic							1315	12633	10.5963	13.3757
ASHGA5P040040	4.57516	4.57516	2.19382	up	noncoding	ENST00000569927	RP11-1299A16.3	GENCODE	5647	chr4	+	99580054	99585701		TGGGGCATATCTGTCTCGTAAATATGATTGAATAAGCATATGTAGAGCACAGTTGTTTCA	bidirectional	NM_005723	TSPAN5	tetraspanin-5	-	99391517	99579812	5	28.3592	2.36009	4.55391
ASHGA5P033789	3.16125	3.16125	1.6605	up	noncoding	ENST00000579049	RP11-178F10.1	GENCODE	281	chr18	+	22015327	22019602		CTACATCTCTTCACATTTCGATGTATCATGGCATGTTAGGTTTTAATGTTGGTGAGTGAG	intron sense-overlapping	NM_018439	IMPACT	protein IMPACT	+	22006608	22033494	5.26611	25.1731	2.71951	4.38001
ASHGA5P017011	2.6499	2.6499	1.40594	up	noncoding	ENST00000436687	AC136289.1	GENCODE	479	chr3	-	63752742	63768775		TTATCTACAGGATATACATTAAAAGCAGAATTGAGAATGTCACATGCTGGGTTGAGAATG	intergenic							10.7249	41.4353	3.70174	5.10768
ASHGA5P039719	3.79328	3.79328	1.92345	up	noncoding	ENST00000505537	AC108142.1	GENCODE	550	chr4	-	183000781	183006237		CTGGACAACAATTTCAACATCTCATTTAAAACTAAAGCAGTGAGTTAAGGTGGTTTCTGA	intergenic							57.5181	315.165	6.11789	8.04133
ASHGA5P015994	2.38926	2.38926	1.25656	up	noncoding	uc002ued.3	BC035245	UCSC_knowngene	2887	chr2	-	169628462	169642936	NR_045786	GGCTGTGGAGGTAATCTTATTTTCCTAAGGGTAGTTTCATGATGACAGTGTCAAAAAATT	natural antisense	NM_001256126	CERS6	ceramide synthase 6 isoform 1	+	169312758	169631644	25.7242	89.0774	4.95086	6.20742
ASHGA5P015994	2.38926	2.38926	1.25656	up	noncoding	uc002ued.3	BC035245	UCSC_knowngene	2887	chr2	-	169628462	169642936	NR_045786	GGCTGTGGAGGTAATCTTATTTTCCTAAGGGTAGTTTCATGATGACAGTGTCAAAAAATT	natural antisense	NM_203463	CERS6	ceramide synthase 6 isoform 2	+	169312758	169631644	25.7242	89.0774	4.95086	6.20742
ASHGA5P016497	3.16749	3.16749	1.66334	up	noncoding	ENST00000430945	LINC00475	GENCODE	476	chr9	+	94907222	94910588		TGGTGATGAGAAGGCTGCTCAGGACCGAGGCTGAGACGGGCGACCAGGACGGGATTGTAT	intergenic							23.0513	105.644	4.79365	6.45699
ASHGA5P057672	3.07311	3.07311	1.6197	up	noncoding	TCONS_00020615	XLOC_009932	LincRNAs identified by Cabili et al	355	chr12	+	125636080	125638533		TGCTGGGAACTGCTCCACACAGTGGGAGGATGGAAACTGAGGTGCAGAGAGTTTGACCCA	intergenic							6.16828	28.3047	2.93111	4.55081
ASHGA5P022195	3.70318	3.70318	1.88876	up	noncoding	ENST00000551924	RP11-146E13.2	GENCODE	1234	chr14	+	19718399	19759003	NM_013310	ATGAGAGCAGAGTACCTTCAAGTTTAAATCTAAGAGTGATATTCATTTGGCAGAACATCA	intergenic							7.77934	42.4509	3.25545	5.14422
ASHGA5P030949	2.05314	2.05314	1.03784	up	noncoding	ENST00000573071	RP11-876N24.2	GENCODE	491	chr16	-	10971056	10982495		AGGATGCCTTCGGATGCCCAGCTCAGAAGCACACAGCCTCATCACTAGCCTCATCACTAA	natural antisense	NM_000246	CIITA	MHC class II transactivator	+	10971054	11018840	497.962	1439.6	9.21351	10.2513
ASHGA5P012362	2.67129	2.67129	1.41754	up	noncoding	uc001ipf.1	LOC100128098	UCSC_knowngene	1826	chr10	+	17428934	17452630	ENST00000511755	ATCCAAGAATGAAAGCATCAGGTTCAATACCTAGGAACTCCTGTAGAGGGTGTTGTGGAA	intronic antisense	NM_001004470	ST8SIA6	alpha-2,8-sialyltransferase 8F precursor	-	17362675	17496254	10.5532	41.0572	3.67737	5.09491
ASHGA5P046747	2.9062	2.9062	1.53913	up	noncoding	ENST00000434487	TTTY20	GENCODE	259	chrY	-	9167488	9172441		ACACAACCTGTGAAGAGTTGGATGTAAATGATGAAGAGTCATTGAGAAAAGGCTGCCTGA	intergenic							5.74143	25.0714	2.83452	4.37366
ASHGA5P039088	2.11611	2.11611	1.08142	up	noncoding	ENST00000565554	RP11-145F16.2	GENCODE	2974	chr3	+	150181244	150184218	TCONS_00006268	CTGTCAACAGTAGTTTGGTAGCGTGCATTAGCTTTAACTGTAATGTTTGATGTTTTTGAA	intergenic							66.9658	204.104	6.32921	7.41062
ASHGA5P031442	2.88306	2.88306	1.5276	up	noncoding	ENST00000564390	RP11-161M6.5	GENCODE	879	chr16	+	1115239	1116502		TCTCTGATTGGTCTGGAGTTGCAGGTGAGGCCACCTCAGGAAGCTGCTGTATCTGAGGGA	intergenic							177.654	730.031	7.73342	9.26102
ASHGA5P013198	3.08238	3.08238	1.62405	up	noncoding	NR_027673	ADARB1	RefSeq	5073	chr21	+	46494492	46646478		TGCCAGCCAGACAGAAACAGTCTCCGCCAGTCAAGAAACCCTCAAAAGTATTTTGCCATG	exon sense-overlapping	NM_001112	ADARB1	double-stranded RNA-specific editase 1 isoform 1	+	46494492	46646478	487.978	2112.47	9.18333	10.8074
ASHGA5P013198	3.08238	3.08238	1.62405	up	noncoding	NR_027673	ADARB1	RefSeq	5073	chr21	+	46494492	46646478		TGCCAGCCAGACAGAAACAGTCTCCGCCAGTCAAGAAACCCTCAAAAGTATTTTGCCATG	exon sense-overlapping	NM_001160230	ADARB1	double-stranded RNA-specific editase 1 isoform 7	+	46494492	46646478	487.978	2112.47	9.18333	10.8074
ASHGA5P013198	3.08238	3.08238	1.62405	up	noncoding	NR_027673	ADARB1	RefSeq	5073	chr21	+	46494492	46646478		TGCCAGCCAGACAGAAACAGTCTCCGCCAGTCAAGAAACCCTCAAAAGTATTTTGCCATG	exon sense-overlapping	NM_015833	ADARB1	double-stranded RNA-specific editase 1 isoform 2	+	46494492	46646478	487.978	2112.47	9.18333	10.8074
ASHGA5P013198	3.08238	3.08238	1.62405	up	noncoding	NR_027673	ADARB1	RefSeq	5073	chr21	+	46494492	46646478		TGCCAGCCAGACAGAAACAGTCTCCGCCAGTCAAGAAACCCTCAAAAGTATTTTGCCATG	exon sense-overlapping	NM_015834	ADARB1	double-stranded RNA-specific editase 1 isoform 3	+	46494492	46646478	487.978	2112.47	9.18333	10.8074
ASHGA5P056609	2.34244	2.34244	1.22801	up	noncoding	TCONS_00006574	XLOC_003199	LincRNAs identified by Cabili et al	1028	chr3	-	106096978	106146792		TAGTTGAGACTGCAAATCGAGGTTTTTCTCAGGGGAAGCCGAGCTCCAGACTATTCATTT	intergenic							15.1397	51.6733	4.19587	5.42388
ASHGA5P031570	2.88598	2.88598	1.52906	up	noncoding	ENST00000565118	ABCC6P1	GENCODE	796	chr16	+	18582483	18584844	NM_001079528, NR_023387	GGCCACATTAGGATGAACCTTTTAAAAAGTTATGCATTTATTTTTATGTTCCCCCACTGG	intergenic							456.466	1840.26	9.0832	10.6123
ASHGA5P033425	2.81985	2.81985	1.49562	up	noncoding	TCONS_00028504	XLOC_013467	LincRNAs identified by Cabili et al	1127	chr20	+	16593320	16611253	TCONS_00028113	TATCCTCGACATTATATTTCTGGCTTTGACACAAGGACGTGACCAGTGTGATTTGGCAAG	intergenic							14.5948	60.0958	4.1455	5.64112
ASHGA5P026792	2.07775	2.07775	1.05502	up	noncoding	ENST00000425754	RP11-181B18.1	GENCODE	694	chr1	-	70486505	70488081		GGTTAAAGCTGTCACTGTCTGACTGGAAATCTACAGTTAGATTCCAAAGTATTATTGTTT	natural antisense	NM_020794	LRRC7	leucine-rich repeat-containing protein 7	+	70225857	70589171	8.90787	27.4119	3.44847	4.50349
ASHGA5P031021	2.04922	2.04922	1.03508	up	noncoding	TCONS_00007029	XLOC_002900	LincRNAs identified by Cabili et al	826	chr3	+	164280959	164334281		TAATTGCTTTCACCTATCTTGTTGTATTCTCATGATAGCTTATTGGGTGTAACCAACTAC	intergenic							12.0478	36.1117	3.87462	4.9097
ASHGA5P035671	2.28952	2.28952	1.19504	up	noncoding	ENST00000567549	RP11-341N2.1	GENCODE	1104	chr2	-	243029504	243030608		TGCCCAGTAGTGCTGTGGTTTGATTTAACTTGTGAAGGTATATTTCCAAATAAATCGCTA	intergenic							90.6746	298.234	6.76692	7.96197
ASHGA5P026948	3.02433	3.02433	1.59662	up	noncoding	ENST00000355746	FAM138D	GENCODE	1124	chr12	-	147947	149408	ENST00000432583, ENST00000546223, NR_026818, NR_026821, NR_026822, NR_026823, uc010scw.1	ATTGAGATTATATACGTAAAACACCAAGTGCCTAACCTGGCACAGAGGAGGAGGGCTAAG	intergenic							8.30994	37.0502	3.34937	4.94599
ASHGA5P057037	2.13074	2.13074	1.09135	up	noncoding	TCONS_00012157	XLOC_005703	LincRNAs identified by Cabili et al	538	chr6	-	37301808	37307755		TCTGTATGGGTACCAGAATCCTTTTAGCCAGGCATATGTCTGCCTGAAATGGACTCATCT	intergenic							31.3146	96.2434	5.23314	6.32449
ASHGA5P036754	2.96326	2.96326	1.56718	up	noncoding	TCONS_00026544	XLOC_012866	LincRNAs identified by Cabili et al	1049	chr18	-	62539153	62576774		AGCGAAAGAGATATTAGCAAAAGTGGTATGATGAAACTGACACTCCATATGTGCTTTATG	intergenic							33.7728	144.425	5.34229	6.90947
ASHGA5P044555	2.14971	2.14971	1.10414	up	noncoding	ENST00000564464	CTA-204B4.2	GENCODE	2231	chr8	-	141515911	141518142		GTTAATGTATATGTTAATCGTAATGTTTATATTTTACCATGATAAAAACATTTTAAAATC	intergenic							35.66	111.169	5.42361	6.52775
ASHGA5P032528	8.02776	8.02776	3.005	up	noncoding	TCONS_00029225	XLOC_013950	LincRNAs identified by Cabili et al	370	chr21	+	43194023	43194997	TCONS_00029027, TCONS_00029029	CCCTGAACATCTCTTCTTAATACTTTACAGACTTCAAGTGTATTTTATGGTGACAAAGCA	intergenic							77.7785	893.91	6.55047	9.55547
ASHGA5P039911	3.19317	3.19317	1.67499	up	noncoding	ENST00000511279	RP11-109E24.1	GENCODE	1128	chr4	+	42708123	42709352		GTTTTTGAGATATTGGGAATGTTGCTGACCTGTAATACTGATTCCTATTGTGAATTCCTT	intergenic							24.3774	112.929	4.87518	6.55017
ASHGA5P049896	2.67708	2.67708	1.42066	up	noncoding	TCONS_00001248	XLOC_000529	LincRNAs identified by Cabili et al	3274	chr1	+	203364731	203369257		TTTTTTCCAGACTTCTTCTCGGCGCTGCATTTTGAATTGTTTCTACTAGTGTATCTTGAA	intergenic							34.9474	135.117	5.39276	6.81342
ASHGA5P043658	2.00694	2.00694	1.005	up	noncoding	ENST00000541385	LINC00525	GENCODE	1173	chr7	+	47802946	47806369	ENST00000412730	TATAAACAACACTGCAATTTGTCTCCTTGCACCGTACATCCACGAAGCAGATTTGCTTCT	intergenic							1879	5195.05	11.1134	12.1184
ASHGA5P054348	2.36996	2.36996	1.24486	up	noncoding	ENST00000418372	RP11-67B16.1	GENCODE	446	chr10	-	4285141	4285981		CAGTGTCTTACCAAGAATGAAAGGCAACCTATGTAAAAACTATGGGCTTTCTAGTATAAA	intergenic							37.0106	126.509	5.47566	6.72052
ASHGA5P021606	2.19028	2.19028	1.13111	up	noncoding	ENST00000536112	RP11-81H14.2	GENCODE	417	chr12	-	68825634	68826434		TGCAGTTGTGTGACCTTGGGTAGTTTCTTCAACTACAGAAAGAGAGTTGAGCAGATGCTC	intergenic							14.4673	46.1001	4.13275	5.26386
ASHGA5P042433	2.76042	2.76042	1.46489	up	noncoding	NR_047648	FCGR2C	RefSeq	2488	chr1	+	161551128	161571010	NM_001136219, NM_021642	CCACTGTTATGAAAAGATGTAGCAACATGAGAAATGCTTATGTTACAGGTTACATGAGAA	exon sense-overlapping	NM_201563	FCGR2C	low affinity immunoglobulin gamma Fc region receptor II-c precursor	+	161551128	161570032	168.512	662.229	7.6574	9.12228
ASHGA5P029075	2.14515	2.14515	1.10108	up	noncoding	NR_027263	ARHGAP5-AS1	RefSeq	1281	chr14	-	32544624	32545905		AACCAGAAGTACATTTACGGTCTGTCAGTAAAGAAAACAAAAACTGCCTGTTGGTAAAAA	natural antisense	ENST00000555814	ARHGAP5	Rho GTPase activating protein 5 [Source:HGNC Symbol;Acc:675]	+	32545319	32559986	783.851	2339.12	9.85997	10.9611
ASHGA5P042590	2.46041	2.46041	1.2989	up	noncoding	uc003pwo.1	AK093256	UCSC_knowngene	2014	chr6	+	116575436	116577906		GCAGCTTCTGTAGCATCTACGACAGTATAGTCCAGTTACTATCTCATAGAATGTTTTAAT	exon sense-overlapping	ENST00000540275	DSE	dermatan sulfate epimerase [Source:HGNC Symbol;Acc:21144]	+	116575335	116747752	8.6803	31.6354	3.4133	4.7122
ASHGA5P053853	2.93172	2.93172	1.55175	up	noncoding	ENST00000444125	RP11-65J3.1	GENCODE	783	chr9	+	132099157	132109743		GTGTTCATCATCAGTCCCCCGGATGGGTGTTTAAGGCATTTCCAAAGCTCTGTTATTAAA	intergenic							2523.68	10184.3	11.5373	13.0891
ASHGA5P039955	3.01786	3.01786	1.59353	up	noncoding	uc003hcu.1	BC039452	UCSC_knowngene	2168	chr4	+	62941883	62944051		ATACACCTACCAGATTTCAAGCTATTGGATATTTCCCTTGTACAACCTTTACATCCTTTT	intergenic							76.5791	333	6.52775	8.12128
ASHGA5P028141	3.63778	3.63778	1.86306	up	noncoding	ENST00000550723	RP11-314D7.2	GENCODE	1256	chr12	+	73552969	73602097		AGGAAACATTCTGAAACAAGCATCTGAAACACATGATTCTCAATGCTTTATGCTGGTTAA	intergenic							5.52543	30.2589	2.78398	4.64704
ASHGA5P040646	3.2467	3.2467	1.69897	up	noncoding	ENST00000510242	RP11-284A20.2	GENCODE	943	chr5	-	124204664	124205607	TCONS_00010461	GAATAATAAACCCTGGGTTTTGGATAAGGAGGTGAAAAGAAAGGGCTCTGCTTGATTCTG	intergenic							15.9896	75.7146	4.27271	5.97168
ASHGA5P046184	2.86237	2.86237	1.51721	up	noncoding	uc004dpc.1	AX748273	UCSC_knowngene	2001	chrX	-	50331931	50333932		TAGAATGGATAAGAGCTTCGGCTCATTGGGCAAATAAACCAAGTTTTAAATCCTGATTCT	intergenic							17.6226	73.5118	4.41286	5.93007
ASHGA5P037465	2.1625	2.1625	1.1127	up	noncoding	NR_038885	LOC100506385	RefSeq	2564	chr21	+	36118121	36157168		GGAGTATTTTATACCTATGTTATAGCCCCATATGTTATACTTTGGATGTCTGTTTACCTG	intergenic							41.4948	129.721	5.64261	6.75531
ASHGA5P045927	3.82762	3.82762	1.93645	up	noncoding	NR_033973	LOC100128505	RefSeq	1756	chr9	+	119266561	119324572		GCAACACAGCTATTGCCTCTTGGAACATTATAATAGAATGGGGAAATCAAGTATATAAAG	intronic antisense	NM_001184734	ASTN2	astrotactin-2 isoform e	-	119187503	119449542	9.5146	53.5407	3.54016	5.47661
ASHGA5P045927	3.82762	3.82762	1.93645	up	noncoding	NR_033973	LOC100128505	RefSeq	1756	chr9	+	119266561	119324572		GCAACACAGCTATTGCCTCTTGGAACATTATAATAGAATGGGGAAATCAAGTATATAAAG	intronic antisense	NM_014010	ASTN2	astrotactin-2 isoform a precursor	-	119187503	120177317	9.5146	53.5407	3.54016	5.47661
ASHGA5P045927	3.82762	3.82762	1.93645	up	noncoding	NR_033973	LOC100128505	RefSeq	1756	chr9	+	119266561	119324572		GCAACACAGCTATTGCCTCTTGGAACATTATAATAGAATGGGGAAATCAAGTATATAAAG	intronic antisense	NM_198186	ASTN2	astrotactin-2 isoform b	-	119187503	119449494	9.5146	53.5407	3.54016	5.47661
ASHGA5P045927	3.82762	3.82762	1.93645	up	noncoding	NR_033973	LOC100128505	RefSeq	1756	chr9	+	119266561	119324572		GCAACACAGCTATTGCCTCTTGGAACATTATAATAGAATGGGGAAATCAAGTATATAAAG	intronic antisense	NM_198187	ASTN2	astrotactin-2 isoform c	-	119187503	119449542	9.5146	53.5407	3.54016	5.47661
ASHGA5P045927	3.82762	3.82762	1.93645	up	noncoding	NR_033973	LOC100128505	RefSeq	1756	chr9	+	119266561	119324572		GCAACACAGCTATTGCCTCTTGGAACATTATAATAGAATGGGGAAATCAAGTATATAAAG	intronic antisense	NM_198188	ASTN2	astrotactin-2 isoform d	-	119187503	119449542	9.5146	53.5407	3.54016	5.47661
ASHGA5P027278	2.13637	2.13637	1.09516	up	noncoding	ENST00000552061	RP3-405J10.3	GENCODE	4713	chr12	-	50579362	50585146		TTCCAGCCTCAGGTAGATACGAGTGAGGCTGATTTTGCCATGATTAGCAGAGTTACTTAA	intron sense-overlapping	NM_001113546	LIMA1	LIM domain and actin-binding protein 1 isoform 1	-	50569562	50677353	29.3067	90.5122	5.13624	6.2314
ASHGA5P027278	2.13637	2.13637	1.09516	up	noncoding	ENST00000552061	RP3-405J10.3	GENCODE	4713	chr12	-	50579362	50585146		TTCCAGCCTCAGGTAGATACGAGTGAGGCTGATTTTGCCATGATTAGCAGAGTTACTTAA	intron sense-overlapping	NM_001113547	LIMA1	LIM domain and actin-binding protein 1 isoform 3	-	50569562	50616488	29.3067	90.5122	5.13624	6.2314
ASHGA5P027278	2.13637	2.13637	1.09516	up	noncoding	ENST00000552061	RP3-405J10.3	GENCODE	4713	chr12	-	50579362	50585146		TTCCAGCCTCAGGTAGATACGAGTGAGGCTGATTTTGCCATGATTAGCAGAGTTACTTAA	intron sense-overlapping	NM_001243775	LIMA1	LIM domain and actin-binding protein 1 isoform 4	-	50569562	50595316	29.3067	90.5122	5.13624	6.2314
ASHGA5P027278	2.13637	2.13637	1.09516	up	noncoding	ENST00000552061	RP3-405J10.3	GENCODE	4713	chr12	-	50579362	50585146		TTCCAGCCTCAGGTAGATACGAGTGAGGCTGATTTTGCCATGATTAGCAGAGTTACTTAA	intron sense-overlapping	NM_016357	LIMA1	LIM domain and actin-binding protein 1 isoform 2	-	50569562	50677353	29.3067	90.5122	5.13624	6.2314
ASHGA5P017522	5.6033	5.6033	2.48628	up	noncoding	ENST00000442687	AC034228.7	pseudogene	1578	chr5	-	131142923	131281198		GTGCTTCAAATTCAGAATCAGTTATAGATAATGCAGCTTGTGAGATTTTACTTGCTGAGA								5	34.6409	2.36009	4.84636
ASHGA5P053748	3.33931	3.33931	1.73955	up	noncoding	ENST00000438322	LINC00475	GENCODE	424	chr9	+	94903877	94907392		ATCTGATGGTGATGAGAAGGCATGATGCCTCTTGTTCTATTCTTTTTTGTTTCTTCTTTT	intergenic							537.953	2518.87	9.32145	11.061
ASHGA5P033797	2.81758	2.81758	1.49446	up	noncoding	ENST00000580645	CTD-2006O16.2	GENCODE	464	chr18	+	22882089	22882920		GAGAAAAAGGTCTGCCCATATTGGGAATTTAAAAGCTCTTATGTTTTAGCAAGTACTCTA	intronic antisense	NM_015461	ZNF521	zinc finger protein 521	-	22641887	22932214	74.4465	302.04	6.48576	7.98021
ASHGA5P033845	2.29874	2.29874	1.20084	up	noncoding	uc002lcc.2	C18orf23	UCSC_knowngene	2448	chr18	+	43914642	43917090		CCTGTTTGAACCGCAGTTTTTTGTGTGATGATAGAATGATGACATTCTGCATTTATCAAA	intron sense-overlapping	NM_001256758	RNF165	RING finger protein 165 isoform 2	+	43914186	44040783	8.96728	30.5274	3.4578	4.65865
ASHGA5P033845	2.29874	2.29874	1.20084	up	noncoding	uc002lcc.2	C18orf23	UCSC_knowngene	2448	chr18	+	43914642	43917090		CCTGTTTGAACCGCAGTTTTTTGTGTGATGATAGAATGATGACATTCTGCATTTATCAAA	intron sense-overlapping	NM_152470	RNF165	RING finger protein 165 isoform 1	+	43914186	44040783	8.96728	30.5274	3.4578	4.65865
ASHGA5P044109	96.9277	96.9277	6.59884	up	noncoding	ENST00000521842	RP11-115J16.2	GENCODE	687	chr8	-	9237489	9273450		GCAGGGAAAAGGCAAAAATTTAACAATAACGAAGAAAAATCCCTCTTTTTCTATGTGCAG	intergenic							86.7038	11950.6	6.70089	13.2997
ASHGA5P046278	3.30962	3.30962	1.72667	up	noncoding	ENST00000418848	AMMECR1-IT1	GENCODE	561	chrX	-	109548647	109550449		TATCACTGAATTGTAATGCATCAATTTGGGTTTTGGAGCAGTATCTAACTTGTTCCATTT	intron sense-overlapping	NM_001025580	AMMECR1	AMME syndrome candidate gene 1 protein isoform 2	-	109437413	109561380	8.70119	42.4372	3.41715	5.14382
ASHGA5P046278	3.30962	3.30962	1.72667	up	noncoding	ENST00000418848	AMMECR1-IT1	GENCODE	561	chrX	-	109548647	109550449		TATCACTGAATTGTAATGCATCAATTTGGGTTTTGGAGCAGTATCTAACTTGTTCCATTT	intron sense-overlapping	NM_001171689	AMMECR1	AMME syndrome candidate gene 1 protein isoform 3	-	109437413	109683461	8.70119	42.4372	3.41715	5.14382
ASHGA5P046278	3.30962	3.30962	1.72667	up	noncoding	ENST00000418848	AMMECR1-IT1	GENCODE	561	chrX	-	109548647	109550449		TATCACTGAATTGTAATGCATCAATTTGGGTTTTGGAGCAGTATCTAACTTGTTCCATTT	intron sense-overlapping	NM_015365	AMMECR1	AMME syndrome candidate gene 1 protein isoform 1	-	109437413	109561380	8.70119	42.4372	3.41715	5.14382
ASHGA5P035768	2.22501	2.22501	1.15381	up	noncoding	TCONS_00004138	XLOC_001980	LincRNAs identified by Cabili et al	1369	chr2	-	9344858	9346598		TGTGCGCTTTGCGTGCAGTCATTGCATCGTCGCAGGCCTAGGAGACAGATGAAGAGATGG	intergenic							8.30914	27.4049	3.34928	4.50309
ASHGA5P048430	2.76279	2.76279	1.46613	up	noncoding	BM807096		LincRNAs identified by Khalil et al	1041	chr4	-	158967911	158968773		GAGCCCTTGTACCTATAATCAGGGAAAATGTTTGCATATATGCATGAGATCTACTTTTAA	intergenic							28.4413	113.834	5.09451	6.56064
ASHGA5P043194	2.93761	2.93761	1.55464	up	noncoding	NR_038948	LOC100506136	RefSeq	1593	chr7	-	96250968	96293650		GAGAGAATCCAAATGTATTGTACTCTTAATTAGAGGTCCCTAAACTGCAAATTCATTTGC	exon sense-overlapping	ENST00000417009	SHFM1	split hand/foot malformation (ectrodactyly) type 1 [Source:HGNC Symbol;Acc:10845]	-	96251873	96339173	72.0341	304.446	6.43653	7.99117
ASHGA5P043194	2.93761	2.93761	1.55464	up	noncoding	NR_038948	LOC100506136	RefSeq	1593	chr7	-	96250968	96293650		GAGAGAATCCAAATGTATTGTACTCTTAATTAGAGGTCCCTAAACTGCAAATTCATTTGC	intron sense-overlapping	ENST00000444799	SHFM1	split hand/foot malformation (ectrodactyly) type 1 [Source:HGNC Symbol;Acc:10845]	-	96279526	96339170	72.0341	304.446	6.43653	7.99117
ASHGA5P057771	2.15814	2.15814	1.10979	up	noncoding	TCONS_00021879	XLOC_010477	LincRNAs identified by Cabili et al	384	chr13	+	99230259	99231177		TCGCAAACAGCGCAGCCCAGGAATTCTACCTAAAGTAACATATCCTAAGGCAACAACCAA	intergenic							48.4784	151.772	5.86951	6.9793
ASHGA5P039687	4.78656	4.78656	2.25899	up	noncoding	ENST00000515840	RP11-322J23.1	GENCODE	614	chr4	-	171663619	171664869		GGACTTGTGCTTCTAAGGCTCAATTTTATGCCTACAAAATCTTTATTAAAATGCACACCT	intergenic							5	29.6948	2.36009	4.61907
ASHGA5P027824	2.65166	2.65166	1.40689	up	noncoding	ENST00000500682	RP11-277P12.20	GENCODE	2830	chr12	+	10516367	10551105		ATTGTTACCATAATAATGAAACGGATTCCCATGGCTACAGCGATGAAGCAGCAGAAAAAA	natural antisense	NM_001199805	KLRC4-KLRK1	NKG2-D type II integral membrane protein	-	10524951	10562745	3074.24	11324.2	11.8137	13.2206
ASHGA5P027824	2.65166	2.65166	1.40689	up	noncoding	ENST00000500682	RP11-277P12.20	GENCODE	2830	chr12	+	10516367	10551105		ATTGTTACCATAATAATGAAACGGATTCCCATGGCTACAGCGATGAAGCAGCAGAAAAAA	natural antisense	NM_007360	KLRK1	NKG2-D type II integral membrane protein	-	10524951	10542653	3074.24	11324.2	11.8137	13.2206
ASHGA5P026869	2.11053	2.11053	1.07761	up	noncoding	TCONS_00012535	XLOC_005361	LincRNAs identified by Cabili et al	615	chr6	+	80247546	80251677		GGTGGGCTTGTTTTCACATTTTATTTAAGAAAAACTCTTGTAATTACAAGTTCCCCAGTC	intergenic							268.978	807.87	8.32812	9.40573
ASHGA5P058576	2.85084	2.85084	1.51139	up	noncoding	uc010mnd.2	LOC100132167	UCSC_knowngene	1011	chr9	+	45441936	45563563	uc011abv.2	TATTTTACAGCTACCCAAGGTGCGAAAAAGAAAAAAGGCCAAAGGGAAGAAGGTGGTGCT	intergenic							24.1946	99.8596	4.86372	6.37511
ASHGA5P027613	2.32069	2.32069	1.21455	up	noncoding	TCONS_00012169	XLOC_005718	LincRNAs identified by Cabili et al	937	chr6	-	41349174	41350213		TAGGATCTGTCTCTGAGTCCACATTGTGGGAGAAAAGACCATTCTTCGGAAAGATGCAGA	intergenic							11.1592	37.7549	3.75827	4.97282
ASHGA5P027131	5.25795	5.25795	2.3945	up	noncoding	ENST00000544399	RP11-443N24.4	GENCODE	486	chr12	-	26035887	26038788		CTTCAGGATTAACATCAAAGTCTGATGCAAACTAATTTAATCCCCTTGATATTCAGGGAT	intergenic							5	32.5425	2.36009	4.75459
ASHGA5P047453	4.0761	4.0761	2.02719	up	noncoding	ENST00000562082	RP11-119F7.5	GENCODE	2295	chr10	+	70458256	70460551		TTTGGTGCACAGCAGGTTGTACATGATTTCATGTTTATGTAGCAAAATGCATTGAAATGT	intergenic							74.4603	435.547	6.48595	8.51314
ASHGA5P043327	22.5011	22.5011	4.49192	up	noncoding	TCONS_00019608	XLOC_009409	LincRNAs identified by Cabili et al	761	chr11	-	33025138	33037285		GCCAGCATTATGATTGAAAGTTGGGAAAGGAAAGGAGTTGTGTTTTAAGCAAATTTTAAG	intergenic							5	138.939	2.36009	6.85201
ASHGA5P020256	2.08123	2.08123	1.05743	up	noncoding	ENST00000510505	RP11-703G6.1	GENCODE	812	chr4	+	104882772	104958080		TCCTCAATAGGGTAAATGCTGGAGGGGCTCCAATTTGGAAGTGTTACATTATCAAGTTAA	intergenic							8.44328	26.0678	3.37296	4.43039
ASHGA5P039060	2.24291	2.24291	1.16537	up	noncoding	ENST00000465880	RP11-80H8.4	GENCODE	529	chr3	+	142850115	142850733		CAGGGTTTAATGATCATGCCGCCTTATACTTTTATAATGCTTCGTAAGTTTAACAAGTAC	intergenic							8.75112	29.0996	3.42536	4.59073
ASHGA5P058348	2.30727	2.30727	1.20618	up	noncoding	uc001mia.1	BC073899	UCSC_knowngene	354	chr11	+	9780544	9801489		GAGCTCAGAGAATAATGCTGTGTGCTCCCTCTTTGCCTGCTACTGAACAATGACGTCTCT	natural antisense	NM_030962	SBF2	myotubularin-related protein 13	-	9800213	10315754	2263.89	7184.6	11.3787	12.5849
ASHGA5P046935	2.5209	2.5209	1.33394	up	noncoding	uc001jtm.3	BC069792	UCSC_knowngene	632	chr10	-	74884658	74885290		GAACAACTCACAGAAAAATGCCAATCTCTTTACAGCTCACGTAATTTAAATGGTTACTGT	natural antisense	NM_015901	NUDT13	nucleoside diphosphate-linked moiety X motif 13	+	74870209	74891581	935.24	3258.72	10.1029	11.4368
ASHGA5P032111	2.44061	2.44061	1.28724	up	noncoding	TCONS_00007127	XLOC_003061	LincRNAs identified by Cabili et al	7115	chr3	-	16283253	16290513		TTCAGTCAGAGTAAACAGTAGAGCTTTGCTGGGGATTCTGGGACATAGACTCAGTCTTAG	intergenic							13.2612	47.3101	4.01335	5.30059
ASHGA5P037614	2.61785	2.61785	1.38838	up	noncoding	TCONS_00025223	XLOC_012451	LincRNAs identified by Cabili et al	1365	chr17	-	34897581	34900678	AL049275	ATAGCTTGTGGTTGTCGTTACACTGGAAGGAAATAGAAAACCGGACAGTGGTGTGTGTGT	intergenic							22.5648	85.9345	4.76506	6.15344
ASHGA5P043914	12.6732	12.6732	3.66371	up	noncoding	ENST00000415393	AC009518.5	GENCODE	1229	chr7	+	131594978	131633712		TATAGCACCAGCACATTCTGCAGACATGTTTTGAAATGTGTTAATAAATAACTGGAGAAC	intergenic							5	78.4262	2.36009	6.02379
ASHGA5P028556	3.81105	3.81105	1.93019	up	noncoding	ENST00000425586	DLEU2	GENCODE	1267	chr13	-	50601268	50699856		GGACTTACAGGAGAATTGAACAGTTGTTTCTGCTGACTCAGTAAAAAGTCTTCATTTTAT	intronic antisense	ENST00000378180	DLEU1	deleted in lymphocytic leukemia 1 (non-protein coding) [Source:HGNC Symbol;Acc:13747]	+	50656306	50679433	58.8567	324.089	6.15089	8.08108
ASHGA5P015285	2.98056	2.98056	1.57558	up	noncoding	ENST00000418813	LINC00478	GENCODE	264	chr21	+	17791998	17979404	ENST00000435697, ENST00000453910	AAGACATCTAGGACATCCATAAAAATTCATCAGAGAGCATTTTACTACTGAGCTGCAAAG	intergenic							701.1	2928.94	9.70096	11.2765
ASHGA5P042067	2.32389	2.32389	1.21654	up	noncoding	ENST00000455534	MYB-AS1	GENCODE	449	chr6	-	135516220	135517133		CAACAGGAGAAATTGCAAAACATTAACTAAAGTTAAAAAGTGGTCGAACTAGCATGTGCA	intronic antisense	NM_001161657	MYB	transcriptional activator Myb isoform 5	+	135502452	135540311	9.15801	31.4449	3.48686	4.7034
ASHGA5P042067	2.32389	2.32389	1.21654	up	noncoding	ENST00000455534	MYB-AS1	GENCODE	449	chr6	-	135516220	135517133		CAACAGGAGAAATTGCAAAACATTAACTAAAGTTAAAAAGTGGTCGAACTAGCATGTGCA	natural antisense	NM_001130172	MYB	transcriptional activator Myb isoform 3	+	135502452	135540311	9.15801	31.4449	3.48686	4.7034
ASHGA5P042067	2.32389	2.32389	1.21654	up	noncoding	ENST00000455534	MYB-AS1	GENCODE	449	chr6	-	135516220	135517133		CAACAGGAGAAATTGCAAAACATTAACTAAAGTTAAAAAGTGGTCGAACTAGCATGTGCA	natural antisense	NM_001130173	MYB	transcriptional activator Myb isoform 1	+	135502452	135540311	9.15801	31.4449	3.48686	4.7034
ASHGA5P042067	2.32389	2.32389	1.21654	up	noncoding	ENST00000455534	MYB-AS1	GENCODE	449	chr6	-	135516220	135517133		CAACAGGAGAAATTGCAAAACATTAACTAAAGTTAAAAAGTGGTCGAACTAGCATGTGCA	natural antisense	NM_001161656	MYB	transcriptional activator Myb isoform 4	+	135502452	135540311	9.15801	31.4449	3.48686	4.7034
ASHGA5P042067	2.32389	2.32389	1.21654	up	noncoding	ENST00000455534	MYB-AS1	GENCODE	449	chr6	-	135516220	135517133		CAACAGGAGAAATTGCAAAACATTAACTAAAGTTAAAAAGTGGTCGAACTAGCATGTGCA	natural antisense	NM_001161658	MYB	transcriptional activator Myb isoform 6	+	135502452	135540311	9.15801	31.4449	3.48686	4.7034
ASHGA5P042067	2.32389	2.32389	1.21654	up	noncoding	ENST00000455534	MYB-AS1	GENCODE	449	chr6	-	135516220	135517133		CAACAGGAGAAATTGCAAAACATTAACTAAAGTTAAAAAGTGGTCGAACTAGCATGTGCA	natural antisense	NM_001161659	MYB	transcriptional activator Myb isoform 7	+	135502452	135540311	9.15801	31.4449	3.48686	4.7034
ASHGA5P042067	2.32389	2.32389	1.21654	up	noncoding	ENST00000455534	MYB-AS1	GENCODE	449	chr6	-	135516220	135517133		CAACAGGAGAAATTGCAAAACATTAACTAAAGTTAAAAAGTGGTCGAACTAGCATGTGCA	natural antisense	NM_001161660	MYB	transcriptional activator Myb isoform 8	+	135502452	135540311	9.15801	31.4449	3.48686	4.7034
ASHGA5P042067	2.32389	2.32389	1.21654	up	noncoding	ENST00000455534	MYB-AS1	GENCODE	449	chr6	-	135516220	135517133		CAACAGGAGAAATTGCAAAACATTAACTAAAGTTAAAAAGTGGTCGAACTAGCATGTGCA	natural antisense	NM_005375	MYB	transcriptional activator Myb isoform 2	+	135502452	135540310	9.15801	31.4449	3.48686	4.7034
ASHGA5P043368	2.68501	2.68501	1.42492	up	noncoding	ENST00000467537	RP5-894A10.2	GENCODE	770	chr7	-	141352180	141356610		CCTGCCATGTCTTAAGGAACTCATATACATAGTCTTTCTATATTATGCTAATCCTTCTCA	exon sense-overlapping	NM_001080392	KIAA1147	protein LCHN	-	141356527	141401953	787.507	2964.12	9.86698	11.2919
ASHGA5P043368	2.68501	2.68501	1.42492	up	noncoding	ENST00000467537	RP5-894A10.2	GENCODE	770	chr7	-	141352180	141356610		CCTGCCATGTCTTAAGGAACTCATATACATAGTCTTTCTATATTATGCTAATCCTTCTCA	natural antisense	NM_018238	AGK	acylglycerol kinase, mitochondrial precursor	+	141251077	141354209	787.507	2964.12	9.86698	11.2919
ASHGA5P052651	3.48624	3.48624	1.80167	up	noncoding	NR_040662	HCP5	RefSeq	2547	chr6	+	31430956	31433586		ATTCTATAGTATATCCAGGTTCTCCAGATCTCTTAAGACTGTACTATAGAGGCCTGGGGA	intergenic							338.817	1663.92	8.65669	10.4584
ASHGA5P055865	6.30931	6.30931	2.65748	up	noncoding	uc001vtl.1	AK126278	UCSC_knowngene	1939	chr13	+	113888345	113890284		TGTTTGTAAGGTTCCAGAATATCTTAACCATGTAAGTAAACGCTTAGAGGAAGAGGGAGA	exon sense-overlapping	NM_001008895	CUL4A	cullin-4A isoform 1	+	113863930	113919392	5.15462	48.9834	2.69255	5.35003
ASHGA5P055865	6.30931	6.30931	2.65748	up	noncoding	uc001vtl.1	AK126278	UCSC_knowngene	1939	chr13	+	113888345	113890284		TGTTTGTAAGGTTCCAGAATATCTTAACCATGTAAGTAAACGCTTAGAGGAAGAGGGAGA	exon sense-overlapping	NM_003589	CUL4A	cullin-4A isoform 2	+	113863085	113919392	5.15462	48.9834	2.69255	5.35003
ASHGA5P017846	2.98224	2.98224	1.5764	up	noncoding	ENST00000446355	AC002066.1	GENCODE	516	chr7	-	115878311	116139519		TGCGAAGCAGGGCCTCTACTTGGCCGACGCAGCTAGAAGACTAAGGTCAGGGGCATTCTG	intronic antisense	NM_015641	TES	testin isoform 1	+	115850546	115898837	64.3895	277.239	6.27633	7.85272
ASHGA5P017846	2.98224	2.98224	1.5764	up	noncoding	ENST00000446355	AC002066.1	GENCODE	516	chr7	-	115878311	116139519		TGCGAAGCAGGGCCTCTACTTGGCCGACGCAGCTAGAAGACTAAGGTCAGGGGCATTCTG	intronic antisense	NM_152829	TES	testin isoform 2	+	115863004	115898837	64.3895	277.239	6.27633	7.85272
ASHGA5P014569	2.74721	2.74721	1.45797	up	noncoding	ENST00000411448	RP11-203P23.1	GENCODE	856	chr7	-	104409115	104444533		ATTAATCAAGAGGGAAATCTGGTTTCTGGATTAACTACTGAATAGCAACTGCAGTCAACA	intronic antisense	NM_199000	LHFPL3	lipoma HMGIC fusion partner-like 3 protein	+	103969103	104549003	6.07991	24.9917	2.91022	4.36819
ASHGA5P023451	3.56898	3.56898	1.83551	up	noncoding	ENST00000581210	KRT16P1	GENCODE	565	chr17	+	18343219	18344334		TTTGCTGGTGTGAAGATCCGTGACTGGTACCAGAGGCAGCGGCCCAGTGAGATCAAAGAC	intergenic							8.13179	42.7097	3.31786	5.15337
ASHGA5P056611	2.26404	2.26404	1.1789	up	noncoding	TCONS_00006578	XLOC_003200	LincRNAs identified by Cabili et al	676	chr3	-	106404384	106436169		CTACAAGCAGATGGTGACCAAACCTGTCAGATTGTTTTTTAAAGATGCTGAGGAGCAGAT	intergenic							9.30896	31.1379	3.50975	4.68865
ASHGA5P031190	2.3275	2.3275	1.21878	up	noncoding	NR_026889	DKFZP434H168	RefSeq	1909	chr16	-	56226528	56228437		ATAGTGTGATGTTCTGATCAATATGGCGGACACTGTCATTCATACAACTACAGGCGCTCC	intronic antisense	NM_020988	GNAO1	guanine nucleotide-binding protein G(o) subunit alpha isoform a	+	56225250	56391356	21.2634	72.1301	4.6839	5.90268
ASHGA5P031190	2.3275	2.3275	1.21878	up	noncoding	NR_026889	DKFZP434H168	RefSeq	1909	chr16	-	56226528	56228437		ATAGTGTGATGTTCTGATCAATATGGCGGACACTGTCATTCATACAACTACAGGCGCTCC	intronic antisense	NM_138736	GNAO1	guanine nucleotide-binding protein G(o) subunit alpha isoform b	+	56225250	56382111	21.2634	72.1301	4.6839	5.90268
ASHGA5P039177	2.00621	2.00621	1.00448	up	noncoding	ENST00000472856	SOX2-OT	GENCODE	454	chr3	+	181281497	181389529		TGTGGAATCAAGTAGCAGTTCTCAAAACAGCATATATCAAGACCTCAGCACATATCAAGA	intergenic							77.7131	224.961	6.54923	7.55371
ASHGA5P038641	2.9791	2.9791	1.57488	up	noncoding	ENST00000423600	AC069513.4	GENCODE	1684	chr3	-	195382435	195384798		CTAGCTTACCCTGATTCTGCTTCTGGTTCAGATAGTATTTTAATATTTCTAGTGTGTCTT	intronic antisense	ENST00000381954	MUC20	mucin 20, cell surface associated [Source:HGNC Symbol;Acc:23282]	+	195343315	195460421	1019.63	4204.29	10.2346	11.8095
ASHGA5P056639	2.36969	2.36969	1.2447	up	noncoding	TCONS_00006867	XLOC_002675	LincRNAs identified by Cabili et al	266	chr3	+	58468995	58470480	TCONS_00006036, TCONS_00006865	CTGGTTGCTGAGTCATAATGGTGAAGAGGATGGTGACATCCAAGGACAACCACAGGGCCT	intergenic							7.5013	26.4674	3.2075	4.4522
ASHGA5P019332	2.49371	2.49371	1.31829	up	noncoding	NR_045147	ITGB3BP	RefSeq	1069	chr1	-	63906440	63988944		GCTCTCCTAGCATCACGTCATCTTGACAGCTATGAATTCCTTAAAGCCATTTTAAACTGA	exon sense-overlapping	NM_001206739	ITGB3BP	centromere protein R isoform 1	-	63906440	63988944	2472.44	8538.36	11.5051	12.8234
ASHGA5P019332	2.49371	2.49371	1.31829	up	noncoding	NR_045147	ITGB3BP	RefSeq	1069	chr1	-	63906440	63988944		GCTCTCCTAGCATCACGTCATCTTGACAGCTATGAATTCCTTAAAGCCATTTTAAACTGA	exon sense-overlapping	NM_014288	ITGB3BP	centromere protein R isoform 2	-	63906440	63988944	2472.44	8538.36	11.5051	12.8234
ASHGA5P056897	2.5718	2.5718	1.36278	up	noncoding	TCONS_00010360	XLOC_004856	LincRNAs identified by Cabili et al	924	chr5	-	67482643	67485177		ACGTCAGCTGATGATACTTTAGAGAGCCTCAAAGCTAACGTGAGACAGCATCTTGGTTCT	intergenic							10.5477	39.5789	3.67694	5.03972
ASHGA5P047022	2.06651	2.06651	1.0472	up	noncoding	NR_037909	ARHGAP19-SLIT1	RefSeq	1916	chr10	-	98912798	99052430		AAACCTTGACCTAGGAATCTCATATTTGGGCATCTGCCCTAAAGAAATAATAAAGCATGA	exon sense-overlapping	NM_001204300	ARHGAP19	rho GTPase-activating protein 19 isoform 2	-	98981929	99052430	101.154	300.448	6.92546	7.97265
ASHGA5P047022	2.06651	2.06651	1.0472	up	noncoding	NR_037909	ARHGAP19-SLIT1	RefSeq	1916	chr10	-	98912798	99052430		AAACCTTGACCTAGGAATCTCATATTTGGGCATCTGCCCTAAAGAAATAATAAAGCATGA	exon sense-overlapping	NM_001256423	ARHGAP19	rho GTPase-activating protein 19 isoform 3	-	98981929	99030447	101.154	300.448	6.92546	7.97265
ASHGA5P047022	2.06651	2.06651	1.0472	up	noncoding	NR_037909	ARHGAP19-SLIT1	RefSeq	1916	chr10	-	98912798	99052430		AAACCTTGACCTAGGAATCTCATATTTGGGCATCTGCCCTAAAGAAATAATAAAGCATGA	exon sense-overlapping	NM_003061	SLIT1	slit homolog 1 protein precursor	-	98757794	98945683	101.154	300.448	6.92546	7.97265
ASHGA5P047022	2.06651	2.06651	1.0472	up	noncoding	NR_037909	ARHGAP19-SLIT1	RefSeq	1916	chr10	-	98912798	99052430		AAACCTTGACCTAGGAATCTCATATTTGGGCATCTGCCCTAAAGAAATAATAAAGCATGA	exon sense-overlapping	NM_032900	ARHGAP19	rho GTPase-activating protein 19 isoform 1	-	98981929	99052430	101.154	300.448	6.92546	7.97265
ASHGA5P025918	2.93449	2.93449	1.55311	up	noncoding	NR_046318	ENC1	RefSeq	3705	chr5	-	73923230	73937249		AGTCGCCACTGCTCTCACTCCATCACTCGATGAGATAATATGAGATTTCTACTTCGGAGA	exon sense-overlapping	NM_001256574	ENC1	ectoderm-neural cortex protein 1 isoform 1	-	73923230	73937249	1503.15	6060.02	10.7894	12.3425
ASHGA5P025918	2.93449	2.93449	1.55311	up	noncoding	NR_046318	ENC1	RefSeq	3705	chr5	-	73923230	73937249		AGTCGCCACTGCTCTCACTCCATCACTCGATGAGATAATATGAGATTTCTACTTCGGAGA	exon sense-overlapping	NM_001256575	ENC1	ectoderm-neural cortex protein 1 isoform 1	-	73923230	73937249	1503.15	6060.02	10.7894	12.3425
ASHGA5P025918	2.93449	2.93449	1.55311	up	noncoding	NR_046318	ENC1	RefSeq	3705	chr5	-	73923230	73937249		AGTCGCCACTGCTCTCACTCCATCACTCGATGAGATAATATGAGATTTCTACTTCGGAGA	exon sense-overlapping	NM_001256576	ENC1	ectoderm-neural cortex protein 1 isoform 2	-	73923230	73937249	1503.15	6060.02	10.7894	12.3425
ASHGA5P025918	2.93449	2.93449	1.55311	up	noncoding	NR_046318	ENC1	RefSeq	3705	chr5	-	73923230	73937249		AGTCGCCACTGCTCTCACTCCATCACTCGATGAGATAATATGAGATTTCTACTTCGGAGA	exon sense-overlapping	NM_003633	ENC1	ectoderm-neural cortex protein 1 isoform 1	-	73923230	73937249	1503.15	6060.02	10.7894	12.3425
ASHGA5P022979	2.27407	2.27407	1.18528	up	noncoding	ENST00000567047	RP11-626G11.5	GENCODE	380	chr16	-	19074183	19079013		CACAGCAGACGAAAAAGCAAAGAGGAACTTTACAAACTATTACAGTTTTCCATCATCACT	natural antisense	NM_001160364	TMC7	transmembrane channel-like protein 7 isoform b	+	18995608	19075262	37.0365	121.833	5.47708	6.66236
ASHGA5P022979	2.27407	2.27407	1.18528	up	noncoding	ENST00000567047	RP11-626G11.5	GENCODE	380	chr16	-	19074183	19079013		CACAGCAGACGAAAAAGCAAAGAGGAACTTTACAAACTATTACAGTTTTCCATCATCACT	natural antisense	NM_016138	COQ7	ubiquinone biosynthesis protein COQ7 homolog isoform 1	+	19078916	19091417	37.0365	121.833	5.47708	6.66236
ASHGA5P022979	2.27407	2.27407	1.18528	up	noncoding	ENST00000567047	RP11-626G11.5	GENCODE	380	chr16	-	19074183	19079013		CACAGCAGACGAAAAAGCAAAGAGGAACTTTACAAACTATTACAGTTTTCCATCATCACT	natural antisense	NM_024847	TMC7	transmembrane channel-like protein 7 isoform a	+	18995255	19075262	37.0365	121.833	5.47708	6.66236
ASHGA5P027541	2.38693	2.38693	1.25516	up	noncoding	ENST00000549807	RP11-818F20.5	GENCODE	701	chr12	-	104656091	104674500		ACTGCACATGTAGAACGGTGTTCCTCCTATGCTTGGGACAAATAAATCTCACAAAATCAA	intronic antisense	NM_001093771	TXNRD1	thioredoxin reductase 1, cytoplasmic isoform 3	+	104609556	104744085	375.922	1253.27	8.80209	10.0573
ASHGA5P035002	2.2838	2.2838	1.19144	up	noncoding	ENST00000434020	AC093609.1	GENCODE	952	chr2	-	43324883	43329829		AGATGGCATGTTCCTAAAACAGAGGAAGTAGAACCGAATAAAGCGAAATCCAACTTCCCA	intergenic							83.8376	276.458	6.65679	7.84823
ASHGA5P030221	2.61067	2.61067	1.38442	up	noncoding	TCONS_00008625	XLOC_004126	LincRNAs identified by Cabili et al	932	chr4	-	153099993	153101432		ATTCACAGAATTGAGCTCCTGAACCCTCAGATCTGAAGATCTTGGTGACCTTGTCAAGGT	intergenic							19.9102	75.7475	4.58802	5.97244
ASHGA5P051170	2.09095	2.09095	1.06416	up	noncoding	ENST00000447037	AP001469.9	GENCODE	686	chr21	-	47671462	47672748		CATAGTAAGATGTGGTATTTGTGGACCTAGGTCTGTGTGATATTTTTCTTTCTTCTTTTC	exon sense-overlapping	NM_003906	MCM3AP	80 kDa MCM3-associated protein	-	47655047	47705236	11.8582	36.2444	3.85136	4.91552
ASHGA5P045877	2.36357	2.36357	1.24097	up	noncoding	uc022blc.1	DQ580140	UCSC_knowngene	288	chr9	+	103493782	103494070		ACCACTAGCATCATGATGGACTCCGTGGATGGGGTCACCCACACTGTGCCCATGTACAAG	intergenic							3331.13	10894.2	11.9272	13.1682
ASHGA5P042874	2.35875	2.35875	1.23802	up	noncoding	ENST00000450458	AC074389.7	GENCODE	454	chr7	-	1731541	1732086		GCAGGCAGACATTGCTGGTCAGGAATGCAGAATCGGCCTTTAAATACCTCAGCAATTTCA	intronic antisense	ENST00000424383	ELFN1	extracellular leucine-rich repeat and fibronectin type III domain containing 1 [Source:HGNC Symbol;Acc:33154]	+	1727754	1787590	8.20182	28.6402	3.32927	4.56729
ASHGA5P029854	2.05425	2.05425	1.03861	up	noncoding	ENST00000500487	RP11-32B5.7	GENCODE	2161	chr15	-	21941146	21968151		CAACTGGTCTAGGAGACACAGATTTTGAAACGTGATGAAATTATTCAATAAAGCTGGTGT	intergenic							65.8741	195.299	6.30745	7.34607
ASHGA5P056941	2.04564	2.04564	1.03255	up	noncoding	TCONS_00010751	XLOC_004478	LincRNAs identified by Cabili et al	1272	chr5	+	95183792	95185762		AGAGCTCAAGGAGCATTTCTCAAGGATGGATCATAACTGACTATTGTGTGTCTCAAGGTT	intergenic							22.2865	66.1975	4.74817	5.78072
ASHGA5P028216	6.32957	6.32957	2.66211	up	noncoding	ENST00000552584	RP11-511B23.3	GENCODE	1269	chr12	+	93568141	93575608		TCAGTGACCCAAAAAGGAACTAAACGGTACCCAGACTAGAAATCAATGTCAAATTATTCA	intergenic							17.1241	157.508	4.37268	7.03479
ASHGA5P016230	8.39017	8.39017	3.0687	up	noncoding	ENST00000428272	RP13-507P19.2	GENCODE	1793	chr12	+	131832014	131852100	uc001uiy.2	CCTAAACACAGATTTTTTGGAATTAATTCGAAGTACATTGCAATCACGATGGCCTTTTAC	intergenic							7.10863	88.3585	3.12655	6.19525
ASHGA5P043211	2.49942	2.49942	1.32159	up	noncoding	TCONS_00018859	XLOC_008672	LincRNAs identified by Cabili et al	808	chr10	+	133772473	133773355		GTCAACCCTGGTCCTTAAGACAGTTCTAGTAAAATGGGATTGTATATATTTGTTCAACTA	exon sense-overlapping	ENST00000455566	PPP2R2D	protein phosphatase 2, regulatory subunit B, delta [Source:HGNC Symbol;Acc:23732]	+	133747954	133773331	479.94	1685.7	9.1591	10.4807
ASHGA5P034507	2.65667	2.65667	1.40962	up	noncoding	ENST00000546512	AC004790.2	GENCODE	544	chr19	+	16126096	16129763		ACTCACCTCAGAGGATGAGTTTTGTTTTTAGAAAAGCCTCTCTGAGGCAGGACACGTCTT	intron sense-overlapping	ENST00000397365	AC004790.1		+	16124066	16152945	11.373	44.0457	3.78682	5.19644
ASHGA5P038990	4.46246	4.46246	2.15784	up	noncoding	ENST00000471626	DNAJB8-AS1	GENCODE	1798	chr3	+	128182436	128191160		GAAGATTTAAACAAGGGGAGAATGGGATCTATAGCATACTCTAGAAAGATCCCTCAGCAG	natural antisense	NM_153330	DNAJB8	dnaJ homolog subfamily B member 8	-	128181274	128186091	5	27.698	2.36009	4.51792
ASHGA5P030005	2.74347	2.74347	1.456	up	noncoding	uc001zwf.1	AK021664	UCSC_knowngene	2145	chr15	-	48426827	48428972		GGGCCAACATGATAGTGTTGAGACCTGTAATATGGTAAGTTATTATTTCCATTACATTGT	natural antisense	NM_205850	SLC24A5	sodium/potassium/calcium exchanger 5 precursor	+	48413168	48434589	32.5564	128.686	5.28816	6.74416
ASHGA5P016219	2.08779	2.08779	1.06198	up	noncoding	ENST00000428142	AC104024.1	GENCODE	2201	chr17	-	16879312	16884667		CTGCAGAAGCCTGGGAAAATAACAAGAAAGCTCTATTTACAGAAAAACACCAGCTAAAAA	intergenic							10.1129	31.016	3.62	4.68197
ASHGA5P009382	4.19013	4.19013	2.06699	up	noncoding	ENST00000354752	ANKRD18CP	GENCODE	3676	chr9	-	99918174	99983538		AGAAAGTCAACCTGAAGAAAAACATGAAGAACTCGGAAAACTTTTTGAGTTAATATCATC	intergenic							8.17492	50.4743	3.32501	5.392
ASHGA5P038081	2.51074	2.51074	1.32811	up	noncoding	NR_004428	EGOT	RefSeq	1529	chr3	-	4790877	4793274		TAGCTATTTGCCATTATGGTTCTGCAAGTGCTCAGATGACTCATAAAATGACCAGAACAA	intronic antisense	NM_001099952	ITPR1	inositol 1,4,5-trisphosphate receptor type 1 isoform 1	+	4535031	4889524	9.76831	35.965	3.57522	4.90333
ASHGA5P038081	2.51074	2.51074	1.32811	up	noncoding	NR_004428	EGOT	RefSeq	1529	chr3	-	4790877	4793274		TAGCTATTTGCCATTATGGTTCTGCAAGTGCTCAGATGACTCATAAAATGACCAGAACAA	intronic antisense	NM_001168272	ITPR1	inositol 1,4,5-trisphosphate receptor type 1 isoform 3	+	4535031	4889524	9.76831	35.965	3.57522	4.90333
ASHGA5P038081	2.51074	2.51074	1.32811	up	noncoding	NR_004428	EGOT	RefSeq	1529	chr3	-	4790877	4793274		TAGCTATTTGCCATTATGGTTCTGCAAGTGCTCAGATGACTCATAAAATGACCAGAACAA	intronic antisense	NM_002222	ITPR1	inositol 1,4,5-trisphosphate receptor type 1 isoform 2	+	4535031	4889524	9.76831	35.965	3.57522	4.90333
ASHGA5P030580	4.47473	4.47473	2.1618	up	noncoding	ENST00000561182	RP11-259A24.1	GENCODE	925	chr15	+	61890712	61897440		GCAGTTGGCACTTGATGACTGTTTGTAGCTAAGGTACTTAGGCTGATTTTATTTAATCTT	intergenic							5	27.7769	2.36009	4.52189
ASHGA5P052551	2.65828	2.65828	1.41049	up	noncoding	ENST00000507434	CTC-338M12.3	GENCODE	672	chr5	+	180688222	180699308		TCTTATTTTTATCTCATAAAGTCCAGAATTTCTGATAATTTCAGTTCTTTTCCAGAGTGC	bidirectional	NM_032765	TRIM52	tripartite motif-containing protein 52	-	180683385	180688119	1309.92	4802.77	10.5903	12.0008
ASHGA5P021064	4.72254	4.72254	2.23956	up	noncoding	ENST00000524348	RP11-44N11.1	GENCODE	758	chr8	+	123821008	123828013		TTGGGTCCAGATACAGCTTCCTGAAAGATCTCAGCAGACAAGAAGAATGGAGCAAATGCA	intron sense-overlapping	NM_014943	ZHX2	zinc fingers and homeoboxes protein 2	+	123793900	123986755	5	29.3078	2.36009	4.59965
ASHGA5P035475	2.12327	2.12327	1.08629	up	noncoding	ENST00000436557	AC008174.3	GENCODE	689	chr2	-	186648417	186664877		GCTTGCTATGAAAGATTCAAGTGATTTTTGTAGTTCTACATTCTTGGGTAGGAGAAGATA	natural antisense	NM_173651	FSIP2	fibrous sheath-interacting protein 2	+	186603354	186698016	8.41577	26.5158	3.36779	4.45408
ASHGA5P028354	2.88002	2.88002	1.52608	up	noncoding	ENST00000456414	RP5-1086K13.1	GENCODE	2295	chr1	-	117035644	117041834		GACAGGCAACCAAGACTAAGGGCAAACTTGAAACATAAATGAGTTAAAACCCACAAAAAT	intergenic							149.08	612.254	7.48257	9.00864
ASHGA5P015987	3.83716	3.83716	1.94004	up	noncoding	uc010kxx.2	RASA4P	UCSC_knowngene	1336	chr7	-	44068485	44078607		CATGAGTGAATTCGCTGAAGGCTCTAAGGAGGCCCGAAAACACGTCAGGGCTGCGATAAG	intergenic							197.703	1079.08	7.88874	9.82878
ASHGA5P019717	4.46887	4.46887	2.15991	up	noncoding	ENST00000501715	TMEM161B-AS1	GENCODE	1101	chr5	+	87564840	87732491		ACTTTTCATGATCCAATGTGATAATTTATGTGAAATCTTTCTGCAAACTATACAGTATGA	bidirectional	NM_153354	TMEM161B	transmembrane protein 161B	-	87491022	87564665	67.1317	429.578	6.33306	8.49297
ASHGA5P041206	4.19245	4.19245	2.06779	up	noncoding	ENST00000514696	CTD-2269F5.1	GENCODE	582	chr5	+	83680244	83695469		ATTTAAAAAAATTAATCTCATTGACTATCAATTTGGATTCTGGAGCATACCTGGATTCAG	natural antisense	NM_005711	EDIL3	EGF-like repeat and discoidin I-like domain-containing protein 3 precursor	-	83238125	83680611	5.69251	35.6965	2.82307	4.89087
ASHGA5P055096	3.12515	3.12515	1.64392	up	noncoding	ENST00000537874	RP11-867G2.8	GENCODE	571	chr11	-	94279356	94473521		GAAATCGTTTGTTCTGTGGGCTTCTCCTGAGGAGATGGACGATTTTCAGAGCTTGCAGAA	intronic antisense	NM_152431	PIWIL4	piwi-like protein 4	+	94300473	94354587	13.1837	60.371	4.00396	5.64788
ASHGA5P055096	3.12515	3.12515	1.64392	up	noncoding	ENST00000537874	RP11-867G2.8	GENCODE	571	chr11	-	94279356	94473521		GAAATCGTTTGTTCTGTGGGCTTCTCCTGAGGAGATGGACGATTTTCAGAGCTTGCAGAA	natural antisense	NM_002033	FUT4	alpha-(1,3)-fucosyltransferase	+	94277016	94283064	13.1837	60.371	4.00396	5.64788
ASHGA5P038458	2.01031	2.01031	1.00742	up	noncoding	ENST00000563865	RP11-442N1.2	GENCODE	3945	chr3	-	139397461	139401406		ACCCCAGGATTCTGTTAAGATTTATTTTCTCATTCCAAATAAATGTTCACTGGCAAGCCC	intergenic							9.1474	27.2381	3.48527	4.49269
ASHGA5P035428	2.03005	2.03005	1.02151	up	noncoding	ENST00000450443	AC093818.1	GENCODE	1397	chr2	-	173368166	173421324		AGCCAGGAGGTCATTTATGTTGCCTGGATTTGCTATTGTGCTTCTAATTAAGCTATTTCA	natural antisense	NM_000210	ITGA6	integrin alpha-6 isoform b precursor	+	173292313	173371181	82.7363	242.407	6.63871	7.66022
ASHGA5P035428	2.03005	2.03005	1.02151	up	noncoding	ENST00000450443	AC093818.1	GENCODE	1397	chr2	-	173368166	173421324		AGCCAGGAGGTCATTTATGTTGCCTGGATTTGCTATTGTGCTTCTAATTAAGCTATTTCA	natural antisense	NM_001079818	ITGA6	integrin alpha-6 isoform a precursor	+	173292313	173371181	82.7363	242.407	6.63871	7.66022
ASHGA5P035428	2.03005	2.03005	1.02151	up	noncoding	ENST00000450443	AC093818.1	GENCODE	1397	chr2	-	173368166	173421324		AGCCAGGAGGTCATTTATGTTGCCTGGATTTGCTATTGTGCTTCTAATTAAGCTATTTCA	natural antisense	NM_002610	PDK1	pyruvate dehydrogenase kinase, isozyme 1	+	173420778	173463862	82.7363	242.407	6.63871	7.66022
ASHGA5P054034	2.02213	2.02213	1.01588	up	noncoding	uc004ebm.1	XIST	UCSC_knowngene	19271	chrX	-	73040494	73072588		CCTTTCACAGTTTCTGGCATCACTACCACTACTGATTAAACAAGAATAAGAGAACATTTT	intergenic							24.6485	72.2648	4.89009	5.90596
ASHGA5P055195	7.71658	7.71658	2.94796	up	noncoding	uc001pxz.1	BC089451	UCSC_knowngene	1135	chr11	-	121899036	121971159		TGTGTGGGAGCTTTCATGGGGGTTGTATTTCACTGATGAAAATAAATTTTTTGCATAATG	intergenic							539.511	5797.64	9.32711	12.2751
ASHGA5P027579	2.13957	2.13957	1.09732	up	noncoding	BG013335R		LincRNAs identified by Khalil et al	249	chr9	-	92444316	92444560		GAGGATGATGTGATACCTGGCCAGGAATGAGGTATCCCAGGCCAGGTGCCTGCAGGTGTT	intergenic							16.0912	49.986	4.281	5.37832
ASHGA5P000017	5.22831	5.22831	2.38634	up	noncoding	AI201251		LincRNAs identified by Khalil et al	489	chr16	-	11477572	11478925		TGGCAGCACGGCATATCCGCTGGCCTTCTGGGCACCAATGACAATGAAGCAGGCAATGAG	intron sense-overlapping	ENST00000571008	CTD-3088G3.3		-	11465871	11485922	12.4559	95.1993	3.92074	6.30709
ASHGA5P025629	4.67217	4.67217	2.22409	up	noncoding	NR_015410	LINC00340	RefSeq	1904	chr6	+	21666674	22194616	uc011djk.2	ATCGCTGGGAATTCTCCACCTTAAAGAAGTACCCTCAGGTGACTACAGATGTGTTAACAC	intergenic							5	28.9693	2.36009	4.58418
ASHGA5P014877	2.11518	2.11518	1.08078	up	noncoding	NR_038200	M1	RefSeq	554	chr10	-	61496747	61513203	NR_038199	GATTAATTCAGGGAGCGGGATAATTCTGGATATGACTGGTAAAAACTGGATATTAATTTC	intergenic							10.4877	32.4223	3.66846	4.74924
ASHGA5P022823	2.16904	2.16904	1.11706	up	noncoding	ENST00000563360	RP11-345M22.1	GENCODE	546	chr16	+	79710004	79760326		CATGTTTGAAGCGGCTATCTTATGTGCCCATGTTACATGCTCATGATAAAGCTGCATTTC	intergenic							10.261	32.5554	3.63839	4.75545
ASHGA5P042758	3.49809	3.49809	1.80657	up	noncoding	NR_024160	LINC00626	RefSeq	972	chr1	+	168756178	168762126		CTGCTACAAGTCTTGACTCCAGAACTCTGTGGGATAATAAAATACAAGATCATAGCTTGA	intergenic							21.2502	108.173	4.68288	6.48945
ASHGA5P030686	2.29043	2.29043	1.19562	up	noncoding	TCONS_00006337	XLOC_002952	LincRNAs identified by Cabili et al	847	chr3	+	184451846	184456867	TCONS_00006333, TCONS_00006335, TCONS_00006336, TCONS_00007054	AAGGCATCTTCTGTTCTCTCCGTCAGGAAGCCTCTTTTGGATGATTAACTGAGATTAAAA	intergenic							373.33	1200.23	8.79278	9.9884
ASHGA5P050539	5.88948	5.88948	2.55814	up	noncoding	ENST00000377469	AC104135.3	GENCODE	3662	chr2	+	75155365	75160151		CTCACAATAGGAAATAAAACTTTAACCAAAAGAGCATGGGCAGATATTTCCCGGATCTGA	intergenic							5	36.323	2.36009	4.91823
ASHGA5P047920	2.16437	2.16437	1.11395	up	noncoding	NR_036539	LOC644656	RefSeq	1161	chr11	-	9481102	9482245		CCTAGACGCCAATGGAAAGAAAATGGGACTTTAAGCTTTGTTTGAACATATATTCTGTTA	natural antisense	ENST00000396604	ZNF143	zinc finger protein 143 [Source:HGNC Symbol;Acc:12928]	+	9482068	9549601	483.294	1476.22	9.16985	10.2838
ASHGA5P047920	2.16437	2.16437	1.11395	up	noncoding	NR_036539	LOC644656	RefSeq	1161	chr11	-	9481102	9482245		CCTAGACGCCAATGGAAAGAAAATGGGACTTTAAGCTTTGTTTGAACATATATTCTGTTA	natural antisense	ENST00000531943	ZNF143	zinc finger protein 143 [Source:HGNC Symbol;Acc:12928]	+	9481865	9499971	483.294	1476.22	9.16985	10.2838
ASHGA5P026324	7.17703	7.17703	2.84339	up	noncoding	TCONS_00014252	XLOC_006350	LincRNAs identified by Cabili et al	871	chr7	-	7592409	7606237		GGCAATGTTAGAGTCATCGAAAGTTTTTAATCAGGCAAGTGGTATGATCAGTTTTTTGTT	intergenic							5	44.2533	2.36009	5.20347
ASHGA5P043666	3.20984	3.20984	1.6825	up	noncoding	NR_033845	LOC100129427	RefSeq	1776	chr7	+	50599456	50611161		TTGGCAGAGAAAATCTACTGTGGAAGCGTAAAGCTGAAGGGAAGTTTCTCTGAGCTCCAA	intronic antisense	NM_001242886	DDC	aromatic-L-amino-acid decarboxylase isoform 2	-	50526133	50628768	5.72076	27.5717	2.82905	4.51155
ASHGA5P043666	3.20984	3.20984	1.6825	up	noncoding	NR_033845	LOC100129427	RefSeq	1776	chr7	+	50599456	50611161		TTGGCAGAGAAAATCTACTGTGGAAGCGTAAAGCTGAAGGGAAGTTTCTCTGAGCTCCAA	intronic antisense	NM_001242888	DDC	aromatic-L-amino-acid decarboxylase isoform 4	-	50526133	50628768	5.72076	27.5717	2.82905	4.51155
ASHGA5P043666	3.20984	3.20984	1.6825	up	noncoding	NR_033845	LOC100129427	RefSeq	1776	chr7	+	50599456	50611161		TTGGCAGAGAAAATCTACTGTGGAAGCGTAAAGCTGAAGGGAAGTTTCTCTGAGCTCCAA	natural antisense	NM_000790	DDC	aromatic-L-amino-acid decarboxylase isoform 1	-	50526133	50628768	5.72076	27.5717	2.82905	4.51155
ASHGA5P043666	3.20984	3.20984	1.6825	up	noncoding	NR_033845	LOC100129427	RefSeq	1776	chr7	+	50599456	50611161		TTGGCAGAGAAAATCTACTGTGGAAGCGTAAAGCTGAAGGGAAGTTTCTCTGAGCTCCAA	natural antisense	NM_001082971	DDC	aromatic-L-amino-acid decarboxylase isoform 1	-	50526133	50633154	5.72076	27.5717	2.82905	4.51155
ASHGA5P043666	3.20984	3.20984	1.6825	up	noncoding	NR_033845	LOC100129427	RefSeq	1776	chr7	+	50599456	50611161		TTGGCAGAGAAAATCTACTGTGGAAGCGTAAAGCTGAAGGGAAGTTTCTCTGAGCTCCAA	natural antisense	NM_001242887	DDC	aromatic-L-amino-acid decarboxylase isoform 3	-	50526133	50628768	5.72076	27.5717	2.82905	4.51155
ASHGA5P043666	3.20984	3.20984	1.6825	up	noncoding	NR_033845	LOC100129427	RefSeq	1776	chr7	+	50599456	50611161		TTGGCAGAGAAAATCTACTGTGGAAGCGTAAAGCTGAAGGGAAGTTTCTCTGAGCTCCAA	natural antisense	NM_001242889	DDC	aromatic-L-amino-acid decarboxylase isoform 5	-	50526133	50628768	5.72076	27.5717	2.82905	4.51155
ASHGA5P043666	3.20984	3.20984	1.6825	up	noncoding	NR_033845	LOC100129427	RefSeq	1776	chr7	+	50599456	50611161		TTGGCAGAGAAAATCTACTGTGGAAGCGTAAAGCTGAAGGGAAGTTTCTCTGAGCTCCAA	natural antisense	NM_001242890	DDC	aromatic-L-amino-acid decarboxylase isoform 6	-	50560344	50628768	5.72076	27.5717	2.82905	4.51155
ASHGA5P031322	2.69829	2.69829	1.43205	up	noncoding	ENST00000566729	RP11-345M22.2	GENCODE	772	chr16	-	79784588	79804460		GTGTTTTCTGATAATGCATTTTGGTTAAGAGCCAAAGAGTCTTCACTAAACATTTGCTGA	intergenic							9.73843	38.5818	3.57094	5.00298
ASHGA5P056693	9.63568	9.63568	3.26839	up	noncoding	TCONS_00007820	XLOC_004063	LincRNAs identified by Cabili et al	339	chr4	-	125263313	125299036		TCAATATTATCAGAATGCACAAGCCACGAACCCCATTGCCAGACTGCTTGTTACATGGCA	intergenic							830.465	11300.8	9.9444	13.2128
ASHGA5P041196	3.93308	3.93308	1.97566	up	noncoding	TCONS_00021241	XLOC_009926	LincRNAs identified by Cabili et al	518	chr12	+	124574590	124599680		TACAGAGTTGATGAGAAAGCTGTTCCAACTGTGCATGGAGATGCATTCCGTGGTCAATCT	intron sense-overlapping	NM_001204299	ZNF664-FAM101A	protein FAM101A	+	124457761	124800570	7.17865	41.6518	3.14029	5.11595
ASHGA5P050948	7.51034	7.51034	2.90888	up	noncoding	NR_049777	SRG7	RefSeq	476	chr1	+	109399838	109400962		CAATCAGCTTTGAAGAGCACGTAGGGAACTTCTGATGTGATACAAACTTTTGTCTTTTTT	intronic antisense	ENST00000357393	AKNAD1	AKNA domain containing 1 [Source:HGNC Symbol;Acc:28398]	-	109365460	109506106	5.08014	57.5374	2.66896	5.57784
ASHGA5P034134	2.15433	2.15433	1.10724	up	noncoding	uc002nrq.3	BC015383	UCSC_knowngene	914	chr19	-	24132381	24135238		CTTCTCAATAAATACTTGGCAGATGAATCTTAAAGCAGCACTGTCTTGGAGGAGCTGCTC	intergenic							33.7342	104.935	5.34046	6.4477
ASHGA5P022470	100.266	100.266	6.64769	up	noncoding	uc010amw.2	LOC283547	UCSC_knowngene	4409	chr14	-	39218542	39308408		CAGTGTTTAAGATTATATGTCAAGTTCTGTGTGAAATGAGAGACCATGGGGATTCATTAT	intergenic							10.5369	1509.97	3.67537	10.3231
ASHGA5P026794	2.5806	2.5806	1.36771	up	noncoding	ENST00000546273	RP11-713B9.1	GENCODE	301	chr11	+	115045696	115046044		AGGAATGAAAGTTTCACACAGATTCGAGTTGGAAATCCCAGCATGACAAATATCTGTAAT	natural antisense	NM_001098517	CADM1	cell adhesion molecule 1 isoform 2 precursor	-	115044344	115375241	11.7482	44.318	3.83797	5.20567
ASHGA5P026794	2.5806	2.5806	1.36771	up	noncoding	ENST00000546273	RP11-713B9.1	GENCODE	301	chr11	+	115045696	115046044		AGGAATGAAAGTTTCACACAGATTCGAGTTGGAAATCCCAGCATGACAAATATCTGTAAT	natural antisense	NM_014333	CADM1	cell adhesion molecule 1 isoform 1 precursor	-	115044344	115375241	11.7482	44.318	3.83797	5.20567
ASHGA5P038405	2.03886	2.03886	1.02776	up	noncoding	TCONS_00023409	XLOC_011256	LincRNAs identified by Cabili et al	1140	chr15	+	52977217	52982263		GTCCTAAATGATGGCAATGATGGTCCATTTTTCTGTGAAACTTGACTGTATACCTGTTAA	intronic antisense	ENST00000561490	FAM214A	family with sequence similarity 214, member A [Source:HGNC Symbol;Acc:25609]	-	52903821	53002014	23.448	69.3865	4.81937	5.84714
ASHGA5P027436	2.17238	2.17238	1.11927	up	noncoding	ENST00000550334	AC087886.1	GENCODE	403	chr12	-	72649460	72665771	NR_026836	GGCCATTTTTGATCCCAGAACAGTTTCTCATAGATTAGAAATATTGGAGTCTACACAAAA	bidirectional	NM_013381	TRHDE	thyrotropin-releasing hormone-degrading ectoenzyme	+	72666528	73059422	256.239	791.125	8.25849	9.37777
ASHGA5P031964	3.05481	3.05481	1.61108	up	noncoding	TCONS_00029808	XLOC_014244	LincRNAs identified by Cabili et al	1344	chr22	+	39462293	39465987	TCONS_00029809	GAATCTCAATGAACAAAATGCACTGGGACCTACTATGTACCCAGAAAAATGAAAAGTAAA	intron sense-overlapping	ENST00000452957	APOBEC3G	apolipoprotein B mRNA editing enzyme, catalytic polypeptide-like 3G [Source:HGNC Symbol;Acc:17357]	+	39436923	39483735	30.8438	136.037	5.21066	6.82175
ASHGA5P057261	2.43519	2.43519	1.28404	up	noncoding	TCONS_00015043	XLOC_007125	LincRNAs identified by Cabili et al	234	chr8	-	77396210	77403443		AGTCTCAAAGTTACCATGTGCAGCACAGTCAGGGCAGCATGTGAGAAGAACAACAAGAAA	intergenic							9.31997	33.401	3.51091	4.79495
ASHGA5P045596	4.04925	4.04925	2.01765	up	noncoding	ENST00000457566	RP11-509J21.1	GENCODE	496	chr9	+	3668085	3671646		GGATCCTGAAGGGGGATTAGAAGTTGGACAACTTTTTATGCAATGAACAACACTGCATTG	intergenic							5	25.1486	2.36009	4.37774
ASHGA5P020350	2.27673	2.27673	1.18697	up	noncoding	ENST00000512039	RP11-138I17.1	GENCODE	319	chr4	-	137730223	137842536		TGGGACTAAGAACGATCTACAATCAGAAAGTGATTCAAAAGACTCTCAGCTAAGTGCTAC	intergenic							9.96986	33.2836	3.60235	4.78932
ASHGA5P026868	2.1821	2.1821	1.12572	up	noncoding	TCONS_00012533	XLOC_005361	LincRNAs identified by Cabili et al	541	chr6	+	80247345	80251560	TCONS_00012530, TCONS_00012534, TCONS_00012535	TTATCTTTCATGTTTGCTCAGAATAGTGAGGTGATTCTCCACAGGAAAACTGGAATGCTG	intergenic							288.991	894.084	8.43017	9.55588
ASHGA5P019666	2.77868	2.77868	1.4744	up	noncoding	uc003gss.3	BC037904	UCSC_knowngene	1447	chr4	+	36245737	36275841		TTTTATGGAGAACTACTTCTCAAATCACTATTCACATCCTGGTAGAAGTCAAGCAATGAA	natural antisense	NM_015230	ARAP2	arf-GAP with Rho-GAP domain, ANK repeat and PH domain-containing protein 2	-	36067619	36245979	18.3166	74.2499	4.4691	5.9435
ASHGA5P010755	2.14775	2.14775	1.10283	up	noncoding	ENST00000367276	LINC00475	GENCODE	738	chr9	+	94903579	94910588		CGGCTTACCTGCTGCTCAGGACCGAGGCTGAGACGGGCGACCAGGACGGGATTGTATGGC	intergenic							58.9905	183.569	6.15406	7.25689
ASHGA5P055552	2.16235	2.16235	1.1126	up	noncoding	ENST00000550302	RP11-121G22.3	GENCODE	789	chr12	+	81676464	81706201		TCAGGCTGAGGGTAGTTCTAATAGTTGACCAATAAGTCTATGTCTTGAGTATGAGCCACT	intronic antisense	NM_001220473	PPFIA2	liprin-alpha-2 isoform b	-	81652044	82152474	15.4732	48.5967	4.22617	5.33877
ASHGA5P055552	2.16235	2.16235	1.1126	up	noncoding	ENST00000550302	RP11-121G22.3	GENCODE	789	chr12	+	81676464	81706201		TCAGGCTGAGGGTAGTTCTAATAGTTGACCAATAAGTCTATGTCTTGAGTATGAGCCACT	intronic antisense	NM_001220474	PPFIA2	liprin-alpha-2 isoform c	-	81652044	82152474	15.4732	48.5967	4.22617	5.33877
ASHGA5P055552	2.16235	2.16235	1.1126	up	noncoding	ENST00000550302	RP11-121G22.3	GENCODE	789	chr12	+	81676464	81706201		TCAGGCTGAGGGTAGTTCTAATAGTTGACCAATAAGTCTATGTCTTGAGTATGAGCCACT	intronic antisense	NM_001220475	PPFIA2	liprin-alpha-2 isoform d	-	81652044	82152286	15.4732	48.5967	4.22617	5.33877
ASHGA5P055552	2.16235	2.16235	1.1126	up	noncoding	ENST00000550302	RP11-121G22.3	GENCODE	789	chr12	+	81676464	81706201		TCAGGCTGAGGGTAGTTCTAATAGTTGACCAATAAGTCTATGTCTTGAGTATGAGCCACT	intronic antisense	NM_001220476	PPFIA2	liprin-alpha-2 isoform e	-	81652044	82152286	15.4732	48.5967	4.22617	5.33877
ASHGA5P055552	2.16235	2.16235	1.1126	up	noncoding	ENST00000550302	RP11-121G22.3	GENCODE	789	chr12	+	81676464	81706201		TCAGGCTGAGGGTAGTTCTAATAGTTGACCAATAAGTCTATGTCTTGAGTATGAGCCACT	intronic antisense	NM_001220477	PPFIA2	liprin-alpha-2 isoform f	-	81652044	81992150	15.4732	48.5967	4.22617	5.33877
ASHGA5P055552	2.16235	2.16235	1.1126	up	noncoding	ENST00000550302	RP11-121G22.3	GENCODE	789	chr12	+	81676464	81706201		TCAGGCTGAGGGTAGTTCTAATAGTTGACCAATAAGTCTATGTCTTGAGTATGAGCCACT	intronic antisense	NM_001220478	PPFIA2	liprin-alpha-2 isoform g	-	81652044	81992150	15.4732	48.5967	4.22617	5.33877
ASHGA5P055552	2.16235	2.16235	1.1126	up	noncoding	ENST00000550302	RP11-121G22.3	GENCODE	789	chr12	+	81676464	81706201		TCAGGCTGAGGGTAGTTCTAATAGTTGACCAATAAGTCTATGTCTTGAGTATGAGCCACT	intronic antisense	NM_001220479	PPFIA2	liprin-alpha-2 isoform h	-	81652044	81763193	15.4732	48.5967	4.22617	5.33877
ASHGA5P055552	2.16235	2.16235	1.1126	up	noncoding	ENST00000550302	RP11-121G22.3	GENCODE	789	chr12	+	81676464	81706201		TCAGGCTGAGGGTAGTTCTAATAGTTGACCAATAAGTCTATGTCTTGAGTATGAGCCACT	intronic antisense	NM_001220480	PPFIA2	liprin-alpha-2 isoform i	-	81652044	81763193	15.4732	48.5967	4.22617	5.33877
ASHGA5P055552	2.16235	2.16235	1.1126	up	noncoding	ENST00000550302	RP11-121G22.3	GENCODE	789	chr12	+	81676464	81706201		TCAGGCTGAGGGTAGTTCTAATAGTTGACCAATAAGTCTATGTCTTGAGTATGAGCCACT	intronic antisense	NM_003625	PPFIA2	liprin-alpha-2 isoform a	-	81652044	82153109	15.4732	48.5967	4.22617	5.33877
ASHGA5P037460	2.3889	2.3889	1.25634	up	noncoding	ENST00000428914	LINC00310	GENCODE	655	chr21	+	35552977	35555546		TGGGTATGTGTGACATCAACAAGAAGCAGCAGACAAAACAAAATATTTTCACAAACATTC	intergenic							47.252	163.23	5.83128	7.08763
ASHGA5P020673	2.70045	2.70045	1.4332	up	noncoding	ENST00000518261	RP11-628E19.3	GENCODE	865	chr8	+	56438744	56446511		CTTCAATCATAAACATCTTGGAGCTTGTCAAGCTTTACTGGAGGTGATTTGCAGTTAATT	intergenic							6.36692	25.6551	2.97396	4.40717
ASHGA5P055216	2.37303	2.37303	1.24673	up	noncoding	TCONS_00006576	XLOC_003199	LincRNAs identified by Cabili et al	304	chr3	-	106142135	106146799		CCATAATCAAGGTACCAGTTTATTGATGGCTGTCCTTAACAAATACAACTCTTCAAGAAA	intergenic							50.037	171.89	5.91473	7.16146
ASHGA5P044991	3.02694	3.02694	1.59786	up	noncoding	NR_002835	HAS2-AS1	RefSeq	2300	chr8	+	122651585	122657564		AATTTTGTGTACTCTGATAATACATTAAAATCTGTTTATGTACTCTGATAACACATTCAA	natural antisense	NM_005328	HAS2	hyaluronan synthase 2	-	122625270	122653630	10.7862	47.5397	3.71033	5.30819
ASHGA5P023402	2.85153	2.85153	1.51173	up	noncoding	ENST00000580199	LINC00511	GENCODE	536	chr17	-	70319285	70322073		AATGAAACAAGTGGAACTCTGAAAGCCACATGTTGAGATGGCCCCATTACAGGATGGAGA	intergenic							101.679	415.664	6.93375	8.44548
ASHGA5P052089	2.05576	2.05576	1.03967	up	noncoding	ENST00000515019	RP11-481K16.2	pseudogene	330	chr4	-	144476234	144476564		AGTAGTGGTTAAGGCAGTTCCAGTAGCAGTAGTAGCTGTGGCACTGACAGAAGATTTTAA								9.05048	27.516	3.4695	4.50917
ASHGA5P030141	10.804	10.804	3.4335	up	noncoding	ENST00000565689	RP11-941F15.1	GENCODE	723	chr15	-	74200423	74212211		CACAGGGACAGATACTGTGTCTATAACAATCCATAACACTGATTTTGTTCATCTCAATAA	intergenic							247.023	3751.13	8.20727	11.6408
ASHGA5P027169	5.27308	5.27308	2.39865	up	noncoding	BQ950928		LincRNAs identified by Khalil et al	893	chr8	+	16982524	16983395		GGGTTTCTCATATTAGAGGTATTTCTCAAATATCTGGCAATCCTTTGGTATACGTTCATA	intergenic							5	32.6209	2.36009	4.75873
ASHGA5P021057	2.23401	2.23401	1.15964	up	noncoding	ENST00000524132	RP11-962G15.1	GENCODE	570	chr8	-	36394908	36636682		ATCTTAATAGGTTTTCTACCAGGTGAACTACGTGGTCATGGAAGCACTGTTGATGGTGTG	intergenic							17.2661	56.1457	4.38364	5.54328
ASHGA5P031535	2.84392	2.84392	1.50788	up	noncoding	ENST00000573379	RP11-876N24.4	GENCODE	2147	chr16	+	11034575	11036878		CTAGAGTTAAGGAACACCTGAATAAAGAGATTCCGAGGTAGTTCAGATCTTCAACCATAA	natural antisense	NM_014015	DEXI	dexamethasone-induced protein	-	11022747	11036257	16.9026	70.0588	4.35289	5.86077
ASHGA5P028548	2.2077	2.2077	1.14254	up	noncoding	TCONS_00009848	XLOC_004260	LincRNAs identified by Cabili et al	1512	chr5	+	3337722	3345371		TGTTAACAAACACCACAGTAAAGTCTTCTGATTCTATACAACCTGCTGAGGTCCACGGGA	intergenic							9.32968	30.4711	3.51371	4.65625
ASHGA5P018140	3.16767	3.16767	1.66342	up	noncoding	ENST00000449869	AC092620.2	GENCODE	442	chr2	+	139326661	139328644		CTTGCATTTCAGGTGTTAACTGAAGCAATTCGAATATGTCCAGATTCATTTGGATTCATA	exon sense-overlapping	NM_001001664	SPOPL	speckle-type POZ protein-like	+	139259349	139330805	28.0147	127.978	5.07358	6.737
ASHGA5P017666	13.4358	13.4358	3.74801	up	noncoding	NR_051961	F7	RefSeq	3111	chr13	+	113760101	113774995		CTGGCTGCAGGAGGAAGCCCACGGCGTCCTGCACCGGCGCCGGCGCGCCAACGCGTTCCT	exon sense-overlapping	NM_000131	F7	coagulation factor VII isoform a preproprotein	+	113760101	113774995	19.2442	373.318	4.53936	8.28737
ASHGA5P017666	13.4358	13.4358	3.74801	up	noncoding	NR_051961	F7	RefSeq	3111	chr13	+	113760101	113774995		CTGGCTGCAGGAGGAAGCCCACGGCGTCCTGCACCGGCGCCGGCGCGCCAACGCGTTCCT	exon sense-overlapping	NM_001267554	F7	coagulation factor VII isoform c preproprotein	+	113760101	113774995	19.2442	373.318	4.53936	8.28737
ASHGA5P017666	13.4358	13.4358	3.74801	up	noncoding	NR_051961	F7	RefSeq	3111	chr13	+	113760101	113774995		CTGGCTGCAGGAGGAAGCCCACGGCGTCCTGCACCGGCGCCGGCGCGCCAACGCGTTCCT	exon sense-overlapping	NM_019616	F7	coagulation factor VII isoform b preproprotein	+	113760101	113774995	19.2442	373.318	4.53936	8.28737
ASHGA5P015770	2.11107	2.11107	1.07797	up	noncoding	ENST00000423349	RP11-272J7.4	GENCODE	334	chr10	-	44273009	44274074		AAACTTTGAAGGTTATTGAGAGGTACTGGGAAGGTAACAAACCAGGCAGACACCTGTCCT	intergenic							11.2929	34.8141	3.77554	4.85351
ASHGA5P028925	2.30935	2.30935	1.20748	up	noncoding	NR_034119	LINC00460	RefSeq	935	chr13	+	107028910	107030142		CGCCTCTGAAATGGTGACAATAACACTGTGTATTTCCTACTTTATGATCAGGATTAATAA	intergenic							1820.58	5798.89	11.068	12.2755
ASHGA5P039597	4.01273	4.01273	2.00458	up	noncoding	uc003igy.3	BC040219	UCSC_knowngene	2819	chr4	-	134015015	134070268		CATAAAGCCTTAGCTAATTCCAACAAAATATTGATTACTGTGGGAGAGAGTGGTAAATCT	bidirectional	NM_020815	PCDH10	protocadherin-10 isoform 2 precursor	+	134070469	134074404	5	24.9274	2.36009	4.36467
ASHGA5P039597	4.01273	4.01273	2.00458	up	noncoding	uc003igy.3	BC040219	UCSC_knowngene	2819	chr4	-	134015015	134070268		CATAAAGCCTTAGCTAATTCCAACAAAATATTGATTACTGTGGGAGAGAGTGGTAAATCT	bidirectional	NM_032961	PCDH10	protocadherin-10 isoform 1 precursor	+	134070469	134112732	5	24.9274	2.36009	4.36467
ASHGA5P020922	2.09303	2.09303	1.06559	up	noncoding	ENST00000521989	RP11-150O12.6	GENCODE	470	chr8	-	37373967	37374539		TGATGGAATTGAGCAGATGGGAATGACCTGGAATCTAACACTCTACAATTCAGACACACC	intergenic							54.7389	165.999	6.04551	7.1111
ASHGA5P031364	4.05214	4.05214	2.01868	up	noncoding	ENST00000569200	RP11-558A11.2	GENCODE	416	chr16	-	84329103	84330591		GAGCGGTTTCTGCTAAATTCTGTTTAACAGAGTGTATTCATTCTGTTTGCTGAATGAATA	intronic antisense	NM_021197	WFDC1	WAP four-disulfide core domain protein 1 precursor	+	84328400	84363450	5	25.1586	2.36009	4.37877
ASHGA5P019665	3.56803	3.56803	1.83513	up	noncoding	NR_033890	LOC338817	RefSeq	3684	chr12	+	11700963	11717335		CTACTCTTTCACATTCAAGAAGAGTTGAATCAAGATGTTTAAGTCTCTGGAGAGTTAAGT	intergenic							7.44034	39.3016	3.19408	5.02921
ASHGA5P048507	2.45907	2.45907	1.29812	up	noncoding	ENST00000533109	RP11-820L6.1	GENCODE	147	chr11	-	122026258	122051108	ENST00000534782, NR_024430	GCGTGTGGATGATTTGAAGATATTAGCCTAACAAGATGGAAGCAGGTTTAAAATTTTACA	intergenic							13.3405	47.931	4.02147	5.31959
ASHGA5P026131	7.86765	7.86765	2.97593	up	noncoding	NR_024627	KCNQ1DN	RefSeq	1109	chr11	+	2891262	2893336		CCTCAAGTGAGCCACTGGAAAGAAAGCAAAACAAGAGAAAATAAATGAGTTGTTTGACAT	intergenic							6.75814	78.8602	3.05528	6.03121
ASHGA5P048599	2.69547	2.69547	1.43054	up	noncoding	ENST00000566793	ULK4P2	GENCODE	582	chr15	+	30865087	30889187		CTGTTGTTGAGGTAATGTCTTTTATGACTGAAATGTGATGAATGACAAGAAGTACTGTTG	intergenic							12.731	50.1675	3.95313	5.38367
ASHGA5P015492	3.06207	3.06207	1.6145	up	noncoding	ENST00000420762	RP11-95P13.1	GENCODE	451	chr1	-	219608493	219615984		TACACTAGAGGTGCTGTTAATTTTCTTGTGGAGAAGGAACTGTCTTTAGAAAAATATCTC	intergenic							9.96643	44.6557	3.60179	5.21629
ASHGA5P035408	2.32137	2.32137	1.21497	up	noncoding	NR_045786	LOC100861402	RefSeq	2992	chr2	-	169628460	169642939	NR_045787	GAATTGTCTTAAGAAAACAAGTAAGGTTTTGTCACCTATCCTATTTCTCACTGCAAGTTG	natural antisense	NM_001256126	CERS6	ceramide synthase 6 isoform 1	+	169312758	169631644	58.1419	195.608	6.13335	7.34832
ASHGA5P035408	2.32137	2.32137	1.21497	up	noncoding	NR_045786	LOC100861402	RefSeq	2992	chr2	-	169628460	169642939	NR_045787	GAATTGTCTTAAGAAAACAAGTAAGGTTTTGTCACCTATCCTATTTCTCACTGCAAGTTG	natural antisense	NM_203463	CERS6	ceramide synthase 6 isoform 2	+	169312758	169631644	58.1419	195.608	6.13335	7.34832
ASHGA5P038975	2.45401	2.45401	1.29514	up	noncoding	ENST00000507924	RP11-124N2.1	GENCODE	444	chr3	+	125803169	125814192	ENST00000511301	GCTACGGGAGAGGCGCCTATGCGGCTGCAGGTTTTATTATGGAGCTGTCAAGGTAGAAAG	intronic antisense	NM_001164475	SLC41A3	solute carrier family 41 member 3 isoform 5	-	125725199	125820391	10.8248	38.7935	3.71516	5.0103
ASHGA5P040182	2.15569	2.15569	1.10815	up	noncoding	NR_033797	DKFZP434I0714	RefSeq	3020	chr4	+	153457415	153460415		TCGTTATTCCATATCAGTGGCTTTTACTGTCAAAGATTGTGTAAGCTAAATTATCTGGCA	intergenic							28.893	90.1352	5.11694	6.22509
ASHGA5P054740	2.55066	2.55066	1.35087	up	noncoding	uc009vjd.2	WASH7P	UCSC_knowngene	1101	chr1	-	15795	18061	uc009viq.3	GGCCCTGCAGGTCTGCTGGCCGCGCATATAGCCTGTCACACACCAGGAGGACTGGATACT	intergenic							36.1395	133.137	5.44249	6.79336
ASHGA5P014142	2.63694	2.63694	1.39887	up	noncoding	ENST00000400178	LINC00478	GENCODE	700	chr21	+	17443433	17979450		TCATCAGAGAGCATTTTACTACTGAGCTGCAAAGATGACAAGAGCACCTCAAAGGCAGCA	intergenic							617.744	2273.48	9.51968	10.9185
ASHGA5P058901	8.8883	8.8883	3.15191	up	noncoding	uc.446-	uc.446	UCR	272	chr19	-	30747853	30748125		CAGATGGGTGCTACTTTGTTTATAAAAGATCAACAGAATATTCGGCTGTAAATGAAGACA	intergenic							5	54.9249	2.36009	5.51199
ASHGA5P058208	2.24476	2.24476	1.16656	up	noncoding	TCONS_00028195	XLOC_013547	LincRNAs identified by Cabili et al	306	chr20	+	46653997	46691515		TTCCATGAAGACAATGCCACTTGGAATCTGATAACAATTGCGGGTCCAGATGACTCTCGT	intergenic							18.1413	59.2854	4.45573	5.6223
ASHGA5P041795	2.31582	2.31582	1.21152	up	noncoding	uc003ojj.3	DQ572964	UCSC_knowngene	2090	chr6	-	34247455	34249545		TTTGAGCTGTGTGGGAGGGAAGGGCATTGAAATTGTAGGTTGTAATCTTGTGCCAACCAA	intergenic							2702.41	8654.02	11.6343	12.8458
ASHGA5P017744	4.36691	4.36691	2.12661	up	noncoding	ENST00000445287	RP11-110H10.2	GENCODE	1006	chr10	-	18292032	18296199		GCTCATTTCATTAAATGGACAATGGTTGGATTCTGCTTCATTAGTAGTCAATCTCAATGA	natural antisense	NM_001145195	SLC39A12	zinc transporter ZIP12 isoform 1 precursor	+	18240767	18332221	5.25468	34.539	2.71592	4.84254
ASHGA5P017744	4.36691	4.36691	2.12661	up	noncoding	ENST00000445287	RP11-110H10.2	GENCODE	1006	chr10	-	18292032	18296199		GCTCATTTCATTAAATGGACAATGGTTGGATTCTGCTTCATTAGTAGTCAATCTCAATGA	natural antisense	NM_152725	SLC39A12	zinc transporter ZIP12 isoform 2 precursor	+	18240767	18332221	5.25468	34.539	2.71592	4.84254
ASHGA5P014918	2.15457	2.15457	1.1074	up	noncoding	ENST00000414740	RP11-330A16.1	GENCODE	147	chr6	-	14597744	14599921		CGGAGGTAAGGATTCTACATCGTTAGGAGAAAAGAAAAAGGAGAATTTGGGCTTGCACTG	intergenic							7.85351	25.1326	3.2694	4.3768
ASHGA5P035999	12.0758	12.0758	3.59405	up	noncoding	uc002suw.1	BC016831	UCSC_knowngene	1119	chr2	+	96331831	96334463		TCTCACAATTTTGGTTGACAGTCAAGTAAATTGCAGCTACTTATCAAGCACTTTTGAATG	intergenic							63.5193	1094.82	6.25717	9.85122
ASHGA5P019608	2.04125	2.04125	1.02945	up	noncoding	NR_024526	ARL6IP6	RefSeq	1804	chr2	+	153574406	153617767		TACGCACCAGAGTTGCATGCTGAGAATTTGAAAAATGAAGATGATGTAGACACTGGACTA	exon sense-overlapping	NM_152522	ARL6IP6	ADP-ribosylation factor-like protein 6-interacting protein 6	+	153574406	153617767	826.21	2346.7	9.93755	10.967
ASHGA5P020201	5.05466	5.05466	2.33761	up	noncoding	ENST00000509463	RP11-597D13.9	GENCODE	692	chr4	+	159092379	159120603		GCTTCGGGATGAAATGACCAGTGCTTTGGTTAAGAATGCACATTATACTGCAGTTCTTTG	natural antisense	NM_001031700	FAM198B	protein FAM198B isoform 1	-	159045731	159094202	5.69966	43.0126	2.82467	5.16229
ASHGA5P020201	5.05466	5.05466	2.33761	up	noncoding	ENST00000509463	RP11-597D13.9	GENCODE	692	chr4	+	159092379	159120603		GCTTCGGGATGAAATGACCAGTGCTTTGGTTAAGAATGCACATTATACTGCAGTTCTTTG	natural antisense	NM_001128424	FAM198B	protein FAM198B isoform 2	-	159045731	159094202	5.69966	43.0126	2.82467	5.16229
ASHGA5P020201	5.05466	5.05466	2.33761	up	noncoding	ENST00000509463	RP11-597D13.9	GENCODE	692	chr4	+	159092379	159120603		GCTTCGGGATGAAATGACCAGTGCTTTGGTTAAGAATGCACATTATACTGCAGTTCTTTG	natural antisense	NM_016613	FAM198B	protein FAM198B isoform 2	-	159045731	159093718	5.69966	43.0126	2.82467	5.16229
ASHGA5P023479	3.6071	3.6071	1.85084	up	noncoding	ENST00000581801	LINC00511	GENCODE	379	chr17	-	70319298	70588494		TGGGTGCTTTGAACCAGGAAAGGACAAGAAAGAGGAACTCTGAAAGCCACATGTTGAGAT	intergenic							44.3422	230.714	5.73768	7.58852
ASHGA5P032630	3.47168	3.47168	1.79563	up	noncoding	ENST00000583460	LINC00511	GENCODE	757	chr17	-	70379095	70381264		TCTGTCCAGGGGGCTTTGGGATAGGCTAACTCGTATTATATGTGTACACATGCACATTTC	intergenic							15.1896	76.9478	4.2001	5.99573
ASHGA5P028116	11.4037	11.4037	3.51144	up	noncoding	ENST00000545188	RP11-221N13.4	GENCODE	547	chr12	+	66038176	66041635		GTCAACCTTTAAATCAGAAAAGGAGCTGGAGGATGCAATTCATTGATGTATAGAAAGTTT	intergenic							5	70.5919	2.36009	5.87152
ASHGA5P042273	2.20685	2.20685	1.14199	up	noncoding	ENST00000426374	RP1-135L22.1	GENCODE	387	chr6	+	21354641	21355527		CTAGTACTTTTGGGTGCTCAAAGACACTTTTGGGAGAAACATATATATTAACTTCCTCTT	intergenic							8.24998	27.0015	3.33884	4.48082
ASHGA5P032121	4.24493	4.24493	2.08574	up	noncoding	ENST00000438139	RP11-38O14.5	pseudogene	1239	chr1	-	202955684	202957710	NR_036557	TTTGCTAGCAACCTCTCTGATTACTTTCTTTTGTTGGAAGATCATATTCATTGCACCCCC								5	26.3448	2.36009	4.44582
ASHGA5P027435	2.71625	2.71625	1.44162	up	noncoding	NR_026836	TRHDE-AS1	RefSeq	3175	chr12	-	72656326	72667289		GCAAGTAGATGAGAGACGAATGTTCATGTTTCTATATGGTCTGAATAAAAGTGTTATCAC	natural antisense	NM_013381	TRHDE	thyrotropin-releasing hormone-degrading ectoenzyme	+	72666528	73059422	11.8677	47.1306	3.85344	5.29505
ASHGA5P034317	2.06088	2.06088	1.04326	up	noncoding	uc002pzf.1	AK097590	UCSC_knowngene	2047	chr19	-	52897579	52901010	uc002pzg.1	CAACAGAAAATATGTTGGTTGTGCAGGCTAATACCTTTCCCAAAGGAAGGTAGCTACATC	bidirectional	NM_032423	ZNF528	zinc finger protein 528	+	52901120	52921657	13.6289	41.0922	4.05275	5.09601
ASHGA5P018239	2.05653	2.05653	1.04021	up	noncoding	ENST00000451035	TSPEAR-AS1	GENCODE	1388	chr21	+	45926689	45935738		ATGAAAGGAGCTCGTAGATGACGGAGTTGATGACATAGGAATCATTCTGGACTTGCATCT	natural antisense	NM_144991	TSPEAR	protein TSPEAR precursor	-	45917774	46131495	8.33895	25.4289	3.35413	4.39434
ASHGA5P032317	2.84328	2.84328	1.50756	up	noncoding	ENST00000493028	RPL21P123	pseudogene	407	chr17	-	28043296	28043703	ENST00000439177	TCCTGAAGCACGTGAAAGAAAATGATCAGAAAAAGAAGCCAAAGAGAAAGGTACCTGGGT								522.579	2082.14	9.28024	10.7878
ASHGA5P037245	2.0798	2.0798	1.05644	up	noncoding	ENST00000457162	AF129075.5	GENCODE	355	chr21	-	30430393	30431977		TGCACTTAGGTTCTAAAATTATGCTTAATGCCTTTAATTCAGTCTGAAATTACTCTCAAT	intron sense-overlapping	NM_006585	CCT8	T-complex protein 1 subunit theta	-	30428647	30446010	8.31233	25.638	3.34995	4.4064
ASHGA5P029819	2.18397	2.18397	1.12695	up	noncoding	ENST00000424435	RP11-350G8.5	GENCODE	1756	chr1	-	154374803	154379040		TTTGCCTAAAGCAGAAGTCTACAGGAGACCCACAGAATAAATATGTAAGGTTATTTTGAA	intronic antisense	NM_000565	IL6R	interleukin-6 receptor subunit alpha isoform 1 precursor	+	154377668	154441926	28.229	89.3007	5.08433	6.21128
ASHGA5P029819	2.18397	2.18397	1.12695	up	noncoding	ENST00000424435	RP11-350G8.5	GENCODE	1756	chr1	-	154374803	154379040		TTTGCCTAAAGCAGAAGTCTACAGGAGACCCACAGAATAAATATGTAAGGTTATTTTGAA	intronic antisense	NM_001206866	IL6R	interleukin-6 receptor subunit alpha isoform 3 precursor	+	154377668	154410561	28.229	89.3007	5.08433	6.21128
ASHGA5P029819	2.18397	2.18397	1.12695	up	noncoding	ENST00000424435	RP11-350G8.5	GENCODE	1756	chr1	-	154374803	154379040		TTTGCCTAAAGCAGAAGTCTACAGGAGACCCACAGAATAAATATGTAAGGTTATTTTGAA	intronic antisense	NM_181359	IL6R	interleukin-6 receptor subunit alpha isoform 2 precursor	+	154377668	154441926	28.229	89.3007	5.08433	6.21128
ASHGA5P021495	2.20423	2.20423	1.14027	up	noncoding	NR_045636	BOLA3-AS1	RefSeq	4064	chr2	+	74375107	74379516	NR_045634, NR_045637	ACACTCCAAGGTGCGGGGACTCGTGGAAGGATTTGATTCGCGCTTGAGAAAGATCGCTCC	natural antisense	ENST00000327428	BOLA3	bolA homolog 3 (E. coli) [Source:HGNC Symbol;Acc:24415]	-	74362524	74375121	22.4237	71.8155	4.75632	5.8966
ASHGA5P043000	2.59077	2.59077	1.37338	up	noncoding	uc003tep.1	DPY19L2P1	UCSC_knowngene	2842	chr7	-	35119600	35187494	ENST00000497063, NM_173812, uc010kwz.1	CAATAGTGCTTTGAAAAGTGGTAGTTATCTTGAAGATAGATACTCTTGCCAAATGCAAAG	intergenic							65.9463	246.289	6.30881	7.68219
ASHGA5P043536	2.27795	2.27795	1.18774	up	noncoding	ENST00000564613	GS1-465N13.1	GENCODE	4574	chr7	+	19037465	19042039		CAATGGTGTGTTCCAAATTATTGTTGGTGTTGTTAATGTCATGACTCTCCTTTGAATAGA	intergenic							157.481	510.36	7.55844	8.74618
ASHGA5P032510	2.13358	2.13358	1.09328	up	noncoding	ENST00000504438	RP11-463M16.4	pseudogene	285	chr17	-	46952275	46952560	NM_001005849, NM_006937	TTTAAGATTAAGAGGCATACACCACTCAGTAAACTAATGAAAGCCTATTGTGAACAACAG								7165.37	21079.3	13.0345	14.1278
ASHGA5P054952	2.9288	2.9288	1.55031	up	noncoding	TCONS_00008715	XLOC_004227	LincRNAs identified by Cabili et al	340	chr4	-	189738715	189739606		CTCTCTTCTGGTAAGTGAGAAAACATTTTTATTCCTGTTTTCCATCTTCTGCAGTTTCAC	intergenic							9.4285	40.5969	3.52774	5.07805
ASHGA5P030666	3.59193	3.59193	1.84476	up	noncoding	ENST00000561283	RP11-307C19.1	GENCODE	3814	chr15	+	77817881	77826452		GGGGGCATCGCCCATCACACACCAACATTGCTCTTGACATATTTATGGCTCCAATAAAAT	intergenic							26.0468	135.133	4.96889	6.81365
ASHGA5P041901	2.29592	2.29592	1.19907	up	noncoding	NR_026807	LINC00472	RefSeq	2933	chr6	-	72124148	72130448		GGTTGACTGCTCTGGTGTTTTTATATTCATTCGTGCTTTAGCATATAAATTCTTCAGCAT	intergenic							312.776	1013.35	8.53959	9.73866
ASHGA5P019917	2.94709	2.94709	1.55929	up	noncoding	NR_049768	LARP7	RefSeq	2189	chr4	+	113558119	113578748		CACGAGTTAAACAGATGTTGATATATCACTACTTGTGTCTTTTAACAAAATGAAAAAATT	exon sense-overlapping	NM_001267039	LARP7	la-related protein 7 isoform 2	+	113558119	113578748	138.275	580.953	7.37471	8.934
ASHGA5P019917	2.94709	2.94709	1.55929	up	noncoding	NR_049768	LARP7	RefSeq	2189	chr4	+	113558119	113578748		CACGAGTTAAACAGATGTTGATATATCACTACTTGTGTCTTTTAACAAAATGAAAAAATT	exon sense-overlapping	NM_015454	LARP7	la-related protein 7 isoform 1	+	113558611	113578748	138.275	580.953	7.37471	8.934
ASHGA5P019917	2.94709	2.94709	1.55929	up	noncoding	NR_049768	LARP7	RefSeq	2189	chr4	+	113558119	113578748		CACGAGTTAAACAGATGTTGATATATCACTACTTGTGTCTTTTAACAAAATGAAAAAATT	exon sense-overlapping	NM_016648	LARP7	la-related protein 7 isoform 1	+	113558119	113578748	138.275	580.953	7.37471	8.934
ASHGA5P019917	2.94709	2.94709	1.55929	up	noncoding	NR_049768	LARP7	RefSeq	2189	chr4	+	113558119	113578748		CACGAGTTAAACAGATGTTGATATATCACTACTTGTGTCTTTTAACAAAATGAAAAAATT	natural antisense	NM_018392	C4orf21	prematurely terminated mRNA decay factor-like	-	113460488	113558151	138.275	580.953	7.37471	8.934
ASHGA5P033778	2.27852	2.27852	1.1881	up	noncoding	ENST00000577906	RP11-13N13.2	GENCODE	745	chr18	+	19210098	19213485		CTGATACTGGCCTTTATTAATGTGAAATTCTTGTGGATCTGTGAAATAAAGAGGAGTACT	exon sense-overlapping	NM_006938	SNRPD1	small nuclear ribonucleoprotein Sm D1	+	19192259	19210208	431.761	1379.48	9.00212	10.1902
ASHGA5P033210	4.37782	4.37782	2.13021	up	noncoding	ENST00000514468	RP11-893F2.6	GENCODE	455	chr17	+	48292054	48292781		CATCTCTGGATGTATTTGGAGCTCATTTGTCTGACGGTTTTTGAATGCTATCTTTTAAAA	intergenic							56.381	356.25	6.08855	8.21876
ASHGA5P019002	3.084	3.084	1.6248	up	noncoding	NR_026665	CD58	RefSeq	1188	chr1	-	117057155	117113715		TATATGAATGTTCTTTAATTGAGAAGACAATTTCTTCATTTTTAGGTATTCTGAAATGTG	exon sense-overlapping	NM_001144822	CD58	lymphocyte function-associated antigen 3 isoform 2	-	117061321	117113715	91.2721	402.482	6.77522	8.40002
ASHGA5P019002	3.084	3.084	1.6248	up	noncoding	NR_026665	CD58	RefSeq	1188	chr1	-	117057155	117113715		TATATGAATGTTCTTTAATTGAGAAGACAATTTCTTCATTTTTAGGTATTCTGAAATGTG	exon sense-overlapping	NM_001779	CD58	lymphocyte function-associated antigen 3 isoform 1	-	117057155	117113715	91.2721	402.482	6.77522	8.40002
ASHGA5P048778	2.18892	2.18892	1.13022	up	noncoding	NR_045566	BBS4	RefSeq	2828	chr15	+	72978519	73030817		GGGCGACACGGTCCCCTTTTTACTGTCCCGGGAACTGGTCGCCTGGGGCAAGTCTGGATA	exon sense-overlapping	NM_001252678	BBS4	Bardet-Biedl syndrome 4 protein isoform 2	+	72978519	73030817	121.75	382.457	7.19182	8.32204
ASHGA5P048778	2.18892	2.18892	1.13022	up	noncoding	NR_045566	BBS4	RefSeq	2828	chr15	+	72978519	73030817		GGGCGACACGGTCCCCTTTTTACTGTCCCGGGAACTGGTCGCCTGGGGCAAGTCTGGATA	exon sense-overlapping	NM_033028	BBS4	Bardet-Biedl syndrome 4 protein isoform 1	+	72978519	73030817	121.75	382.457	7.19182	8.32204
ASHGA5P048486	2.19361	2.19361	1.13331	up	noncoding	ENST00000584831	RP11-158I9.7	GENCODE	2576	chr11	-	118821577	118824153		ACCAGTCATTCAGGGTTGGAGGAGACTTGAATGCTCCATTTTAAAAAATGTAGCCGCCCT	intergenic							11.7274	37.6465	3.83531	4.96862
ASHGA5P051003	2.16192	2.16192	1.11231	up	noncoding	NR_038341	STK4-AS1	RefSeq	2129	chr20	-	43592439	43595099		GTTCGGGCGTGAGTCTTGTGGCGCGGTGGGGCGCGGACCCGGAACCGCCAAGTGGTGAAG	bidirectional	NM_006282	STK4	serine/threonine-protein kinase 4	+	43595119	43708593	32.472	101.22	5.28322	6.39553
ASHGA5P044703	14.5706	14.5706	3.86499	up	noncoding	ENST00000521141	RP11-459E5.1	GENCODE	1630	chr8	+	22605015	22615705		AAAGAAACTCCTGGTGTTCTCTGTAGCCTGATTTCATCTCTACTAAACGCTATTTTGAAA	intronic antisense	NM_144962	PEBP4	phosphatidylethanolamine-binding protein 4 precursor	-	22570764	22785421	40.8142	848.79	5.61872	9.4837
ASHGA5P016599	14.1096	14.1096	3.81861	up	noncoding	NR_027429	LOC219347	RefSeq	3972	chr10	-	81805988	81838949		TAGAACAAAGATTTCGCAGGTGGTGAGTCTCAAAGGCGAAGCTGAATGAGGCAAGAATCT	natural antisense	NM_001270367	C10orf57	transmembrane protein C10orf57 isoform 2	+	81838778	81852307	5	87.4343	2.36009	6.17869
ASHGA5P016599	14.1096	14.1096	3.81861	up	noncoding	NR_027429	LOC219347	RefSeq	3972	chr10	-	81805988	81838949		TAGAACAAAGATTTCGCAGGTGGTGAGTCTCAAAGGCGAAGCTGAATGAGGCAAGAATCT	natural antisense	NM_001270368	C10orf57	transmembrane protein C10orf57 isoform 3	+	81838778	81852307	5	87.4343	2.36009	6.17869
ASHGA5P016599	14.1096	14.1096	3.81861	up	noncoding	NR_027429	LOC219347	RefSeq	3972	chr10	-	81805988	81838949		TAGAACAAAGATTTCGCAGGTGGTGAGTCTCAAAGGCGAAGCTGAATGAGGCAAGAATCT	natural antisense	NM_001270369	C10orf57	transmembrane protein C10orf57 isoform 3	+	81838778	81852307	5	87.4343	2.36009	6.17869
ASHGA5P016599	14.1096	14.1096	3.81861	up	noncoding	NR_027429	LOC219347	RefSeq	3972	chr10	-	81805988	81838949		TAGAACAAAGATTTCGCAGGTGGTGAGTCTCAAAGGCGAAGCTGAATGAGGCAAGAATCT	natural antisense	NM_001270370	C10orf57	transmembrane protein C10orf57 isoform 4	+	81838401	81852307	5	87.4343	2.36009	6.17869
ASHGA5P016599	14.1096	14.1096	3.81861	up	noncoding	NR_027429	LOC219347	RefSeq	3972	chr10	-	81805988	81838949		TAGAACAAAGATTTCGCAGGTGGTGAGTCTCAAAGGCGAAGCTGAATGAGGCAAGAATCT	natural antisense	NM_001270371	C10orf57	transmembrane protein C10orf57 isoform 5	+	81838401	81852307	5	87.4343	2.36009	6.17869
ASHGA5P016599	14.1096	14.1096	3.81861	up	noncoding	NR_027429	LOC219347	RefSeq	3972	chr10	-	81805988	81838949		TAGAACAAAGATTTCGCAGGTGGTGAGTCTCAAAGGCGAAGCTGAATGAGGCAAGAATCT	natural antisense	NM_001270372	C10orf57	transmembrane protein C10orf57 isoform 6	+	81838401	81852307	5	87.4343	2.36009	6.17869
ASHGA5P016599	14.1096	14.1096	3.81861	up	noncoding	NR_027429	LOC219347	RefSeq	3972	chr10	-	81805988	81838949		TAGAACAAAGATTTCGCAGGTGGTGAGTCTCAAAGGCGAAGCTGAATGAGGCAAGAATCT	natural antisense	NM_001270373	C10orf57	transmembrane protein C10orf57 isoform 6	+	81838401	81852307	5	87.4343	2.36009	6.17869
ASHGA5P016599	14.1096	14.1096	3.81861	up	noncoding	NR_027429	LOC219347	RefSeq	3972	chr10	-	81805988	81838949		TAGAACAAAGATTTCGCAGGTGGTGAGTCTCAAAGGCGAAGCTGAATGAGGCAAGAATCT	natural antisense	NM_025125	C10orf57	transmembrane protein C10orf57 isoform 1	+	81838401	81852307	5	87.4343	2.36009	6.17869
ASHGA5P051569	2.87141	2.87141	1.52176	up	noncoding	uc011bfh.2	ID2B	UCSC_knowngene	1173	chr3	-	62109158	62110392	NM_002166	GGAGTTAATGTCAAATGACAGGAAAGCACTGTGTGGCTGAATAATCATGACTTCTTTTTT	intronic antisense	NM_002841	PTPRG	receptor-type tyrosine-protein phosphatase gamma	+	61547242	62280573	4727.46	18688.5	12.4351	13.9569
ASHGA5P044472	4.34243	4.34243	2.1185	up	noncoding	TCONS_00018424	XLOC_008719	LincRNAs identified by Cabili et al	335	chr10	-	6298405	6316084		TTAAAGCTTTCCAGGGCAATGAATGAAGTCAGACCACTGACAACAGCCACCTTGTGGAAA	intergenic							8.24937	52.8586	3.3387	5.45721
ASHGA5P043550	2.2247	2.2247	1.15361	up	noncoding	NR_038393	LOC100506178	RefSeq	2434	chr7	+	22602955	22613617		GAATTTGGATGGGTACAAAGTCCAGAGAATTAGCTTGAGGAAAATGAACCAGGATTCACA	intronic antisense	ENST00000439708	STEAP1B	STEAP family member 1B [Source:HGNC Symbol;Acc:41907]	-	22532295	22672544	115.711	369.513	7.11815	8.27177
ASHGA5P041298	2.50983	2.50983	1.32759	up	noncoding	NR_027706	FLJ11235	RefSeq	1406	chr5	+	111755279	111756677		CAGCATAACCGCCAAAGTGCAATATAAATTTCTGAACTTTACCTAGGCTATGAATAAAAC	bidirectional	NM_022140	EPB41L4A	band 4.1-like protein 4A	-	111498314	111755010	572.596	2014.75	9.41382	10.7414
ASHGA5P038716	2.47513	2.47513	1.3075	up	noncoding	ENST00000455626	AC107622.1	GENCODE	2041	chr3	+	20383959	20392420		CCATGATTGATAGTGGATGCCCAATAAATGCATTCCAAAATATATGGATGCCCAATAAAT	intergenic							9.99675	36.1921	3.60602	4.91352
ASHGA5P051976	3.9528	3.9528	1.98288	up	noncoding	ENST00000508147	RP11-622A1.2	GENCODE	455	chr4	+	74375915	74394439		ACAGAATGCCTCTAGATAAAGAAATGCTATTCCTATGTCAACTTGCTATGCAAAGTGTGG	intergenic							20.4912	118.006	4.63012	6.61299
ASHGA5P031000	4.07393	4.07393	2.02642	up	noncoding	ENST00000576433	RP11-626G11.5	GENCODE	455	chr16	-	19074075	19078717		TATGATTTCTCACCCAAGTTCCTGGGGAAAAGGATCATGAGGGAATTACTTATTAACAAG	natural antisense	NM_001160364	TMC7	transmembrane channel-like protein 7 isoform b	+	18995608	19075262	5	25.2906	2.36009	4.3865
ASHGA5P031000	4.07393	4.07393	2.02642	up	noncoding	ENST00000576433	RP11-626G11.5	GENCODE	455	chr16	-	19074075	19078717		TATGATTTCTCACCCAAGTTCCTGGGGAAAAGGATCATGAGGGAATTACTTATTAACAAG	natural antisense	NM_024847	TMC7	transmembrane channel-like protein 7 isoform a	+	18995255	19075262	5	25.2906	2.36009	4.3865
ASHGA5P021967	2.73295	2.73295	1.45046	up	noncoding	ENST00000545800	RP11-783K16.13	GENCODE	853	chr11	-	64014410	64016966		GTGGCACAAGCCTTCTGAGGAAATGCAGGCACAGAGGAAGACATTCATTCTTTCAAAATC	exon sense-overlapping	NM_138689	PPP1R14B	protein phosphatase 1 regulatory subunit 14B	-	64011950	64014413	33.2356	130.929	5.3179	6.76836
ASHGA5P020119	2.58147	2.58147	1.36819	up	noncoding	NR_024610	HINT1	RefSeq	971	chr5	-	130494874	130501034		TGATGAAAGTAGTGTTGAATATCTCATGTAAGAGTATTTTACTGCATATCACCAGTCTGG	exon sense-overlapping	NM_005340	HINT1	histidine triad nucleotide-binding protein 1	-	130494874	130501034	318.994	1161.28	8.56682	9.93501
ASHGA5P015879	4.26132	4.26132	2.0913	up	noncoding	ENST00000424364	LINC00486	GENCODE	691	chr2	+	33066080	33127190	NR_027099, uc002rop.1	TGAAACTGTGATCTTTTGAATGTAATCCAGGAAAGGAATGGAAAGGAAAGAAGTGCTCAG	intergenic							10.955	68.305	3.73436	5.82566
ASHGA5P025487	3.38876	3.38876	1.76076	up	noncoding	NR_003104	POT1	RefSeq	4192	chr7	-	124462439	124570037		GTACTCAAGGTTAAAGACTTAATAAATGAGGTACACTCAGTGAAATTTGCAAACTCTCGA	exon sense-overlapping	NM_001042594	POT1	protection of telomeres protein 1 isoform 4	-	124462439	124570037	9.40982	46.7998	3.52526	5.28602
ASHGA5P025487	3.38876	3.38876	1.76076	up	noncoding	NR_003104	POT1	RefSeq	4192	chr7	-	124462439	124570037		GTACTCAAGGTTAAAGACTTAATAAATGAGGTACACTCAGTGAAATTTGCAAACTCTCGA	exon sense-overlapping	NM_015450	POT1	protection of telomeres protein 1 isoform 1	-	124462439	124570037	9.40982	46.7998	3.52526	5.28602
ASHGA5P040233	2.1768	2.1768	1.12221	up	noncoding	ENST00000508955	RP11-6E9.4	GENCODE	554	chr4	+	170902897	170914957		ATTCTATAACCTACAGGAATCCACTGAATCTGATGTCTTTGGAAGCAATATATTTTCCAG	natural antisense	NM_001009554	MFAP3L	microfibrillar-associated protein 3-like isoform 2	-	170907747	170924935	8.40978	27.1578	3.36678	4.48898
ASHGA5P040233	2.1768	2.1768	1.12221	up	noncoding	ENST00000508955	RP11-6E9.4	GENCODE	554	chr4	+	170902897	170914957		ATTCTATAACCTACAGGAATCCACTGAATCTGATGTCTTTGGAAGCAATATATTTTCCAG	natural antisense	NM_021647	MFAP3L	microfibrillar-associated protein 3-like isoform 1 precursor	-	170907747	170947429	8.40978	27.1578	3.36678	4.48898
ASHGA5P042362	5.0448	5.0448	2.3348	up	noncoding	NR_002812	HCG26	RefSeq	1180	chr6	+	31439005	31440185		GCAGGTTGTTTAACCTTATATGTACAGTTTCACATATGTATAAAAACAGTAGTTTGGGCC	intergenic							15.6335	114.908	4.24018	6.57498
ASHGA5P046973	2.42157	2.42157	1.27595	up	noncoding	ENST00000505481	NRG3-AS1	GENCODE	550	chr10	-	83992005	83992676		CAAGTCATCCAATCCATGTTAAAACAGGCTGGATTCTTGCATCATAAGACGTTAATTTAT	intronic antisense	NM_001010848	NRG3	pro-neuregulin-3, membrane-bound isoform isoform 1	+	83635069	84746935	7.61052	27.374	3.22515	4.5011
ASHGA5P046973	2.42157	2.42157	1.27595	up	noncoding	ENST00000505481	NRG3-AS1	GENCODE	550	chr10	-	83992005	83992676		CAAGTCATCCAATCCATGTTAAAACAGGCTGGATTCTTGCATCATAAGACGTTAATTTAT	intronic antisense	NM_001165972	NRG3	pro-neuregulin-3, membrane-bound isoform isoform 2	+	83635069	84746935	7.61052	27.374	3.22515	4.5011
ASHGA5P046973	2.42157	2.42157	1.27595	up	noncoding	ENST00000505481	NRG3-AS1	GENCODE	550	chr10	-	83992005	83992676		CAAGTCATCCAATCCATGTTAAAACAGGCTGGATTCTTGCATCATAAGACGTTAATTTAT	intronic antisense	NM_001165973	NRG3	pro-neuregulin-3, membrane-bound isoform isoform 3	+	83637442	84746935	7.61052	27.374	3.22515	4.5011
ASHGA5P051382	2.41442	2.41442	1.27168	up	noncoding	ENST00000455811	AC087859.1	GENCODE	524	chr3	-	8540170	8543315		GCTGGAAACATCAAGGTAAATAAAAGAGTTCTTCTCCTTGGAGAACATATTGGTCTAATA	bidirectional	NM_014583	LMCD1	LIM and cysteine-rich domains protein 1	+	8543510	8609806	27.6295	96.3172	5.05424	6.32591
ASHGA5P028228	2.31712	2.31712	1.21234	up	noncoding	ENST00000552238	RP11-541G9.1	GENCODE	573	chr12	+	97379433	97579387		CTGTGAAGGAGAGGTTGGTTAGAAACTGAATTCCACAGTAGCCACATGTGTCCAAAGTAT	intergenic							8.97943	30.7919	3.45983	4.67217
ASHGA5P033496	2.34884	2.34884	1.23195	up	noncoding	ENST00000455599	RP11-177F11.1	GENCODE	316	chr1	-	240563970	240564423		GGTTCTAAAGAAATTTACATGGGGAGAGAGTACATATGGTGAGCCACTGTTGAGATTGGG	intronic antisense	NM_020066	FMN2	formin-2	+	240255184	240638489	7.65943	26.7435	3.23479	4.46674
ASHGA5P054204	2.65715	2.65715	1.40988	up	noncoding	ENST00000412436	RP13-228J13.1	GENCODE	1329	chrX	-	154576449	154581271	NR_039991	CATTGTTGAGAAGGACCGGTTGCAAATTTCCAAAAAGGAGAGTAAAATAATTAATGAGTC	intergenic							6.47626	25.6157	2.9954	4.40528
ASHGA5P029713	2.02981	2.02981	1.02134	up	noncoding	ENST00000557524	RP11-895M11.3	GENCODE	303	chr14	+	91884609	91887520		GCTCAAGGTGATGCATGTAAAAAGATTGTGGAAGCCATAAAGCTTTATAGAGATACATAA	bidirectional	NM_001080414	CCDC88C	protein Daple	-	91737666	91884188	9.51244	28.5133	3.5399	4.56124
ASHGA5P017425	2.04315	2.04315	1.0308	up	noncoding	ENST00000441442	SGOL1-AS1	GENCODE	499	chr3	+	20215777	20227607		CTTGCTCCATTGACAAGCATTGTGTTGTACATTTTCAGAGAATTTTCTACTCTAGACATT	natural antisense	NM_001012409	SGOL1	shugoshin-like 1 isoform A1	-	20209935	20227698	13.5235	40.4696	4.04251	5.0733
ASHGA5P017425	2.04315	2.04315	1.0308	up	noncoding	ENST00000441442	SGOL1-AS1	GENCODE	499	chr3	+	20215777	20227607		CTTGCTCCATTGACAAGCATTGTGTTGTACATTTTCAGAGAATTTTCTACTCTAGACATT	natural antisense	NM_001012410	SGOL1	shugoshin-like 1 isoform A2	-	20202084	20227698	13.5235	40.4696	4.04251	5.0733
ASHGA5P017425	2.04315	2.04315	1.0308	up	noncoding	ENST00000441442	SGOL1-AS1	GENCODE	499	chr3	+	20215777	20227607		CTTGCTCCATTGACAAGCATTGTGTTGTACATTTTCAGAGAATTTTCTACTCTAGACATT	natural antisense	NM_001012411	SGOL1	shugoshin-like 1 isoform B1	-	20209935	20227698	13.5235	40.4696	4.04251	5.0733
ASHGA5P017425	2.04315	2.04315	1.0308	up	noncoding	ENST00000441442	SGOL1-AS1	GENCODE	499	chr3	+	20215777	20227607		CTTGCTCCATTGACAAGCATTGTGTTGTACATTTTCAGAGAATTTTCTACTCTAGACATT	natural antisense	NM_001012412	SGOL1	shugoshin-like 1 isoform B2	-	20202084	20227698	13.5235	40.4696	4.04251	5.0733
ASHGA5P017425	2.04315	2.04315	1.0308	up	noncoding	ENST00000441442	SGOL1-AS1	GENCODE	499	chr3	+	20215777	20227607		CTTGCTCCATTGACAAGCATTGTGTTGTACATTTTCAGAGAATTTTCTACTCTAGACATT	natural antisense	NM_001012413	SGOL1	shugoshin-like 1 isoform C1	-	20209935	20227698	13.5235	40.4696	4.04251	5.0733
ASHGA5P017425	2.04315	2.04315	1.0308	up	noncoding	ENST00000441442	SGOL1-AS1	GENCODE	499	chr3	+	20215777	20227607		CTTGCTCCATTGACAAGCATTGTGTTGTACATTTTCAGAGAATTTTCTACTCTAGACATT	natural antisense	NM_001199251	SGOL1	shugoshin-like 1 isoform A1	-	20209935	20227724	13.5235	40.4696	4.04251	5.0733
ASHGA5P017425	2.04315	2.04315	1.0308	up	noncoding	ENST00000441442	SGOL1-AS1	GENCODE	499	chr3	+	20215777	20227607		CTTGCTCCATTGACAAGCATTGTGTTGTACATTTTCAGAGAATTTTCTACTCTAGACATT	natural antisense	NM_001199252	SGOL1	shugoshin-like 1 isoform A2	-	20202084	20227724	13.5235	40.4696	4.04251	5.0733
ASHGA5P017425	2.04315	2.04315	1.0308	up	noncoding	ENST00000441442	SGOL1-AS1	GENCODE	499	chr3	+	20215777	20227607		CTTGCTCCATTGACAAGCATTGTGTTGTACATTTTCAGAGAATTTTCTACTCTAGACATT	natural antisense	NM_001199253	SGOL1	shugoshin-like 1 isoform B1	-	20209935	20227724	13.5235	40.4696	4.04251	5.0733
ASHGA5P017425	2.04315	2.04315	1.0308	up	noncoding	ENST00000441442	SGOL1-AS1	GENCODE	499	chr3	+	20215777	20227607		CTTGCTCCATTGACAAGCATTGTGTTGTACATTTTCAGAGAATTTTCTACTCTAGACATT	natural antisense	NM_001199254	SGOL1	shugoshin-like 1 isoform B2	-	20202084	20227724	13.5235	40.4696	4.04251	5.0733
ASHGA5P017425	2.04315	2.04315	1.0308	up	noncoding	ENST00000441442	SGOL1-AS1	GENCODE	499	chr3	+	20215777	20227607		CTTGCTCCATTGACAAGCATTGTGTTGTACATTTTCAGAGAATTTTCTACTCTAGACATT	natural antisense	NM_001199255	SGOL1	shugoshin-like 1 isoform C1	-	20209935	20227724	13.5235	40.4696	4.04251	5.0733
ASHGA5P017425	2.04315	2.04315	1.0308	up	noncoding	ENST00000441442	SGOL1-AS1	GENCODE	499	chr3	+	20215777	20227607		CTTGCTCCATTGACAAGCATTGTGTTGTACATTTTCAGAGAATTTTCTACTCTAGACATT	natural antisense	NM_001199256	SGOL1	shugoshin-like 1 isoform C2	-	20202084	20227724	13.5235	40.4696	4.04251	5.0733
ASHGA5P017425	2.04315	2.04315	1.0308	up	noncoding	ENST00000441442	SGOL1-AS1	GENCODE	499	chr3	+	20215777	20227607		CTTGCTCCATTGACAAGCATTGTGTTGTACATTTTCAGAGAATTTTCTACTCTAGACATT	natural antisense	NM_001199257	SGOL1	shugoshin-like 1 isoform D1	-	20202084	20227724	13.5235	40.4696	4.04251	5.0733
ASHGA5P017425	2.04315	2.04315	1.0308	up	noncoding	ENST00000441442	SGOL1-AS1	GENCODE	499	chr3	+	20215777	20227607		CTTGCTCCATTGACAAGCATTGTGTTGTACATTTTCAGAGAATTTTCTACTCTAGACATT	natural antisense	NM_138484	SGOL1	shugoshin-like 1 isoform C2	-	20202084	20227698	13.5235	40.4696	4.04251	5.0733
ASHGA5P040216	59.9456	59.9456	5.90558	up	noncoding	ENST00000512831	AC005150.1	GENCODE	628	chr4	+	163661819	163663200		GCTGGTGTCTTTAGAGGTAGCATTGCATTTCATTGGCATATGTTTTATTTAGTCTTTCTA	intergenic							10.4585	904.226	3.66428	9.56986
ASHGA5P036431	2.00961	2.00961	1.00692	up	noncoding	uc002vga.1	AX747067	UCSC_knowngene	2348	chr2	+	217079049	217081397		CACAGGAAAAGGAATTCAGGGGCTGCTTCAGAATCCCATCTTTGCCAGATACGTTAACTT	intergenic							216.229	618.108	8.01529	9.0222
ASHGA5P031906	4.34567	4.34567	2.11958	up	noncoding	uc002fch.1	AK055364	UCSC_knowngene	2941	chr16	+	72459846	72462787		ACAGCAGCTGGTTAGCCACTACTGGTGACTCTTCAAATATTACTTCATTTTTATTCTGTC	intergenic							16.2264	102.384	4.2932	6.41278
ASHGA5P023380	2.54587	2.54587	1.34816	up	noncoding	ENST00000579714	RP11-94B19.7	GENCODE	598	chr18	-	73966246	73967169		TTAAACACATGGAAATGGAACCCTGAGCAGAGATTGTGGTGGGTATCTGTACAGCCTAAG	intergenic							9.63542	36.0307	3.55822	4.90638
ASHGA5P028820	2.16737	2.16737	1.11594	up	noncoding	DB302874		LincRNAs identified by Khalil et al	561	chr1	+	231429158	231429637		AAATGACCCTCTTATGGAATTATGAAATGGGGTTGTCATGGGGAACAGTGATCTGCAGGG	intergenic							15.0306	47.3174	4.1848	5.30074
ASHGA5P026590	4.34734	4.34734	2.12013	up	noncoding	ENST00000531426	CTA-797E19.1	GENCODE	422	chr11	+	70166033	70167521		TTCTTGAAAGAACTGTAACGTCCGATCGAGGTGGAAGCACTCACTTGTGCTTTGATGCAT	intron sense-overlapping	NM_003626	PPFIA1	liprin-alpha-1 isoform b	+	70116805	70230607	5	26.9839	2.36009	4.48022
ASHGA5P026590	4.34734	4.34734	2.12013	up	noncoding	ENST00000531426	CTA-797E19.1	GENCODE	422	chr11	+	70166033	70167521		TTCTTGAAAGAACTGTAACGTCCGATCGAGGTGGAAGCACTCACTTGTGCTTTGATGCAT	intron sense-overlapping	NM_177423	PPFIA1	liprin-alpha-1 isoform a	+	70116805	70224598	5	26.9839	2.36009	4.48022
ASHGA5P047067	2.00874	2.00874	1.00629	up	noncoding	ENST00000447860	RP11-127O4.3	GENCODE	1013	chr10	-	106234696	106240032		AAATCACAGAATTCCAATCACAGGTTGAAATCCACTTCTCTAAAATCTTTTCGTCTCTGA	intergenic							56.9651	165.894	6.10408	7.11037
ASHGA5P037632	3.78238	3.78238	1.91929	up	noncoding	ENST00000564772	CTA-445C9.15	GENCODE	3054	chr22	-	26917948	26921002		GCAGCATGCATCATTCATTCTGATTCCTTAATTTGCCATATGTGAAAACATGGTAATCTA	intergenic							5.80926	32.8708	2.85016	4.76945
ASHGA5P000390	3.44019	3.44019	1.78249	up	noncoding	chr3:16732325-16743650+	chr3:16732325-16743650	LincRNAs identified by Khalil et al	11325	chr3	+	16757321	16768646		GAGGGCCATTTTGTGGATATTGTGCTCTCTAAACTTGTAGTTGGCTCCAAATTATCACAG	intergenic							6.78215	34.5692	3.06121	4.84369
ASHGA5P039102	2.21311	2.21311	1.14608	up	noncoding	ENST00000460407	RP11-38P22.2	GENCODE	2050	chr3	+	152557178	152559228		TCATAATTGTGGTCACTAGAACTGTACTTACCATGGACAGTTAAAACTGAAAAAGACTCA	intergenic							100.836	320.906	6.92093	8.067
ASHGA5P039686	3.03527	3.03527	1.60182	up	noncoding	ENST00000325407	HSP90AA6P	GENCODE	306	chr4	-	171502620	171526135	ENST00000438353, ENST00000506634, ENST00000506915, NM_001017963, NM_005348	CATAAAGCTTGGAATACATGAAGACTCTCAAAATCAGAAGAAGCTTTCAGAGCTGTTAAG	intergenic							574.712	2444.47	9.41878	11.0206
ASHGA5P043759	2.78095	2.78095	1.47558	up	noncoding	CF129145		LincRNAs identified by Khalil et al	521	chr16	+	86616548	86617070		TGGCTTCATGGTGGATGGAGTCTTGTTTCCATGAAATAAAGGTTGTTTCATAGAATGAAA	intergenic							7.37962	30.5203	3.18279	4.65837
ASHGA5P017056	2.124	2.124	1.08679	up	noncoding	ENST00000437157	RP3-510D11.1	GENCODE	548	chr1	-	9228326	9262678		TTTGCGCAGGTGGAGATCTCGCGGGCCCAGTTCGGAGTCCTGCAAACTGTGGAGGAGATG	intergenic							11.7628	36.5473	3.83996	4.92675
ASHGA5P033294	8.66484	8.66484	3.11517	up	noncoding	NR_046273	LOC729683	RefSeq	2348	chr17	+	61777697	61780045		GGAACTTTTTAGCTCCAAAGTGGTTTGATGACCACAGGCTAAAATTCATAGTCTTAAAAT	natural antisense	ENST00000578402	LIMD2	LIM domain containing 2 [Source:HGNC Symbol;Acc:28142]	-	61775175	61778045	205.072	2508.41	7.93981	11.055
ASHGA5P033294	8.66484	8.66484	3.11517	up	noncoding	NR_046273	LOC729683	RefSeq	2348	chr17	+	61777697	61780045		GGAACTTTTTAGCTCCAAAGTGGTTTGATGACCACAGGCTAAAATTCATAGTCTTAAAAT	natural antisense	ENST00000584645	LIMD2	LIM domain containing 2 [Source:HGNC Symbol;Acc:28142]	-	61775968	61778532	205.072	2508.41	7.93981	11.055
ASHGA5P039862	2.88258	2.88258	1.52736	up	noncoding	ENST00000515188	RP11-302F12.3	GENCODE	408	chr4	+	25610332	25621087		GCACAACTTGGGAAGAGAAAATTTAGGGTTCACAATTGTTTTTAGTTCTGTAATTAAGCC	intergenic							5.80476	25.1287	2.84932	4.37668
ASHGA5P030438	2.90356	2.90356	1.53782	up	noncoding	ENST00000559509	RP11-128A17.1	GENCODE	464	chr15	+	37391539	37392374		GCGGTATCTATAATACGATCCTCTCTCTTTAAAGTATTGTTCAAAGAAAGCAGTGAGAAA	intronic antisense	NM_001220482	MEIS2	homeobox protein Meis2 isoform d	-	37183221	37393500	171.902	714.083	7.68765	9.22548
ASHGA5P030438	2.90356	2.90356	1.53782	up	noncoding	ENST00000559509	RP11-128A17.1	GENCODE	464	chr15	+	37391539	37392374		GCGGTATCTATAATACGATCCTCTCTCTTTAAAGTATTGTTCAAAGAAAGCAGTGAGAAA	intronic antisense	NM_002399	MEIS2	homeobox protein Meis2 isoform f	-	37183221	37393500	171.902	714.083	7.68765	9.22548
ASHGA5P030438	2.90356	2.90356	1.53782	up	noncoding	ENST00000559509	RP11-128A17.1	GENCODE	464	chr15	+	37391539	37392374		GCGGTATCTATAATACGATCCTCTCTCTTTAAAGTATTGTTCAAAGAAAGCAGTGAGAAA	natural antisense	NM_170674	MEIS2	homeobox protein Meis2 isoform b	-	37183221	37392341	171.902	714.083	7.68765	9.22548
ASHGA5P030438	2.90356	2.90356	1.53782	up	noncoding	ENST00000559509	RP11-128A17.1	GENCODE	464	chr15	+	37391539	37392374		GCGGTATCTATAATACGATCCTCTCTCTTTAAAGTATTGTTCAAAGAAAGCAGTGAGAAA	natural antisense	NM_170675	MEIS2	homeobox protein Meis2 isoform c	-	37183221	37392341	171.902	714.083	7.68765	9.22548
ASHGA5P030438	2.90356	2.90356	1.53782	up	noncoding	ENST00000559509	RP11-128A17.1	GENCODE	464	chr15	+	37391539	37392374		GCGGTATCTATAATACGATCCTCTCTCTTTAAAGTATTGTTCAAAGAAAGCAGTGAGAAA	natural antisense	NM_170676	MEIS2	homeobox protein Meis2 isoform d	-	37183221	37392341	171.902	714.083	7.68765	9.22548
ASHGA5P030438	2.90356	2.90356	1.53782	up	noncoding	ENST00000559509	RP11-128A17.1	GENCODE	464	chr15	+	37391539	37392374		GCGGTATCTATAATACGATCCTCTCTCTTTAAAGTATTGTTCAAAGAAAGCAGTGAGAAA	natural antisense	NM_170677	MEIS2	homeobox protein Meis2 isoform a	-	37183221	37392341	171.902	714.083	7.68765	9.22548
ASHGA5P030438	2.90356	2.90356	1.53782	up	noncoding	ENST00000559509	RP11-128A17.1	GENCODE	464	chr15	+	37391539	37392374		GCGGTATCTATAATACGATCCTCTCTCTTTAAAGTATTGTTCAAAGAAAGCAGTGAGAAA	natural antisense	NM_172316	MEIS2	homeobox protein Meis2 isoform h	-	37183221	37391597	171.902	714.083	7.68765	9.22548
ASHGA5P022585	2.05132	2.05132	1.03655	up	noncoding	ENST00000559210	RP11-702M1.1	GENCODE	493	chr15	+	35838583	36150504		CTTTTATTTTCATCCCCCATGAAGTGGCGCTGAAAGATCACGATAGCACAGTTCCATGAT	bidirectional	NM_001141972	ATPBD4	ATP-binding domain-containing protein 4 isoform 2	-	35812473	35838404	238.913	697.674	8.15758	9.19413
ASHGA5P022585	2.05132	2.05132	1.03655	up	noncoding	ENST00000559210	RP11-702M1.1	GENCODE	493	chr15	+	35838583	36150504		CTTTTATTTTCATCCCCCATGAAGTGGCGCTGAAAGATCACGATAGCACAGTTCCATGAT	bidirectional	NM_080650	ATPBD4	ATP-binding domain-containing protein 4 isoform 1	-	35663169	35838404	238.913	697.674	8.15758	9.19413
ASHGA5P055218	2.22504	2.22504	1.15383	up	noncoding	TCONS_00007222	XLOC_003202	LincRNAs identified by Cabili et al	579	chr3	-	106529508	106530486		GTTTTATCAGCCCATATTACTAAATGCCTGACTTCAGAAAAAAAACGTAAACAAAAGACA	intergenic							40.5572	130.473	5.60952	6.76335
ASHGA5P019192	2.17866	2.17866	1.12344	up	noncoding	NR_028444	PDIA5	RefSeq	1717	chr3	+	122785855	122880953		TGGCTGAAGAAGGTGTGGCCACTGTAAGAAAATGAAGCCGGAGTTTGAGAAGGCAGCAGA	exon sense-overlapping	NM_006810	PDIA5	protein disulfide-isomerase A5 precursor	+	122785855	122880953	69.9468	219.878	6.39394	7.51738
ASHGA5P041619	2.63265	2.63265	1.39651	up	noncoding	ENST00000511331	CTC-338M12.4	GENCODE	1000	chr5	+	180673522	180699168	ENST00000507434	CAAACTGCTTTTCTTTCAAATTTTAATCTTAAGACTAACCTACATTAATTTCTTATTTTT	intronic antisense	NM_032765	TRIM52	tripartite motif-containing protein 52	-	180683385	180688119	807.07	2982.55	9.903	11.2995
ASHGA5P044901	2.04428	2.04428	1.0316	up	noncoding	ENST00000523380	RP11-257P3.3	GENCODE	859	chr8	+	82433852	82445510		TCATGTGTCAGTCACATCAGCTCAGAGACTGCCTAATGTCAACTGGCCTAGTCATTTTGT	intronic antisense	NM_001105281	FABP12	fatty acid-binding protein 12	-	82437280	82443550	22.1703	65.808	4.74107	5.77266
ASHGA5P030895	4.88404	4.88404	2.28807	up	noncoding	ENST00000449604	RP11-474I16.1	GENCODE	462	chr1	-	161607437	161608218	ENST00000419446	ATCAGACAGCAGTTGGCACTGAGTACAACTGGAGAAATGTTACCAGCACTGAAGACTGAT	intronic antisense	ENST00000367960	FCGR2B	Fc fragment of IgG, low affinity IIb, receptor (CD32) [Source:HGNC Symbol;Acc:3618]	+	161551100	161648440	5	30.2845	2.36009	4.64816
ASHGA5P030895	4.88404	4.88404	2.28807	up	noncoding	ENST00000449604	RP11-474I16.1	GENCODE	462	chr1	-	161607437	161608218	ENST00000419446	ATCAGACAGCAGTTGGCACTGAGTACAACTGGAGAAATGTTACCAGCACTGAAGACTGAT	intronic antisense	ENST00000367962	FCGR2B	Fc fragment of IgG, low affinity IIb, receptor (CD32) [Source:HGNC Symbol;Acc:3618]	+	161551100	161648440	5	30.2845	2.36009	4.64816
ASHGA5P030895	4.88404	4.88404	2.28807	up	noncoding	ENST00000449604	RP11-474I16.1	GENCODE	462	chr1	-	161607437	161608218	ENST00000419446	ATCAGACAGCAGTTGGCACTGAGTACAACTGGAGAAATGTTACCAGCACTGAAGACTGAT	intronic antisense	ENST00000403078	FCGR2B	Fc fragment of IgG, low affinity IIb, receptor (CD32) [Source:HGNC Symbol;Acc:3618]	+	161551100	161648440	5	30.2845	2.36009	4.64816
ASHGA5P030895	4.88404	4.88404	2.28807	up	noncoding	ENST00000449604	RP11-474I16.1	GENCODE	462	chr1	-	161607437	161608218	ENST00000419446	ATCAGACAGCAGTTGGCACTGAGTACAACTGGAGAAATGTTACCAGCACTGAAGACTGAT	intronic antisense	ENST00000428605	FCGR2B	Fc fragment of IgG, low affinity IIb, receptor (CD32) [Source:HGNC Symbol;Acc:3618]	+	161551225	161643863	5	30.2845	2.36009	4.64816
ASHGA5P039223	2.28117	2.28117	1.18978	up	noncoding	ENST00000440726	RP11-567G11.1	GENCODE	246	chr3	+	187166632	187167238		GCTGTTTTGGCTAGATCTTGGATTTTTACAATAAAGGGTCTGTAAGGGATATTTGTGAAA	intergenic							11.6661	38.9239	3.8256	5.01537
ASHGA5P028861	2.03371	2.03371	1.02411	up	noncoding	ENST00000414504	ATXN8OS	GENCODE	953	chr13	+	70681344	70704974	NR_002717	TTTTCGCCCAGAGCCTGACATGCTTTACGCACAGAAGGCAAAAGGCTGGCAGCTCACGCA	natural antisense	NM_020866	KLHL1	kelch-like protein 1	-	70274724	70682625	12.284	36.5534	3.90305	4.92716
ASHGA5P035502	2.16007	2.16007	1.11108	up	noncoding	ENST00000428191	ANKRD44-IT1	GENCODE	1069	chr2	-	198115581	198167243		TTTTATGTAGTTTTAGTACATCTTATTTGCTAGTACTGTGTCATCTTTTTGGCTGTATTT	intron sense-overlapping	NM_001195144	ANKRD44	serine/threonine-protein phosphatase 6 regulatory ankyrin repeat subunit B isoform A	-	197851385	198175521	51.3301	160.596	5.95214	7.06322
ASHGA5P035502	2.16007	2.16007	1.11108	up	noncoding	ENST00000428191	ANKRD44-IT1	GENCODE	1069	chr2	-	198115581	198167243		TTTTATGTAGTTTTAGTACATCTTATTTGCTAGTACTGTGTCATCTTTTTGGCTGTATTT	intron sense-overlapping	NM_153697	ANKRD44	serine/threonine-protein phosphatase 6 regulatory ankyrin repeat subunit B isoform B	-	197964194	198175521	51.3301	160.596	5.95214	7.06322
ASHGA5P015552	2.59575	2.59575	1.37615	up	noncoding	ENST00000421322	XIST	GENCODE	446	chrX	-	73040487	73046641		CAAGCGAAAAAGTTTCTGGCATCACTACCACTACTGATTAAACAAGAATAAGAGAACATT	intergenic							10.3052	39.0152	3.64314	5.01929
ASHGA5P018355	2.35115	2.35115	1.23337	up	noncoding	ENST00000452481	RP5-881L22.4	GENCODE	648	chr20	-	43006382	43024346		TGTACTATAGGTATAAGAATAGTCTTTGGAGCATCATCTGAGATAGTGAGCCAAGATCGT	intronic antisense	NM_001030003	HNF4A	hepatocyte nuclear factor 4-alpha isoform e	+	42984440	43061485	7.55285	26.3886	3.2154	4.44877
ASHGA5P018355	2.35115	2.35115	1.23337	up	noncoding	ENST00000452481	RP5-881L22.4	GENCODE	648	chr20	-	43006382	43024346		TGTACTATAGGTATAAGAATAGTCTTTGGAGCATCATCTGAGATAGTGAGCCAAGATCGT	intronic antisense	NM_001030004	HNF4A	hepatocyte nuclear factor 4-alpha isoform f	+	42984440	43053276	7.55285	26.3886	3.2154	4.44877
ASHGA5P018355	2.35115	2.35115	1.23337	up	noncoding	ENST00000452481	RP5-881L22.4	GENCODE	648	chr20	-	43006382	43024346		TGTACTATAGGTATAAGAATAGTCTTTGGAGCATCATCTGAGATAGTGAGCCAAGATCGT	intronic antisense	NM_175914	HNF4A	hepatocyte nuclear factor 4-alpha isoform d	+	42984440	43061485	7.55285	26.3886	3.2154	4.44877
ASHGA5P038842	3.23773	3.23773	1.69498	up	noncoding	ENST00000423628	ERRFI1-IT1	GENCODE	410	chr1	-	8066073	8066784		GGGAGGATGCAAATTTTCATGTTTGCTTTTCACCTGAATGTATCAAATTTCACTATGCTT	intergenic							9.53844	45.3529	3.54413	5.23912
ASHGA5P054465	10.6162	10.6162	3.40819	up	noncoding	ENST00000435813	RP11-346D6.6	GENCODE	972	chr10	-	54210636	54215032		TATGTCCTTAATATTGCTATTAGTTTCTGATGTTAATGTAAAAGTTGGGGAAAAAGTGGA	intergenic							27.2462	415.161	5.03511	8.4433
ASHGA5P027813	2.14436	2.14436	1.10055	up	noncoding	TCONS_00010172	XLOC_004635	LincRNAs identified by Cabili et al	1125	chr5	+	172199210	172205344		TTCTAGATTCCAAAGGAAAGAGAAAGGAAATATGCCCCAAACTCAGGCTTTCAGCCTGGC	intergenic							50.9096	158.335	5.94144	7.04199
ASHGA5P030343	2.03517	2.03517	1.02515	up	noncoding	ENST00000567916	RP11-810K23.3	GENCODE	405	chr15	+	21195987	21198600	NR_040094	GACTTGACTGAAGCCCTTTTGAATATTTTTTCTGCTTCTGTTCTGTTCTTGCAATAACAA	intergenic							19.7824	58.5523	4.57846	5.60361
ASHGA5P046915	4.18104	4.18104	2.06386	up	noncoding	ENST00000451946	RP11-174J11.1	GENCODE	622	chr10	-	65796104	65797040		CGAGGTGGCAAGTGAACATGTGCTTTAATTGCTGCTTATTCAATGTTTAAATTATACGTT	intergenic							5	25.9737	2.36009	4.42395
ASHGA5P006125	2.18723	2.18723	1.12911	up	noncoding	NR_051953	MEIS2	RefSeq	3275	chr15	-	37183221	37392341		GCATCTCACAGTTTATTAATGCCAGAAGAAGAATAGTACAGCCCATGATTGACCAGTCAA	exon sense-overlapping	NM_001220482	MEIS2	homeobox protein Meis2 isoform d	-	37183221	37393500	118.782	372.822	7.15626	8.28536
ASHGA5P006125	2.18723	2.18723	1.12911	up	noncoding	NR_051953	MEIS2	RefSeq	3275	chr15	-	37183221	37392341		GCATCTCACAGTTTATTAATGCCAGAAGAAGAATAGTACAGCCCATGATTGACCAGTCAA	exon sense-overlapping	NM_002399	MEIS2	homeobox protein Meis2 isoform f	-	37183221	37393500	118.782	372.822	7.15626	8.28536
ASHGA5P006125	2.18723	2.18723	1.12911	up	noncoding	NR_051953	MEIS2	RefSeq	3275	chr15	-	37183221	37392341		GCATCTCACAGTTTATTAATGCCAGAAGAAGAATAGTACAGCCCATGATTGACCAGTCAA	exon sense-overlapping	NM_170674	MEIS2	homeobox protein Meis2 isoform b	-	37183221	37392341	118.782	372.822	7.15626	8.28536
ASHGA5P006125	2.18723	2.18723	1.12911	up	noncoding	NR_051953	MEIS2	RefSeq	3275	chr15	-	37183221	37392341		GCATCTCACAGTTTATTAATGCCAGAAGAAGAATAGTACAGCCCATGATTGACCAGTCAA	exon sense-overlapping	NM_170675	MEIS2	homeobox protein Meis2 isoform c	-	37183221	37392341	118.782	372.822	7.15626	8.28536
ASHGA5P006125	2.18723	2.18723	1.12911	up	noncoding	NR_051953	MEIS2	RefSeq	3275	chr15	-	37183221	37392341		GCATCTCACAGTTTATTAATGCCAGAAGAAGAATAGTACAGCCCATGATTGACCAGTCAA	exon sense-overlapping	NM_170676	MEIS2	homeobox protein Meis2 isoform d	-	37183221	37392341	118.782	372.822	7.15626	8.28536
ASHGA5P006125	2.18723	2.18723	1.12911	up	noncoding	NR_051953	MEIS2	RefSeq	3275	chr15	-	37183221	37392341		GCATCTCACAGTTTATTAATGCCAGAAGAAGAATAGTACAGCCCATGATTGACCAGTCAA	exon sense-overlapping	NM_170677	MEIS2	homeobox protein Meis2 isoform a	-	37183221	37392341	118.782	372.822	7.15626	8.28536
ASHGA5P006125	2.18723	2.18723	1.12911	up	noncoding	NR_051953	MEIS2	RefSeq	3275	chr15	-	37183221	37392341		GCATCTCACAGTTTATTAATGCCAGAAGAAGAATAGTACAGCCCATGATTGACCAGTCAA	exon sense-overlapping	NM_172315	MEIS2	homeobox protein Meis2 isoform g	-	37183221	37390562	118.782	372.822	7.15626	8.28536
ASHGA5P006125	2.18723	2.18723	1.12911	up	noncoding	NR_051953	MEIS2	RefSeq	3275	chr15	-	37183221	37392341		GCATCTCACAGTTTATTAATGCCAGAAGAAGAATAGTACAGCCCATGATTGACCAGTCAA	exon sense-overlapping	NM_172316	MEIS2	homeobox protein Meis2 isoform h	-	37183221	37391597	118.782	372.822	7.15626	8.28536
ASHGA5P021361	5.1219	5.1219	2.35668	up	noncoding	ENST00000530871	TMCO5B	GENCODE	655	chr15	-	33534891	33539755		CAGCAATCCAGTAGCAGACGATATAATTACCAGCATTAGAAGCTGTAAAACAGAACCTTG	intergenic							5	31.7205	2.36009	4.71676
ASHGA5P054818	2.84993	2.84993	1.51093	up	noncoding	ENST00000529769	CTD-2210P24.1	GENCODE	878	chr11	+	45744858	45765801		TTTCCTGTAGTTTCCTGATAAAAGGTCCTTTGGAAACTTTGATTCTCTTCTCACCAAGTT	intergenic							6.16967	26.2912	2.93162	4.44255
ASHGA5P019068	4.16804	4.16804	2.05937	up	noncoding	ENST00000466775	RP5-1070G24.2	GENCODE	216	chr7	+	150946410	150951476		TCTGTGAGAGGCTATTTCTGGATGCTGGCTGCATCCAGATGTTGGCTGCCAGGGATCTGG	intronic antisense	NM_001003802	SMARCD3	SWI/SNF-related matrix-associated actin-dependent regulator of chromatin subfamily D member 3 isoform 1	-	150936058	150973820	5	25.8747	2.36009	4.41946
ASHGA5P019068	4.16804	4.16804	2.05937	up	noncoding	ENST00000466775	RP5-1070G24.2	GENCODE	216	chr7	+	150946410	150951476		TCTGTGAGAGGCTATTTCTGGATGCTGGCTGCATCCAGATGTTGGCTGCCAGGGATCTGG	intronic antisense	NM_003078	SMARCD3	SWI/SNF-related matrix-associated actin-dependent regulator of chromatin subfamily D member 3 isoform 1	-	150936058	150974231	5	25.8747	2.36009	4.41946
ASHGA5P045735	2.21282	2.21282	1.14588	up	noncoding	ENST00000452826	RP11-111F5.5	GENCODE	1807	chr9	+	46687817	46745686		GTGTATGTTTCAATTCTACCAAATATTGCTGCTTACTCTTCGTTTAATTGAGCCTCTCTA	intergenic							8.14672	26.7428	3.32071	4.46659
ASHGA5P026854	2.03274	2.03274	1.02343	up	noncoding	DQ218281		LincRNAs identified by Khalil et al	2960	chr7	-	26694390	26697338		CTAGTAGTCGCCACTTCTGAAAAGAGTTATCAATTCAAAAGGAATCTTTGTGTTTGCATA	intergenic							23.1132	68.0569	4.79735	5.82077
ASHGA5P030725	6.61137	6.61137	2.72495	up	noncoding	ENST00000560153	LINC00052	GENCODE	1786	chr15	+	88120159	88122917		CTCTAAGACTCAGAAGAACTTTCTCAGGCATTCATTTTCCTATCTATTTTGAGCCATTTT	intergenic							66.8753	631.713	6.32704	9.05199
ASHGA5P051627	4.91476	4.91476	2.29712	up	noncoding	ENST00000469070	RP11-18H7.1	GENCODE	982	chr3	+	119814116	119818033		AAGAGGGGAGGTAAATTACTTTCCATCACTTCAATTTCAACCCATCAGATAAAACCTCTC	bidirectional	NM_001146156	GSK3B	glycogen synthase kinase-3 beta isoform 2	-	119540801	119813264	116.971	821.897	7.13491	9.43203
ASHGA5P051627	4.91476	4.91476	2.29712	up	noncoding	ENST00000469070	RP11-18H7.1	GENCODE	982	chr3	+	119814116	119818033		AAGAGGGGAGGTAAATTACTTTCCATCACTTCAATTTCAACCCATCAGATAAAACCTCTC	bidirectional	NM_002093	GSK3B	glycogen synthase kinase-3 beta isoform 1	-	119540801	119813264	116.971	821.897	7.13491	9.43203
ASHGA5P029987	2.74796	2.74796	1.45836	up	noncoding	ENST00000560750	RP11-151N17.2	GENCODE	1093	chr15	-	44819454	44828838		CGAACTTCTTTAGAAGGTTGAATGAAAGTAAGATCTAGATGAAAAAGTCATTGGCCAAAG	natural antisense	ENST00000260327	CTDSPL2	CTD (carboxy-terminal domain, RNA polymerase II, polypeptide A) small phosphatase like 2 [Source:HGNC Symbol;Acc:26936]	+	44719431	44821236	8.73792	35.4339	3.42229	4.88065
ASHGA5P021189	3.42296	3.42296	1.77525	up	noncoding	ENST00000527321	RP11-705O3.1	GENCODE	586	chr11	+	77850860	77852968	ENST00000530261	AGATACAGAGCTACAGTCAAATGGGCAGCTGAAGATGATGATGATGATGATCTTGACACC	bidirectional	NM_001007027	ALG8	probable dolichyl pyrophosphate Glc1Man9GlcNAc2 alpha-1,3-glucosyltransferase isoform b	-	77811987	77850699	42.4713	210.214	5.67812	7.45336
ASHGA5P021189	3.42296	3.42296	1.77525	up	noncoding	ENST00000527321	RP11-705O3.1	GENCODE	586	chr11	+	77850860	77852968	ENST00000530261	AGATACAGAGCTACAGTCAAATGGGCAGCTGAAGATGATGATGATGATGATCTTGACACC	bidirectional	NM_024079	ALG8	probable dolichyl pyrophosphate Glc1Man9GlcNAc2 alpha-1,3-glucosyltransferase isoform a	-	77811987	77850699	42.4713	210.214	5.67812	7.45336
ASHGA5P028561	4.90966	4.90966	2.29562	up	noncoding	ENST00000449579	DLEU2	GENCODE	791	chr13	-	50623325	50656114	uc001veb.2	CTGTGCTGGGCACAGAATGGACTTCAGTTAAGTTTTTGATGTAGAAATGTTTTATTATTC	bidirectional	ENST00000378180	DLEU1	deleted in lymphocytic leukemia 1 (non-protein coding) [Source:HGNC Symbol;Acc:13747]	+	50656306	50679433	65.2333	457.325	6.29294	8.58857
ASHGA5P046158	3.11513	3.11513	1.63929	up	noncoding	uc004dgl.1	BC015977	UCSC_knowngene	271	chrX	-	46185713	46187080		TTTTCCTGAGAGTCTCTAAGTGACTCACTGCATCACGTAAAACTAAGAAAAAGGATGTCC	intergenic							327.123	1431.57	8.60392	10.2432
ASHGA5P027503	2.41985	2.41985	1.27492	up	noncoding	ENST00000553194	RP11-536G4.2	GENCODE	467	chr12	-	96189122	96252617		GTGTCAATATAATGCTGTCAATGGTAGCTATATCTGTAATAACAACACAACTGTTCTTGG	intronic antisense	ENST00000553095	RP11-536G4.1	Uncharacterized protein [Source:UniProtKB/TrEMBL;Acc:F8VSE3]	+	96196874	96217085	7.84812	28.1767	3.26867	4.54359
ASHGA5P035486	2.77716	2.77716	1.47361	up	noncoding	BE144686		LincRNAs identified by Khalil et al	332	chr12	+	46025920	46026252		TTAAGAGCTTGTACTAAGAGTAGAAAGAATGTTGGTTCTGCAAGTCTATAGCCTTTATTC	intergenic							19.3457	78.2474	4.54651	6.02012
ASHGA5P018374	2.97438	2.97438	1.57259	up	noncoding	uc002sdx.3	BC040863	UCSC_knowngene	686	chr2	+	67313577	67516376	ENST00000452716	CATAAGATACCCAAACAACTTCTGAAAGAGAAAAAAGTCTTTGTCTCAGTTTCTGCTCTC	intergenic							11.5992	50.3238	3.8157	5.38829
ASHGA5P048021	2.23654	2.23654	1.16127	up	noncoding	ENST00000528366	RP4-607I7.1	GENCODE	1102	chr11	-	35154201	35159579		TCACAGAAGCCAATGGCAAGAATGCAGTCAGATCCTTCCAATAAATTCCTTTTATTCTGT	bidirectional	NM_000610	CD44	CD44 antigen isoform 1 precursor	+	35160416	35253949	53.9582	174.609	6.02297	7.18424
ASHGA5P048021	2.23654	2.23654	1.16127	up	noncoding	ENST00000528366	RP4-607I7.1	GENCODE	1102	chr11	-	35154201	35159579		TCACAGAAGCCAATGGCAAGAATGCAGTCAGATCCTTCCAATAAATTCCTTTTATTCTGT	bidirectional	NM_001001389	CD44	CD44 antigen isoform 2 precursor	+	35160416	35253949	53.9582	174.609	6.02297	7.18424
ASHGA5P048021	2.23654	2.23654	1.16127	up	noncoding	ENST00000528366	RP4-607I7.1	GENCODE	1102	chr11	-	35154201	35159579		TCACAGAAGCCAATGGCAAGAATGCAGTCAGATCCTTCCAATAAATTCCTTTTATTCTGT	bidirectional	NM_001001390	CD44	CD44 antigen isoform 3 precursor	+	35160416	35253949	53.9582	174.609	6.02297	7.18424
ASHGA5P048021	2.23654	2.23654	1.16127	up	noncoding	ENST00000528366	RP4-607I7.1	GENCODE	1102	chr11	-	35154201	35159579		TCACAGAAGCCAATGGCAAGAATGCAGTCAGATCCTTCCAATAAATTCCTTTTATTCTGT	bidirectional	NM_001001391	CD44	CD44 antigen isoform 4 precursor	+	35160416	35253949	53.9582	174.609	6.02297	7.18424
ASHGA5P048021	2.23654	2.23654	1.16127	up	noncoding	ENST00000528366	RP4-607I7.1	GENCODE	1102	chr11	-	35154201	35159579		TCACAGAAGCCAATGGCAAGAATGCAGTCAGATCCTTCCAATAAATTCCTTTTATTCTGT	bidirectional	NM_001001392	CD44	CD44 antigen isoform 5 precursor	+	35160416	35253949	53.9582	174.609	6.02297	7.18424
ASHGA5P048021	2.23654	2.23654	1.16127	up	noncoding	ENST00000528366	RP4-607I7.1	GENCODE	1102	chr11	-	35154201	35159579		TCACAGAAGCCAATGGCAAGAATGCAGTCAGATCCTTCCAATAAATTCCTTTTATTCTGT	bidirectional	NM_001202555	CD44	CD44 antigen isoform 6 precursor	+	35160416	35253949	53.9582	174.609	6.02297	7.18424
ASHGA5P048021	2.23654	2.23654	1.16127	up	noncoding	ENST00000528366	RP4-607I7.1	GENCODE	1102	chr11	-	35154201	35159579		TCACAGAAGCCAATGGCAAGAATGCAGTCAGATCCTTCCAATAAATTCCTTTTATTCTGT	bidirectional	NM_001202556	CD44	CD44 antigen isoform 7 precursor	+	35160416	35253949	53.9582	174.609	6.02297	7.18424
ASHGA5P048021	2.23654	2.23654	1.16127	up	noncoding	ENST00000528366	RP4-607I7.1	GENCODE	1102	chr11	-	35154201	35159579		TCACAGAAGCCAATGGCAAGAATGCAGTCAGATCCTTCCAATAAATTCCTTTTATTCTGT	bidirectional	NM_001202557	CD44	CD44 antigen isoform 8 precursor	+	35160416	35244867	53.9582	174.609	6.02297	7.18424
ASHGA5P002959	2.56154	2.56154	1.35701	up	noncoding	uc001djy.2	SPATA1	UCSC_knowngene	1496	chr1	+	84972012	85018767	ENST00000554297	AGAAGTTAAGATGAGAAAACAAGCAGTTTCAGATTTACGAACATTGAAAACTGAACTGGC	intronic antisense	NM_005274	GNG5	guanine nucleotide-binding protein G(I)/G(S)/G(O) subunit gamma-5 precursor	-	84964005	84972262	7.85814	29.8805	3.2708	4.62781
ASHGA5P000250	3.07723	3.07723	1.62163	up	noncoding	chr13:25892925-25912325+	chr13:25892925-25912325	LincRNAs identified by Khalil et al	19400	chr13	+	26994925	27014325		TGCAGTGTTATCAGAGAAGCCAAAGAAAAAGGGAGCTTTTAGGAAAGGAATGGTCACCAC	intergenic							7.15845	32.5994	3.13609	4.75772
ASHGA5P048595	2.16837	2.16837	1.11661	up	noncoding	TCONS_00005069	XLOC_001964	LincRNAs identified by Cabili et al	527	chr2	-	6778304	6779369	TCONS_00004115	ACAGAAGCCTTTTGCTAAGGTGATAGCTACATGTCCAAGCCTATTGCGTGGCATGCATTT	intergenic							10.8573	34.4185	3.72093	4.83754
ASHGA5P057541	2.4337	2.4337	1.28315	up	noncoding	TCONS_00018646	XLOC_008997	LincRNAs identified by Cabili et al	400	chr10	-	132608002	132609030		AAATGACCCACTGCAAGTTAAACTGAAATGTCTTACACCACGAGGGCCTTTGGCTTTGAC	intergenic							19.2533	68.1796	4.54007	5.82322
ASHGA5P032488	27.9626	27.9626	4.80543	up	noncoding	uc002ilo.1	AX748120	UCSC_knowngene	752	chr17	-	45401615	45402367		TTTCATATTTGTGTAACAAACGTCGAGTGAACGAACCTCCACCTCTTCCAAGAACCCACG	natural antisense	NM_001195192	EFCAB13	EF-hand domain-containing protein C17orf57 isoform B	+	45401326	45508076	305.231	12071.7	8.50726	13.3127
ASHGA5P032488	27.9626	27.9626	4.80543	up	noncoding	uc002ilo.1	AX748120	UCSC_knowngene	752	chr17	-	45401615	45402367		TTTCATATTTGTGTAACAAACGTCGAGTGAACGAACCTCCACCTCTTCCAAGAACCCACG	natural antisense	NM_152347	EFCAB13	EF-hand domain-containing protein C17orf57 isoform A	+	45401326	45518677	305.231	12071.7	8.50726	13.3127
ASHGA5P018302	2.05391	2.05391	1.03837	up	noncoding	ENST00000451783	CSN1S2AP	GENCODE	779	chr4	+	70933102	70950990		GGGAAACAAGGACCAAACAACCATGAAGTTCTTCATCTTTACCTGCCTTTTGGCTGTTGC	intergenic							16.06	47.8393	4.2784	5.31678
ASHGA5P014816	26.0791	26.0791	4.70482	up	noncoding	ENST00000425476	MIAT	GENCODE	567	chr22	+	27053230	27061779	ENST00000413665	AGATCCATCACGAAATCCGTATGTCCTGAGACCTCCTGAATCTTAAGAGAGCAGCAAGTT	intergenic							68.7595	2539.41	6.36941	11.0742
ASHGA5P028379	2.89576	2.89576	1.53394	up	noncoding	ENST00000543451	RP11-983C2.3	GENCODE	286	chr12	+	127359366	127360778		GCAAATGCACCGGAGAAACAAGTTAGATAGAGCTGAATTAAAGGTGAGCTTTTGGCCAGG	intergenic							6.5482	28.1989	3.01081	4.54475
ASHGA5P020536	3.34791	3.34791	1.74326	up	noncoding	ENST00000515428	RP11-123G5.1	GENCODE	726	chr4	-	127483773	127876561		TGACTGGCAATTTCTTCAACTGTTTCAAATGCTGGAGCATAGCACACATGAAGCAATCCA	intergenic							8.45178	41.6875	3.37431	5.11757
ASHGA5P033036	3.41412	3.41412	1.77151	up	noncoding	ENST00000581360	RP11-466A19.1	GENCODE	2480	chr17	+	30822553	30826351		AAATGTTTTACATCCTGTGGGGAGGGGCTTGGATTCTGATTCTGTGTTTAAATCCTACAA	intronic antisense	NM_015194	MYO1D	unconventional myosin-Id	-	30819627	31203902	18.5224	92.0995	4.4854	6.25691
ASHGA5P038912	4.51136	4.51136	2.17356	up	noncoding	TCONS_00023282	XLOC_011521	LincRNAs identified by Cabili et al	3205	chr15	-	70863297	70878945		AAGATAACTTGGATGCTAGATATTTGCATACCAGCCAGTGTTGTCCAGCACTTTCGTTCA	intergenic							13.2191	87.5923	4.00845	6.18202
ASHGA5P048918	2.09865	2.09865	1.06946	up	noncoding	ENST00000561402	RP11-327J17.3	GENCODE	589	chr15	-	96809614	96826200		AGCACCGTTATTACTGAATTAGATAAAATGATTGTATTTAATTAATCCGTAAATATTAAC	intergenic							11.2145	34.3554	3.76533	4.83479
ASHGA5P014040	2.19519	2.19519	1.13435	up	noncoding	ENST00000542925	RP11-551L14.1	GENCODE	520	chr12	-	31264590	31269394	ENST00000398963, uc001rjy.3	GTTCAACATTCAGCCAGCCCCAGGCATGGTCTACGATTAGTACGAAAAAGGTGGAGAAGC	intergenic							104.481	330.369	6.97378	8.10812
ASHGA5P037368	7.85273	7.85273	2.97319	up	noncoding	ENST00000416722	LINC00316	GENCODE	455	chr21	-	46758504	46761905		ATTATTACCAGGAGGGATAAAACTCCAGGGTGAGCCATTAAAGAATCTGAATTCAATTCA	intergenic							20.3261	231.311	4.61814	7.59134
ASHGA5P053141	2.31476	2.31476	1.21086	up	noncoding	uc022agm.1	BC063788	UCSC_knowngene	2244	chr7	+	75914374	75916618		CAGTGCGGATAAAAATTGGACTCGAATAAAACCCTTGGTGCCCGGATGGTAGGTGGTGAG	exon sense-overlapping	NM_001110199	SRRM3	serine/arginine repetitive matrix protein 3	+	75831215	75916605	5517.09	17746.8	12.6548	13.8657
ASHGA5P018961	2.66252	2.66252	1.41279	up	noncoding	NR_038283	LOC100506994	RefSeq	2594	chr3	-	62247493	62304622	ENST00000475371, ENST00000479588, ENST00000490916, ENST00000495542, ENST00000498655, NR_038282, uc010hno.3	TGCCTGACATCTGATCCTTTCTGTGAGACACCAGGCTGTTGAGGAAGAATCTATGGCAAC	natural antisense	NM_002841	PTPRG	receptor-type tyrosine-protein phosphatase gamma	+	61547242	62280573	6.65863	26.3618	3.03408	4.44687
ASHGA5P023619	2.28559	2.28559	1.19257	up	noncoding	HMlincRNA1099-	HMlincRNA1099	LincRNAs identified by Khalil et al	3715	chr9	-	111202292	111206007		TCTTTCCCTCCTTTTTCTCGGAGGGAATATGCTTTTATTGGCACACTTGTCTACGTGCAG	intergenic							30.483	100.63	5.19415	6.38672
ASHGA5P040552	2.01754	2.01754	1.0126	up	noncoding	ENST00000506664	LINC00461	GENCODE	762	chr5	-	87836328	87907594		GGCAGTTCAGCCTAATGGAATTAAGCCTGACATGTTTCAACTCTATTTCTTGATAAAATA	intergenic							1465.42	4066.95	10.7504	11.763
ASHGA5P057237	2.0376	2.0376	1.02687	up	noncoding	TCONS_00014861	XLOC_006929	LincRNAs identified by Cabili et al	601	chr8	+	133508865	133513616		TAAATAAACAAATGGCTGGGTATGACCACAATCCCAGTTCTGGCCGATGGTATGTAGGCA	intergenic							21.0252	62.3207	4.66562	5.69248
ASHGA5P042097	4.58365	4.58365	2.1965	up	noncoding	ENST00000426166	RP11-753B14.1	GENCODE	349	chr6	-	142572983	142580769		GCTGCAGCCTAATCAATCAGCAATCTGAATAAAAATAAAACTGGAAAGTTATCCTTTCCA	intergenic							5	28.4214	2.36009	4.55658
ASHGA5P016113	2.13281	2.13281	1.09275	up	noncoding	ENST00000426942	LINC00313	GENCODE	269	chr21	-	44881973	44884853		TGTCAGTTGCTTCCTCTGGAGTCCTTGGAAGGAAATGACCGCAGAAGGGAGTGCACCGTG	intergenic							12.9451	40.3765	3.97775	5.0705
ASHGA5P042221	3.32761	3.32761	1.73448	up	noncoding	uc003mvs.1	AK096549	UCSC_knowngene	2580	chr6	+	3455936	3461032		ACGCTGCAAGTCATACCAAATGTATTTCACGTTGGTTTCTCTGATTATTCATGGTCTTTA	natural antisense	NM_015482	SLC22A23	solute carrier family 22 member 23 isoform a	-	3269206	3456793	194.352	920.774	7.86445	9.59893
ASHGA5P035278	2.99098	2.99098	1.58062	up	noncoding	ENST00000567613	RP11-521O16.1	GENCODE	1472	chr2	-	127781827	127783299		AAATTATGGTTCCTAATGATGGAAACATAGTAATTTAATAAAAATGTCAATACTAATATA	intergenic							15.1745	66.1305	4.19855	5.77917
ASHGA5P028275	3.07358	3.07358	1.61992	up	noncoding	NR_036513	LOC100131138	RefSeq	374	chr12	+	111374405	111375250		CCGTGCTGCTGCTTCTGAAAATCAGAAGAGTGAGGATGAAATAAAGTCTTCATAAAGGAA	intergenic							34.1747	151.901	5.36102	6.98094
ASHGA5P022394	4.21647	4.21647	2.07604	up	noncoding	ENST00000556070	AC016683.6	GENCODE	454	chr2	+	113993112	114023294		ATGGCGAAGGTGAAAGAACATCAGTGTATCAGCACAGCAAATATTCCAAATGCCAGGCTG	intronic antisense	NM_013952	PAX8	paired box protein Pax-8 isoform PAX8C	-	113973573	114036498	5	26.1687	2.36009	4.43612
ASHGA5P022394	4.21647	4.21647	2.07604	up	noncoding	ENST00000556070	AC016683.6	GENCODE	454	chr2	+	113993112	114023294		ATGGCGAAGGTGAAAGAACATCAGTGTATCAGCACAGCAAATATTCCAAATGCCAGGCTG	intronic antisense	NM_013953	PAX8	paired box protein Pax-8 isoform PAX8D	-	113973573	114036498	5	26.1687	2.36009	4.43612
ASHGA5P022394	4.21647	4.21647	2.07604	up	noncoding	ENST00000556070	AC016683.6	GENCODE	454	chr2	+	113993112	114023294		ATGGCGAAGGTGAAAGAACATCAGTGTATCAGCACAGCAAATATTCCAAATGCCAGGCTG	intronic antisense	NM_013992	PAX8	paired box protein Pax-8 isoform PAX8E	-	113973573	114036498	5	26.1687	2.36009	4.43612
ASHGA5P022394	4.21647	4.21647	2.07604	up	noncoding	ENST00000556070	AC016683.6	GENCODE	454	chr2	+	113993112	114023294		ATGGCGAAGGTGAAAGAACATCAGTGTATCAGCACAGCAAATATTCCAAATGCCAGGCTG	natural antisense	NM_003466	PAX8	paired box protein Pax-8 isoform PAX8A	-	113973573	114036498	5	26.1687	2.36009	4.43612
ASHGA5P053390	2.08155	2.08155	1.05766	up	noncoding	ENST00000416578	RP5-1198E17.1	GENCODE	853	chr1	+	173831289	173833079		GATTCAGTCTCAAAAAAAGGAAAATTCAGAGAGTAACTGAAGTTTTATCATTAATGGGAC	intergenic							19.4565	58.8827	4.55433	5.61198
ASHGA5P026770	2.64446	2.64446	1.40297	up	noncoding	uc001pkw.1	AK094117	UCSC_knowngene	1693	chr11	+	110225919	110278336	ENST00000526605, ENST00000526703	AATCTCTCCTTTGGAAAGAGCTGGAACTTTTAGTAAAACTGAACAGTGAGGTGGCGGAAG	intergenic							30.2546	115.772	5.18378	6.58675
ASHGA5P055217	10.08	10.08	3.33343	up	noncoding	TCONS_00007221	XLOC_003200	LincRNAs identified by Cabili et al	1151	chr3	-	106403877	106435512	TCONS_00006578	AACCTGTCAGATTGTTTTTTAAAGATGCTGAGGAGCAGATTTCTCATGGGGAGCACCTTC	intergenic							5	62.3573	2.36009	5.69351
ASHGA5P016211	11.559	11.559	3.53095	up	noncoding	ENST00000428030	RP11-277B15.2	GENCODE	930	chr1	-	167145310	167164717		TATTTCCAGTGACCCAACAGGGGCTACCTGATTATAGTAACTGGCTCTGAATTGCTGCTT	intergenic							5	71.5236	2.36009	5.89103
ASHGA5P021918	3.08039	3.08039	1.62311	up	noncoding	ENST00000544499	RP11-173C20.2	GENCODE	366	chr12	-	127216841	127219944		GAATAATGCCTGAAGGGACCATTCTTTCTAGAGACTGTGGAATGGAATGACTCTCCAGAG	intergenic							7.51344	34.3118	3.21011	4.83323
ASHGA5P045863	2.03706	2.03706	1.02649	up	noncoding	TCONS_00001678	XLOC_001020	LincRNAs identified by Cabili et al	239	chr1	-	150507527	150508415		ATTGTTCTCAAGCAGAGGAGAGCAGCACTTTGGTTTACCCAAGTGCTGGCCCAGGAGGCC	intergenic							24.7148	73.0184	4.8937	5.92018
ASHGA5P042006	3.61326	3.61326	1.8533	up	noncoding	uc003pyw.1	BC022047	UCSC_knowngene	2435	chr6	-	122757933	122760368		GGGGGAAATTTTTAATTACTGAAACTATTTAGGAGCTGTGGGATTACATGTCTATCTTCA	intergenic							142.973	737.941	7.42309	9.2764
ASHGA5P036378	2.02866	2.02866	1.02053	up	noncoding	uc002vbn.1	BC028329	UCSC_knowngene	1343	chr2	+	207128707	207130050		AATGTAGCATTGCTTCATACAGGTACTTCCAGATCTAATTGAATACATCCAGTGGGAAAT	intergenic							15.9046	46.7592	4.2641	5.28463
ASHGA5P050842	2.46257	2.46257	1.30016	up	noncoding	ENST00000441063	AC105344.2	GENCODE	466	chr2	-	231852842	231860596	ENST00000426904, ENST00000446741	TTGTCCTGAAGCTGACTTCTCTGAGCTGGATGGCACCCTGGACATCAACCAGCCCTTCAC	bidirectional	NM_139073	SPATA3	spermatogenesis-associated protein 3	+	231860838	231871999	53.491	190.897	6.01164	7.3118
ASHGA5P038246	3.39123	3.39123	1.76181	up	noncoding	ENST00000421735	U73167.7	GENCODE	338	chr3	-	50304072	50304803		TTGACAGTGGCAGAGTGGAGCCCTGAAGTCCACCTGAGTGAATATACCAGGGCTTGAGAA	bidirectional	NM_001005914	SEMA3B	semaphorin-3B isoform 2 precursor	+	50305039	50314572	24.2059	119.091	4.86479	6.6266
ASHGA5P038246	3.39123	3.39123	1.76181	up	noncoding	ENST00000421735	U73167.7	GENCODE	338	chr3	-	50304072	50304803		TTGACAGTGGCAGAGTGGAGCCCTGAAGTCCACCTGAGTGAATATACCAGGGCTTGAGAA	bidirectional	NM_004636	SEMA3B	semaphorin-3B isoform 1 precursor	+	50305039	50314572	24.2059	119.091	4.86479	6.6266
ASHGA5P043513	5.09073	5.09073	2.34787	up	noncoding	ENST00000447999	AC060834.3	GENCODE	618	chr7	+	9776950	9809142		CAACAAAATCAGATTGTTATACTGTTGTTCTCACTTTACACCGATATTTTCTCTTGCTCC	intergenic							129.159	937.702	7.27649	9.62436
ASHGA5P054938	3.04142	3.04142	1.60475	up	noncoding	ENST00000544553	RP11-783K16.5	GENCODE	391	chr11	+	64013435	64015689		CTGCATTTCCTCAGAAGGCTGTAACAAAGATTAAATAGGAAAATTCGTGGAAAGTTCAAT	intronic antisense	NM_138689	PPP1R14B	protein phosphatase 1 regulatory subunit 14B	-	64011950	64014413	1111.03	4641.34	10.352	11.9567
ASHGA5P057293	2.40817	2.40817	1.26794	up	noncoding	TCONS_00015444	XLOC_007107	LincRNAs identified by Cabili et al	501	chr8	-	66898863	66933720		AAACCTACAAAATAGAACACAGGAGCTATGTGGAGAGTTGATGGAGGGACATTCCAGGCA	intergenic							10.3791	36.3816	3.65256	4.9205
ASHGA5P045870	6.60954	6.60954	2.72455	up	noncoding	NR_024475	LOC100216001	RefSeq	1394	chr10	-	4692376	4720262		TTTCCAAAATAAATAAAGAGCAGGCTAGAGGGAAACCTCCAGTCCTTAGAAACCACGGCA	intergenic							117.778	1108.9	7.14445	9.869
ASHGA5P031830	2.35731	2.35731	1.23714	up	noncoding	ENST00000561906	RP11-481J2.2	GENCODE	644	chr16	+	58455242	58496374		ATATAGAACTAAGCCTGGTGGAGGTGTCAGAAATAGAGGTTCACTTCTGTCATCACCGAC	intergenic							26.5656	90.7199	4.99781	6.23495
ASHGA5P006391	2.0199	2.0199	1.01428	up	noncoding	NR_045684	MYO3B	RefSeq	6180	chr2	+	171034654	171511674	NR_045683	GAGTCTCTGGGGAGCCCCTCAAAAGCCTGCCTTTCCACATTACGGATGTAACTTTTATGG	exon sense-overlapping	NM_001083615	MYO3B	myosin-IIIb isoform 1	+	171034654	171511674	101.552	295.13	6.93175	7.94603
ASHGA5P006391	2.0199	2.0199	1.01428	up	noncoding	NR_045684	MYO3B	RefSeq	6180	chr2	+	171034654	171511674	NR_045683	GAGTCTCTGGGGAGCCCCTCAAAAGCCTGCCTTTCCACATTACGGATGTAACTTTTATGG	exon sense-overlapping	NM_138995	MYO3B	myosin-IIIb isoform 2	+	171034654	171511674	101.552	295.13	6.93175	7.94603
ASHGA5P036973	2.50876	2.50876	1.32698	up	noncoding	ENST00000432942	RP5-1177M21.1	GENCODE	512	chr20	+	20951088	20953203		CCTCTTGTTAGTTGAGAAATGTTAGTGTCTCAAATTGTTTTAGTCCCTCAAATTGCCTTT	intergenic							35.2165	127.573	5.40528	6.73226
ASHGA5P016487	2.08402	2.08402	1.05937	up	noncoding	NR_033994	TNFSF10	RefSeq	1910	chr3	-	172223297	172241297		CGTTAGAAAGAAAAGCAACAAAATATTTCTCCCCTAGTGAGAGAAAGAGGTCCTCAGAGA	exon sense-overlapping	NM_001190942	TNFSF10	tumor necrosis factor ligand superfamily member 10 isoform 2	-	172223297	172241297	288.89	852.381	8.42952	9.48889
ASHGA5P016487	2.08402	2.08402	1.05937	up	noncoding	NR_033994	TNFSF10	RefSeq	1910	chr3	-	172223297	172241297		CGTTAGAAAGAAAAGCAACAAAATATTTCTCCCCTAGTGAGAGAAAGAGGTCCTCAGAGA	exon sense-overlapping	NM_001190943	TNFSF10	tumor necrosis factor ligand superfamily member 10 isoform 3	-	172235144	172241265	288.89	852.381	8.42952	9.48889
ASHGA5P016487	2.08402	2.08402	1.05937	up	noncoding	NR_033994	TNFSF10	RefSeq	1910	chr3	-	172223297	172241297		CGTTAGAAAGAAAAGCAACAAAATATTTCTCCCCTAGTGAGAGAAAGAGGTCCTCAGAGA	exon sense-overlapping	NM_003810	TNFSF10	tumor necrosis factor ligand superfamily member 10 isoform 1	-	172223297	172241297	288.89	852.381	8.42952	9.48889
ASHGA5P051718	6.37875	6.37875	2.67327	up	noncoding	ENST00000435115	RP11-403I13.4	GENCODE	296	chr1	+	149242294	149245215		CTTCTCTCAGAGTGTGAAGAGTGCAAAGACCTTATAGAATCTGTGCTGGAGGAGGAGCTG	intergenic							5.00209	48.0829	2.65048	5.32375
ASHGA5P030291	6.50439	6.50439	2.70141	up	noncoding	ENST00000560170	RP11-327J17.3	GENCODE	547	chr15	-	96828454	96870586		TGTTCTTTGTTTTACAACCTAAAAAGTACACAGAAGACTCAAAGATCATTCAGGAAGGAG	intronic antisense	NM_001145155	NR2F2	COUP transcription factor 2 isoform b	+	96869156	96883492	5	40.1487	2.36009	5.0615
ASHGA5P019898	2.58426	2.58426	1.36975	up	noncoding	NR_039995	TMEM161B-AS1	RefSeq	617	chr5	+	87564698	87732491		TGACAATTAAAAGAAGATCTGGGAATCGAATACCCATCTCGAGTTCTGGATATGTGCTCT	bidirectional	NM_153354	TMEM161B	transmembrane protein 161B	-	87491022	87564665	97.3912	362.038	6.87289	8.24264
ASHGA5P000164	10.5341	10.5341	3.39699	up	noncoding	chr1:36804800-36856000+	chr1:36804800-36856000	LincRNAs identified by Khalil et al	51200	chr1	+	37032213	37083413		TTCTATGAAGGCAAAGAAGTCAGGGTTGTATGAGACCTTAAGGGTCCTCATTTAGCTTGT	intergenic							5	65.1234	2.36009	5.75708
ASHGA5P028900	6.09097	6.09097	2.60667	up	noncoding	NR_027350	MIR17HG	RefSeq	5018	chr13	+	92000073	92006829		GGAAAGAAAGCACTTAACATTTTAGGAATTCTTTTTAAAGCTGCTTGCAAAGTGTTGGTG	intergenic							5	37.5813	2.36009	4.96676
ASHGA5P052986	6.6808	6.6808	2.74002	up	noncoding	ENST00000419382	AC003075.4	GENCODE	720	chr7	-	17319458	17338070		TTCATCATTAAACTTTGATGAATTTACAGAGTGTCTTTTGAAATTATGTTCTTGAGAAAG	bidirectional	NM_001621	AHR	aryl hydrocarbon receptor precursor	+	17338275	17385775	5	41.226	2.36009	5.10011
ASHGA5P027935	2.96839	2.96839	1.56968	up	noncoding	ENST00000553006	RP11-547C5.1	GENCODE	256	chr12	+	43359924	43361156		CACAGGTCATCATGACTTGATGAATGAATATCATATTGGTTAATTCCTGCGGCTTAATAA	intergenic							35.3814	151.863	5.41085	6.98053
ASHGA5P028357	2.14559	2.14559	1.10137	up	noncoding	TCONS_00009994	XLOC_004420	LincRNAs identified by Cabili et al	839	chr5	+	70958561	70966823		TTGTTTTGTTCAAATGAGCATACATTTACCGAGGGCTCACTATGTGTCGGGCTTCGGGAT	intergenic							19.3476	60.3853	4.54679	5.64816
ASHGA5P036103	2.41275	2.41275	1.27068	up	noncoding	ENST00000424084	RP4-799D16.1	GENCODE	490	chr1	-	25370197	25439610		CTTCAGATCTACCCTTGGTCATTGACATCCCAGCATGAATCAGTGACTCAGTCCTTCCAG	intergenic							33.4026	116.618	5.32548	6.59615
ASHGA5P047551	2.76257	2.76257	1.46601	up	noncoding	ENST00000428940	RP11-77P6.2	GENCODE	643	chr10	+	88281701	88282443		GTAAAATACGCCTATGAAAACTGGGGGAGAGGAATAAAACAAGCTGGCAGAACGTTTTTC	bidirectional	NM_015045	WAPAL	wings apart-like protein homolog	-	88195012	88281541	172.902	682.303	7.69576	9.16177
ASHGA5P021704	7.85063	7.85063	2.97281	up	noncoding	uc004abv.1	BC121813	UCSC_knowngene	1106	chr9	+	41516045	41522322	uc004adv.2	TTACCTAGTGTGGTCTGATGAATTTCACTTCTTTGATACTTTTTGAGAGAGCTGAGAGTC	intergenic							5	48.3821	2.36009	5.33289
ASHGA5P046719	2.04241	2.04241	1.03027	up	noncoding	ENST00000569906	RP11-66N11.8	GENCODE	755	chrX	+	152864826	152869808	ENST00000562749	ACAAAATTCCAAGAGGGCCTTTTCGAATAGACGCATGAACGGTGTTTGTGTCTGGATCGT	bidirectional	NM_001130997	FAM58A	cyclin-related protein FAM58A isoform 2	-	152853382	152864632	976.105	2762.57	10.168	11.1983
ASHGA5P046719	2.04241	2.04241	1.03027	up	noncoding	ENST00000569906	RP11-66N11.8	GENCODE	755	chrX	+	152864826	152869808	ENST00000562749	ACAAAATTCCAAGAGGGCCTTTTCGAATAGACGCATGAACGGTGTTTGTGTCTGGATCGT	bidirectional	NM_152274	FAM58A	cyclin-related protein FAM58A isoform 1	-	152853382	152864632	976.105	2762.57	10.168	11.1983
ASHGA5P049719	2.16327	2.16327	1.11321	up	noncoding	ENST00000451140	AC003665.1	GENCODE	1039	chr17	-	45975825	46018776		TGTAAACTCAGAAGTGTTCACGCTACTGCATCCCTAAACTCTGTAACTCTCTACATACTC	intronic antisense	NM_003110	SP2	transcription factor Sp2	+	45973515	46006323	283.979	870.015	8.40321	9.51642
ASHGA5P037562	2.25725	2.25725	1.17457	up	noncoding	TCONS_00025577	XLOC_012404	LincRNAs identified by Cabili et al	385	chr17	-	16438938	16439449		AAGGGACTCTGGGACACTGGGCGGGCCCAGGAACGCAGTGTTCTTGGGAAATGTGGTCCA	intergenic							11.6579	38.4522	3.82388	4.99845
ASHGA5P028732	2.27146	2.27146	1.18362	up	noncoding	uc001upm.3	TPTE2P6	UCSC_knowngene	1708	chr13	+	25141010	25171812		TTCTATTAAAGAGAAAAAGAAGAAAAAGAAACTTAATTTGTTTTTTGGGGGATAGTTGAG	intergenic							7.99674	26.923	3.29329	4.47691
ASHGA5P026700	2.6366	2.6366	1.39868	up	noncoding	TCONS_00012634	XLOC_005563	LincRNAs identified by Cabili et al	1339	chr6	+	170489432	170491877		AACTTCCCAGTTTCTATTTCAACCAGAAGAGAAAATGCTGAGCCCTCACTGACCATGGGA	intergenic							80.723	306.963	6.60377	8.00245
ASHGA5P035014	2.62968	2.62968	1.39489	up	noncoding	ENST00000423120	U51244.2	GENCODE	374	chr2	-	45901839	45902615		CTCTTTTCAGGAAGCATCTTCTCTTTTCCATTTGACTTTCATAAAGAAGCTGGAGTTTTA	intronic antisense	NM_005400	PRKCE	protein kinase C epsilon type	+	45879042	46415129	26.8277	102.072	5.0126	6.40749
ASHGA5P048013	2.51194	2.51194	1.3288	up	noncoding	ENST00000525382	RP1-17K7.3	GENCODE	241	chr11	-	32074388	32074806		CTTACTGAAGAGCTTTGAGAAATAGCATAGAAGGCCCAGAGCATTACTTGTTTCCAGATG	intronic antisense	ENST00000530348	RCN1	reticulocalbin 1, EF-hand calcium binding domain [Source:HGNC Symbol;Acc:9934]	+	31833938	32122140	19.5662	71.5465	4.56273	5.89153
ASHGA5P048013	2.51194	2.51194	1.3288	up	noncoding	ENST00000525382	RP1-17K7.3	GENCODE	241	chr11	-	32074388	32074806		CTTACTGAAGAGCTTTGAGAAATAGCATAGAAGGCCCAGAGCATTACTTGTTTCCAGATG	intronic antisense	ENST00000532942	RCN1	reticulocalbin 1, EF-hand calcium binding domain [Source:HGNC Symbol;Acc:9934]	+	31837931	32126211	19.5662	71.5465	4.56273	5.89153
ASHGA5P030171	2.32869	2.32869	1.21952	up	noncoding	NR_026998	LOC91450	RefSeq	1016	chr15	-	78285574	78286567		CCAAGATGAAGTCATGCTGTGCTTTGGAATGGTAGATGCTCATTTATGTAAAATCATAAT	intron sense-overlapping	ENST00000465531	TBC1D2B	TBC1 domain family, member 2B [Source:HGNC Symbol;Acc:29183]	-	78276377	78294026	70.5359	236.58	6.40602	7.62554
ASHGA5P031185	2.93357	2.93357	1.55266	up	noncoding	TCONS_00006118	XLOC_002722	LincRNAs identified by Cabili et al	6388	chr3	+	84002800	84103276		TTATTATGTAATCCATATTTTCTGTGGAGCAAGATACAAACTGCTAAAAAGAAACAATCG	intergenic							5.96042	26.1564	2.88249	4.43515
ASHGA5P041540	2.27752	2.27752	1.18747	up	noncoding	TCONS_00020509	XLOC_009826	LincRNAs identified by Cabili et al	354	chr12	+	89968490	89972126		TGCCCAGGTTCTTCAGTTTTGAGAAAAGGAAAACCAGTAACACAAAATTCAATACTTTTC	intergenic							8.05159	27.2166	3.30383	4.4913
ASHGA5P030947	2.66933	2.66933	1.41648	up	noncoding	ENST00000566787	RP11-27M24.3	GENCODE	502	chr16	-	10608698	10622059		CGGCATAAAGTAGAACATTCTTACAAGAAATAAATATTTCGTAGTCATGGAGAAGAACGC	intergenic							39.0474	150.972	5.55497	6.97145
ASHGA5P035501	4.51634	4.51634	2.17516	up	noncoding	NR_038404	LOC100506801	RefSeq	2574	chr1	+	21619782	21626362		GAAAAAATGAGCTTTGCTGTCCATTTTTCATCTGTAAAATGGGGAAGTAGTTGCTGGATC	intronic antisense	NM_001113348	ECE1	endothelin-converting enzyme 1 isoform 4	-	21543739	21672034	6.10276	40.935	2.91529	5.09044
ASHGA5P039084	2.83913	2.83913	1.50545	up	noncoding	NR_036538	LOC646903	RefSeq	1964	chr3	+	149689065	149691029		ATTCAAAGAGAGTCCATGTGCTGTCTTGGTTTTCAGTACTGTAATAAAGTAACCTGTGCT	intronic antisense	ENST00000494827	PFN2	profilin 2 [Source:HGNC Symbol;Acc:8882]	-	149683643	149740598	177.961	721.141	7.73667	9.24212
ASHGA5P039084	2.83913	2.83913	1.50545	up	noncoding	NR_036538	LOC646903	RefSeq	1964	chr3	+	149689065	149691029		ATTCAAAGAGAGTCCATGTGCTGTCTTGGTTTTCAGTACTGTAATAAAGTAACCTGTGCT	intronic antisense	ENST00000497148	PFN2	profilin 2 [Source:HGNC Symbol;Acc:8882]	-	149683947	149768575	177.961	721.141	7.73667	9.24212
ASHGA5P032861	2.34837	2.34837	1.23166	up	noncoding	ENST00000583262	RP11-214O1.2	GENCODE	1652	chr17	+	14207170	14208822	NR_026880	GAAAGAACCTGCCCTTTACATTTAGGCTTGGGATGTTAATTTAAAGTTTGAATGACCAAA	intron sense-overlapping	NM_006041	HS3ST3B1	heparan sulfate glucosamine 3-O-sulfotransferase 3B1	+	14204505	14249492	978.164	3181.7	10.1712	11.4029
ASHGA5P049728	2.25098	2.25098	1.17055	up	noncoding	ENST00000476204	HOXB-AS3	GENCODE	539	chr17	+	46667781	46679470		ACTTTTGGGATAGTTTGCTATCGACAAAGGGAGACAAAGTCAAGGGGTGAAGGGAAAGGA	intronic antisense	NM_002147	HOXB5	homeobox protein Hox-B5	-	46668618	46671103	9.89762	32.7486	3.59385	4.76441
ASHGA5P049728	2.25098	2.25098	1.17055	up	noncoding	ENST00000476204	HOXB-AS3	GENCODE	539	chr17	+	46667781	46679470		ACTTTTGGGATAGTTTGCTATCGACAAAGGGAGACAAAGTCAAGGGGTGAAGGGAAAGGA	intronic antisense	NM_018952	HOXB6	homeobox protein Hox-B6	-	46673098	46682334	9.89762	32.7486	3.59385	4.76441
ASHGA5P020947	2.87991	2.87991	1.52602	up	noncoding	ENST00000522357	RP11-65D13.1	GENCODE	590	chr8	-	77523908	77527263		GATTCTTGTTTGAATAGTCCATTTCTAAGAAGATGTGGTTCGAACATACAGAGCTACATA	intergenic							70.9526	293.99	6.41378	7.9398
ASHGA5P026102	2.0592	2.0592	1.04209	up	noncoding	NR_046316	NS3BP	RefSeq	1302	chr11	+	779453	780755		TGTTTAGGGCTGACATTGGGCCAGGTGACAGGACACCTGGGCATGATTGGGCAGCTATTG	intron sense-overlapping	ENST00000530083	AP006621.5	Uncharacterized protein [Source:UniProtKB/TrEMBL;Acc:E9PR39]	+	777581	784180	8.39057	25.6139	3.36313	4.40522
ASHGA5P037636	3.56149	3.56149	1.83248	up	noncoding	ENST00000444114	RP5-1172A22.1	GENCODE	637	chr22	-	27617309	27620688		GACCTTCATCACTGTGAACAGTGATGCAGTGGCTTTATAAACTCTAGAATGTGCTACAAT	intergenic							11.7345	61.2702	3.83614	5.66862
ASHGA5P045633	2.304	2.304	1.20414	up	noncoding	ENST00000450445	RP11-62F24.2	GENCODE	428	chr9	+	16726811	16727522		GGGAGGTGGCTTTTTTCATTCTCAACAGAAAACAAAGAAATAAATTAAGTCTTCCCCTGA	intronic antisense	NM_017637	BNC2	zinc finger protein basonuclin-2	-	16409500	16870786	2565.09	8190	11.565	12.7692
ASHGA5P036094	3.34735	3.34735	1.74302	up	noncoding	ENST00000568143	RP11-84D1.2	GENCODE	2443	chr1	-	25294913	25297356		TTTGGTATGGGTGGGACATTGTAAAGGATGGAAAGAAATAGTAAAATCTAGATGATGCCA	intergenic							16.2654	79.3624	4.2971	6.04012
ASHGA5P032081	2.13352	2.13352	1.09323	up	noncoding	ENST00000575402	RP1-59D14.6	GENCODE	2813	chr17	-	2292559	2295372		TTGATCAAGAAAGGCAAGAACCAGGGGTGAGGGCTGACAGAGAATCAAAGATAAAACACT	intron sense-overlapping	NM_020310	MNT	max-binding protein MNT	-	2287353	2304258	1414.96	4163.85	10.7027	11.796
ASHGA5P030479	2.06313	2.06313	1.04483	up	noncoding	ENST00000561226	OIP5-AS1	GENCODE	775	chr15	+	41576218	41579672	ENST00000558457	CCGTTAGCTTCAGCAGAAGACGAACATGAAAAATGACTGTAAGCTATTGAAATTTAAGTT	intergenic							204.288	599.912	7.93477	8.9796
ASHGA5P033510	3.23155	3.23155	1.69223	up	noncoding	ENST00000579368	RP11-674N23.1	GENCODE	818	chr18	-	8695853	8707619		GAACCATGGATTTACAGAAGGTTCCATAGCAGCAAATAACAGTGCTTATGAAATAAACAT	intronic antisense	ENST00000306329	SOGA2	SOGA family member 2 [Source:HGNC Symbol;Acc:29121]	+	8705658	8828944	951.232	4236.16	10.1292	11.8214
ASHGA5P033510	3.23155	3.23155	1.69223	up	noncoding	ENST00000579368	RP11-674N23.1	GENCODE	818	chr18	-	8695853	8707619		GAACCATGGATTTACAGAAGGTTCCATAGCAGCAAATAACAGTGCTTATGAAATAAACAT	natural antisense	ENST00000517570	SOGA2	SOGA family member 2 [Source:HGNC Symbol;Acc:29121]	+	8707408	8832775	951.232	4236.16	10.1292	11.8214
ASHGA5P026820	2.25029	2.25029	1.17011	up	noncoding	ENST00000531850	RP11-728F11.3	GENCODE	557	chr11	+	117689157	117692707		TGTGTGGACGACCCTAAAATTCTTATTTACCGAGTCCAGGAGCCAGAATTCTTCCCTGTT	natural antisense	NM_001204268	FXYD6-FXYD2	FXYD6-FXYD2 read-through protein isoform 1 precursor	-	117690789	117747746	25.8755	84.5159	4.9593	6.12941
ASHGA5P026820	2.25029	2.25029	1.17011	up	noncoding	ENST00000531850	RP11-728F11.3	GENCODE	557	chr11	+	117689157	117692707		TGTGTGGACGACCCTAAAATTCTTATTTACCGAGTCCAGGAGCCAGAATTCTTCCCTGTT	natural antisense	NM_001243598	FXYD6-FXYD2	FXYD6-FXYD2 read-through protein isoform 2 precursor	-	117690789	117747746	25.8755	84.5159	4.9593	6.12941
ASHGA5P026820	2.25029	2.25029	1.17011	up	noncoding	ENST00000531850	RP11-728F11.3	GENCODE	557	chr11	+	117689157	117692707		TGTGTGGACGACCCTAAAATTCTTATTTACCGAGTCCAGGAGCCAGAATTCTTCCCTGTT	natural antisense	NM_001680	FXYD2	sodium/potassium-transporting ATPase subunit gamma isoform 1	-	117690789	117695459	25.8755	84.5159	4.9593	6.12941
ASHGA5P026820	2.25029	2.25029	1.17011	up	noncoding	ENST00000531850	RP11-728F11.3	GENCODE	557	chr11	+	117689157	117692707		TGTGTGGACGACCCTAAAATTCTTATTTACCGAGTCCAGGAGCCAGAATTCTTCCCTGTT	natural antisense	NM_021603	FXYD2	sodium/potassium-transporting ATPase subunit gamma isoform 2	-	117690789	117698807	25.8755	84.5159	4.9593	6.12941
ASHGA5P000072	4.42079	4.42079	2.1443	up	noncoding	AL512723		NRED	2141	chr15	+	22011368	22013529		CAGGTTTACAAGTTGAAAAGTAGCAGTCAATGTGCTACAATGGATGGATTTGATGTAAAA	intergenic							88.6852	557.59	6.73353	8.87783
ASHGA5P020548	2.75321	2.75321	1.46112	up	noncoding	ENST00000515688	CTD-2269F5.1	GENCODE	265	chr5	+	83680373	83713134		CAATGCTGTAACAAACAGACTAATTGTTCACTGTTGACATATAGAAGTACTACTGATTGG	natural antisense	NM_005711	EDIL3	EGF-like repeat and discoidin I-like domain-containing protein 3 precursor	-	83238125	83680611	42.9264	171.001	5.69289	7.154

## Sheet: U251 HATi II vs U251_down
# Condition pairs: U251 HATi II vs U251 # Fold Change cut-off: 2.0 # Column A: ProbeName, it represents probe name. # Column B: FC (abs), Absolute Fold Change between two samples. # Column C: FC, Fold Change, positive value indicates up-regulation and negative value indicates down-regulation. # Column D: Log FC, Log Fold Change, log2 value of absolute fold change. Positive value indicates up-regu…
U251 HATi II vs U251 2.0 fold down regulated LncRNAs
	Fold Change and Regulation				Annotations																		Raw Intensities		Normalized Intensities
ProbeName	FC (abs) ([U251 HATi II] vs [U251])	FC ([U251 HATi II] vs [U251])	Log FC ([U251 HATi II] vs [U251])	Regulation ([U251 HATi II] vs [U251])	type	seqname	GeneSymbol	source	RNAlength	chrom	strand	txStart	txEnd	Xhyb	Sequence	relationship	Associated_gene_acc	Associated_gene_name	Associated_protein_name	Associated_gene_strand	Associated_gene_start	Associated_gene_end	[U251](raw)	[U251 HATi II](raw)	[U251](normalized)	[U251 HATi II](normalized)
ASHGA5P017622	7.81697	-7.81697	-2.96661	down	noncoding	ENST00000443830	PROX1-IT1	GENCODE	229	chr1	+	214167445	214168426		ATGGCAGGAGGTTATTTCATGCTGAAATTATGCCTATTTGCATGGATAGTCATTCTTTAA	intron sense-overlapping	NM_001270616	PROX1	prospero homeobox protein 1	+	214161277	214214847	120.683	22.4379	7.17802	4.21141
ASHGA5P017622	7.81697	-7.81697	-2.96661	down	noncoding	ENST00000443830	PROX1-IT1	GENCODE	229	chr1	+	214167445	214168426		ATGGCAGGAGGTTATTTCATGCTGAAATTATGCCTATTTGCATGGATAGTCATTCTTTAA	intron sense-overlapping	NM_002763	PROX1	prospero homeobox protein 1	+	214161843	214214847	120.683	22.4379	7.17802	4.21141
ASHGA5P057597	3.23557	-3.23557	-1.69402	down	noncoding	TCONS_00019507	XLOC_009306	LincRNAs identified by Cabili et al	324	chr11	+	121760050	121777195	TCONS_00019508	CTCACATCTGGAGCAAGAAGACAACTTAATTAAGAGACAGCATTTAATGACAAGGAAAGA	intergenic							22.9824	10.5099	4.78996	3.09594
ASHGA5P048705	10.4076	-10.4076	-3.37957	down	noncoding	TCONS_00023825	XLOC_011603	LincRNAs identified by Cabili et al	2392	chr15	-	98538124	98561008		TGTCTCTCAGCAACAACAGCAGCAATTACTTTTGACCACTCACTATCGGAAAACACTGCT	intergenic							2879.79	386.811	11.7189	8.33935
ASHGA5P020436	3.44363	-3.44363	-1.78393	down	noncoding	ENST00000513492	RP11-213H15.3	GENCODE	433	chr5	-	90598845	90608312		CACAGTTTATGAACAAAACCCATCAGAAGATGTCAGAAGATAAGGATTTTTGTCCTGATG	intergenic							54.9267	23.2722	6.05145	4.26752
ASHGA5P022187	2.3315	-2.3315	-1.22126	down	noncoding	NR_046160	LOC256021	RefSeq	2207	chr12	-	92378751	92536447	NR_046159	TTAAAAATATCACCCGGCCCAGCAAAAAGTTTGGAAACCTTCATCTAGAAAGTGGTCTAG	exon sense-overlapping	NM_001256373	LOC256021	uncharacterized protein LOC256021 isoform 1	-	92378751	92536447	123.113	76.4534	7.20773	5.98647
ASHGA5P022187	2.3315	-2.3315	-1.22126	down	noncoding	NR_046160	LOC256021	RefSeq	2207	chr12	-	92378751	92536447	NR_046159	TTAAAAATATCACCCGGCCCAGCAAAAAGTTTGGAAACCTTCATCTAGAAAGTGGTCTAG	exon sense-overlapping	NM_001256374	LOC256021	uncharacterized protein LOC256021 isoform 2	-	92378751	92536447	123.113	76.4534	7.20773	5.98647
ASHGA5P022187	2.3315	-2.3315	-1.22126	down	noncoding	NR_046160	LOC256021	RefSeq	2207	chr12	-	92378751	92536447	NR_046159	TTAAAAATATCACCCGGCCCAGCAAAAAGTTTGGAAACCTTCATCTAGAAAGTGGTCTAG	exon sense-overlapping	NM_001256375	LOC256021	uncharacterized protein LOC256021 isoform 3	-	92378751	92536447	123.113	76.4534	7.20773	5.98647
ASHGA5P022187	2.3315	-2.3315	-1.22126	down	noncoding	NR_046160	LOC256021	RefSeq	2207	chr12	-	92378751	92536447	NR_046159	TTAAAAATATCACCCGGCCCAGCAAAAAGTTTGGAAACCTTCATCTAGAAAGTGGTCTAG	exon sense-overlapping	NM_001731	BTG1	protein BTG1	-	92534053	92539673	123.113	76.4534	7.20773	5.98647
ASHGA5P018265	3.19248	-3.19248	-1.67468	down	noncoding	ENST00000451392	LINC00607	GENCODE	581	chr2	-	216506490	216696313		GAAAAAGAAGGTCTGCCCATCCACATCATTTTGGCTGAATGCGTGACCTATCCAATCCTT	intergenic							780.782	347.151	9.8537	8.17902
ASHGA5P018109	8.69567	-8.69567	-3.1203	down	noncoding	ENST00000449527	BX571672.5	GENCODE	120	chr1	-	143236904	143237715	NR_037597	TCCCTTAGAGATTGCACACAGGGGTCCAGATGCATCCTGTTTTGAGAATGTTAATGGATA	intergenic							10200.7	1655.41	13.5706	10.4503
ASHGA5P058745	2.09608	-2.09608	-1.06769	down	noncoding	uc.316-	uc.316	UCR	240	chr10	-	126905564	126905804		TGACAGCTTTCTTCTAACCTAACAACTGGCATGCCTCATTTGCATATTAATGAGAAAACC	intergenic							189.479	130.082	7.82725	6.75956
ASHGA5P037778	10.1239	-10.1239	-3.33969	down	noncoding	ENST00000414726	AP000525.10	pseudogene	313	chr22	+	16171459	16172116		TTTGAAGGTGCTGTGATTCAAACTGTCAGCGAGATAAGGCAGCAGATCAAGAAAGCACTC								115.82	16.6739	7.12009	3.7804
ASHGA5P058146	3.33342	-3.33342	-1.737	down	noncoding	TCONS_00026974	XLOC_013026	LincRNAs identified by Cabili et al	558	chr19	+	29374426	29388915		ATTACACCTTGAGATCAACCTTCAGGCCTCCACTTAAGCGAGTTCTGACGTCAGTGAATA	intergenic							335.09	143.939	8.64084	6.90384
ASHGA5P050393	2.49049	-2.49049	-1.31643	down	noncoding	ENST00000443066	AC104623.2	GENCODE	545	chr2	+	16704457	16710706		CTGTATGGAGCATCTGGAAAGCATCTGTGGAAGAATTACAGCAAAAACTTCTACAATTCA	intergenic							21.9648	13.0542	4.72799	3.41156
ASHGA5P052661	2.13956	-2.13956	-1.09731	down	noncoding	uc011dok.1	AK298056	UCSC_knowngene	2331	chr6	-	31783319	31785722		AAGCCTTGGGACAACGGGAGTCACTCTCGAAAAAGGTAGTGGACTGTCGCAGCAGCTCCT	natural antisense	NM_005345	HSPA1A	heat shock 70 kDa protein 1A/1B	+	31783290	31785719	88.3208	59.6169	6.72642	5.62911
ASHGA5P044533	2.79666	-2.79666	-1.4837	down	noncoding	ENST00000520824	RP11-89M16.1	GENCODE	892	chr8	-	129571959	129573372		AACACGGACACGGGAGTAGTGGAATCAGTCAAGAGGGAATTTCAAAGGTCAAAGATGAAA	intergenic							23.0613	12.1815	4.79435	3.31064
ASHGA5P035023	5.73126	-5.73126	-2.51885	down	noncoding	TCONS_00004501	XLOC_002399	LincRNAs identified by Cabili et al	628	chr2	-	175197324	175198448		TTCTCGGCTTCCCATAGAGTCTCCGCGTAGATTTACTAATAGAGGGATTGTTAAGTGGCA	intergenic							1270	312.519	10.5484	8.02955
ASHGA5P031068	2.73579	-2.73579	-1.45196	down	noncoding	ENST00000566537	AC009133.15	GENCODE	547	chr16	-	29817816	29819053		AACTCCTTGGCGCACAGAGCGCAGATGTAGGGCCCCTTGCTCTTTGTCTTCTTCTCCAAG	natural antisense	NM_001042539	MAZ	myc-associated zinc finger protein isoform 2	+	29817854	29822504	2293.32	1167.89	11.3948	9.94286
ASHGA5P031068	2.73579	-2.73579	-1.45196	down	noncoding	ENST00000566537	AC009133.15	GENCODE	547	chr16	-	29817816	29819053		AACTCCTTGGCGCACAGAGCGCAGATGTAGGGCCCCTTGCTCTTTGTCTTCTTCTCCAAG	natural antisense	NM_002383	MAZ	myc-associated zinc finger protein isoform 1	+	29817854	29822504	2293.32	1167.89	11.3948	9.94286
ASHGA5P044770	4.2662	-4.2662	-2.09295	down	noncoding	ENST00000563059	KB-1836B5.1	GENCODE	911	chr8	+	37920398	37921309		GCTTACAACCTGATCAGGAGACGAGAAGTATTCCAAGTAGTAAATGGTCATTGGAAATAC	intergenic							800.095	266.15	9.88762	7.79466
ASHGA5P015493	5.60128	-5.60128	-2.48576	down	noncoding	ENST00000420766	RP4-676J13.2	GENCODE	835	chr6	+	84693446	84717042		CTCACATCCAGAAGAATGCATTTTAAAAGGTCTAGATATGGTGCTAGAAATAAAGCTACA	intergenic							48.0022	12.6651	5.85401	3.36825
ASHGA5P042770	2.17431	-2.17431	-1.12056	down	noncoding	TCONS_00019502	XLOC_009303	LincRNAs identified by Cabili et al	575	chr11	+	119817136	119821850		ATCATGCCAGCTACGATCAGAGGTGCTTGAGATATATGCTGCTTCCTCTTTACGCACTAA	intergenic							566.089	370.66	9.39726	8.27671
ASHGA5P055955	2.13502	-2.13502	-1.09425	down	noncoding	ENST00000555421	RP11-829H16.3	GENCODE	431	chr14	-	31353670	31354394		GGGAGAATTAAAAAGGTAAAATAAGCAACATTACATGCCTTAAAAAACAGTTTTAAAACC	natural antisense	NM_001135058	COCH	cochlin precursor	+	31343740	31359822	31.2071	21.2875	5.22788	4.13364
ASHGA5P055955	2.13502	-2.13502	-1.09425	down	noncoding	ENST00000555421	RP11-829H16.3	GENCODE	431	chr14	-	31353670	31354394		GGGAGAATTAAAAAGGTAAAATAAGCAACATTACATGCCTTAAAAAACAGTTTTAAAACC	natural antisense	NM_004086	COCH	cochlin precursor	+	31343740	31359822	31.2071	21.2875	5.22788	4.13364
ASHGA5P020060	2.29385	-2.29385	-1.19777	down	noncoding	ENST00000507496	RP11-94H18.1	GENCODE	1867	chr8	-	29672519	29686020		GAACAATCAGAAAGCATTCCCAGACAGCTTATTACGATGCATAACATTTGACTAACATAA	intergenic							62.1161	39.29	6.22607	5.0283
ASHGA5P035628	2.57794	-2.57794	-1.36622	down	noncoding	ENST00000418430	AC105760.2	GENCODE	2341	chr2	-	237968076	237994460		CAAAAATGGCTTACAGTTCTGGCCTCCAAATGCAGGATTTTAGCTACACTGCCACATCAT	natural antisense	NM_006710	COPS8	COP9 signalosome complex subunit 8 isoform 1	+	237994083	238007489	370.7	205.08	8.78309	7.41687
ASHGA5P035628	2.57794	-2.57794	-1.36622	down	noncoding	ENST00000418430	AC105760.2	GENCODE	2341	chr2	-	237968076	237994460		CAAAAATGGCTTACAGTTCTGGCCTCCAAATGCAGGATTTTAGCTACACTGCCACATCAT	natural antisense	NM_198189	COPS8	COP9 signalosome complex subunit 8 isoform 2	+	237994083	238007489	370.7	205.08	8.78309	7.41687
ASHGA5P033716	5.54977	-5.54977	-2.47243	down	noncoding	NR_036489	LOC284215	RefSeq	3220	chr18	+	4264601	4296000		CTGAAAGGCCTCCAGCTATGCTTGTTAAGAAAGGCTTTTATTAAGTGTATTTAAAGATAC	intronic antisense	NM_001242761	DLGAP1	disks large-associated protein 1 isoform 3	-	3502142	4455266	253.371	65.6961	8.24219	5.76976
ASHGA5P033716	5.54977	-5.54977	-2.47243	down	noncoding	NR_036489	LOC284215	RefSeq	3220	chr18	+	4264601	4296000		CTGAAAGGCCTCCAGCTATGCTTGTTAAGAAAGGCTTTTATTAAGTGTATTTAAAGATAC	intronic antisense	NM_004746	DLGAP1	disks large-associated protein 1 isoform 1	-	3496029	4455266	253.371	65.6961	8.24219	5.76976
ASHGA5P022520	6.21082	-6.21082	-2.63478	down	noncoding	ENST00000558297	RP11-17L5.4	GENCODE	565	chr15	-	79529222	79576287	ENST00000557790, ENST00000560452	TCCAGGCCTCTGAAGACAGTCATTCAGTCTAGAAGCTGAGATTCTTGAGTATGACTGTTC	intronic antisense	NM_001146341	ANKRD34C	ankyrin repeat domain-containing protein 34C	+	79575145	79590581	34.2774	8.28395	5.36432	2.72953
ASHGA5P044526	2.34935	-2.34935	-1.23226	down	noncoding	uc011liu.1	POU5F1P1	UCSC_knowngene	381	chr8	-	128428232	128428613	uc010sgj.1	GAGCTTTGATGTCCTGGGACTTCTCCGGGTTTTGCTCTAGCTTCTCCTTCTCCAGCTTCA	natural antisense	NM_001159542	POU5F1B	putative POU domain, class 5, transcription factor 1B	+	128427856	128429441	2392.91	1412.35	11.4559	10.2236
ASHGA5P018880	2.18023	-2.18023	-1.12448	down	noncoding	ENST00000458680	AC004692.4	GENCODE	478	chr7	-	43280668	43288846		CGGAGTCACACCCAGTTTACTAATTGTTTAACTGCAAAGCTTGACTCTGGAAATAAAAAA	intronic antisense	NM_015052	HECW1	E3 ubiquitin-protein ligase HECW1	+	43152197	43602938	24.8336	16.6111	4.90039	3.77591
ASHGA5P041631	7.0495	-7.0495	-2.81752	down	noncoding	uc003mtr.3	AK024936	UCSC_knowngene	1940	chr6	-	1727166	1729106		CAGGGATGCATTGAATGGTTAATTAGGTTACAAAACTTATTCCCAAATGGAATGTGTTGA	intron sense-overlapping	NM_001253846	GMDS	GDP-mannose 4,6 dehydratase isoform 2	-	1624034	2176225	34.5994	6.95884	5.37791	2.56039
ASHGA5P041631	7.0495	-7.0495	-2.81752	down	noncoding	uc003mtr.3	AK024936	UCSC_knowngene	1940	chr6	-	1727166	1729106		CAGGGATGCATTGAATGGTTAATTAGGTTACAAAACTTATTCCCAAATGGAATGTGTTGA	intron sense-overlapping	NM_001500	GMDS	GDP-mannose 4,6 dehydratase isoform 1	-	1624034	2245868	34.5994	6.95884	5.37791	2.56039
ASHGA5P038421	2.52185	-2.52185	-1.33448	down	noncoding	uc003ene.2	FAM86HP	UCSC_knowngene	1886	chr3	-	129816624	129822720	ENST00000427587, ENST00000427893, ENST00000458008, ENST00000459803, ENST00000477247, ENST00000484945, ENST00000506448, ENST00000513466, NM_001083537, NM_001137610	GGGATGTAGCGACGGTCCATCAGCTCTCTGCCTTCCAGCCAGATGTTGTCATTACAGCAG	natural antisense	NM_001136152	ALG1L2	putative glycosyltransferase ALG1L2	+	129800673	129817233	3002.85	1648.98	11.781	10.4465
ASHGA5P036375	2.48355	-2.48355	-1.3124	down	noncoding	ENST00000420509	AC007383.3	GENCODE	752	chr2	+	206949328	206951288		TTCCTCTCCGCCGGAGCTGTCCAGAAGGGGGATTTTGGACCCAAAGGAATCGGGATGAAA	natural antisense	NM_017759	INO80D	INO80 complex subunit D	-	206858444	206950906	83.8565	48.8188	6.65712	5.34472
ASHGA5P056266	2.82286	-2.82286	-1.49716	down	noncoding	TCONS_00001551	XLOC_000894	LincRNAs identified by Cabili et al	301	chr1	-	84937580	84943596		ACAAATCTGAGAGGAGACCCTAAACTTGGCCATGATGGTAAAGGATGCAAGGACAATCCT	intergenic							22.3648	11.7229	4.75261	3.25545
ASHGA5P036886	2.54038	-2.54038	-1.34505	down	noncoding	ENST00000423020	RP5-963E22.4	GENCODE	542	chr20	-	61798148	61812255		AGAAGAGCAGAGAGATGAAGGCCTCCATGCCACAGCCCAGGCCGTGCACATTTGTGTTGA	intergenic							230.474	130.465	8.10833	6.76329
ASHGA5P058361	2.67053	-2.67053	-1.41712	down	noncoding	uc010aeh.1	AK127969	UCSC_knowngene	3223	chr13	-	64402979	64418258	uc001vih.1	TCGGAAATCCCAAGGAGGCGTCGGACCCCGTCCGATAGTAAATCCCAAGTAAGGTACCTG	intergenic							181.299	97.638	7.76249	6.34537
ASHGA5P029863	2.25862	-2.25862	-1.17544	down	noncoding	ENST00000558484	WHAMMP3	GENCODE	538	chr15	-	23191210	23192002		TTTTATGCTATACCAGGGTAACACTAAAAACCATGTAGGTGATTTGTATTATTCCACCAG	intergenic							102.048	65.4407	6.9386	5.76315
ASHGA5P049438	2.84717	-2.84717	-1.50953	down	noncoding	TCONS_00022079	XLOC_010681	LincRNAs identified by Cabili et al	496	chr13	-	86203728	86216180		TAAAAGCCCTATAGGCAGCTTACTTGACAGCAAATGCTCAAGAGAGCAAAATGTCCTCCT	intergenic							52.6707	26.9676	5.98893	4.4794
ASHGA5P040687	2.04746	-2.04746	-1.03383	down	noncoding	TCONS_00022099	XLOC_010709	LincRNAs identified by Cabili et al	1083	chr13	-	100738208	100741196		ATTGTAAGGAAAATACCCCCAAGGAAGTTGAGGACACAGCAGACTTGGACTGTCTCCAAA	intergenic							4145.42	2781.65	12.2421	11.2083
ASHGA5P021448	2.01504	-2.01504	-1.01081	down	noncoding	ENST00000532579	RP11-677M14.3	GENCODE	678	chr11	+	124632326	124635257		GAGGGGTGAGACTGTTCTGGCCAAAGAGACTGGAGATCCAGTATCAGCAAGCTACTTTCT	bidirectional	NM_138961	ESAM	endothelial cell-selective adhesion molecule precursor	-	124623018	124632223	44.8924	32.3439	5.75647	4.74566
ASHGA5P033709	7.01523	-7.01523	-2.81049	down	noncoding	ENST00000573177	RP11-874J12.1	GENCODE	1388	chr18	+	3602997	3604385		AGTTTTAGCAAAAGCAGCAACAAATGTACTTTAAATACTAGCACAGTAAGGGAATTCCTG	intronic antisense	NM_001003809	DLGAP1	disks large-associated protein 1 isoform 2	-	3496029	3845358	103.262	21.4479	6.95529	4.1448
ASHGA5P033709	7.01523	-7.01523	-2.81049	down	noncoding	ENST00000573177	RP11-874J12.1	GENCODE	1388	chr18	+	3602997	3604385		AGTTTTAGCAAAAGCAGCAACAAATGTACTTTAAATACTAGCACAGTAAGGGAATTCCTG	intronic antisense	NM_001242761	DLGAP1	disks large-associated protein 1 isoform 3	-	3502142	4455266	103.262	21.4479	6.95529	4.1448
ASHGA5P033709	7.01523	-7.01523	-2.81049	down	noncoding	ENST00000573177	RP11-874J12.1	GENCODE	1388	chr18	+	3602997	3604385		AGTTTTAGCAAAAGCAGCAACAAATGTACTTTAAATACTAGCACAGTAAGGGAATTCCTG	intronic antisense	NM_001242762	DLGAP1	disks large-associated protein 1 isoform 4	-	3496029	3874767	103.262	21.4479	6.95529	4.1448
ASHGA5P033709	7.01523	-7.01523	-2.81049	down	noncoding	ENST00000573177	RP11-874J12.1	GENCODE	1388	chr18	+	3602997	3604385		AGTTTTAGCAAAAGCAGCAACAAATGTACTTTAAATACTAGCACAGTAAGGGAATTCCTG	intronic antisense	NM_001242763	DLGAP1	disks large-associated protein 1 isoform 5	-	3496029	3874767	103.262	21.4479	6.95529	4.1448
ASHGA5P033709	7.01523	-7.01523	-2.81049	down	noncoding	ENST00000573177	RP11-874J12.1	GENCODE	1388	chr18	+	3602997	3604385		AGTTTTAGCAAAAGCAGCAACAAATGTACTTTAAATACTAGCACAGTAAGGGAATTCCTG	intronic antisense	NM_001242764	DLGAP1	disks large-associated protein 1 isoform 6	-	3496029	3874253	103.262	21.4479	6.95529	4.1448
ASHGA5P033709	7.01523	-7.01523	-2.81049	down	noncoding	ENST00000573177	RP11-874J12.1	GENCODE	1388	chr18	+	3602997	3604385		AGTTTTAGCAAAAGCAGCAACAAATGTACTTTAAATACTAGCACAGTAAGGGAATTCCTG	intronic antisense	NM_001242765	DLGAP1	disks large-associated protein 1 isoform 7	-	3502142	3845358	103.262	21.4479	6.95529	4.1448
ASHGA5P033709	7.01523	-7.01523	-2.81049	down	noncoding	ENST00000573177	RP11-874J12.1	GENCODE	1388	chr18	+	3602997	3604385		AGTTTTAGCAAAAGCAGCAACAAATGTACTTTAAATACTAGCACAGTAAGGGAATTCCTG	intronic antisense	NM_001242766	DLGAP1	disks large-associated protein 1 isoform 8	-	3496029	3845358	103.262	21.4479	6.95529	4.1448
ASHGA5P033709	7.01523	-7.01523	-2.81049	down	noncoding	ENST00000573177	RP11-874J12.1	GENCODE	1388	chr18	+	3602997	3604385		AGTTTTAGCAAAAGCAGCAACAAATGTACTTTAAATACTAGCACAGTAAGGGAATTCCTG	intronic antisense	NM_004746	DLGAP1	disks large-associated protein 1 isoform 1	-	3496029	4455266	103.262	21.4479	6.95529	4.1448
ASHGA5P041162	4.73528	-4.73528	-2.24345	down	noncoding	ENST00000513280	RP11-60A8.1	GENCODE	438	chr5	+	72587762	72590749		CTTCCAGGAAGATTGCATACACATGTAAAACCGGAAAAACGTTAATGAAGAGAAAAACTA	intergenic							29.8833	9.37202	5.16607	2.92262
ASHGA5P022476	7.34915	-7.34915	-2.87758	down	noncoding	ENST00000557687	RP11-260M19.1	GENCODE	518	chr14	-	104842866	104845288		AAGAGCGGAAAATCCAGCGTGCTTCACAAGCACTGAAACCAGAAATAACCAAAGTGTCCA	intergenic							85.3457	16.9304	6.67932	3.80174
ASHGA5P022488	2.35845	-2.35845	-1.23784	down	noncoding	uc002bko.2	LOC100506874	UCSC_knowngene	2612	chr15	+	85115422	85123412	ENST00000558345, ENST00000560917, NR_038273, NR_038274	AAACCGCAGGAACTTTTGGAGAAAGATTTCTTGGGAGGAAGCTATCCTGAACGCTTAGAG	intergenic							43.4733	26.843	5.70991	4.47208
ASHGA5P021805	11.8092	-11.8092	-3.56183	down	noncoding	ENST00000541288	RP11-153K16.1	GENCODE	641	chr12	+	23252301	23341472		TCAATGTCAGGCCTCCAAAGAAGTCTACAAATTCCATCAGTCAGTAACGGCTTGGAGTTC	intergenic							1063.94	127.788	10.2965	6.73463
ASHGA5P028654	3.21845	-3.21845	-1.68637	down	noncoding	TCONS_00009876	XLOC_004297	LincRNAs identified by Cabili et al	538	chr5	+	13986054	13987341		TTAATACAGTTAAGTGAAACGTCCGTCAGTGGGAAGCCGGAGCAAGGGAAAATTCTCCTT	intergenic							249.501	111.648	8.22079	6.53442
ASHGA5P023011	2.14497	-2.14497	-1.10096	down	noncoding	ENST00000567688	CTB-134H23.3	pseudogene	351	chr16	-	29065052	29118766	ENST00000438167	TCTGGCGAGGCCTCCAGGATATTATGTGTGCACCGGCGTGGGATCCTGGAACTGGCAGGA								96.442	65.1077	6.8578	5.75684
ASHGA5P019427	9.62202	-9.62202	-3.26634	down	noncoding	ENST00000483636	RP11-64D22.2	GENCODE	1285	chr3	+	151488247	151502682		CTGGTGTGGATAGCTACACCTGTGAAAATGGTAACAAATTTGCTTTGTTTAATTATGACT	intergenic							39.9343	5	5.58825	2.32191
ASHGA5P030965	2.02807	-2.02807	-1.02011	down	noncoding	ENST00000570197	RP11-166B2.7	GENCODE	601	chr16	-	12070707	12071707		TAAGACATGGACAAGGATGGAATATGCAAGGATCATCGAAATGTAAAAGCCAGGACCGGA	intronic antisense	NM_032167	SNX29	sorting nexin-29	+	12070601	12668146	45.6255	32.6417	5.77962	4.75952
ASHGA5P051833	2.67692	-2.67692	-1.42057	down	noncoding	NR_047574	TMEM44-AS1	RefSeq	1429	chr3	+	194304996	194311561	NR_047573, NR_047575	GCCCAGTTTGTTAGTGATTTACTGATAATAACTGAATCGAGTACTAATACTTGGCGATTT	intronic antisense	NM_001011655	TMEM44	transmembrane protein 44 isoform b	-	194308401	194354150	366.792	195.603	8.76883	7.34825
ASHGA5P051833	2.67692	-2.67692	-1.42057	down	noncoding	NR_047574	TMEM44-AS1	RefSeq	1429	chr3	+	194304996	194311561	NR_047573, NR_047575	GCCCAGTTTGTTAGTGATTTACTGATAATAACTGAATCGAGTACTAATACTTGGCGATTT	intronic antisense	NM_001166305	TMEM44	transmembrane protein 44 isoform c	-	194308401	194354150	366.792	195.603	8.76883	7.34825
ASHGA5P051833	2.67692	-2.67692	-1.42057	down	noncoding	NR_047574	TMEM44-AS1	RefSeq	1429	chr3	+	194304996	194311561	NR_047573, NR_047575	GCCCAGTTTGTTAGTGATTTACTGATAATAACTGAATCGAGTACTAATACTTGGCGATTT	intronic antisense	NM_001166306	TMEM44	transmembrane protein 44 isoform d	-	194308401	194354150	366.792	195.603	8.76883	7.34825
ASHGA5P051833	2.67692	-2.67692	-1.42057	down	noncoding	NR_047574	TMEM44-AS1	RefSeq	1429	chr3	+	194304996	194311561	NR_047573, NR_047575	GCCCAGTTTGTTAGTGATTTACTGATAATAACTGAATCGAGTACTAATACTTGGCGATTT	intronic antisense	NM_138399	TMEM44	transmembrane protein 44 isoform a	-	194308401	194354150	366.792	195.603	8.76883	7.34825
ASHGA5P022680	2.19627	-2.19627	-1.13506	down	noncoding	ENST00000560756	RP11-561C5.4	GENCODE	1160	chr15	-	85748670	85778016	ENST00000560408, uc002bhh.4, uc002bkb.3, uc010blv.3, uc010blw.2, uc010bmc.3, uc010bmd.3, uc010bmf.3, uc010bmg.2, uc010bml.3, uc010bmn.3, uc010bmo.1	AGAAGCCAGAGGAAAGTACATCAGCCAGGGGGCAGTGTCAGAGACGCAGCACTGGGAGAG	intergenic							70.2341	46.1295	6.39987	5.26481
ASHGA5P042167	2.72015	-2.72015	-1.44369	down	noncoding	ENST00000564697	RP1-155D22.2	GENCODE	1639	chr6	-	164505054	164506693		CTAGTCCTTGGATGGGGCAGATGCCATTACTTTCCAGTCATTAAACGTTAGGACTCTTTA	intergenic							100.082	53.1277	6.90966	5.46597
ASHGA5P033308	2.01172	-2.01172	-1.00843	down	noncoding	ENST00000413214	RP11-583F2.3	pseudogene	1059	chr17	+	62949800	62952664	NM_001174166, NM_004694	TTTCTGGAAATGGATCTTGCAAAAAATGAGCACAGAGTTCACGTGCAAATGGAGCCGGTA								35.7044	25.8391	5.42552	4.41709
ASHGA5P027160	18.6683	-18.6683	-4.22252	down	noncoding	ENST00000428747	RP3-467K16.2	GENCODE	3105	chr1	-	15653175	15670372		AATCAGAGAAGAAAAAAGGAAGTCGGTGGAGAGTTCTGCGAAGATTTTGAAGATTTCTAG	natural antisense	NM_052929	FHAD1	forkhead-associated domain-containing protein 1	+	15573767	15724622	77.4582	5	6.54443	2.32191
ASHGA5P000068	2.37937	-2.37937	-1.25058	down	noncoding	AL117546		NRED	3037	chr5	-	176903632	176906657		TTTCACCCAAGTTTCTTGCCACTGACAAAATGACCACTACTTGGGTACGAGGCAGATTAG	intergenic							113.199	68.776	7.08554	5.83496
ASHGA5P056479	4.25165	-4.25165	-2.08802	down	noncoding	TCONS_00004629	XLOC_002543	LincRNAs identified by Cabili et al	3141	chr2	-	241320859	241327143		TCAGCACAAACGACAAGAGGTTCAAGTAGAAAAGCAGAAGCGGAACATGCAATATGCAGC	intergenic							45.5754	15.6532	5.77817	3.69015
ASHGA5P016876	2.11959	-2.11959	-1.08378	down	noncoding	ENST00000435311	RP5-898J17.1	GENCODE	1994	chr1	-	96719624	96839681		GCCTCAAAGAAAAGAAGGATGTATCCTCTATCCAGCAAGCCTTTTTCAATAAAATCATTA	intergenic							146.645	99.7556	7.4576	6.37381
ASHGA5P029980	3.10984	-3.10984	-1.63684	down	noncoding	BE182165		LincRNAs identified by Khalil et al	379	chr10	-	55251255	55251536		TTATAGAATGAATTTGGTTACTGAGGGAGGATTATTGGGCTTCTGCCCATAAAAAATGAA	intergenic							133.154	62.0235	7.32199	5.68515
ASHGA5P022474	8.31273	-8.31273	-3.05532	down	noncoding	ENST00000557610	CTD-2223O18.1	GENCODE	462	chr14	-	104603486	104604235		GGCACATACGCCTGGAGAATGAAAACGGGCGTCAGCCCACATCTGGATCTGGGTACTGAG	bidirectional	NM_015656	KIF26A	kinesin-like protein KIF26A	+	104605059	104647235	1153.11	196.667	10.4121	7.35682
ASHGA5P032368	2.44867	-2.44867	-1.292	down	noncoding	uc002how.1	AL832615	UCSC_knowngene	1604	chr17	-	36332085	36333689	uc010cul.1	CGTATCCACACAATGGTAATTATTGAAATGAGAGACTCAAAAGAAGATGGAACGTGAACT	intergenic							25.0131	14.9208	4.90925	3.61725
ASHGA5P044791	2.24012	-2.24012	-1.16358	down	noncoding	ENST00000522388	RP11-930P14.1	GENCODE	1088	chr8	+	41518508	41523084		AGTTCTGCCCAGGGAAAGTTTCTTACTTTCAGAAAATAATACAGTCCGAGAAAGCAGCTA	intronic antisense	NM_001142446	ANK1	ankyrin-1 isoform 9	-	41510743	41754280	86.8673	56.0264	6.70367	5.54009
ASHGA5P044791	2.24012	-2.24012	-1.16358	down	noncoding	ENST00000522388	RP11-930P14.1	GENCODE	1088	chr8	+	41518508	41523084		AGTTCTGCCCAGGGAAAGTTTCTTACTTTCAGAAAATAATACAGTCCGAGAAAGCAGCTA	intronic antisense	NM_020475	ANK1	ankyrin-1 isoform 4	-	41510743	41655140	86.8673	56.0264	6.70367	5.54009
ASHGA5P044791	2.24012	-2.24012	-1.16358	down	noncoding	ENST00000522388	RP11-930P14.1	GENCODE	1088	chr8	+	41518508	41523084		AGTTCTGCCCAGGGAAAGTTTCTTACTTTCAGAAAATAATACAGTCCGAGAAAGCAGCTA	intronic antisense	NM_020476	ANK1	ankyrin-1 isoform 1	-	41510743	41655140	86.8673	56.0264	6.70367	5.54009
ASHGA5P044791	2.24012	-2.24012	-1.16358	down	noncoding	ENST00000522388	RP11-930P14.1	GENCODE	1088	chr8	+	41518508	41523084		AGTTCTGCCCAGGGAAAGTTTCTTACTTTCAGAAAATAATACAGTCCGAGAAAGCAGCTA	intronic antisense	NM_020477	ANK1	ankyrin-1 isoform 2	-	41510743	41655140	86.8673	56.0264	6.70367	5.54009
ASHGA5P044791	2.24012	-2.24012	-1.16358	down	noncoding	ENST00000522388	RP11-930P14.1	GENCODE	1088	chr8	+	41518508	41523084		AGTTCTGCCCAGGGAAAGTTTCTTACTTTCAGAAAATAATACAGTCCGAGAAAGCAGCTA	natural antisense	NM_000037	ANK1	ankyrin-1 isoform 3	-	41510743	41655140	86.8673	56.0264	6.70367	5.54009
ASHGA5P044791	2.24012	-2.24012	-1.16358	down	noncoding	ENST00000522388	RP11-930P14.1	GENCODE	1088	chr8	+	41518508	41523084		AGTTCTGCCCAGGGAAAGTTTCTTACTTTCAGAAAATAATACAGTCCGAGAAAGCAGCTA	natural antisense	NM_001142445	ANK1	ankyrin-1 isoform 10 precursor	-	41510743	41522804	86.8673	56.0264	6.70367	5.54009
ASHGA5P044791	2.24012	-2.24012	-1.16358	down	noncoding	ENST00000522388	RP11-930P14.1	GENCODE	1088	chr8	+	41518508	41523084		AGTTCTGCCCAGGGAAAGTTTCTTACTTTCAGAAAATAATACAGTCCGAGAAAGCAGCTA	natural antisense	NM_020478	ANK1	ankyrin-1 isoform 5 precursor	-	41510743	41522804	86.8673	56.0264	6.70367	5.54009
ASHGA5P044791	2.24012	-2.24012	-1.16358	down	noncoding	ENST00000522388	RP11-930P14.1	GENCODE	1088	chr8	+	41518508	41523084		AGTTCTGCCCAGGGAAAGTTTCTTACTTTCAGAAAATAATACAGTCCGAGAAAGCAGCTA	natural antisense	NM_020480	ANK1	ankyrin-1 isoform 7 precursor	-	41510743	41522804	86.8673	56.0264	6.70367	5.54009
ASHGA5P018437	6.80785	-6.80785	-2.7672	down	noncoding	ENST00000453561	BX571672.5	GENCODE	308	chr1	-	143236904	143240420	ENST00000416527, uc003boa.3	TATTTGGTGTTGGGAGCTTATAGCTTCATTGCACTGTGTGTGGCATTTGGGTCCTGTTTG	intergenic							6458.27	1307.86	12.8855	10.1183
ASHGA5P052044	2.10122	-2.10122	-1.07122	down	noncoding	NR_003584	SNHG8	RefSeq	653	chr4	+	119199916	119200978		TTAGGTGAAAGTACGTAGTTGTCTTTCGTAAGTTAAAATGATAATTGGGCCGAAACTTAC	intergenic							1307.72	870.231	10.588	9.51675
ASHGA5P014608	2.5176	-2.5176	-1.33205	down	noncoding	ENST00000411775	BX004987.3	GENCODE	356	chr1	+	143361976	143375173		TCAATGGAAAAGGAAAAGGCAATGAAAAGAAGAAGCCAAGAAGAACCCTCAAAACCTTAA	intergenic							94.6169	54.3743	6.82997	5.49793
ASHGA5P022949	2.17315	-2.17315	-1.11979	down	noncoding	uc003ajf.1	TUG1	UCSC_knowngene	2810	chr22	+	31365633	31369587		AACTGAGGATGCTCCATCCAAAGTGAATTATGCCTACAGACCTGGTACCTGGATTTTTGC	intergenic							333.359	219.479	8.63437	7.51458
ASHGA5P043320	2.12182	-2.12182	-1.0853	down	noncoding	TCONS_00019599	XLOC_009402	LincRNAs identified by Cabili et al	424	chr11	-	30338481	30344533		TGGAAAGTGCTTTGGGCCAATGGTACACACCTGCTTTATTGGATAGACGCAGAGAAGTAT	intergenic							32.8692	22.4991	5.30181	4.21651
ASHGA5P042657	13.8042	-13.8042	-3.78703	down	noncoding	NR_033896	FLJ46906	RefSeq	1022	chr6	+	139012804	139018425		ATGGATCACCGGAGAGATCACTATATCAGGACATAGACTTGACTTTCAGGGTTGGAGGAA	intronic antisense	ENST00000491526	NHSL1	NHS-like 1 [Source:HGNC Symbol;Acc:21021]	-	138768201	139013708	744.962	77.2393	9.78832	6.00129
ASHGA5P053326	2.77564	-2.77564	-1.47282	down	noncoding	ENST00000435996	AC009784.3	GENCODE	733	chr7	+	135777704	136122174		CTGTAATGTATTGACTTATCTTTAAAAAATGAAAAAATAAACCAAAAACTAAAAGCAAAA	intergenic							27.775	14.6858	5.0615	3.58868
ASHGA5P027717	2.3836	-2.3836	-1.25314	down	noncoding	ENST00000443154	RP11-386I8.6	GENCODE	1151	chr12	-	133609244	133613808		CCAGCCACTCCCTAGACACAATTTTAAATTGTCAGATATACCTTTAGTAAAGCTGAAAAA	bidirectional	NM_001127372	ZNF84	zinc finger protein 84	+	133613979	133639885	258.328	155.536	8.27087	7.01773
ASHGA5P027717	2.3836	-2.3836	-1.25314	down	noncoding	ENST00000443154	RP11-386I8.6	GENCODE	1151	chr12	-	133609244	133613808		CCAGCCACTCCCTAGACACAATTTTAAATTGTCAGATATACCTTTAGTAAAGCTGAAAAA	bidirectional	NM_003428	ZNF84	zinc finger protein 84	+	133613877	133639885	258.328	155.536	8.27087	7.01773
ASHGA5P025858	7.7048	-7.7048	-2.94576	down	noncoding	NR_040049	LOC100507495	RefSeq	2256	chr20	+	1305986	1359379	NR_040047	GGATAGTGAGTTTCCCAGAAGCTGGACAAGCCACGACGGCGCCTTCCAATAAAAGGGGAA	intronic antisense	NM_000801	FKBP1A	peptidyl-prolyl cis-trans isomerase FKBP1A isoform a	-	1349620	1373816	3954.29	714.105	12.1713	9.22556
ASHGA5P025858	7.7048	-7.7048	-2.94576	down	noncoding	NR_040049	LOC100507495	RefSeq	2256	chr20	+	1305986	1359379	NR_040047	GGATAGTGAGTTTCCCAGAAGCTGGACAAGCCACGACGGCGCCTTCCAATAAAAGGGGAA	intronic antisense	NM_001199784	SDCBP2	syntenin-2 isoform a	-	1290554	1306513	3954.29	714.105	12.1713	9.22556
ASHGA5P025858	7.7048	-7.7048	-2.94576	down	noncoding	NR_040049	LOC100507495	RefSeq	2256	chr20	+	1305986	1359379	NR_040047	GGATAGTGAGTTTCCCAGAAGCTGGACAAGCCACGACGGCGCCTTCCAATAAAAGGGGAA	intronic antisense	NM_001199786	FKBP1A	peptidyl-prolyl cis-trans isomerase FKBP1A isoform b	-	1349620	1373816	3954.29	714.105	12.1713	9.22556
ASHGA5P025858	7.7048	-7.7048	-2.94576	down	noncoding	NR_040049	LOC100507495	RefSeq	2256	chr20	+	1305986	1359379	NR_040047	GGATAGTGAGTTTCCCAGAAGCTGGACAAGCCACGACGGCGCCTTCCAATAAAAGGGGAA	intronic antisense	NM_054014	FKBP1A	peptidyl-prolyl cis-trans isomerase FKBP1A isoform a	-	1352355	1373816	3954.29	714.105	12.1713	9.22556
ASHGA5P025858	7.7048	-7.7048	-2.94576	down	noncoding	NR_040049	LOC100507495	RefSeq	2256	chr20	+	1305986	1359379	NR_040047	GGATAGTGAGTTTCCCAGAAGCTGGACAAGCCACGACGGCGCCTTCCAATAAAAGGGGAA	intronic antisense	NM_080489	SDCBP2	syntenin-2 isoform a	-	1290554	1309879	3954.29	714.105	12.1713	9.22556
ASHGA5P030883	2.1135	-2.1135	-1.07964	down	noncoding	ENST00000563775	RP11-715J22.2	GENCODE	3264	chr16	-	2514950	2518214		AAAGAAACAACAAGGGCTCACCAAGTCCTACCTTGGCATGATTTAAATACATATGCTTTC	natural antisense	NM_025108	C16orf59	uncharacterized protein C16orf59	+	2510114	2514964	101.973	69.8943	6.93757	5.85794
ASHGA5P058876	2.12395	-2.12395	-1.08675	down	noncoding	uc.197-	uc.197	UCR	224	chr6	-	98362798	98363022		CTACGTGATCTCTGACAGAGCCTTGGAACAATTCTATAAGGGGGAAACATACAAATCAAA	intergenic							89.5697	61.0307	6.74917	5.66242
ASHGA5P045630	2.16763	-2.16763	-1.11612	down	noncoding	ENST00000443838	RP11-536D16.2	GENCODE	312	chr9	+	16121130	16122432		TCTTGCTAACCTATCTCATGGCCTCTAGACTTTCTTTTACCACACTATGGAAACAATGAT	intergenic							236.931	156.899	8.14619	7.03007
ASHGA5P018473	2.77545	-2.77545	-1.47272	down	noncoding	ENST00000453988	RP5-836N10.1	GENCODE	706	chr1	-	112147001	112151345		CGACCCCGTCTGGGAGGGTGGCTGTCAATAGATTGGCCCAAAAGGAAGAACAAGGAAAAG	intronic antisense	ENST00000356415	RAP1A	RAP1A, member of RAS oncogene family [Source:HGNC Symbol;Acc:9855]	+	112084839	112255735	287.412	148.597	8.42171	6.94899
ASHGA5P057683	2.2639	-2.2639	-1.17881	down	noncoding	TCONS_00020708	XLOC_010005	LincRNAs identified by Cabili et al	313	chr12	-	8941100	8944136		ATAGTTGAACTCACTGCTTGGTGATAGGTGATGGTCTCGCCGCTCAGCTATAGGTGATGG	intergenic							447.643	282.055	9.0572	7.8784
ASHGA5P023592	2.44179	-2.44179	-1.28794	down	noncoding	ENST00000585232	RP11-549B18.2	pseudogene	1394	chr18	+	29304190	29305727		AAGTCTCCCATCAAAAGCAAGGAACTTTACTGTTTCGCCCAAGAACCGGAAGAAAGATCT								79857.5	41139	16.4019	15.114
ASHGA5P046018	3.5665	-3.5665	-1.83451	down	noncoding	ENST00000444708	RP11-323H21.3	GENCODE	829	chr9	+	134691578	134696375		GGTGGCAAAATGGTTTGTATTTTTGTCTTAAGCCTTGGACTTTTAAAATCCTGGATTTTG	intergenic							390.481	156.179	8.85779	7.02328
ASHGA5P037711	6.44998	-6.44998	-2.6893	down	noncoding	uc003azp.1	AK057177	UCSC_knowngene	2229	chr22	-	41605125	41613360		CCAGGCTCCTCTGTGGATTTACAAATGATGATATTTTAACATGGTTCAAATAGAATACTG	natural antisense	NM_031488	L3MBTL2	lethal(3)malignant brain tumor-like protein 2	+	41601312	41627275	1105.03	241.812	10.3463	7.65701
ASHGA5P022312	2.03211	-2.03211	-1.02298	down	noncoding	NR_029434	FLJ31306	RefSeq	2498	chr14	-	58732082	58764855		TTACAACCCCCATACTGTACCAGGCAAGGTACCAGCATCAAGATGATTTATGGTAATAAG	intronic antisense	NM_002788	PSMA3	proteasome subunit alpha type-3 isoform 1	+	58711522	58738727	1134.95	781.889	10.3849	9.36189
ASHGA5P022312	2.03211	-2.03211	-1.02298	down	noncoding	NR_029434	FLJ31306	RefSeq	2498	chr14	-	58732082	58764855		TTACAACCCCCATACTGTACCAGGCAAGGTACCAGCATCAAGATGATTTATGGTAATAAG	intronic antisense	NM_152132	PSMA3	proteasome subunit alpha type-3 isoform 2	+	58711522	58738727	1134.95	781.889	10.3849	9.36189
ASHGA5P032858	3.14821	-3.14821	-1.65453	down	noncoding	TCONS_00029078	XLOC_014001	LincRNAs identified by Cabili et al	456	chr21	-	16049035	16125734		TCAGCCATGTGCTATAGAAACAGAAGGTGACAAATATAACCAAGGATTGGGAGGAGAAAA	intergenic							49.5125	22.9105	5.89927	4.24474
ASHGA5P052744	2.66776	-2.66776	-1.41563	down	noncoding	TCONS_00011228	XLOC_005806	LincRNAs identified by Cabili et al	1339	chr6	-	112221561	112230600		AAGCCAAGACCCTCCAGCTAGTGGAGAGTTGGGGCCTGCAGGAACTGAAAGGCAGGAGGG	intergenic							68.8787	37.3344	6.37221	4.95658
[truncated: 2,085 more rows]
