# Supplementary material for: Histone acetyltransferase inhibitor II induces apoptosis in glioma cell lines via the p53 signaling pathway
Source: J Exp Clin Cancer Res. 2014 Dec 19;33(1):108. doi: 10.1186/s13046-014-0108-3 (PMC4321714; doi:10.1186/s13046-014-0108-3)
Supplement: Additional file 8: Table S6. — LncRNAs nearby coding genes. [file 13046_2014_108_MOESM8_ESM.xls]

## Sheet: U251 HDACi II vs U251
# Condition pairs: U251 HDACi II vs U251 # Fold Change cut-off: 2.0 This table contains the differentially expressed lincRNA and nearby coding gene pairs (distance < 300 kb). # Column A: seqname, the sequence identifier. # Column B: GeneSymbol, the symbol of the LncRNA. # Column C: Absolute Fold change - LncRNAs, the absolute value of the ratio of normalized intensities between two conditions. # …
seqname	GeneSymbol	Absolute Fold change - LncRNAs	Fold change - LncRNAs	Log Fold change - LncRNAs	Regulation - LncRNAs	source	RNAlength	Chrom	Strand	txStart	txEnd	GenomeRelationship	NearbyGene	NearbyGeneSymbol	NearbyProteinName	Absolute Fold change - mRNAs	Fold change - mRNAs	Log Fold change - mRNAs	Regulation - mRNAs	NearbyGeneChrom	NearbyGeneStrand	NearbyGenetxStart	NearbyGenetxEnd
AA769057		2.85299	-2.85299	-1.51247	down	LincRNAs identified by Khalil et al	456	chr17	+	4298328	4298629	upstream	NM_015113	ZZEF1	zinc finger ZZ-type and EF-hand domain-containing protein 1	2.1164	-2.1164	-1.08161	down	chr17	-	3907738	4046253
AK093187		2.2126	-2.2126	-1.14574	down	RNAdb	1830	chr2	-	231275414	231277244	upstream	NM_003113	SP100	nuclear autoantigen Sp-100 isoform 2	2.19526	2.19526	1.13439	up	chr2	+	231280870	231381244
AK095276R		2.74109	2.74109	1.45475	up	LincRNAs identified by Khalil et al	2791	chr14	+	91314205	91316995	downstream	NM_182398	RPS6KA5	ribosomal protein S6 kinase alpha-5 isoform b	2.17414	-2.17414	-1.12045	down	chr14	-	91360318	91526993
AK124192		2.18918	-2.18918	-1.13039	down	RNAdb	2254	chr2	+	10077065	10079320	downstream	ENST00000305883	KLF11	Kruppel-like factor 11 [Source:HGNC Symbol;Acc:11811]	2.04859	-2.04859	-1.03463	down	chr2	+	10183681	10194963
AK124192		2.18918	-2.18918	-1.13039	down	RNAdb	2254	chr2	+	10077065	10079320	downstream	NM_001034	RRM2	ribonucleoside-diphosphate reductase subunit M2 isoform 2	2.491	2.491	1.31672	up	chr2	+	10262862	10271546
AK126099R		6.2193	-6.2193	-2.63675	down	LincRNAs identified by Khalil et al	2985	chr10	-	11437806	11440791	downstream	NM_001025077	CELF2	CUGBP Elav-like family member 2 isoform 3	2.70343	-2.70343	-1.43479	down	chr10	+	11047258	11378672
AL117546		2.37937	-2.37937	-1.25058	down	NRED	3037	chr5	-	176903632	176906657	downstream	NM_000505	F12	coagulation factor XII precursor	2.87436	2.87436	1.52324	up	chr5	-	176829138	176836577
AL117546		2.37937	-2.37937	-1.25058	down	NRED	3037	chr5	-	176903632	176906657	downstream	NM_001142935	MXD3	max dimerization protein 3 isoform b	2.68457	-2.68457	-1.42469	down	chr5	-	176732500	176739292
AL117546		2.37937	-2.37937	-1.25058	down	NRED	3037	chr5	-	176903632	176906657	downstream	NM_004395	DBN1	drebrin isoform a	3.18493	3.18493	1.67126	up	chr5	-	176883613	176900694
AL117546		2.37937	-2.37937	-1.25058	down	NRED	3037	chr5	-	176903632	176906657	downstream	NM_031300	MXD3	max dimerization protein 3 isoform a	2.08025	2.08025	1.05676	up	chr5	-	176734205	176739292
AL117546		2.37937	-2.37937	-1.25058	down	NRED	3037	chr5	-	176903632	176906657	upstream	NM_007255	B4GALT7	beta-1,4-galactosyltransferase 7	2.16448	-2.16448	-1.11402	down	chr5	+	177027118	177037346
AW262946		2.14241	-2.14241	-1.09923	down	LincRNAs identified by Khalil et al	426	chr13	-	28393227	28393643	upstream	NM_001265	CDX2	homeobox protein CDX-2	2.37439	-2.37439	-1.24756	down	chr13	-	28536204	28543505
BE092230R		2.27844	-2.27844	-1.18805	down	LincRNAs identified by Khalil et al	346	chr2	+	235440518	235440864	upstream	NM_005737	ARL4C	ADP-ribosylation factor-like protein 4C	4.04652	4.04652	2.01668	up	chr2	-	235401685	235405693
BF880470		2.24188	2.24188	1.16471	up	LincRNAs identified by Khalil et al	168	chr5	-	57527688	57527857	upstream	NM_006622	PLK2	serine/threonine-protein kinase PLK2 isoform 1	4.08793	4.08793	2.03137	up	chr5	-	57749809	57755966
BF880470R		14.7438	-14.7438	-3.88204	down	LincRNAs identified by Khalil et al	168	chr5	+	57527688	57527857	downstream	NM_006622	PLK2	serine/threonine-protein kinase PLK2 isoform 1	4.08793	4.08793	2.03137	up	chr5	-	57749809	57755966
BG211770R		8.14383	-8.14383	-3.02571	down	LincRNAs identified by Khalil et al	500	chr2	-	48509832	48517478	upstream	NM_001193475	PPP1R21	protein phosphatase 1 regulatory subunit 21 isoform 5	2.1862	2.1862	1.12842	up	chr2	+	48667907	48742531
BG211770R		8.14383	-8.14383	-3.02571	down	LincRNAs identified by Khalil et al	500	chr2	-	48509832	48517478	upstream	NM_172311	STON1-GTF2A1L	STON1-GTF2A1L protein isoform 1	2.57517	2.57517	1.36467	up	chr2	+	48796158	48906748
BM807096		2.76279	2.76279	1.46613	up	LincRNAs identified by Khalil et al	1041	chr4	-	158967911	158968773	upstream	NM_016613	FAM198B	protein FAM198B isoform 2	2.92007	2.92007	1.546	up	chr4	-	159045731	159093718
BM807096		2.76279	2.76279	1.46613	up	LincRNAs identified by Khalil et al	1041	chr4	-	158967911	158968773	upstream	NM_018342	TMEM144	transmembrane protein 144	2.21564	2.21564	1.14772	up	chr4	+	159131400	159176439
CA433290		2.52599	-2.52599	-1.33685	down	LincRNAs identified by Khalil et al	454	chr10	+	3850266	3850705	upstream	NM_001300	KLF6	Krueppel-like factor 6 isoform A	2.21181	2.21181	1.14522	up	chr10	-	3818187	3827473
chr1:36804800-36856000+	chr1:36804800-36856000	10.5341	10.5341	3.39699	up	LincRNAs identified by Khalil et al	51200	chr1	+	37032213	37083413	upstream	ENST00000373129	STK40	serine/threonine kinase 40 [Source:HGNC Symbol;Acc:21373]	4.12578	-4.12578	-2.04467	down	chr1	-	36805224	36851485
chr13:25892925-25912325+	chr13:25892925-25912325	3.07723	3.07723	1.62163	up	LincRNAs identified by Khalil et al	19400	chr13	+	26994925	27014325	upstream	NM_183044	RNF6	E3 ubiquitin-protein ligase RNF6	2.15934	-2.15934	-1.11059	down	chr13	-	26786904	26795894
chr2:102247075-102260750+	chr2:102247075-102260750	3.17518	-3.17518	-1.66684	down	LincRNAs identified by Khalil et al	13675	chr2	+	102880643	102894318	downstream	ENST00000233954	IL1RL1	interleukin 1 receptor-like 1 [Source:HGNC Symbol;Acc:5998]	4.57072	-4.57072	-2.19242	down	chr2	+	102927961	102968497
chr2:192023525-192035025+	chr2:192023525-192035025	2.20877	-2.20877	-1.14324	down	LincRNAs identified by Khalil et al	11500	chr2	+	192315280	192326780	upstream	NM_003151	STAT4	signal transducer and activator of transcription 4	2.56184	-2.56184	-1.35718	down	chr2	-	191894301	192015986
chr7:25285175-25303700-	chr7:25285175-25303700	2.44654	-2.44654	-1.29074	down	LincRNAs identified by Khalil et al	18525	chr7	-	25318650	25337175	downstream	NM_022150	NPVF	FMRFamide-related peptides precursor	3.17831	-3.17831	-1.66826	down	chr7	-	25264190	25268105
chr7:46184850-46198900-	chr7:46184850-46198900	7.10328	-7.10328	-2.82849	down	LincRNAs identified by Khalil et al	14050	chr7	-	46218325	46232375	downstream	NM_001013398	IGFBP3	insulin-like growth factor-binding protein 3 isoform a precursor	2.97304	-2.97304	-1.57194	down	chr7	-	45951843	45960871
chr8:127449850-127469100-	chr8:127449850-127469100	2.81901	-2.81901	-1.49519	down	LincRNAs identified by Khalil et al	19250	chr8	-	127380668	127399918	upstream	NM_174911	FAM84B	protein FAM84B	2.30137	2.30137	1.20249	up	chr8	-	127564682	127570711
DA969401		2.34057	-2.34057	-1.22686	down	LincRNAs identified by Khalil et al	564	chr6	-	131675289	131764931	upstream	NM_001145659	CTAGE9	cutaneous T-cell lymphoma-associated antigen 9	2.19111	-2.19111	-1.13166	down	chr6	-	132029580	132032157
DB299803		2.97997	-2.97997	-1.5753	down	LincRNAs identified by Khalil et al	441	chr6	-	79902862	79903303	upstream	NM_004242	HMGN3	high mobility group nucleosome-binding domain-containing protein 3 isoform HMGN3a	2.46671	2.46671	1.30259	up	chr6	-	79910961	79944455
DB302874		2.16737	2.16737	1.11594	up	LincRNAs identified by Khalil et al	561	chr1	+	231429158	231429637	upstream	NM_001256615	LOC149373	uncharacterized protein LOC149373	9.98306	-9.98306	-3.31948	down	chr1	-	231319844	231323373
DB302874		2.16737	2.16737	1.11594	up	LincRNAs identified by Khalil et al	561	chr1	+	231429158	231429637	upstream	NM_198552	FAM89A	protein FAM89A	2.11365	-2.11365	-1.07973	down	chr1	-	231154703	231175995
DB351749		2.45379	2.45379	1.29501	up	LincRNAs identified by Khalil et al	530	chrX	+	13497792	13498322	downstream	NM_001001995	GPM6B	neuronal membrane glycoprotein M6-b isoform 1	7.53996	7.53996	2.91456	up	chrX	-	13789061	13835314
DB351749		2.45379	2.45379	1.29501	up	LincRNAs identified by Khalil et al	530	chrX	+	13497792	13498322	downstream	NM_005278	GPM6B	neuronal membrane glycoprotein M6-b isoform 3	9.68555	9.68555	3.27583	up	chrX	-	13792092	13835314
DB351749		2.45379	2.45379	1.29501	up	LincRNAs identified by Khalil et al	530	chrX	+	13497792	13498322	downstream	NM_015507	EGFL6	epidermal growth factor-like protein 6 isoform 1 precursor	2.16634	-2.16634	-1.11526	down	chrX	+	13587693	13651694
DB351869		3.64883	-3.64883	-1.86743	down	LincRNAs identified by Khalil et al	535	chr14	-	69839230	69839764	downstream	NM_018199	EXD2	exonuclease 3'-5' domain-containing protein 2 isoform 2	2.82909	-2.82909	-1.50034	down	chr14	+	69658193	69710737
ENST00000300167	RP13-49I15.5	2.19303	2.19303	1.13292	up	GENCODE	384	chr10	-	135060413	135061389	upstream	ENST00000252945	CYP2E1	cytochrome P450, family 2, subfamily E, polypeptide 1 [Source:HGNC Symbol;Acc:2631]	2.51835	-2.51835	-1.33248	down	chr10	+	135340866	135352620
ENST00000338231	SEPT7P2	10.7183	-10.7183	-3.42201	down	GENCODE	1252	chr7	-	45763386	45797776	upstream	NM_001013398	IGFBP3	insulin-like growth factor-binding protein 3 isoform a precursor	2.97304	-2.97304	-1.57194	down	chr7	-	45951843	45960871
ENST00000354752	ANKRD18CP	4.19013	4.19013	2.06699	up	GENCODE	3676	chr9	-	99918174	99983538	downstream	ENST00000372322	FAM22G	family with sequence similarity 22, member G [Source:HGNC Symbol;Acc:23449]	3.81442	-3.81442	-1.93146	down	chr9	+	99691285	99701700
ENST00000359253	LINC00521	3.25683	3.25683	1.70347	up	GENCODE	1275	chr14	+	94463641	94475209	downstream	NM_020958	PPP4R4	serine/threonine-protein phosphatase 4 regulatory subunit 4 isoform 2	5.25927	-5.25927	-2.39486	down	chr14	+	94640648	94694182
ENST00000360035	NXF4	2.65718	-2.65718	-1.40989	down	GENCODE	3617	chrX	+	101804892	101826623	upstream	NM_021992	TMSB15A	thymosin beta-15A	2.29007	2.29007	1.19539	up	chrX	-	101768609	101771699
ENST00000366185	RP11-258C19.5	2.7202	-2.7202	-1.44371	down	GENCODE	1063	chrX	+	53123338	53171889	downstream	ENST00000452825	KDM5C	lysine (K)-specific demethylase 5C [Source:HGNC Symbol;Acc:11114]	2.10287	-2.10287	-1.07236	down	chrX	-	53220502	53254604
ENST00000366185	RP11-258C19.5	2.7202	-2.7202	-1.44371	down	GENCODE	1063	chrX	+	53123338	53171889	downstream	NM_144968	RIBC1	RIB43A-like with coiled-coils protein 1 isoform 2	2.1474	-2.1474	-1.10259	down	chrX	+	53449833	53456776
ENST00000366185	RP11-258C19.5	2.7202	-2.7202	-1.44371	down	GENCODE	1063	chrX	+	53123338	53171889	upstream	NM_022117	TSPYL2	testis-specific Y-encoded-like protein 2	2.29466	-2.29466	-1.19828	down	chrX	+	53111541	53117728
ENST00000367276	LINC00475	2.14775	2.14775	1.10283	up	GENCODE	738	chr9	+	94903579	94910588	downstream	NM_001012267	CENPP	centromere protein P	2.52826	2.52826	1.33815	up	chr9	+	95087740	95377437
ENST00000367276	LINC00475	2.14775	2.14775	1.10283	up	GENCODE	738	chr9	+	94903579	94910588	downstream	NM_013417	IARS	isoleucine--tRNA ligase, cytoplasmic	2.84003	-2.84003	-1.5059	down	chr9	-	94972624	95055972
ENST00000367276	LINC00475	2.14775	2.14775	1.10283	up	GENCODE	738	chr9	+	94903579	94910588	downstream	NM_014057	OGN	mimecan preproprotein	2.59271	2.59271	1.37446	up	chr9	-	95146248	95166937
ENST00000367276	LINC00475	2.14775	2.14775	1.10283	up	GENCODE	738	chr9	+	94903579	94910588	downstream	NM_017948	NOL8	nucleolar protein 8 isoform a	2.56463	2.56463	1.35875	up	chr9	-	95059639	95087876
ENST00000377469	AC104135.3	5.88948	5.88948	2.55814	up	GENCODE	3662	chr2	+	75155365	75160151	downstream	NM_015727	TACR1	substance-P receptor isoform short	2.67788	-2.67788	-1.42109	down	chr2	-	75278162	75426645
ENST00000399447	AC093391.2	7.54348	-7.54348	-2.91523	down	GENCODE	414	chr2	+	136757982	136765112	downstream	NM_003467	CXCR4	C-X-C chemokine receptor type 4 isoform b	4.08599	4.08599	2.03068	up	chr2	-	136871918	136875725
ENST00000399447	AC093391.2	7.54348	-7.54348	-2.91523	down	GENCODE	414	chr2	+	136757982	136765112	upstream	NM_001349	DARS	aspartate--tRNA ligase, cytoplasmic	2.06515	2.06515	1.04625	up	chr2	-	136664253	136743222
ENST00000411694	AP001055.6	3.00468	-3.00468	-1.58721	down	GENCODE	863	chr21	-	45578622	45579955	upstream	ENST00000337909	AIRE	autoimmune regulator [Source:HGNC Symbol;Acc:360]	4.93076	-4.93076	-2.30181	down	chr21	+	45710149	45717872
ENST00000412436	RP13-228J13.1	2.65715	2.65715	1.40988	up	GENCODE	1329	chrX	-	154576449	154581271	downstream	NM_171998	RAB39B	ras-related protein Rab-39B	3.75048	-3.75048	-1.90707	down	chrX	-	154487525	154493852
ENST00000412772	RP11-134P9.3	2.83905	-2.83905	-1.50541	down	GENCODE	775	chr1	+	203256279	203257929	downstream	NM_006763	BTG2	protein BTG2	8.60139	-8.60139	-3.10457	down	chr1	+	203274663	203278729
ENST00000412772	RP11-134P9.3	2.83905	-2.83905	-1.50541	down	GENCODE	775	chr1	+	203256279	203257929	upstream	NM_002479	MYOG	myogenin	2.5695	-2.5695	-1.36149	down	chr1	-	203052256	203055166
ENST00000414075	GAS5	2.49003	-2.49003	-1.31616	down	GENCODE	413	chr1	-	173833038	173835344	downstream	NM_198493	ANKRD45	ankyrin repeat domain-containing protein 45	2.12246	2.12246	1.08574	up	chr1	-	173577474	173639001
ENST00000414075	GAS5	2.49003	-2.49003	-1.31616	down	GENCODE	413	chr1	-	173833038	173835344	upstream	NM_172071	RC3H1	roquin	2.56797	2.56797	1.36063	up	chr1	-	173900351	173962210
ENST00000415704	KB-1183D5.11	6.07251	6.07251	2.60229	up	GENCODE	396	chr22	+	21522141	21527819	upstream	NM_030573	THAP7	THAP domain-containing protein 7	2.2124	-2.2124	-1.14561	down	chr22	-	21354060	21356404
ENST00000416578	RP5-1198E17.1	2.08155	2.08155	1.05766	up	GENCODE	853	chr1	+	173831289	173833079	downstream	NM_172071	RC3H1	roquin	2.56797	2.56797	1.36063	up	chr1	-	173900351	173962210
ENST00000416578	RP5-1198E17.1	2.08155	2.08155	1.05766	up	GENCODE	853	chr1	+	173831289	173833079	upstream	NM_198493	ANKRD45	ankyrin repeat domain-containing protein 45	2.12246	2.12246	1.08574	up	chr1	-	173577474	173639001
ENST00000416873	RP11-85L21.6	2.18918	-2.18918	-1.13039	down	GENCODE	250	chrX	-	134257166	134257532	downstream	NM_001078173	FAM127C	protein FAM127C	2.72414	2.72414	1.4458	up	chrX	-	134154533	134156566
ENST00000418242	RP11-148B18.3	3.67617	3.67617	1.8782	up	GENCODE	480	chr1	+	94798822	94800404	downstream	NM_001122674	ABCD3	ATP-binding cassette sub-family D member 3 isoform b	3.28253	-3.28253	-1.71481	down	chr1	+	94883932	94944260
ENST00000418478	RP11-213G2.2	2.58763	-2.58763	-1.37163	down	GENCODE	360	chr9	-	88400636	88406454	upstream	NM_177937	GOLM1	Golgi membrane protein 1	2.85821	-2.85821	-1.51511	down	chr9	-	88641057	88715116
ENST00000419668	AC002454.1	3.61618	3.61618	1.85447	up	GENCODE	527	chr7	+	92484222	92546488	downstream	NM_001193307	SAMD9	sterile alpha motif domain-containing protein 9	2.07398	2.07398	1.0524	up	chr7	-	92728825	92747336
ENST00000419668	AC002454.1	3.61618	3.61618	1.85447	up	GENCODE	527	chr7	+	92484222	92546488	downstream	NM_152703	SAMD9L	sterile alpha motif domain-containing protein 9-like	2.2361	2.2361	1.16099	up	chr7	-	92759367	92777680
ENST00000420213	AC128709.2	3.22105	-3.22105	-1.68753	down	GENCODE	626	chr3	+	197185275	197193976	downstream	NM_014687	KIAA0226	run domain Beclin-1 interacting and cystein-rich containing protein isoform 2.	2.36723	-2.36723	-1.2432	down	chr3	-	197398258	197463773
ENST00000420213	AC128709.2	3.22105	-3.22105	-1.68753	down	GENCODE	626	chr3	+	197185275	197193976	downstream	NM_032288	FYTTD1	UAP56-interacting factor isoform 1	2.38735	-2.38735	-1.25541	down	chr3	+	197476623	197511317
ENST00000420313	GRIFIN	2.08202	-2.08202	-1.05799	down	GENCODE	579	chr7	-	2514359	2516017	upstream	ENST00000402045	LFNG	LFNG O-fucosylpeptide 3-beta-N-acetylglucosaminyltransferase [Source:HGNC Symbol;Acc:6560]	3.61118	-3.61118	-1.85247	down	chr7	+	2557496	2568063
ENST00000420766	RP4-676J13.2	5.60128	-5.60128	-2.48576	down	GENCODE	835	chr6	+	84693446	84717042	downstream	NM_014895	KIAA1009	protein QN1 homolog	5.87935	5.87935	2.55566	up	chr6	-	84833959	84937335
ENST00000420956	LINC00413	5.43229	-5.43229	-2.44156	down	GENCODE	518	chr13	+	78236634	78237275	downstream	ENST00000446573	EDNRB	endothelin receptor type B [Source:HGNC Symbol;Acc:3180]	2.10224	2.10224	1.07193	up	chr13	-	78469615	78492966
ENST00000421322	XIST	2.59575	2.59575	1.37615	up	GENCODE	446	chrX	-	73040487	73046641	downstream	NM_001039840	CHIC1	cysteine-rich hydrophobic domain 1 protein	2.13071	-2.13071	-1.09133	down	chrX	+	72782983	72906937
ENST00000422555	AC073135.3	3.56084	3.56084	1.83222	up	GENCODE	567	chr3	+	197836982	197837809	upstream	ENST00000334859	LRCH3	leucine-rich repeats and calponin homology (CH) domain containing 3 [Source:HGNC Symbol;Acc:28637]	4.19237	-4.19237	-2.06776	down	chr3	+	197518144	197598456
ENST00000423020	RP5-963E22.4	2.54038	-2.54038	-1.34505	down	GENCODE	542	chr20	-	61798148	61812255	downstream	ENST00000370346	BHLHE23	basic helix-loop-helix family, member e23 [Source:HGNC Symbol;Acc:16093]	2.41164	2.41164	1.27001	up	chr20	-	61637330	61638387
ENST00000423020	RP5-963E22.4	2.54038	-2.54038	-1.34505	down	GENCODE	542	chr20	-	61798148	61812255	upstream	NM_000744	CHRNA4	neuronal acetylcholine receptor subunit alpha-4 isoform 1 precursor	2.95348	2.95348	1.56242	up	chr20	-	61974661	61992748
ENST00000423062	RP1-40E16.3	2.27624	-2.27624	-1.18665	down	GENCODE	272	chr6	-	3051334	3052317	upstream	NM_001069	TUBB2A	tubulin beta-2A chain	2.17609	2.17609	1.12174	up	chr6	-	3153901	3157783
ENST00000423062	RP1-40E16.3	2.27624	-2.27624	-1.18665	down	GENCODE	272	chr6	-	3051334	3052317	upstream	NM_001135750	PSMG4	proteasome assembly chaperone 4 isoform c	2.26618	2.26618	1.18026	up	chr6	+	3259161	3264097
ENST00000423428	AC104777.4	2.71497	-2.71497	-1.44093	down	GENCODE	554	chr2	+	151485505	151491484	upstream	NM_005168	RND3	rho-related GTP-binding protein RhoE precursor	2.11589	-2.11589	-1.08126	down	chr2	-	151324709	151344209
ENST00000423429	RP1-40E16.3	2.16761	-2.16761	-1.1161	down	GENCODE	316	chr6	-	3052196	3053998	upstream	NM_001069	TUBB2A	tubulin beta-2A chain	2.17609	2.17609	1.12174	up	chr6	-	3153901	3157783
ENST00000423429	RP1-40E16.3	2.16761	-2.16761	-1.1161	down	GENCODE	316	chr6	-	3052196	3053998	upstream	NM_001135750	PSMG4	proteasome assembly chaperone 4 isoform c	2.26618	2.26618	1.18026	up	chr6	+	3259161	3264097
ENST00000423628	ERRFI1-IT1	3.23773	3.23773	1.69498	up	GENCODE	410	chr1	-	8066073	8066784	upstream	NM_018948	ERRFI1	ERBB receptor feedback inhibitor 1	2.64066	2.64066	1.4009	up	chr1	-	8071778	8086393
ENST00000423719	LINC00484	3.15201	-3.15201	-1.65627	down	GENCODE	2745	chr9	+	93922050	93927858	downstream	NM_005384	NFIL3	nuclear factor interleukin-3-regulated protein	2.46237	-2.46237	-1.30005	down	chr9	-	94171326	94186144
ENST00000423781	AC004870.4	2.30833	2.30833	1.20685	up	GENCODE	706	chr7	+	47009313	47067079	downstream	ENST00000311160	TNS3	tensin 3 [Source:HGNC Symbol;Acc:21616]	6.9367	6.9367	2.79425	up	chr7	-	47314751	47621742
ENST00000424364	LINC00486	4.26132	4.26132	2.0913	up	GENCODE	691	chr2	+	33066080	33127190	downstream	NM_001166264	LTBP1	latent-transforming growth factor beta-binding protein 1 isoform 4 precursor	2.16204	2.16204	1.11239	up	chr2	+	33359663	33624575
ENST00000424511	RP11-64P12.8	2.12204	-2.12204	-1.08545	down	GENCODE	723	chr13	-	52898035	52908410	upstream	ENST00000398039	HNRNPA1L2	heterogeneous nuclear ribonucleoprotein A1-like 2 [Source:HGNC Symbol;Acc:27067]	2.09946	-2.09946	-1.07002	down	chr13	+	53191604	53217919
ENST00000424511	RP11-64P12.8	2.12204	-2.12204	-1.08545	down	GENCODE	723	chr13	-	52898035	52908410	upstream	NM_001098525	CKAP2	cytoskeleton-associated protein 2 isoform 2	2.74573	2.74573	1.45719	up	chr13	+	53029494	53050763
ENST00000424511	RP11-64P12.8	2.12204	-2.12204	-1.08545	down	GENCODE	723	chr13	-	52898035	52908410	upstream	NM_018204	CKAP2	cytoskeleton-associated protein 2 isoform 1	2.57142	2.57142	1.36257	up	chr13	+	53029494	53050763
ENST00000424523	AC002454.1	3.07348	3.07348	1.61987	up	GENCODE	406	chr7	+	92484222	92546465	downstream	NM_001193307	SAMD9	sterile alpha motif domain-containing protein 9	2.07398	2.07398	1.0524	up	chr7	-	92728825	92747336
ENST00000424523	AC002454.1	3.07348	3.07348	1.61987	up	GENCODE	406	chr7	+	92484222	92546465	downstream	NM_152703	SAMD9L	sterile alpha motif domain-containing protein 9-like	2.2361	2.2361	1.16099	up	chr7	-	92759367	92777680
ENST00000425159	MRPL45P2	25.7706	-25.7706	-4.68765	down	GENCODE	927	chr17	-	45527933	45569858	upstream	NM_014726	TBKBP1	TANK-binding kinase 1-binding protein 1	2.94408	-2.94408	-1.55781	down	chr17	+	45772629	45789429
ENST00000425771	GAS5	2.09342	-2.09342	-1.06586	down	GENCODE	242	chr1	-	173835004	173836178	downstream	NM_198493	ANKRD45	ankyrin repeat domain-containing protein 45	2.12246	2.12246	1.08574	up	chr1	-	173577474	173639001
ENST00000425771	GAS5	2.09342	-2.09342	-1.06586	down	GENCODE	242	chr1	-	173835004	173836178	upstream	NM_172071	RC3H1	roquin	2.56797	2.56797	1.36063	up	chr1	-	173900351	173962210
ENST00000426374	RP1-135L22.1	2.20685	2.20685	1.14199	up	GENCODE	387	chr6	+	21354641	21355527	downstream	NM_003107	SOX4	transcription factor SOX-4	2.58539	2.58539	1.37038	up	chr6	+	21593971	21598849
ENST00000426489	AC024619.2	2.4698	-2.4698	-1.30439	down	GENCODE	495	chr17	+	27342359	27343530	downstream	NM_016518	PIPOX	peroxisomal sarcosine oxidase	4.23909	4.23909	2.08376	up	chr17	+	27369917	27384236
ENST00000426489	AC024619.2	2.4698	-2.4698	-1.30439	down	GENCODE	495	chr17	+	27342359	27343530	upstream	ENST00000378895	DHRS13	dehydrogenase/reductase (SDR family) member 13 [Source:HGNC Symbol;Acc:28326]	2.19526	2.19526	1.13439	up	chr17	-	27224798	27230089
ENST00000427833	RP11-196I18.4	2.48051	2.48051	1.31064	up	GENCODE	329	chr9	-	109879739	109883986	downstream	NM_021224	ZNF462	zinc finger protein 462	2.17712	-2.17712	-1.12242	down	chr9	+	109625377	109773796
ENST00000427872	RP11-439A17.4	2.05777	2.05777	1.04108	up	GENCODE	494	chr1	-	120876494	120905159	upstream	NM_001017986	FCGR1B	high affinity immunoglobulin gamma Fc receptor IB isoform 1 precursor	4.05761	-4.05761	-2.02063	down	chr1	-	120926127	120935944
ENST00000428292	RP11-18B16.2	2.01511	2.01511	1.01086	up	GENCODE	1223	chr9	+	116413235	116445135	upstream	ENST00000374140	RGS3	regulator of G-protein signaling 3 [Source:HGNC Symbol;Acc:9999]	2.25363	2.25363	1.17225	up	chr9	+	116207010	116360018
ENST00000428654	AL928742.12	2.38998	-2.38998	-1.257	down	GENCODE	216	chr14	-	106064027	106066420	downstream	NM_001134875	C14orf80	uncharacterized protein C14orf80 isoform 1	4.50876	-4.50876	-2.17273	down	chr14	+	105957585	105965585
ENST00000428654	AL928742.12	2.38998	-2.38998	-1.257	down	GENCODE	216	chr14	-	106064027	106066420	downstream	NM_001311	CRIP1	cysteine-rich protein 1	2.03161	-2.03161	-1.02263	down	chr14	+	105953256	105955124
ENST00000429092	RP11-89C21.3	2.0094	2.0094	1.00676	up	GENCODE	503	chr10	+	11495944	11497386	upstream	NM_001025077	CELF2	CUGBP Elav-like family member 2 isoform 3	2.70343	-2.70343	-1.43479	down	chr10	+	11047258	11378672
ENST00000429664	AC007092.1	2.94573	-2.94573	-1.55863	down	GENCODE	539	chr2	+	58655472	59152836	upstream	NM_001130481	VRK2	serine/threonine-protein kinase VRK2 isoform 1	2.16843	2.16843	1.11665	up	chr2	+	58273846	58387055
ENST00000430945	LINC00475	3.16749	3.16749	1.66334	up	GENCODE	476	chr9	+	94907222	94910588	downstream	NM_001012267	CENPP	centromere protein P	2.52826	2.52826	1.33815	up	chr9	+	95087740	95377437
ENST00000430945	LINC00475	3.16749	3.16749	1.66334	up	GENCODE	476	chr9	+	94907222	94910588	downstream	NM_013417	IARS	isoleucine--tRNA ligase, cytoplasmic	2.84003	-2.84003	-1.5059	down	chr9	-	94972624	95055972
ENST00000430945	LINC00475	3.16749	3.16749	1.66334	up	GENCODE	476	chr9	+	94907222	94910588	downstream	NM_014057	OGN	mimecan preproprotein	2.59271	2.59271	1.37446	up	chr9	-	95146248	95166937
ENST00000430945	LINC00475	3.16749	3.16749	1.66334	up	GENCODE	476	chr9	+	94907222	94910588	downstream	NM_017948	NOL8	nucleolar protein 8 isoform a	2.56463	2.56463	1.35875	up	chr9	-	95059639	95087876
ENST00000431171	RP11-125I23.3	2.01935	2.01935	1.01389	up	GENCODE	580	chr13	+	27947484	27948503	upstream	NM_000982	RPL21	60S ribosomal protein L21	2.15331	2.15331	1.10656	up	chr13	+	27825691	27830702
ENST00000432133	AC007556.3	2.74502	-2.74502	-1.45682	down	GENCODE	307	chr2	+	169957252	169957720	upstream	ENST00000412271	DHRS9	dehydrogenase/reductase (SDR family) member 9 [Source:HGNC Symbol;Acc:16888]	2.83205	-2.83205	-1.50184	down	chr2	+	169937616	169952677
ENST00000432133	AC007556.3	2.74502	-2.74502	-1.45682	down	GENCODE	307	chr2	+	169957252	169957720	upstream	NM_001171631	NOSTRIN	nostrin isoform 4	2.55064	2.55064	1.35086	up	chr2	+	169643048	169721849
ENST00000432358	RP11-732M18.3	6.44579	-6.44579	-2.68836	down	GENCODE	424	chr6	+	158703294	158733390	upstream	NM_207118	GTF2H5	general transcription factor IIH subunit 5	2.1727	2.1727	1.11949	up	chr6	+	158589378	158620376
ENST00000432413	AC007879.5	4.49304	4.49304	2.16769	up	GENCODE	581	chr2	-	208104587	208124809	downstream	NM_003709	KLF7	Krueppel-like factor 7	2.22901	2.22901	1.1564	up	chr2	-	207945528	208030614
ENST00000433036	AC133528.2	2.37398	-2.37398	-1.24731	down	GENCODE	415	chr2	+	242629828	242633704	upstream	NM_012145	DTYMK	thymidylate kinase isoform 1	2.15714	2.15714	1.10912	up	chr2	-	242615156	242626383
ENST00000434311	RP5-1068B5.3	2.69182	2.69182	1.42858	up	GENCODE	478	chr1	-	229576030	229576767	downstream	NM_006542	SPHAR	protein SPHAR	2.05591	2.05591	1.03978	up	chr1	+	229440128	229441250
ENST00000434944	LINC00475	2.27987	2.27987	1.18895	up	GENCODE	796	chr9	+	94914875	94920770	downstream	NM_001012267	CENPP	centromere protein P	2.52826	2.52826	1.33815	up	chr9	+	95087740	95377437
ENST00000434944	LINC00475	2.27987	2.27987	1.18895	up	GENCODE	796	chr9	+	94914875	94920770	downstream	NM_013417	IARS	isoleucine--tRNA ligase, cytoplasmic	2.84003	-2.84003	-1.5059	down	chr9	-	94972624	95055972
ENST00000434944	LINC00475	2.27987	2.27987	1.18895	up	GENCODE	796	chr9	+	94914875	94920770	downstream	NM_014057	OGN	mimecan preproprotein	2.59271	2.59271	1.37446	up	chr9	-	95146248	95166937
ENST00000434944	LINC00475	2.27987	2.27987	1.18895	up	GENCODE	796	chr9	+	94914875	94920770	downstream	NM_017948	NOL8	nucleolar protein 8 isoform a	2.56463	2.56463	1.35875	up	chr9	-	95059639	95087876
ENST00000434990	AC007040.8	2.74346	2.74346	1.456	up	GENCODE	570	chr2	-	71229660	71291873	downstream	NM_015717	CD207	C-type lectin domain family 4 member K	3.81412	-3.81412	-1.93135	down	chr2	-	71057342	71062953
ENST00000434990	AC007040.8	2.74346	2.74346	1.456	up	GENCODE	570	chr2	-	71229660	71291873	downstream	NM_017482	ADD2	beta-adducin isoform b	2.01166	-2.01166	-1.00838	down	chr2	-	70902215	70995375
ENST00000435692	AC009299.2	3.0499	-3.0499	-1.60876	down	GENCODE	481	chr2	-	162102757	162107557	upstream	NM_006593	TBR1	T-box brain protein 1	2.13566	2.13566	1.09468	up	chr2	+	162272619	162281573
ENST00000435813	RP11-346D6.6	10.6162	10.6162	3.40819	up	GENCODE	972	chr10	-	54210636	54215032	downstream	NM_012242	DKK1	dickkopf-related protein 1 precursor	4.67172	4.67172	2.22395	up	chr10	+	54074040	54077417
ENST00000436739	RP5-858B6.1	2.39879	-2.39879	-1.2623	down	GENCODE	311	chr1	-	230959386	230960453	upstream	NM_001122835	TTC13	tetratricopeptide repeat protein 13 isoform b	2.13399	-2.13399	-1.09355	down	chr1	-	231041986	231114618
ENST00000436739	RP5-858B6.1	2.39879	-2.39879	-1.2623	down	GENCODE	311	chr1	-	230959386	230960453	upstream	NM_001136495	C1orf198	uncharacterized protein C1orf198 isoform 3	2.25374	-2.25374	-1.17232	down	chr1	-	230972864	230991782
ENST00000436739	RP5-858B6.1	2.39879	-2.39879	-1.2623	down	GENCODE	311	chr1	-	230959386	230960453	upstream	NM_032800	C1orf198	uncharacterized protein C1orf198 isoform 1	2.54778	-2.54778	-1.34924	down	chr1	-	230972864	231004302
ENST00000436739	RP5-858B6.1	2.39879	-2.39879	-1.2623	down	GENCODE	311	chr1	-	230959386	230960453	upstream	NM_198552	FAM89A	protein FAM89A	2.11365	-2.11365	-1.07973	down	chr1	-	231154703	231175995
ENST00000436955	GS1-204I12.1	7.45051	7.45051	2.89734	up	GENCODE	642	chr1	-	185576315	185597659	upstream	NM_031935	HMCN1	hemicentin-1 precursor	2.61071	2.61071	1.38444	up	chr1	+	185703682	186160085
ENST00000438322	LINC00475	3.33931	3.33931	1.73955	up	GENCODE	424	chr9	+	94903877	94907392	downstream	NM_001012267	CENPP	centromere protein P	2.52826	2.52826	1.33815	up	chr9	+	95087740	95377437
ENST00000438322	LINC00475	3.33931	3.33931	1.73955	up	GENCODE	424	chr9	+	94903877	94907392	downstream	NM_013417	IARS	isoleucine--tRNA ligase, cytoplasmic	2.84003	-2.84003	-1.5059	down	chr9	-	94972624	95055972
ENST00000438322	LINC00475	3.33931	3.33931	1.73955	up	GENCODE	424	chr9	+	94903877	94907392	downstream	NM_014057	OGN	mimecan preproprotein	2.59271	2.59271	1.37446	up	chr9	-	95146248	95166937
ENST00000438322	LINC00475	3.33931	3.33931	1.73955	up	GENCODE	424	chr9	+	94903877	94907392	downstream	NM_017948	NOL8	nucleolar protein 8 isoform a	2.56463	2.56463	1.35875	up	chr9	-	95059639	95087876
ENST00000439184	RP11-297H3.3	2.7363	2.7363	1.45222	up	GENCODE	760	chr1	+	170143543	170210428	upstream	NM_181093	SCYL3	protein-associating with the carboxyl-terminal domain of ezrin isoform 2	3.09817	-3.09817	-1.63142	down	chr1	-	169822214	169863100
ENST00000439703	RP11-417E7.1	10.0748	10.0748	3.33268	up	GENCODE	647	chr6	-	169558186	169563019	upstream	NM_003247	THBS2	thrombospondin-2 precursor	2.27937	2.27937	1.18863	up	chr6	-	169615874	169654137
ENST00000440074	RP11-89N17.3	2.05695	-2.05695	-1.04051	down	GENCODE	380	chr7	-	33908112	33913843	upstream	ENST00000297161	BMPER	BMP binding endothelial regulator [Source:HGNC Symbol;Acc:24154]	2.53226	-2.53226	-1.34042	down	chr7	+	33944522	34195484
ENST00000440668	AC104777.4	2.79305	-2.79305	-1.48184	down	GENCODE	739	chr2	+	151468894	151491630	upstream	NM_005168	RND3	rho-related GTP-binding protein RhoE precursor	2.11589	-2.11589	-1.08126	down	chr2	-	151324709	151344209
ENST00000440802	AC097532.2	2.63124	-2.63124	-1.39574	down	GENCODE	322	chr2	-	133043367	133051950	upstream	NM_001508	GPR39	G-protein coupled receptor 39	2.11488	2.11488	1.08058	up	chr2	+	133174146	133404169
ENST00000441600	RP11-443P15.2	10.6319	-10.6319	-3.41032	down	GENCODE	330	chr3	+	185693831	185697621	downstream	NM_004454	ETV5	ETS translocation variant 5	3.24368	-3.24368	-1.69763	down	chr3	-	185764105	185826901
ENST00000442852	XXbac-BPG27H4.8	2.879	-2.879	-1.52557	down	GENCODE	799	chr6	-	30807302	30815936	downstream	NM_003897	IER3	radiation-inducible immediate-early gene IEX-1	2.00706	-2.00706	-1.00509	down	chr6	-	30710975	30712327
ENST00000442852	XXbac-BPG27H4.8	2.879	-2.879	-1.52557	down	GENCODE	799	chr6	-	30807302	30815936	upstream	NM_001198815	MUC22	mucin-22 precursor	2.90667	-2.90667	-1.53937	down	chr6	+	30973728	31003179
ENST00000443636	RP11-372M18.2	2.19692	-2.19692	-1.13548	down	GENCODE	727	chr1	+	209541006	209553035	downstream	NM_001104548	MIR205HG	uncharacterized protein LOC642587	2.29582	2.29582	1.19901	up	chr1	+	209602167	209605892
ENST00000443802	RP4-665J23.1	2.53658	2.53658	1.34289	up	GENCODE	712	chr1	-	91297425	91317207	upstream	NM_016620	ZNF644	zinc finger protein 644 isoform 2	2.11733	2.11733	1.08225	up	chr1	-	91380856	91487065
ENST00000444125	RP11-65J3.1	2.93172	2.93172	1.55175	up	GENCODE	783	chr9	+	132099157	132109743	upstream	NM_203434	IER5L	immediate early response gene 5-like protein	2.49508	2.49508	1.31909	up	chr9	-	131937830	131940540
ENST00000444586	RP3-495K2.3	4.77358	-4.77358	-2.25507	down	GENCODE	914	chr6	-	169362704	169364436	upstream	NM_003247	THBS2	thrombospondin-2 precursor	2.27937	2.27937	1.18863	up	chr6	-	169615874	169654137
ENST00000444691	RP11-432N13.4	2.45798	2.45798	1.29748	up	GENCODE	241	chrX	-	134812380	134814989	upstream	NM_001007551	CT45A5	cancer/testis antigen family 45 member A5	7.7719	-7.7719	-2.95827	down	chrX	-	134945650	134953994
ENST00000444747	LINC00469	2.66423	-2.66423	-1.41372	down	GENCODE	1585	chr17	-	71745408	71819972	downstream	NM_001144952	SDK2	protein sidekick-2 precursor	3.50043	-3.50043	-1.80753	down	chr17	-	71330522	71640227
ENST00000444755	SEPT7P2	5.69604	-5.69604	-2.50996	down	GENCODE	505	chr7	-	45763378	45767909	upstream	NM_001013398	IGFBP3	insulin-like growth factor-binding protein 3 isoform a precursor	2.97304	-2.97304	-1.57194	down	chr7	-	45951843	45960871
ENST00000445814	XIST	3.65665	-3.65665	-1.87052	down	GENCODE	437	chrX	-	73047635	73051045	downstream	NM_001039840	CHIC1	cysteine-rich hydrophobic domain 1 protein	2.13071	-2.13071	-1.09133	down	chrX	+	72782983	72906937
ENST00000445865	AC007880.1	13.1104	-13.1104	-3.71264	down	GENCODE	1977	chr2	-	65073263	65090760	upstream	NM_003038	SLC1A4	neutral amino acid transporter A isoform 1	3.88725	-3.88725	-1.95875	down	chr2	+	65216494	65251000
ENST00000446964	RP11-1L9.1	2.92384	2.92384	1.54787	up	GENCODE	453	chrX	+	13395306	13421138	downstream	NM_015507	EGFL6	epidermal growth factor-like protein 6 isoform 1 precursor	2.16634	-2.16634	-1.11526	down	chrX	+	13587693	13651694
ENST00000447315	RP11-552E20.4	2.57211	-2.57211	-1.36295	down	GENCODE	824	chr6	-	40326482	40337213	upstream	NM_020737	LRFN2	leucine-rich repeat and fibronectin type-III domain-containing protein 2 precursor	3.74579	-3.74579	-1.90527	down	chr6	-	40359372	40555126
ENST00000447728	RP11-204E9.1	2.62062	-2.62062	-1.38991	down	GENCODE	543	chr6	-	21522706	21524003	upstream	NM_003107	SOX4	transcription factor SOX-4	2.58539	2.58539	1.37038	up	chr6	+	21593971	21598849
ENST00000447961	RP5-886K2.3	2.4647	-2.4647	-1.30141	down	GENCODE	459	chr1	-	24098100	24098887	downstream	NM_001143778	ASAP3	arf-GAP with SH3 domain, ANK repeat and PH domain-containing protein 3 isoform b	2.07966	2.07966	1.05635	up	chr1	-	23755055	23810750
ENST00000447961	RP5-886K2.3	2.4647	-2.4647	-1.30141	down	GENCODE	459	chr1	-	24098100	24098887	downstream	NM_002167	ID3	DNA-binding protein inhibitor ID-3	2.08033	2.08033	1.05681	up	chr1	-	23884420	23886285
ENST00000447961	RP5-886K2.3	2.4647	-2.4647	-1.30141	down	GENCODE	459	chr1	-	24098100	24098887	downstream	NM_017707	ASAP3	arf-GAP with SH3 domain, ANK repeat and PH domain-containing protein 3 isoform a	3.94292	-3.94292	-1.97926	down	chr1	-	23755055	23810750
ENST00000447961	RP5-886K2.3	2.4647	-2.4647	-1.30141	down	GENCODE	459	chr1	-	24098100	24098887	upstream	NM_001191006	SRSF10	serine/arginine-rich splicing factor 10 isoform 4	4.38389	4.38389	2.13221	up	chr1	-	24292936	24306953
ENST00000447961	RP5-886K2.3	2.4647	-2.4647	-1.30141	down	GENCODE	459	chr1	-	24098100	24098887	upstream	NM_001841	CNR2	cannabinoid receptor 2	2.57613	-2.57613	-1.36521	down	chr1	-	24200459	24239817
ENST00000448600	RP11-445N18.4	2.23529	-2.23529	-1.16046	down	GENCODE	442	chr10	-	45595702	45602526	downstream	NM_006963	ZNF22	zinc finger protein 22	2.38244	2.38244	1.25244	up	chr10	+	45496272	45500777
ENST00000448672	AC068492.1	2.40934	-2.40934	-1.26864	down	GENCODE	469	chr2	+	136835461	136836083	downstream	NM_003467	CXCR4	C-X-C chemokine receptor type 4 isoform b	4.08599	4.08599	2.03068	up	chr2	-	136871918	136875725
ENST00000448672	AC068492.1	2.40934	-2.40934	-1.26864	down	GENCODE	469	chr2	+	136835461	136836083	upstream	NM_001349	DARS	aspartate--tRNA ligase, cytoplasmic	2.06515	2.06515	1.04625	up	chr2	-	136664253	136743222
ENST00000448718	GAS5	2.58345	-2.58345	-1.3693	down	GENCODE	565	chr1	-	173833038	173836181	downstream	NM_198493	ANKRD45	ankyrin repeat domain-containing protein 45	2.12246	2.12246	1.08574	up	chr1	-	173577474	173639001
ENST00000448718	GAS5	2.58345	-2.58345	-1.3693	down	GENCODE	565	chr1	-	173833038	173836181	upstream	NM_172071	RC3H1	roquin	2.56797	2.56797	1.36063	up	chr1	-	173900351	173962210
ENST00000448948	RP1-122K4.2	2.3544	2.3544	1.23536	up	GENCODE	696	chrX	+	13973511	13982023	upstream	NM_001001995	GPM6B	neuronal membrane glycoprotein M6-b isoform 1	7.53996	7.53996	2.91456	up	chrX	-	13789061	13835314
ENST00000448948	RP1-122K4.2	2.3544	2.3544	1.23536	up	GENCODE	696	chrX	+	13973511	13982023	upstream	NM_005278	GPM6B	neuronal membrane glycoprotein M6-b isoform 3	9.68555	9.68555	3.27583	up	chrX	-	13792092	13835314
ENST00000449954	AL078621.3	9.24871	-9.24871	-3.20925	down	GENCODE	745	chr2	+	114270039	114273062	upstream	NM_013952	PAX8	paired box protein Pax-8 isoform PAX8C	2.94719	-2.94719	-1.55934	down	chr2	-	113973573	114036498
ENST00000449954	AL078621.3	9.24871	-9.24871	-3.20925	down	GENCODE	745	chr2	+	114270039	114273062	upstream	NM_172003	CBWD2	COBW domain-containing protein 2	2.01318	2.01318	1.00948	up	chr2	+	114195267	114253781
ENST00000450216	CTA-150C2.13	19.0975	-19.0975	-4.25531	down	GENCODE	678	chr22	+	39317231	39320713	downstream	ENST00000216099	APOBEC3D	apolipoprotein B mRNA editing enzyme, catalytic polypeptide-like 3D [Source:HGNC Symbol;Acc:17354]	7.84714	7.84714	2.97217	up	chr22	+	39417117	39429256
ENST00000450216	CTA-150C2.13	19.0975	-19.0975	-4.25531	down	GENCODE	678	chr22	+	39317231	39320713	downstream	NM_181773	APOBEC3H	DNA dC->dU-editing enzyme APOBEC-3H isoform 2	2.6504	2.6504	1.40621	up	chr22	+	39493228	39500072
ENST00000450216	CTA-150C2.13	19.0975	-19.0975	-4.25531	down	GENCODE	678	chr22	+	39317231	39320713	upstream	NM_014293	NPTXR	neuronal pentraxin receptor	2.44299	-2.44299	-1.28865	down	chr22	-	39214455	39240017
ENST00000450586	RP5-998H6.2	4.74569	4.74569	2.24662	up	GENCODE	2137	chr20	-	44797042	44799876	downstream	NM_080603	ZSWIM1	zinc finger SWIM domain-containing protein 1	3.23342	-3.23342	-1.69306	down	chr20	+	44509847	44513905
ENST00000451392	LINC00607	3.19248	-3.19248	-1.67468	down	GENCODE	581	chr2	-	216506490	216696313	upstream	NM_021141	XRCC5	X-ray repair cross-complementing protein 5	2.32741	2.32741	1.21872	up	chr2	+	216974019	217071016
ENST00000451410	LINC00307	2.27279	-2.27279	-1.18446	down	GENCODE	424	chr21	-	31581468	31584101	upstream	NM_203405	KRTAP26-1	keratin-associated protein 26-1	5.18831	-5.18831	-2.37526	down	chr21	-	31691449	31692607
ENST00000451690	RP11-139E24.1	2.88894	-2.88894	-1.53054	down	GENCODE	276	chr1	-	192906429	192917387	upstream	NM_016066	GLRX2	glutaredoxin 2 isoform 1	2.54514	-2.54514	-1.34775	down	chr1	-	193065594	193075244
ENST00000451869	RP1-241P17.1	3.77404	-3.77404	-1.91611	down	GENCODE	444	chrX	+	114957296	114959381	upstream	NM_001136025	PLS3	plastin-3 isoform 1	2.68443	2.68443	1.42461	up	chrX	+	114827818	114885179
ENST00000452024	RP11-354K1.2	2.31268	2.31268	1.20957	up	GENCODE	585	chr1	+	211809247	211816209	downstream	NM_002497	NEK2	serine/threonine-protein kinase Nek2 isoform 1	2.19282	2.19282	1.13279	up	chr1	-	211836113	211848972
ENST00000452618	RP11-306I1.2	3.17598	-3.17598	-1.6672	down	GENCODE	492	chr1	+	165567699	165592568	upstream	ENST00000342310	LMX1A	LIM homeobox transcription factor 1, alpha [Source:HGNC Symbol;Acc:6653]	2.30135	-2.30135	-1.20248	down	chr1	-	165171103	165325952
ENST00000452618	RP11-306I1.2	3.17598	-3.17598	-1.6672	down	GENCODE	492	chr1	+	165567699	165592568	upstream	NM_006917	RXRG	retinoic acid receptor RXR-gamma isoform a	2.04967	-2.04967	-1.03539	down	chr1	-	165370158	165414592
ENST00000454444	AC007879.4	2.06378	2.06378	1.04529	up	GENCODE	551	chr2	+	208091672	208093032	upstream	NM_003709	KLF7	Krueppel-like factor 7	2.22901	2.22901	1.1564	up	chr2	-	207945528	208030614
ENST00000454672	RP11-463P17.1	2.26176	-2.26176	-1.17745	down	GENCODE	599	chr10	-	48324787	48332197	upstream	ENST00000224600	RBP3	retinol binding protein 3, interstitial [Source:HGNC Symbol;Acc:9921]	4.32728	-4.32728	-2.11346	down	chr10	-	48381486	48390991
ENST00000454897	AC073130.1	2.9361	-2.9361	-1.5539	down	GENCODE	587	chr7	-	115917056	115926705	downstream	NM_152829	TES	testin isoform 2	4.46126	-4.46126	-2.15745	down	chr7	+	115863004	115898837
ENST00000454897	AC073130.1	2.9361	-2.9361	-1.5539	down	GENCODE	587	chr7	-	115917056	115926705	upstream	NM_001172895	CAV1	caveolin-1 isoform beta	3.89041	3.89041	1.95992	up	chr7	+	116165062	116201239
ENST00000454897	AC073130.1	2.9361	-2.9361	-1.5539	down	GENCODE	587	chr7	-	115917056	115926705	upstream	NM_001753	CAV1	caveolin-1 isoform alpha	2.16621	2.16621	1.11518	up	chr7	+	116164838	116201239
ENST00000455028	AF015262.2	2.06005	-2.06005	-1.04268	down	GENCODE	698	chr21	+	36508934	36511519	upstream	ENST00000437180	RUNX1	runt-related transcription factor 1 [Source:HGNC Symbol;Acc:10471]	2.12038	2.12038	1.08432	up	chr21	-	36160097	36421595
ENST00000455295	RP11-277L2.2	2.01983	-2.01983	-1.01423	down	GENCODE	390	chr1	+	149576471	149591238	downstream	ENST00000331380	HIST2H2AC	histone cluster 2, H2ac [Source:HGNC Symbol;Acc:4738]	2.87247	2.87247	1.52229	up	chr1	+	149858524	149858961
ENST00000455295	RP11-277L2.2	2.01983	-2.01983	-1.01423	down	GENCODE	390	chr1	+	149576471	149591238	downstream	NM_000566	FCGR1A	high affinity immunoglobulin gamma Fc receptor I precursor	2.65948	-2.65948	-1.41114	down	chr1	+	149754249	149764074
ENST00000455541	AC016700.2	2.38293	-2.38293	-1.25274	down	GENCODE	448	chr2	+	70316852	70323232	upstream	NM_002357	MXD1	max dimerization protein 1 isoform 1	4.31783	-4.31783	-2.1103	down	chr2	+	70142172	70170076
ENST00000455626	AC107622.1	2.47513	2.47513	1.3075	up	GENCODE	2041	chr3	+	20383959	20392420	upstream	NM_001012413	SGOL1	shugoshin-like 1 isoform C1	2.15653	2.15653	1.10871	up	chr3	-	20209935	20227698
ENST00000456414	RP5-1086K13.1	2.88002	2.88002	1.52608	up	GENCODE	2295	chr1	-	117035644	117041834	upstream	NM_001779	CD58	lymphocyte function-associated antigen 3 isoform 1	2.19819	2.19819	1.13631	up	chr1	-	117057155	117113715
ENST00000456812	GAS5	2.15159	-2.15159	-1.1054	down	GENCODE	723	chr1	-	173833038	173836181	downstream	NM_198493	ANKRD45	ankyrin repeat domain-containing protein 45	2.12246	2.12246	1.08574	up	chr1	-	173577474	173639001
ENST00000456812	GAS5	2.15159	-2.15159	-1.1054	down	GENCODE	723	chr1	-	173833038	173836181	upstream	NM_172071	RC3H1	roquin	2.56797	2.56797	1.36063	up	chr1	-	173900351	173962210
ENST00000457991	RP11-277L2.2	2.16225	-2.16225	-1.11254	down	GENCODE	603	chr1	+	149605700	149616657	downstream	ENST00000331380	HIST2H2AC	histone cluster 2, H2ac [Source:HGNC Symbol;Acc:4738]	2.87247	2.87247	1.52229	up	chr1	+	149858524	149858961
ENST00000457991	RP11-277L2.2	2.16225	-2.16225	-1.11254	down	GENCODE	603	chr1	+	149605700	149616657	downstream	NM_000566	FCGR1A	high affinity immunoglobulin gamma Fc receptor I precursor	2.65948	-2.65948	-1.41114	down	chr1	+	149754249	149764074
ENST00000466730	ABCA17P	2.74553	-2.74553	-1.45709	down	GENCODE	466	chr16	+	2392979	2411513	downstream	ENST00000567119	CEMP1	cementum protein 1 [Source:HGNC Symbol;Acc:32553]	2.54244	-2.54244	-1.34622	down	chr16	-	2580035	2581409
ENST00000468396	ZNF542	2.57828	-2.57828	-1.36641	down	GENCODE	980	chr19	+	56879541	56888577	downstream	NM_001005850	ZNF835	zinc finger protein 835	2.17928	-2.17928	-1.12385	down	chr19	-	57174019	57183123
ENST00000469014	TCAM1P	3.11514	-3.11514	-1.6393	down	GENCODE	478	chr17	+	61926672	61936914	downstream	NM_001433	ERN1	serine/threonine-protein kinase/endoribonuclease IRE1 precursor	2.5197	-2.5197	-1.33325	down	chr17	-	62120389	62207502
ENST00000469014	TCAM1P	3.11514	-3.11514	-1.6393	down	GENCODE	478	chr17	+	61926672	61936914	downstream	NM_002059	GH2	growth hormone variant isoform 1 precursor	3.2936	-3.2936	-1.71967	down	chr17	-	61957571	61959302
ENST00000469014	TCAM1P	3.11514	-3.11514	-1.6393	down	GENCODE	478	chr17	+	61926672	61936914	downstream	NM_022644	CSH2	chorionic somatomammotropin hormone 2 isoform 2 precursor	2.24093	-2.24093	-1.16409	down	chr17	-	61949371	61951089
ENST00000472856	SOX2-OT	2.00621	2.00621	1.00448	up	GENCODE	454	chr3	+	181281497	181389529	downstream	NM_003106	SOX2	transcription factor SOX-2	2.73218	2.73218	1.45005	up	chr3	+	181429711	181432223
ENST00000473756	CTD-2021J15.2	6.86563	6.86563	2.77939	up	GENCODE	962	chr3	+	98699901	98701940	upstream	NM_080927	DCBLD2	discoidin, CUB and LCCL domain-containing protein 2 precursor	2.82816	2.82816	1.49987	up	chr3	-	98514813	98620533
ENST00000478294	RP13-463N16.6	4.58191	4.58191	2.19595	up	GENCODE	697	chr10	-	5636953	5638081	downstream	NM_005863	NET1	neuroepithelial cell-transforming gene 1 protein isoform 2	2.46155	2.46155	1.29957	up	chr10	+	5488513	5501019
ENST00000478294	RP13-463N16.6	4.58191	4.58191	2.19595	up	GENCODE	697	chr10	-	5636953	5638081	upstream	ENST00000380191	GDI2	GDP dissociation inhibitor 2 [Source:HGNC Symbol;Acc:4227]	2.20765	2.20765	1.14251	up	chr10	-	5807185	5855512
ENST00000485035	SOX2-OT	2.60741	2.60741	1.38262	up	GENCODE	561	chr3	+	181328328	181417668	downstream	NM_003106	SOX2	transcription factor SOX-2	2.73218	2.73218	1.45005	up	chr3	+	181429711	181432223
ENST00000485347	RP11-889D3.1	2.36341	-2.36341	-1.24087	down	GENCODE	429	chr3	-	55200937	55209760	downstream	NM_020678	LRTM1	leucine-rich repeat and transmembrane domain-containing protein 1 precursor	10.66	-10.66	-3.41414	down	chr3	-	54952380	54962072
ENST00000490001	RP11-416O18.1	3.66007	-3.66007	-1.87187	down	GENCODE	949	chr3	+	181670160	181718050	upstream	NM_003106	SOX2	transcription factor SOX-2	2.73218	2.73218	1.45005	up	chr3	+	181429711	181432223
ENST00000499203	CTB-131B5.4	5.11599	-5.11599	-2.35501	down	GENCODE	2769	chr5	-	139482506	139487228	downstream	NM_032289	PSD2	PH and SEC7 domain-containing protein 2	4.06257	4.06257	2.02239	up	chr5	+	139175405	139224048
ENST00000499481	RP11-620J15.2	2.97075	-2.97075	-1.57083	down	GENCODE	3507	chr12	-	58263617	58290265	downstream	NM_001111270	ARHGEF25	rho guanine nucleotide exchange factor 25 isoform 3	2.05412	-2.05412	-1.03852	down	chr12	+	58003962	58011028
ENST00000499481	RP11-620J15.2	2.97075	-2.97075	-1.57083	down	GENCODE	3507	chr12	-	58263617	58290265	downstream	NM_004984	KIF5A	kinesin heavy chain isoform 5A	2.14289	-2.14289	-1.09956	down	chr12	+	57943846	57978554
ENST00000499732	NEAT1	2.26554	-2.26554	-1.17985	down	GENCODE	1745	chr11	+	65190244	65192232	downstream	NM_032223	PCNXL3	pecanex-like protein 3	2.11115	2.11115	1.07803	up	chr11	+	65383782	65404910
ENST00000499732	NEAT1	2.26554	-2.26554	-1.17985	down	GENCODE	1745	chr11	+	65190244	65192232	upstream	NM_001077241	SLC25A45	solute carrier family 25 member 45 isoform b	2.70283	-2.70283	-1.43447	down	chr11	-	65142662	65150142
ENST00000499732	NEAT1	2.26554	-2.26554	-1.17985	down	GENCODE	1745	chr11	+	65190244	65192232	upstream	NM_172230	SYVN1	E3 ubiquitin-protein ligase synoviolin isoform b precursor	3.0368	-3.0368	-1.60255	down	chr11	-	64894750	64902003
ENST00000501718	RP11-700H6.1	2.01855	-2.01855	-1.01332	down	GENCODE	2054	chr17	-	49012349	49022074	downstream	NM_016424	LUC7L3	luc7-like protein 3	2.09165	2.09165	1.06464	up	chr17	+	48796925	48830072
ENST00000501937	CTC-205M6.2	3.50303	-3.50303	-1.8086	down	GENCODE	1809	chr5	+	180258364	180262678	downstream	ENST00000327705	BTNL9	butyrophilin-like 9 [Source:HGNC Symbol;Acc:24176]	2.20134	-2.20134	-1.13838	down	chr5	+	180467224	180488523
ENST00000501937	CTC-205M6.2	3.50303	-3.50303	-1.8086	down	GENCODE	1809	chr5	+	180258364	180262678	downstream	NM_001159707	BTNL8	butyrophilin-like protein 8 isoform 3 precursor	2.00029	-2.00029	-1.00021	down	chr5	+	180326076	180377906
ENST00000502027	RP11-358M11.2	2.24324	-2.24324	-1.16558	down	GENCODE	2141	chr15	+	57596922	57599956	downstream	ENST00000281282	CGNL1	cingulin-like 1 [Source:HGNC Symbol;Acc:25931]	3.27307	-3.27307	-1.71065	down	chr15	+	57668702	57842925
ENST00000502027	RP11-358M11.2	2.24324	-2.24324	-1.16558	down	GENCODE	2141	chr15	+	57596922	57599956	downstream	NM_152451	MYZAP	myocardium-enriched Zo-associated protein isoform 2	2.0362	-2.0362	-1.02588	down	chr15	+	57884101	57977562
ENST00000503145	CTD-2308B18.3	2.40982	2.40982	1.26893	up	GENCODE	797	chr5	-	123828467	123872041	upstream	NM_020747	ZNF608	zinc finger protein 608	2.51226	2.51226	1.32899	up	chr5	-	123972609	124080805
ENST00000504402	RP11-367J11.3	6.64452	-6.64452	-2.73217	down	GENCODE	292	chr4	-	7096297	7105056	downstream	NM_001113363	TBC1D14	TBC1 domain family member 14 isoform b	3.80143	-3.80143	-1.92654	down	chr4	+	6988888	7034845
ENST00000507983	APOC1P1	2.15856	-2.15856	-1.11007	down	GENCODE	630	chr19	+	45430060	45434643	downstream	NM_000483	APOC2	apolipoprotein C-II precursor	4.92942	-4.92942	-2.30142	down	chr19	+	45449238	45452822
ENST00000507983	APOC1P1	2.15856	-2.15856	-1.11007	down	GENCODE	630	chr19	+	45430060	45434643	upstream	ENST00000252491	APOC1	apolipoprotein C-I [Source:HGNC Symbol;Acc:607]	2.35738	-2.35738	-1.23718	down	chr19	+	45417920	45422606
ENST00000507983	APOC1P1	2.15856	-2.15856	-1.11007	down	GENCODE	630	chr19	+	45430060	45434643	upstream	NM_000041	APOE	apolipoprotein E precursor	2.64237	2.64237	1.40183	up	chr19	+	45409038	45412650
ENST00000507983	APOC1P1	2.15856	-2.15856	-1.11007	down	GENCODE	630	chr19	+	45430060	45434643	upstream	NM_001130852	CBLC	signal transduction protein CBL-C isoform 2	2.2137	-2.2137	-1.14646	down	chr19	+	45281125	45303903
ENST00000507989	RP11-661C8.2	2.17843	-2.17843	-1.12329	down	GENCODE	559	chr5	+	946429	956635	downstream	ENST00000324642	SLC6A18	solute carrier family 6, member 18 [Source:HGNC Symbol;Acc:26441]	2.43336	2.43336	1.28295	up	chr5	+	1225469	1246304
ENST00000507989	RP11-661C8.2	2.17843	-2.17843	-1.12329	down	GENCODE	559	chr5	+	946429	956635	downstream	NM_001003841	SLC6A19	sodium-dependent neutral amino acid transporter B(0)AT1	2.1769	-2.1769	-1.12228	down	chr5	+	1201709	1225230
ENST00000508188	RP11-1379J22.5	2.66319	-2.66319	-1.41315	down	GENCODE	429	chr5	+	179084762	179085482	downstream	NM_001142299	SQSTM1	sequestosome-1 isoform 2	6.01443	-6.01443	-2.58843	down	chr5	+	179234002	179265077
ENST00000508188	RP11-1379J22.5	2.66319	-2.66319	-1.41315	down	GENCODE	429	chr5	+	179084762	179085482	downstream	NM_003900	SQSTM1	sequestosome-1 isoform 1	6.2374	-6.2374	-2.64095	down	chr5	+	179247841	179265077
ENST00000509363	RP11-1101H11.1	5.05587	-5.05587	-2.33796	down	GENCODE	431	chr5	+	177109294	177140970	downstream	ENST00000308304	PROP1	PROP paired-like homeobox 1 [Source:HGNC Symbol;Acc:9455]	2.90327	2.90327	1.53768	up	chr5	-	177419235	177423243
ENST00000509363	RP11-1101H11.1	5.05587	-5.05587	-2.33796	down	GENCODE	431	chr5	+	177109294	177140970	upstream	NM_000505	F12	coagulation factor XII precursor	2.87436	2.87436	1.52324	up	chr5	-	176829138	176836577
ENST00000509363	RP11-1101H11.1	5.05587	-5.05587	-2.33796	down	GENCODE	431	chr5	+	177109294	177140970	upstream	NM_004395	DBN1	drebrin isoform a	3.18493	3.18493	1.67126	up	chr5	-	176883613	176900694
ENST00000509363	RP11-1101H11.1	5.05587	-5.05587	-2.33796	down	GENCODE	431	chr5	+	177109294	177140970	upstream	NM_007255	B4GALT7	beta-1,4-galactosyltransferase 7	2.16448	-2.16448	-1.11402	down	chr5	+	177027118	177037346
ENST00000510150	CTD-2532K18.2	3.32601	-3.32601	-1.73379	down	GENCODE	287	chr5	+	174247029	174253327	upstream	NM_002449	MSX2	homeobox protein MSX-2	2.35088	-2.35088	-1.2332	down	chr5	+	174151574	174157902
ENST00000510242	RP11-284A20.2	3.2467	3.2467	1.69897	up	GENCODE	943	chr5	-	124204664	124205607	downstream	NM_020747	ZNF608	zinc finger protein 608	2.51226	2.51226	1.32899	up	chr5	-	123972609	124080805
ENST00000510332	RP11-20I20.2	2.27525	-2.27525	-1.18603	down	GENCODE	383	chr4	+	1126096	1126765	upstream	NM_005255	GAK	cyclin-G-associated kinase	3.5302	-3.5302	-1.81975	down	chr4	-	843064	926174
ENST00000510692	RP11-423H2.1	2.21528	2.21528	1.14749	up	GENCODE	551	chr5	+	177259752	177309517	downstream	ENST00000308304	PROP1	PROP paired-like homeobox 1 [Source:HGNC Symbol;Acc:9455]	2.90327	2.90327	1.53768	up	chr5	-	177419235	177423243
ENST00000510692	RP11-423H2.1	2.21528	2.21528	1.14749	up	GENCODE	551	chr5	+	177259752	177309517	downstream	NM_015111	N4BP3	NEDD4-binding protein 3	2.58776	-2.58776	-1.3717	down	chr5	+	177540555	177553107
ENST00000510692	RP11-423H2.1	2.21528	2.21528	1.14749	up	GENCODE	551	chr5	+	177259752	177309517	upstream	NM_007255	B4GALT7	beta-1,4-galactosyltransferase 7	2.16448	-2.16448	-1.11402	down	chr5	+	177027118	177037346
ENST00000513915	RP11-257I8.2	3.07756	-3.07756	-1.62179	down	GENCODE	118	chr5	+	124372523	124377932	upstream	NM_020747	ZNF608	zinc finger protein 608	2.51226	2.51226	1.32899	up	chr5	-	123972609	124080805
ENST00000513926	RP11-254I22.2	2.16597	-2.16597	-1.11501	down	GENCODE	406	chr5	+	95583479	95614455	upstream	ENST00000237853	ELL2	elongation factor, RNA polymerase II, 2 [Source:HGNC Symbol;Acc:17064]	3.7359	3.7359	1.90146	up	chr5	-	95220801	95297775
ENST00000514468	RP11-893F2.6	4.37782	4.37782	2.13021	up	GENCODE	455	chr17	+	48292054	48292781	upstream	ENST00000434704	DLX3	distal-less homeobox 3 [Source:HGNC Symbol;Acc:2916]	2.03351	2.03351	1.02398	up	chr17	-	48067368	48072588
ENST00000514468	RP11-893F2.6	4.37782	4.37782	2.13021	up	GENCODE	455	chr17	+	48292054	48292781	upstream	NM_000088	COL1A1	collagen alpha-1(I) chain preproprotein	2.49696	2.49696	1.32017	up	chr17	-	48261456	48279000
ENST00000517664	RP11-531A24.5	3.2012	-3.2012	-1.67861	down	GENCODE	3549	chr8	+	73964412	73975296	downstream	NM_153225	SBSPON	somatomedin-B and thrombospondin type-1 domain-containing protein precursor	2.54598	-2.54598	-1.34822	down	chr8	-	73976777	74005507
ENST00000517739	RP11-369K17.1	4.02302	-4.02302	-2.00828	down	GENCODE	776	chr8	+	121925304	122131994	upstream	NM_021021	SNTB1	beta-1-syntrophin	2.13411	-2.13411	-1.09363	down	chr8	-	121547984	121824309
ENST00000517915	RP11-89K10.1	3.68955	-3.68955	-1.88344	down	GENCODE	317	chr8	+	127601458	127647029	upstream	NM_174911	FAM84B	protein FAM84B	2.30137	2.30137	1.20249	up	chr8	-	127564682	127570711
ENST00000519828	RP11-10H3.1	2.42958	-2.42958	-1.28071	down	GENCODE	306	chr8	+	50081240	50137588	upstream	NM_003068	SNAI2	zinc finger protein SNAI2	3.25023	3.25023	1.70054	up	chr8	-	49830238	49833999
ENST00000520025	RP11-318M2.2	2.01707	-2.01707	-1.01226	down	GENCODE	273	chr8	-	104280495	104298133	upstream	NM_015420	DCAF13	DDB1- and CUL4-associated factor 13	2.20382	2.20382	1.14001	up	chr8	+	104426941	104455680
ENST00000520224	RP11-351C8.1	2.99961	2.99961	1.58477	up	GENCODE	292	chr8	-	127779120	127802882	downstream	NM_174911	FAM84B	protein FAM84B	2.30137	2.30137	1.20249	up	chr8	-	127564682	127570711
ENST00000520375	RP11-213G6.2	2.64041	-2.64041	-1.40076	down	GENCODE	443	chr8	-	23583843	23600555	downstream	NM_001128930	ENTPD4	ectonucleoside triphosphate diphosphohydrolase 4 isoform b	2.015	-2.015	-1.01078	down	chr8	-	23286664	23315244
ENST00000520375	RP11-213G6.2	2.64041	-2.64041	-1.40076	down	GENCODE	443	chr8	-	23583843	23600555	downstream	NM_006167	NKX3-1	homeobox protein Nkx-3.1 isoform 1	2.14545	2.14545	1.10128	up	chr8	-	23536205	23540450
ENST00000522743	KB-1184D12.1	2.20563	2.20563	1.14119	up	GENCODE	668	chr8	-	95109991	95116550	upstream	NM_012415	RAD54B	DNA repair and recombination protein RAD54B isoform 1	2.58632	2.58632	1.3709	up	chr8	-	95384187	95487343
ENST00000522743	KB-1184D12.1	2.20563	2.20563	1.14119	up	GENCODE	668	chr8	-	95109991	95116550	upstream	NM_181702	GEM	GTP-binding protein GEM	5.58624	-5.58624	-2.48188	down	chr8	-	95261484	95274547
ENST00000523042	RP11-705O24.1	2.24256	-2.24256	-1.16515	down	GENCODE	535	chr8	+	62737886	62765264	upstream	NM_032468	ASPH	aspartyl/asparaginyl beta-hydroxylase isoform b	2.52317	-2.52317	-1.33524	down	chr8	-	62536268	62602408
ENST00000524808	RP11-661A12.12	2.29249	-2.29249	-1.19692	down	GENCODE	701	chr8	-	144714240	144715926	downstream	NM_201589	MAFA	transcription factor MafA	2.60705	-2.60705	-1.38242	down	chr8	-	144510229	144512602
ENST00000526235	GS1-24F4.3	2.72998	-2.72998	-1.44889	down	GENCODE	401	chr8	+	6786129	6787995	downstream	NM_001042500	DEFA1B	neutrophil defensin 1 precursor	2.00163	2.00163	1.00117	up	chr8	-	6835170	6837614
ENST00000526235	GS1-24F4.3	2.72998	-2.72998	-1.44889	down	GENCODE	401	chr8	+	6786129	6787995	upstream	NM_005218	DEFB1	beta-defensin 1 preproprotein	4.84464	-4.84464	-2.27639	down	chr8	-	6728096	6735529
ENST00000526703	RP11-347E10.1	5.12162	5.12162	2.3566	up	GENCODE	555	chr11	+	110225923	110252710	upstream	NM_002906	RDX	radixin isoform 2	3.20643	3.20643	1.68097	up	chr11	-	110100165	110167437
ENST00000527774	RP11-109E10.1	3.56248	3.56248	1.83288	up	GENCODE	445	chr11	-	123184410	123185475	downstream	NM_153201	HSPA8	heat shock cognate 71 kDa protein isoform 2	2.49661	2.49661	1.31997	up	chr11	-	122928199	122932901
ENST00000529769	CTD-2210P24.1	2.84993	2.84993	1.51093	up	GENCODE	878	chr11	+	45744858	45765801	downstream	NM_001080446	C11orf94	uncharacterized protein C11orf94 precursor	2.15053	-2.15053	-1.10469	down	chr11	-	45928085	45928833
ENST00000531363	RP11-1L12.3	4.24129	4.24129	2.0845	up	GENCODE	745	chr11	-	27238698	27241649	downstream	NM_203371	FIBIN	fin bud initiation factor homolog precursor	2.67142	-2.67142	-1.41761	down	chr11	+	27015627	27018632
ENST00000533785	FOLH1B	2.00336	-2.00336	-1.00242	down	GENCODE	550	chr11	+	89371682	89385804	downstream	NM_001206627	TRIM49DP	tripartite motif containing 49D, pseudogene	6.13023	-6.13023	-2.61594	down	chr11	+	89659929	89666168
ENST00000533785	FOLH1B	2.00336	-2.00336	-1.00242	down	GENCODE	550	chr11	+	89371682	89385804	upstream	NM_001143836	NOX4	NADPH oxidase 4 isoform b	2.25413	2.25413	1.17257	up	chr11	-	89057521	89224653
ENST00000536933	RP1-166H1.2	2.86032	-2.86032	-1.51618	down	GENCODE	365	chr12	+	120827348	120833797	upstream	NM_001080855	PXN	paxillin isoform 2	2.41532	2.41532	1.27221	up	chr12	-	120648241	120703574
ENST00000536933	RP1-166H1.2	2.86032	-2.86032	-1.51618	down	GENCODE	365	chr12	+	120827348	120833797	upstream	NM_025157	PXN	paxillin isoform 4	5.03992	-5.03992	-2.3334	down	chr12	-	120648241	120687964
ENST00000537293	RP11-449P1.1	3.32897	3.32897	1.73508	up	GENCODE	424	chr12	+	22895515	22896025	upstream	NM_014802	KIAA0528	uncharacterized protein KIAA0528	2.15446	2.15446	1.10733	up	chr12	-	22601517	22697452
ENST00000537714	RP11-1038A11.3	4.30141	-4.30141	-2.10481	down	GENCODE	648	chr12	+	5480728	5492819	downstream	ENST00000327087	ANO2	anoctamin 2 [Source:HGNC Symbol;Acc:1183]	2.06127	2.06127	1.04353	up	chr12	-	5671816	6055398
ENST00000540093	RP11-885B4.1	2.0807	-2.0807	-1.05707	down	GENCODE	220	chr12	-	2851791	2881074	upstream	NM_018463	ITFG2	integrin-alpha FG-GAP repeat-containing protein 2	2.13752	-2.13752	-1.09594	down	chr12	+	2921786	2934237
ENST00000540171	RP11-982M15.6	3.51304	-3.51304	-1.81272	down	GENCODE	1307	chr14	+	105147482	105151269	downstream	NM_001137601	ZBTB42	zinc finger and BTB domain-containing protein 42	2.09526	-2.09526	-1.06713	down	chr14	+	105266932	105271048
ENST00000540720	DGCR5	2.28384	-2.28384	-1.19146	down	GENCODE	1477	chr22	+	18985787	18987264	upstream	NM_016335	PRODH	proline dehydrogenase 1, mitochondrial isoform 1	3.88324	-3.88324	-1.95726	down	chr22	-	18900286	18924066
ENST00000541385	LINC00525	2.00694	2.00694	1.005	up	GENCODE	1173	chr7	+	47802946	47806369	upstream	ENST00000311160	TNS3	tensin 3 [Source:HGNC Symbol;Acc:21616]	6.9367	6.9367	2.79425	up	chr7	-	47314751	47621742
ENST00000542172	RP11-504G3.1	2.14807	2.14807	1.10304	up	GENCODE	331	chr11	+	18624533	18625440	upstream	NM_001165416	LDHA	L-lactate dehydrogenase A chain isoform 5	2.06125	2.06125	1.04352	up	chr11	+	18415935	18429765
ENST00000545188	RP11-221N13.4	11.4037	11.4037	3.51144	up	GENCODE	547	chr12	+	66038176	66041635	downstream	NM_003483	HMGA2	high mobility group protein HMGI-C isoform a	4.13647	4.13647	2.0484	up	chr12	+	66218239	66360071
ENST00000545820	GOLGA2B	2.73726	-2.73726	-1.45274	down	GENCODE	4871	chr12	-	100550194	100555428	downstream	NM_015054	UHRF1BP1L	UHRF1-binding protein 1-like isoform a	2.21521	-2.21521	-1.14744	down	chr12	-	100430862	100536642
ENST00000550019	RP11-493L12.5	2.2042	-2.2042	-1.14025	down	GENCODE	540	chr12	+	47747536	47763718	downstream	NM_001146076	RPAP3	RNA polymerase II-associated protein 3 isoform 3	2.03033	2.03033	1.02171	up	chr12	-	48055714	48099844
ENST00000550019	RP11-493L12.5	2.2042	-2.2042	-1.14025	down	GENCODE	540	chr12	+	47747536	47763718	downstream	NM_024604	RPAP3	RNA polymerase II-associated protein 3 isoform 1	2.05231	2.05231	1.03725	up	chr12	-	48055714	48099844
ENST00000550019	RP11-493L12.5	2.2042	-2.2042	-1.14025	down	GENCODE	540	chr12	+	47747536	47763718	upstream	NM_181847	AMIGO2	amphoterin-induced protein 2 precursor	2.24773	2.24773	1.16847	up	chr12	-	47469489	47473734
ENST00000551227	RP11-148E17.1	2.20636	-2.20636	-1.14167	down	GENCODE	741	chr14	+	29406094	29497969	upstream	NM_005249	FOXG1	forkhead box protein G1	3.88224	3.88224	1.95689	up	chr14	+	29236277	29239483
ENST00000552028	CTD-2384A14.2	2.40929	-2.40929	-1.26861	down	GENCODE	540	chr14	-	29445041	29448130	downstream	NM_005249	FOXG1	forkhead box protein G1	3.88224	3.88224	1.95689	up	chr14	+	29236277	29239483
ENST00000552238	RP11-541G9.1	2.31712	2.31712	1.21234	up	GENCODE	573	chr12	+	97379433	97579387	upstream	NM_001135177	NEDD1	protein NEDD1 isoform c	2.76972	2.76972	1.46974	up	chr12	+	97301000	97347469
ENST00000553177	RP1-46F2.2	2.05577	-2.05577	-1.03968	down	GENCODE	524	chr12	+	111374388	111396012	upstream	NM_001040107	HVCN1	voltage-gated hydrogen channel 1 isoform 1	2.58136	-2.58136	-1.36813	down	chr12	-	111086490	111127617
ENST00000553177	RP1-46F2.2	2.05577	-2.05577	-1.03968	down	GENCODE	524	chr12	+	111374388	111396012	upstream	NM_002710	PPP1CC	serine/threonine-protein phosphatase PP1-gamma catalytic subunit isoform 1	2.12111	2.12111	1.08482	up	chr12	-	111157612	111180783
ENST00000554725	OTX2-AS1	2.82332	-2.82332	-1.49739	down	GENCODE	587	chr14	+	57279988	57618895	downstream	NM_006544	EXOC5	exocyst complex component 5	8.99584	8.99584	3.16926	up	chr14	-	57669193	57735617
ENST00000554725	OTX2-AS1	2.82332	-2.82332	-1.49739	down	GENCODE	587	chr14	+	57279988	57618895	upstream	NM_021728	OTX2	homeobox protein OTX2 isoform a	6.42944	-6.42944	-2.68469	down	chr14	-	57267424	57277194
ENST00000554921	RP11-1112J20.2	2.42997	-2.42997	-1.28094	down	GENCODE	814	chr14	-	63589750	63594932	upstream	NM_020663	RHOJ	rho-related GTP-binding protein RhoJ precursor	2.00782	2.00782	1.00563	up	chr14	+	63671101	63760230
ENST00000555316	RP11-1085N6.4	3.11228	-3.11228	-1.63797	down	GENCODE	807	chr14	+	57226096	57232475	downstream	NM_021728	OTX2	homeobox protein OTX2 isoform a	6.42944	-6.42944	-2.68469	down	chr14	-	57267424	57277194
ENST00000555555	RP11-111A21.1	295.119	-295.119	-8.20515	down	GENCODE	405	chr14	+	39954219	39982983	upstream	NM_203355	CTAGE5	cutaneous T-cell lymphoma-associated antigen 5 isoform 3	2.07377	-2.07377	-1.05226	down	chr14	+	39736327	39820397
ENST00000555555	RP11-111A21.1	295.119	-295.119	-8.20515	down	GENCODE	405	chr14	+	39954219	39982983	upstream	NM_203356	CTAGE5	cutaneous T-cell lymphoma-associated antigen 5 isoform 4	2.63422	-2.63422	-1.39738	down	chr14	+	39735501	39820397
ENST00000556430	CTD-3051D23.1	3.90829	-3.90829	-1.96654	down	GENCODE	3254	chr14	+	105308999	105312253	upstream	NM_001137601	ZBTB42	zinc finger and BTB domain-containing protein 42	2.09526	-2.09526	-1.06713	down	chr14	+	105266932	105271048
ENST00000557467	RP11-1085N6.5	2.3183	2.3183	1.21307	up	GENCODE	737	chr14	-	57284471	57360428	downstream	NM_021728	OTX2	homeobox protein OTX2 isoform a	6.42944	-6.42944	-2.68469	down	chr14	-	57267424	57277194
ENST00000557546	RP11-566J3.2	2.02741	-2.02741	-1.01964	down	GENCODE	722	chr14	-	101142266	101146221	downstream	NM_173701	WARS	tryptophan--tRNA ligase, cytoplasmic isoform a	3.01199	-3.01199	-1.59072	down	chr14	-	100800124	100842680
ENST00000557546	RP11-566J3.2	2.02741	-2.02741	-1.01964	down	GENCODE	722	chr14	-	101142266	101146221	downstream	NM_213645	WARS	tryptophan--tRNA ligase, cytoplasmic isoform b	2.89185	-2.89185	-1.53199	down	chr14	-	100800124	100842680
ENST00000558228	RP11-56B16.2	2.70223	-2.70223	-1.43415	down	GENCODE	879	chr15	-	52213980	52221675	downstream	NM_015263	DMXL2	dmX-like protein 2 isoform 2	2.17285	-2.17285	-1.11959	down	chr15	-	51739920	51914967
ENST00000558269	RP11-352D13.5	2.26349	2.26349	1.17855	up	GENCODE	561	chr15	+	69571013	69580903	downstream	NM_138555	KIF23	kinesin-like protein KIF23 isoform 1	2.58702	2.58702	1.37129	up	chr15	+	69706626	69740764
ENST00000559590	RP11-507B12.1	2.02533	2.02533	1.01815	up	GENCODE	395	chr15	-	61931573	62007370	upstream	NM_001018088	VPS13C	vacuolar protein sorting-associated protein 13C isoform 2B	7.30802	-7.30802	-2.86948	down	chr15	-	62156504	62352664
ENST00000559615	LINC00596	3.04919	-3.04919	-1.60842	down	GENCODE	937	chr14	-	24391455	24403777	upstream	NM_004563	PCK2	phosphoenolpyruvate carboxykinase [GTP], mitochondrial isoform 1 precursor	2.15223	-2.15223	-1.10583	down	chr14	+	24563482	24573339
ENST00000559752	RP11-96C21.1	2.09273	-2.09273	-1.06539	down	GENCODE	239	chr15	-	70796245	70798267	upstream	NM_001008224	UACA	uveal autoantigen with coiled-coil domains and ankyrin repeats isoform 2	2.30425	2.30425	1.2043	up	chr15	-	70946892	70994620
ENST00000560655	RP11-279F6.3	2.21814	-2.21814	-1.14935	down	GENCODE	428	chr15	+	69884551	69988069	upstream	NM_138555	KIF23	kinesin-like protein KIF23 isoform 1	2.58702	2.58702	1.37129	up	chr15	+	69706626	69740764
ENST00000560683	RP11-463I20.2	2.334	-2.334	-1.22281	down	GENCODE	468	chr15	+	35300669	35303383	upstream	NM_005159	ACTC1	actin, alpha cardiac muscle 1 proprotein	2.00397	2.00397	1.00286	up	chr15	-	35080296	35087927
ENST00000561182	RP11-259A24.1	4.47473	4.47473	2.1618	up	GENCODE	925	chr15	+	61890712	61897440	downstream	NM_001018088	VPS13C	vacuolar protein sorting-associated protein 13C isoform 2B	7.30802	-7.30802	-2.86948	down	chr15	-	62156504	62352664
ENST00000561226	OIP5-AS1	2.06313	2.06313	1.04483	up	GENCODE	775	chr15	+	41576218	41579672	downstream	ENST00000450318	NUSAP1	nucleolar and spindle associated protein 1 [Source:HGNC Symbol;Acc:18538]	2.59779	2.59779	1.37729	up	chr15	+	41624925	41673245
ENST00000561226	OIP5-AS1	2.06313	2.06313	1.04483	up	GENCODE	775	chr15	+	41576218	41579672	downstream	NM_016359	NUSAP1	nucleolar and spindle-associated protein 1 isoform 1	2.03579	2.03579	1.02559	up	chr15	+	41624891	41673248
ENST00000561226	OIP5-AS1	2.06313	2.06313	1.04483	up	GENCODE	775	chr15	+	41576218	41579672	downstream	NM_018454	NUSAP1	nucleolar and spindle-associated protein 1 isoform 2	2.2819	2.2819	1.19023	up	chr15	+	41624891	41673248
ENST00000561402	RP11-327J17.3	2.09865	2.09865	1.06946	up	GENCODE	589	chr15	-	96809614	96826200	upstream	NM_001145155	NR2F2	COUP transcription factor 2 isoform b	10.8001	10.8001	3.43297	up	chr15	+	96869156	96883492
ENST00000561402	RP11-327J17.3	2.09865	2.09865	1.06946	up	GENCODE	589	chr15	-	96809614	96826200	upstream	NM_021005	NR2F2	COUP transcription factor 2 isoform a	2.34757	2.34757	1.23117	up	chr15	+	96874110	96883492
ENST00000562082	RP11-119F7.5	4.0761	4.0761	2.02719	up	GENCODE	2295	chr10	+	70458256	70460551	upstream	NM_030625	TET1	methylcytosine dioxygenase TET1	4.69137	-4.69137	-2.23001	down	chr10	+	70320116	70454239
ENST00000562328	RP11-378A13.1	2.03304	2.03304	1.02364	up	GENCODE	2046	chr2	+	219120041	219122087	downstream	NM_007127	VIL1	villin-1	2.88303	-2.88303	-1.52758	down	chr2	+	219283837	219314248
ENST00000562820	CTD-2373J6.1	4.65239	4.65239	2.21797	up	GENCODE	896	chr5	-	89684284	89685180	upstream	NM_004365	CETN3	centrin-3	2.19196	2.19196	1.13222	up	chr5	-	89689528	89705603
ENST00000563059	KB-1836B5.1	4.2662	-4.2662	-2.09295	down	GENCODE	911	chr8	+	37920398	37921309	upstream	NM_004095	EIF4EBP1	eukaryotic translation initiation factor 4E-binding protein 1	3.23387	-3.23387	-1.69326	down	chr8	+	37888019	37917883
ENST00000563249	RP11-4O1.2	4.88233	-4.88233	-2.28757	down	GENCODE	599	chr9	-	114798140	114799395	downstream	NM_001080551	C9orf84	uncharacterized protein C9orf84 isoform 2	4.32002	4.32002	2.11104	up	chr9	-	114448900	114521813
ENST00000563249	RP11-4O1.2	4.88233	-4.88233	-2.28757	down	GENCODE	599	chr9	-	114798140	114799395	downstream	NM_173521	C9orf84	uncharacterized protein C9orf84 isoform 1	2.44662	-2.44662	-1.29079	down	chr9	-	114448900	114545779
ENST00000563631	RP11-489G11.3	2.44085	-2.44085	-1.28739	down	GENCODE	2209	chr4	-	174388983	174391192	downstream	NM_001130689	HMGB2	high mobility group protein B2	2.96508	2.96508	1.56807	up	chr4	-	174252526	174254920
ENST00000563631	RP11-489G11.3	2.44085	-2.44085	-1.28739	down	GENCODE	2209	chr4	-	174388983	174391192	downstream	NM_003864	SAP30	histone deacetylase complex subunit SAP30	2.07105	2.07105	1.05036	up	chr4	+	174292092	174298683
ENST00000563825	RP11-481E4.2	2.48582	2.48582	1.31372	up	GENCODE	557	chr16	-	82543712	82544524	upstream	NM_001220491	CDH13	cadherin-13 isoform 5 precursor	3.64749	3.64749	1.8669	up	chr16	+	82660398	83214630
ENST00000563825	RP11-481E4.2	2.48582	2.48582	1.31372	up	GENCODE	557	chr16	-	82543712	82544524	upstream	NM_001220492	CDH13	cadherin-13 isoform 6 precursor	2.00534	2.00534	1.00385	up	chr16	+	82660398	83214630
ENST00000563825	RP11-481E4.2	2.48582	2.48582	1.31372	up	GENCODE	557	chr16	-	82543712	82544524	upstream	NM_001257	CDH13	cadherin-13 isoform 1 preproprotein	2.09967	2.09967	1.07016	up	chr16	+	82660398	83830215
ENST00000563990	RP11-553E24.2	2.15439	2.15439	1.10728	up	GENCODE	768	chr15	-	86626659	86659948	upstream	NM_152336	AGBL1	cytosolic carboxypeptidase 4	2.08126	-2.08126	-1.05746	down	chr15	+	86685241	87572283
ENST00000564390	RP11-161M6.5	2.88306	2.88306	1.5276	up	GENCODE	879	chr16	+	1115239	1116502	downstream	NM_003294	TPSAB1	tryptase alpha/beta-1 precursor	2.22434	-2.22434	-1.15337	down	chr16	+	1290677	1292555
ENST00000564451	RP11-356C4.2	2.17721	2.17721	1.12248	up	GENCODE	2115	chr16	+	90159561	90162762	upstream	NM_024043	DBNDD1	dysbindin domain-containing protein 1 isoform 2	2.81697	-2.81697	-1.49415	down	chr16	-	90071278	90076529
ENST00000565118	ABCC6P1	2.88598	2.88598	1.52906	up	GENCODE	796	chr16	+	18582483	18584844	downstream	NM_015161	ARL6IP1	ADP-ribosylation factor-like protein 6-interacting protein 1	2.03209	2.03209	1.02297	up	chr16	-	18802990	18812857
ENST00000565401	RP11-161M6.3	3.68039	-3.68039	-1.87986	down	GENCODE	544	chr16	-	1046318	1047907	upstream	NM_003294	TPSAB1	tryptase alpha/beta-1 precursor	2.22434	-2.22434	-1.15337	down	chr16	+	1290677	1292555
ENST00000565647	ABCC6P1	2.66417	-2.66417	-1.41368	down	GENCODE	578	chr16	+	18582537	18591574	downstream	NM_015161	ARL6IP1	ADP-ribosylation factor-like protein 6-interacting protein 1	2.03209	2.03209	1.02297	up	chr16	-	18802990	18812857
ENST00000565823	CTB-36H16.2	5.22199	5.22199	2.3846	up	GENCODE	2178	chr5	+	122168050	122170228	downstream	NM_014035	SNX24	sorting nexin-24	2.01687	-2.01687	-1.01212	down	chr5	+	122181159	122344902
ENST00000565929	CTD-2012K14.6	4.58899	-4.58899	-2.19818	down	GENCODE	515	chr16	-	67583121	67583636	downstream	NM_001193523	FAM65A	protein FAM65A isoform 3	2.1853	2.1853	1.12783	up	chr16	+	67563539	67580691
ENST00000566567	RP11-83N9.5	2.02903	-2.02903	-1.02079	down	GENCODE	1274	chr9	-	138999653	139000927	downstream	NM_144653	NACC2	nucleus accumbens-associated protein 2	2.22896	-2.22896	-1.15637	down	chr9	-	138898382	138987131
ENST00000566793	ULK4P2	2.69547	2.69547	1.43054	up	GENCODE	582	chr15	+	30865087	30889187	upstream	NM_139320	CHRFAM7A	CHRNA7-FAM7A fusion protein isoform 1	2.05395	2.05395	1.0384	up	chr15	-	30653442	30685864
ENST00000567613	RP11-521O16.1	2.99098	2.99098	1.58062	up	GENCODE	1472	chr2	-	127781827	127783299	upstream	NM_139345	BIN1	myc box-dependent-interacting protein 1 isoform 3	2.81969	-2.81969	-1.49553	down	chr2	-	127805598	127864903
ENST00000567613	RP11-521O16.1	2.99098	2.99098	1.58062	up	GENCODE	1472	chr2	-	127781827	127783299	upstream	NM_139346	BIN1	myc box-dependent-interacting protein 1 isoform 4	2.42061	-2.42061	-1.27537	down	chr2	-	127805598	127864903
ENST00000567899	RP11-21B23.3	2.31764	2.31764	1.21266	up	GENCODE	517	chr16	+	50441611	50442424	downstream	NM_182854	SNX20	sorting nexin-20 isoform 1	5.1385	-5.1385	-2.36135	down	chr16	-	50706885	50715264
ENST00000568063	RP11-378I6.1	3.75194	3.75194	1.90764	up	GENCODE	3844	chr9	+	19926091	19929935	upstream	NM_020344	SLC24A2	sodium/potassium/calcium exchanger 2 isoform 1	3.29321	-3.29321	-1.71949	down	chr9	-	19507449	19787017
ENST00000568243	RP11-408H20.1	3.4958	-3.4958	-1.80562	down	GENCODE	554	chr18	-	28638805	28639359	upstream	NM_024422	DSC2	desmocollin-2 isoform Dsc2a preproprotein	2.72519	2.72519	1.44635	up	chr18	-	28645941	28682388
ENST00000568306	RP1-39J2.1	2.66203	-2.66203	-1.41252	down	GENCODE	659	chr6	+	168775376	168776035	upstream	ENST00000366795	DACT2	dapper, antagonist of beta-catenin, homolog 2 (Xenopus laevis) [Source:HGNC Symbol;Acc:21231]	2.84253	-2.84253	-1.50718	down	chr6	-	168707583	168720402
ENST00000568421	RP11-4O1.2	3.58608	3.58608	1.84241	up	GENCODE	2917	chr9	-	114795673	114798590	downstream	NM_001080551	C9orf84	uncharacterized protein C9orf84 isoform 2	4.32002	4.32002	2.11104	up	chr9	-	114448900	114521813
ENST00000568421	RP11-4O1.2	3.58608	3.58608	1.84241	up	GENCODE	2917	chr9	-	114795673	114798590	downstream	NM_173521	C9orf84	uncharacterized protein C9orf84 isoform 1	2.44662	-2.44662	-1.29079	down	chr9	-	114448900	114545779
ENST00000568729	RP11-143I21.1	4.81594	-4.81594	-2.26782	down	GENCODE	2216	chr7	+	149119765	149121981	upstream	ENST00000262085	ZNF282	zinc finger protein 282 [Source:HGNC Symbol;Acc:13076]	2.38477	-2.38477	-1.25385	down	chr7	+	148892576	148923339
ENST00000568928	RP11-16P6.1	2.41117	-2.41117	-1.26973	down	GENCODE	2815	chr2	-	223431623	223434438	downstream	NM_000438	PAX3	paired box protein Pax-3 isoform PAX3a	3.04161	-3.04161	-1.60484	down	chr2	-	223158348	223163715
ENST00000568928	RP11-16P6.1	2.41117	-2.41117	-1.26973	down	GENCODE	2815	chr2	-	223431623	223434438	downstream	NM_181457	PAX3	paired box protein Pax-3 isoform PAX3	2.66994	-2.66994	-1.41681	down	chr2	-	223066431	223163715
ENST00000568928	RP11-16P6.1	2.41117	-2.41117	-1.26973	down	GENCODE	2815	chr2	-	223431623	223434438	downstream	NM_181461	PAX3	paired box protein Pax-3 isoform PAX3g	5.61479	-5.61479	-2.48923	down	chr2	-	223064605	223163715
ENST00000571328	LINC00085	2.09038	-2.09038	-1.06376	down	GENCODE	459	chr19	+	52197462	52205023	upstream	NM_001098612	SIGLEC14	sialic acid-binding Ig-like lectin 14 precursor	173.598	-173.598	-7.43961	down	chr19	-	52145805	52150132
ENST00000571328	LINC00085	2.09038	-2.09038	-1.06376	down	GENCODE	459	chr19	+	52197462	52205023	upstream	NM_003830	SIGLEC5	sialic acid-binding Ig-like lectin 5 precursor	2.06922	-2.06922	-1.04909	down	chr19	-	52114755	52133727
ENST00000572816	ZEB2P1	2.77144	2.77144	1.47064	up	GENCODE	902	chr4	-	16362506	16398946	upstream	NM_001290	LDB2	LIM domain-binding protein 2 isoform a	2.07861	2.07861	1.05562	up	chr4	-	16503164	16900424
ENST00000573382	RP1-302G2.5	2.50126	2.50126	1.32265	up	GENCODE	745	chr6	+	44184675	44185901	upstream	NM_153246	C6orf223	uncharacterized protein C6orf223 isoform 1	2.47003	-2.47003	-1.30453	down	chr6	+	43968336	43973694
ENST00000576093	LINC00085	2.11164	2.11164	1.07837	up	GENCODE	1894	chr19	+	52196592	52208443	upstream	NM_001098612	SIGLEC14	sialic acid-binding Ig-like lectin 14 precursor	173.598	-173.598	-7.43961	down	chr19	-	52145805	52150132
ENST00000576093	LINC00085	2.11164	2.11164	1.07837	up	GENCODE	1894	chr19	+	52196592	52208443	upstream	NM_003830	SIGLEC5	sialic acid-binding Ig-like lectin 5 precursor	2.06922	-2.06922	-1.04909	down	chr19	-	52114755	52133727
ENST00000578723	AF186192.5	2.51889	-2.51889	-1.33279	down	GENCODE	586	chr8	+	145926043	145932720	upstream	NM_003923	FOXH1	forkhead box protein H1	2.13111	-2.13111	-1.09161	down	chr8	-	145699114	145701718
ENST00000579492	RP11-14P20.1	2.28327	-2.28327	-1.1911	down	GENCODE	500	chr18	-	508567	515294	upstream	NM_001071	TYMS	thymidylate synthase	2.43083	2.43083	1.28145	up	chr18	+	657603	673499
ENST00000579492	RP11-14P20.1	2.28327	-2.28327	-1.1911	down	GENCODE	500	chr18	-	508567	515294	upstream	NM_199167	CLUL1	clusterin-like protein 1 precursor	2.79407	2.79407	1.48237	up	chr18	+	616699	650293
ENST00000580639	CTD-2382H12.1	2.00021	-2.00021	-1.00015	down	GENCODE	523	chr18	-	76685063	76687441	upstream	NM_198531	ATP9B	probable phospholipid-transporting ATPase IIB	3.62357	-3.62357	-1.85741	down	chr18	+	76829396	77138282
ENST00000580756	RP11-720L2.4	2.29353	-2.29353	-1.19757	down	GENCODE	548	chr18	+	316736	319165	downstream	NM_199167	CLUL1	clusterin-like protein 1 precursor	2.79407	2.79407	1.48237	up	chr18	+	616699	650293
ENST00000581146	KRT17P2	6.89064	-6.89064	-2.78464	down	GENCODE	811	chr17	+	18333540	18334536	downstream	ENST00000545289	ZNF286B	zinc finger protein 286B [Source:HGNC Symbol;Acc:33241]	3.81583	-3.81583	-1.932	down	chr17	-	18561741	18585572
ENST00000581146	KRT17P2	6.89064	-6.89064	-2.78464	down	GENCODE	811	chr17	+	18333540	18334536	upstream	NM_148918	SHMT1	serine hydroxymethyltransferase, cytosolic isoform 2	2.12701	2.12701	1.08883	up	chr17	-	18231186	18266856
ENST00000581210	KRT16P1	3.56898	3.56898	1.83551	up	GENCODE	565	chr17	+	18343219	18344334	downstream	ENST00000545289	ZNF286B	zinc finger protein 286B [Source:HGNC Symbol;Acc:33241]	3.81583	-3.81583	-1.932	down	chr17	-	18561741	18585572
ENST00000581210	KRT16P1	3.56898	3.56898	1.83551	up	GENCODE	565	chr17	+	18343219	18344334	upstream	NM_148918	SHMT1	serine hydroxymethyltransferase, cytosolic isoform 2	2.12701	2.12701	1.08883	up	chr17	-	18231186	18266856
ENST00000581247	AL353997.3	3.58875	-3.58875	-1.84348	down	GENCODE	557	chr17	+	18323442	18324553	downstream	ENST00000545289	ZNF286B	zinc finger protein 286B [Source:HGNC Symbol;Acc:33241]	3.81583	-3.81583	-1.932	down	chr17	-	18561741	18585572
ENST00000581247	AL353997.3	3.58875	-3.58875	-1.84348	down	GENCODE	557	chr17	+	18323442	18324553	upstream	NM_148918	SHMT1	serine hydroxymethyltransferase, cytosolic isoform 2	2.12701	2.12701	1.08883	up	chr17	-	18231186	18266856
ENST00000582320	MIR451B	3.33578	-3.33578	-1.73802	down	GENCODE	511	chr17	-	27188241	27188752	downstream	NM_033198	PIGS	GPI transamidase component PIG-S	2.33428	-2.33428	-1.22298	down	chr17	-	26880405	26898887
ENST00000582320	MIR451B	3.33578	-3.33578	-1.73802	down	GENCODE	511	chr17	-	27188241	27188752	upstream	ENST00000378895	DHRS13	dehydrogenase/reductase (SDR family) member 13 [Source:HGNC Symbol;Acc:28326]	2.19526	2.19526	1.13439	up	chr17	-	27224798	27230089
ENST00000582320	MIR451B	3.33578	-3.33578	-1.73802	down	GENCODE	511	chr17	-	27188241	27188752	upstream	NM_016518	PIPOX	peroxisomal sarcosine oxidase	4.23909	4.23909	2.08376	up	chr17	+	27369917	27384236
ENST00000583175	RP11-214C8.5	4.49541	-4.49541	-2.16845	down	GENCODE	2694	chr17	-	62116509	62119203	downstream	NM_002059	GH2	growth hormone variant isoform 1 precursor	3.2936	-3.2936	-1.71967	down	chr17	-	61957571	61959302
ENST00000583175	RP11-214C8.5	4.49541	-4.49541	-2.16845	down	GENCODE	2694	chr17	-	62116509	62119203	downstream	NM_022644	CSH2	chorionic somatomammotropin hormone 2 isoform 2 precursor	2.24093	-2.24093	-1.16409	down	chr17	-	61949371	61951089
ENST00000583175	RP11-214C8.5	4.49541	-4.49541	-2.16845	down	GENCODE	2694	chr17	-	62116509	62119203	upstream	NM_000442	PECAM1	platelet endothelial cell adhesion molecule precursor	2.13568	-2.13568	-1.0947	down	chr17	-	62396776	62407083
ENST00000583175	RP11-214C8.5	4.49541	-4.49541	-2.16845	down	GENCODE	2694	chr17	-	62116509	62119203	upstream	NM_001433	ERN1	serine/threonine-protein kinase/endoribonuclease IRE1 precursor	2.5197	-2.5197	-1.33325	down	chr17	-	62120389	62207502
ENST00000583191	RP4-777O23.2	3.09952	3.09952	1.63204	up	GENCODE	368	chr7	+	30565346	30573229	downstream	NM_002047	GARS	glycine--tRNA ligase precursor	2.32806	-2.32806	-1.21913	down	chr7	+	30634180	30673648
ENST00000584276	RP11-6N17.3	2.29343	-2.29343	-1.19751	down	GENCODE	335	chr17	-	46007047	46010472	downstream	NM_014726	TBKBP1	TANK-binding kinase 1-binding protein 1	2.94408	-2.94408	-1.55781	down	chr17	+	45772629	45789429
ENST00000584957	CTD-2145A24.3	2.50601	-2.50601	-1.32539	down	GENCODE	985	chr17	-	18713268	18714253	downstream	ENST00000545289	ZNF286B	zinc finger protein 286B [Source:HGNC Symbol;Acc:33241]	3.81583	-3.81583	-1.932	down	chr17	-	18561741	18585572
ENST00000584957	CTD-2145A24.3	2.50601	-2.50601	-1.32539	down	GENCODE	985	chr17	-	18713268	18714253	downstream	NM_016078	FAM18B1	protein FAM18B1	2.64224	2.64224	1.40176	up	chr17	+	18684581	18710026
ENST00000584962	KRT16P1	2.11979	2.11979	1.08392	up	GENCODE	1958	chr17	+	18343218	18346206	downstream	ENST00000545289	ZNF286B	zinc finger protein 286B [Source:HGNC Symbol;Acc:33241]	3.81583	-3.81583	-1.932	down	chr17	-	18561741	18585572
ENST00000584962	KRT16P1	2.11979	2.11979	1.08392	up	GENCODE	1958	chr17	+	18343218	18346206	upstream	NM_148918	SHMT1	serine hydroxymethyltransferase, cytosolic isoform 2	2.12701	2.12701	1.08883	up	chr17	-	18231186	18266856
ENST00000585303	CTC-297N7.7	2.38569	-2.38569	-1.25441	down	GENCODE	566	chr17	+	10515224	10526172	upstream	NM_001100112	MYH2	myosin-2	2.08894	2.08894	1.06277	up	chr17	-	10424464	10452940
HMlincRNA1294-	HMlincRNA1294	2.37453	-2.37453	-1.24764	down	LincRNAs identified by Khalil et al	9350	chr2	-	72079817	72089167	downstream	NM_001130455	DYSF	dysferlin isoform 2	3.66359	-3.66359	-1.87326	down	chr2	+	71693831	71913893
HMlincRNA284-	HMlincRNA284	2.53802	2.53802	1.34371	up	LincRNAs identified by Khalil et al	29407	chr2	-	26117483	26146890	downstream	NM_018263	ASXL2	putative Polycomb group protein ASXL2	2.50816	-2.50816	-1.32663	down	chr2	-	25962252	26101312
HMlincRNA284-	HMlincRNA284	2.53802	2.53802	1.34371	up	LincRNAs identified by Khalil et al	29407	chr2	-	26117483	26146890	downstream	NM_033148	DTNB	dystrobrevin beta isoform 3	2.27233	-2.27233	-1.18418	down	chr2	-	25600111	25896516
HMlincRNA436-	HMlincRNA436	22.6448	22.6448	4.50111	up	LincRNAs identified by Khalil et al	5626	chr5	-	67364240	67369866	upstream	NM_181504	PIK3R1	phosphatidylinositol 3-kinase regulatory subunit alpha isoform 2	3.96077	-3.96077	-1.98578	down	chr5	+	67586466	67597649
HMlincRNA507-	HMlincRNA507	2.23379	-2.23379	-1.15949	down	LincRNAs identified by Khalil et al	4662	chr13	-	53328225	53332887	downstream	ENST00000398039	HNRNPA1L2	heterogeneous nuclear ribonucleoprotein A1-like 2 [Source:HGNC Symbol;Acc:27067]	2.09946	-2.09946	-1.07002	down	chr13	+	53191604	53217919
HMlincRNA507-	HMlincRNA507	2.23379	-2.23379	-1.15949	down	LincRNAs identified by Khalil et al	4662	chr13	-	53328225	53332887	downstream	NM_001098525	CKAP2	cytoskeleton-associated protein 2 isoform 2	2.74573	2.74573	1.45719	up	chr13	+	53029494	53050763
HMlincRNA507-	HMlincRNA507	2.23379	-2.23379	-1.15949	down	LincRNAs identified by Khalil et al	4662	chr13	-	53328225	53332887	downstream	NM_018204	CKAP2	cytoskeleton-associated protein 2 isoform 1	2.57142	2.57142	1.36257	up	chr13	+	53029494	53050763
HMlincRNA942+	HMlincRNA942	2.14939	-2.14939	-1.10393	down	LincRNAs identified by Khalil et al	5604	chr20	+	56035583	56041187	downstream	ENST00000395822	ZBP1	Z-DNA binding protein 1 [Source:HGNC Symbol;Acc:16176]	3.26318	3.26318	1.70628	up	chr20	-	56178901	56195632
HMlincRNA942+	HMlincRNA942	2.14939	-2.14939	-1.10393	down	LincRNAs identified by Khalil et al	5604	chr20	+	56035583	56041187	downstream	NM_020182	PMEPA1	transmembrane prostate androgen-induced protein isoform a	2.03436	2.03436	1.02457	up	chr20	-	56223447	56285031
HMlincRNA942+	HMlincRNA942	2.14939	-2.14939	-1.10393	down	LincRNAs identified by Khalil et al	5604	chr20	+	56035583	56041187	downstream	NM_199170	PMEPA1	transmembrane prostate androgen-induced protein isoform c precursor	2.44935	2.44935	1.2924	up	chr20	-	56223447	56285670
HMlincRNA942+	HMlincRNA942	2.14939	-2.14939	-1.10393	down	LincRNAs identified by Khalil et al	5604	chr20	+	56035583	56041187	upstream	NM_198265	SPO11	meiotic recombination protein SPO11 isoform b	2.47478	-2.47478	-1.3073	down	chr20	+	55904830	55919049
NR_002733	DGCR5	2.84026	-2.84026	-1.50602	down	RefSeq	3334	chr22	+	18958010	18982142	upstream	NM_016335	PRODH	proline dehydrogenase 1, mitochondrial isoform 1	3.88324	-3.88324	-1.95726	down	chr22	-	18900286	18924066
NR_002812	HCG26	5.0448	5.0448	2.3348	up	RefSeq	1180	chr6	+	31439005	31440185	downstream	ENST00000375976	BAG6	BCL2-associated athanogene 6 [Source:HGNC Symbol;Acc:13919]	2.42815	-2.42815	-1.27986	down	chr6	-	31606804	31620170
NR_002812	HCG26	5.0448	5.0448	2.3348	up	RefSeq	1180	chr6	+	31439005	31440185	downstream	NM_001623	AIF1	allograft inflammatory factor 1 isoform 3	2.01048	-2.01048	-1.00754	down	chr6	+	31583032	31584798
NR_002812	HCG26	5.0448	5.0448	2.3348	up	RefSeq	1180	chr6	+	31439005	31440185	downstream	NM_013974	DDAH2	N(G),N(G)-dimethylarginine dimethylaminohydrolase 2	2.19192	2.19192	1.13219	up	chr6	-	31694816	31698039
NR_002812	HCG26	5.0448	5.0448	2.3348	up	RefSeq	1180	chr6	+	31439005	31440185	downstream	NM_021221	LY6G5B	lymphocyte antigen 6 complex locus protein G5b precursor	2.70328	-2.70328	-1.43471	down	chr6	+	31638727	31640227
NR_002812	HCG26	5.0448	5.0448	2.3348	up	RefSeq	1180	chr6	+	31439005	31440185	downstream	NM_138275	C6orf25	protein G6b isoform G6b-E precursor	2.0782	-2.0782	-1.05534	down	chr6	+	31691120	31694485
NR_003245	HAR1B	2.33248	-2.33248	-1.22187	down	RefSeq	896	chr20	-	61726844	61733671	downstream	ENST00000343916	COL9A3	collagen, type IX, alpha 3 [Source:HGNC Symbol;Acc:2219]	2.91203	-2.91203	-1.54203	down	chr20	+	61448413	61472511
NR_003245	HAR1B	2.33248	-2.33248	-1.22187	down	RefSeq	896	chr20	-	61726844	61733671	downstream	ENST00000370346	BHLHE23	basic helix-loop-helix family, member e23 [Source:HGNC Symbol;Acc:16093]	2.41164	2.41164	1.27001	up	chr20	-	61637330	61638387
NR_003245	HAR1B	2.33248	-2.33248	-1.22187	down	RefSeq	896	chr20	-	61726844	61733671	upstream	NM_000744	CHRNA4	neuronal acetylcholine receptor subunit alpha-4 isoform 1 precursor	2.95348	2.95348	1.56242	up	chr20	-	61974661	61992748
NR_015406	LOC149837	2.19469	2.19469	1.13402	up	RefSeq	3591	chr20	-	5479217	5485242	upstream	NM_019593	GPCPD1	glycerophosphocholine phosphodiesterase GPCPD1	2.24319	2.24319	1.16555	up	chr20	-	5525079	5591672
NR_015410	LINC00340	4.67217	4.67217	2.22409	up	RefSeq	1904	chr6	+	21666674	22194616	upstream	NM_003107	SOX4	transcription factor SOX-4	2.58539	2.58539	1.37038	up	chr6	+	21593971	21598849
NR_024065	LINC00312	3.08645	3.08645	1.62595	up	RefSeq	2903	chr3	+	8613467	8616354	upstream	NM_014583	LMCD1	LIM and cysteine-rich domains protein 1	2.07598	2.07598	1.05379	up	chr3	+	8543510	8609806
NR_024205	LINC00152	2.13483	-2.13483	-1.09412	down	RefSeq	664	chr2	+	87754973	87821030	downstream	NM_001078170	RGPD2	RANBP2-like and GRIP domain-containing protein 2	2.09109	-2.09109	-1.06426	down	chr2	-	88056717	88125286
NR_024255	FLJ45983	2.56313	-2.56313	-1.3579	down	RefSeq	1369	chr10	-	8092412	8095447	downstream	NM_005174	ATP5C1	ATP synthase subunit gamma, mitochondrial isoform H (heart) precursor	2.21241	2.21241	1.14562	up	chr10	+	7830092	7849762
NR_024264	LOC145845	4.21548	4.21548	2.0757	up	RefSeq	2987	chr15	-	37156643	37178734	upstream	NM_170674	MEIS2	homeobox protein Meis2 isoform b	2.44164	2.44164	1.28785	up	chr15	-	37183221	37392341
NR_024264	LOC145845	4.21548	4.21548	2.0757	up	RefSeq	2987	chr15	-	37156643	37178734	upstream	NM_170675	MEIS2	homeobox protein Meis2 isoform c	2.41366	2.41366	1.27122	up	chr15	-	37183221	37392341
NR_024264	LOC145845	4.21548	4.21548	2.0757	up	RefSeq	2987	chr15	-	37156643	37178734	upstream	NM_170676	MEIS2	homeobox protein Meis2 isoform d	2.73054	2.73054	1.44919	up	chr15	-	37183221	37392341
NR_024264	LOC145845	4.21548	4.21548	2.0757	up	RefSeq	2987	chr15	-	37156643	37178734	upstream	NM_170677	MEIS2	homeobox protein Meis2 isoform a	2.64381	2.64381	1.40262	up	chr15	-	37183221	37392341
NR_024283	LOC158376	4.9191	4.9191	2.2984	up	RefSeq	1546	chr9	+	35909479	35911617	downstream	NM_005893	CCIN	calicin	4.28709	4.28709	2.1	up	chr9	+	36169388	36171331
NR_024283	LOC158376	4.9191	4.9191	2.2984	up	RefSeq	1546	chr9	+	35909479	35911617	upstream	ENST00000354323	HRCT1	histidine rich carboxyl terminus 1 [Source:HGNC Symbol;Acc:33872]	3.0516	3.0516	1.60957	up	chr9	+	35906188	35907138
NR_024283	LOC158376	4.9191	4.9191	2.2984	up	RefSeq	1546	chr9	+	35909479	35911617	upstream	NM_003995	NPR2	atrial natriuretic peptide receptor 2 precursor	2.52012	2.52012	1.33349	up	chr9	+	35792405	35809728
NR_024433	LOC283663	2.35188	-2.35188	-1.23381	down	RefSeq	2534	chr15	+	57592562	57599967	downstream	ENST00000281282	CGNL1	cingulin-like 1 [Source:HGNC Symbol;Acc:25931]	3.27307	-3.27307	-1.71065	down	chr15	+	57668702	57842925
NR_024433	LOC283663	2.35188	-2.35188	-1.23381	down	RefSeq	2534	chr15	+	57592562	57599967	downstream	NM_152451	MYZAP	myocardium-enriched Zo-associated protein isoform 2	2.0362	-2.0362	-1.02588	down	chr15	+	57884101	57977562
NR_024478	LOC100132354	2.7256	-2.7256	-1.44657	down	RefSeq	2282	chr6	+	43858764	43905944	downstream	NM_153246	C6orf223	uncharacterized protein C6orf223 isoform 1	2.47003	-2.47003	-1.30453	down	chr6	+	43968336	43973694
NR_024627	KCNQ1DN	7.86765	7.86765	2.97593	up	RefSeq	1109	chr11	+	2891262	2893336	downstream	NM_001122631	CDKN1C	cyclin-dependent kinase inhibitor 1C isoform b	2.14411	2.14411	1.10038	up	chr11	-	2904447	2906995
NR_024627	KCNQ1DN	7.86765	7.86765	2.97593	up	RefSeq	1109	chr11	+	2891262	2893336	upstream	ENST00000335475	KCNQ1	potassium voltage-gated channel, KQT-like subfamily, member 1 [Source:HGNC Symbol;Acc:6294]	2.10589	-2.10589	-1.07443	down	chr11	+	2482665	2869468
NR_026779	LINC00341	3.41786	3.41786	1.77309	up	RefSeq	2840	chr14	-	95873603	95876427	downstream	ENST00000343455	DICER1	dicer 1, ribonuclease type III [Source:HGNC Symbol;Acc:17098]	2.40757	-2.40757	-1.26758	down	chr14	-	95552564	95623759
NR_026878	FOXD2-AS1	3.73763	-3.73763	-1.90212	down	RefSeq	2527	chr1	-	47897806	47900313	downstream	NM_001048166	STIL	SCL-interrupting locus protein isoform 1	2.59988	2.59988	1.37844	up	chr1	-	47715810	47779819
NR_026946	LINC00301	2.94043	-2.94043	-1.55603	down	RefSeq	864	chr11	+	60383223	60454621	downstream	NM_001098835	MS4A15	membrane-spanning 4-domains subfamily A member 15 isoform 1	2.42122	-2.42122	-1.27573	down	chr11	+	60524339	60544204
NR_026946	LINC00301	2.94043	-2.94043	-1.55603	down	RefSeq	864	chr11	+	60383223	60454621	upstream	NM_001100909	MS4A13	membrane-spanning 4-domains subfamily A member 13 isoform 2 precursor	2.10112	2.10112	1.07116	up	chr11	+	60282885	60310191
NR_027793	LINC00518	2.01548	-2.01548	-1.01113	down	RefSeq	3018	chr6	-	10428017	10435055	upstream	NM_001145020	C6orf52	putative uncharacterized protein C6orf52	2.59993	-2.59993	-1.37847	down	chr6	-	10671650	10694839
NR_034161	FLJ40194	2.66716	-2.66716	-1.4153	down	RefSeq	722	chr17	+	47325604	47336027	downstream	NM_014897	ZNF652	zinc finger protein 652	2.3378	-2.3378	-1.22515	down	chr17	-	47366567	47439835
NR_034161	FLJ40194	2.66716	-2.66716	-1.4153	down	RefSeq	722	chr17	+	47325604	47336027	upstream	NM_178500	PHOSPHO1	phosphoethanolamine/phosphocholine phosphatase isoform 2	2.60799	2.60799	1.38294	up	chr17	-	47300731	47308128
NR_036513	LOC100131138	3.07358	3.07358	1.61992	up	RefSeq	374	chr12	+	111374405	111375250	upstream	NM_001040107	HVCN1	voltage-gated hydrogen channel 1 isoform 1	2.58136	-2.58136	-1.36813	down	chr12	-	111086490	111127617
NR_036513	LOC100131138	3.07358	3.07358	1.61992	up	RefSeq	374	chr12	+	111374405	111375250	upstream	NM_002710	PPP1CC	serine/threonine-protein phosphatase PP1-gamma catalytic subunit isoform 1	2.12111	2.12111	1.08482	up	chr12	-	111157612	111180783
NR_036586	LOC400958	5.18619	-5.18619	-2.37467	down	RefSeq	3067	chr2	-	65128973	65159581	upstream	NM_003038	SLC1A4	neutral amino acid transporter A isoform 1	3.88725	-3.88725	-1.95875	down	chr2	+	65216494	65251000
NR_038199	M1	2.67878	-2.67878	-1.42157	down	RefSeq	432	chr10	-	61496747	61513203	upstream	NM_001149	ANK3	ankyrin-3 isoform 2	4.38661	4.38661	2.13311	up	chr10	-	61786055	61900774
NR_038200	M1	2.11518	2.11518	1.08078	up	RefSeq	554	chr10	-	61496747	61513203	upstream	NM_001149	ANK3	ankyrin-3 isoform 2	4.38661	4.38661	2.13311	up	chr10	-	61786055	61900774
NR_038216	LOC154092	3.2224	-3.2224	-1.68814	down	RefSeq	1717	chr6	+	134758853	134825158	upstream	NM_005627	SGK1	serine/threonine-protein kinase Sgk1 isoform 1	2.00782	2.00782	1.00563	up	chr6	-	134490383	134496034
NR_038294	LOC100507173	5.30105	-5.30105	-2.40628	down	RefSeq	753	chr6	+	27661813	27678001	downstream	ENST00000331442	HIST1H1B	histone cluster 1, H1b [Source:HGNC Symbol;Acc:4719]	2.03059	2.03059	1.0219	up	chr6	-	27834569	27835359
NR_038294	LOC100507173	5.30105	-5.30105	-2.40628	down	RefSeq	753	chr6	+	27661813	27678001	downstream	ENST00000359611	HIST1H2AM	histone cluster 1, H2am [Source:HGNC Symbol;Acc:4735]	2.0671	2.0671	1.04761	up	chr6	-	27860476	27860963
NR_038294	LOC100507173	5.30105	-5.30105	-2.40628	down	RefSeq	753	chr6	+	27661813	27678001	downstream	ENST00000369163	HIST1H3H	histone cluster 1, H3h [Source:HGNC Symbol;Acc:4775]	2.15412	2.15412	1.1071	up	chr6	+	27777841	27778314
NR_038294	LOC100507173	5.30105	-5.30105	-2.40628	down	RefSeq	753	chr6	+	27661813	27678001	downstream	NM_021066	HIST1H2AJ	histone cluster 1, H2aj	4.44491	4.44491	2.15215	up	chr6	-	27782079	27782518
NR_038885	LOC100506385	2.1625	2.1625	1.1127	up	RefSeq	2564	chr21	+	36118121	36157168	downstream	ENST00000437180	RUNX1	runt-related transcription factor 1 [Source:HGNC Symbol;Acc:10471]	2.12038	2.12038	1.08432	up	chr21	-	36160097	36421595
NR_038989	LOC100507584	3.2376	-3.2376	-1.69493	down	RefSeq	3165	chr6	-	33857287	33864684	downstream	NM_001143944	LEMD2	LEM domain-containing protein 2 isoform 2	2.50434	-2.50434	-1.32443	down	chr6	-	33738989	33754719
NR_039975	LOC100506229	3.96897	-3.96897	-1.98876	down	RefSeq	1529	chr4	-	185814153	185820615	downstream	NM_001995	ACSL1	long-chain-fatty-acid--CoA ligase 1	2.46586	-2.46586	-1.30209	down	chr4	-	185676748	185747215
NR_039975	LOC100506229	3.96897	-3.96897	-1.98876	down	RefSeq	1529	chr4	-	185814153	185820615	downstream	NM_024629	MLF1IP	centromere protein U	2.38961	2.38961	1.25678	up	chr4	-	185615218	185655286
NR_040038	LOC151475	2.68355	-2.68355	-1.42415	down	RefSeq	2609	chr2	-	231555635	231565244	downstream	NM_003113	SP100	nuclear autoantigen Sp-100 isoform 2	2.19526	2.19526	1.13439	up	chr2	+	231280870	231381244
NR_040662	HCP5	3.48624	3.48624	1.80167	up	RefSeq	2547	chr6	+	31430956	31433586	downstream	ENST00000375976	BAG6	BCL2-associated athanogene 6 [Source:HGNC Symbol;Acc:13919]	2.42815	-2.42815	-1.27986	down	chr6	-	31606804	31620170
NR_040662	HCP5	3.48624	3.48624	1.80167	up	RefSeq	2547	chr6	+	31430956	31433586	downstream	NM_001623	AIF1	allograft inflammatory factor 1 isoform 3	2.01048	-2.01048	-1.00754	down	chr6	+	31583032	31584798
NR_040662	HCP5	3.48624	3.48624	1.80167	up	RefSeq	2547	chr6	+	31430956	31433586	downstream	NM_013974	DDAH2	N(G),N(G)-dimethylarginine dimethylaminohydrolase 2	2.19192	2.19192	1.13219	up	chr6	-	31694816	31698039
NR_040662	HCP5	3.48624	3.48624	1.80167	up	RefSeq	2547	chr6	+	31430956	31433586	downstream	NM_021221	LY6G5B	lymphocyte antigen 6 complex locus protein G5b precursor	2.70328	-2.70328	-1.43471	down	chr6	+	31638727	31640227
NR_040662	HCP5	3.48624	3.48624	1.80167	up	RefSeq	2547	chr6	+	31430956	31433586	downstream	NM_138275	C6orf25	protein G6b isoform G6b-E precursor	2.0782	-2.0782	-1.05534	down	chr6	+	31691120	31694485
NR_046139	FAM91A2	2.04222	-2.04222	-1.03014	down	RefSeq	1123	chr1	+	149576261	149672733	downstream	ENST00000331380	HIST2H2AC	histone cluster 2, H2ac [Source:HGNC Symbol;Acc:4738]	2.87247	2.87247	1.52229	up	chr1	+	149858524	149858961
NR_046139	FAM91A2	2.04222	-2.04222	-1.03014	down	RefSeq	1123	chr1	+	149576261	149672733	downstream	NM_000566	FCGR1A	high affinity immunoglobulin gamma Fc receptor I precursor	2.65948	-2.65948	-1.41114	down	chr1	+	149754249	149764074
NR_046224	LOC100652730	10.3102	-10.3102	-3.366	down	RefSeq	706	chr20	-	61405472	61408208	upstream	ENST00000343916	COL9A3	collagen, type IX, alpha 3 [Source:HGNC Symbol;Acc:2219]	2.91203	-2.91203	-1.54203	down	chr20	+	61448413	61472511
NR_046224	LOC100652730	10.3102	-10.3102	-3.366	down	RefSeq	706	chr20	-	61405472	61408208	upstream	ENST00000370346	BHLHE23	basic helix-loop-helix family, member e23 [Source:HGNC Symbol;Acc:16093]	2.41164	2.41164	1.27001	up	chr20	-	61637330	61638387
NR_046247	LOC100505695	10.0517	-10.0517	-3.32936	down	RefSeq	1085	chr2	+	171627603	171634757	downstream	NM_001136555	TLK1	serine/threonine-protein kinase tousled-like 1 isoform 3	2.07292	2.07292	1.05166	up	chr2	-	171847332	171923483
NR_046248	LOC100505695	3.78132	-3.78132	-1.91889	down	RefSeq	778	chr2	+	171627603	171634757	downstream	NM_001136555	TLK1	serine/threonine-protein kinase tousled-like 1 isoform 3	2.07292	2.07292	1.05166	up	chr2	-	171847332	171923483
NR_047520	LOC643837	2.22846	-2.22846	-1.15605	down	RefSeq	6727	chr1	+	762970	794826	downstream	NM_005101	ISG15	ubiquitin-like protein ISG15 precursor	2.3035	2.3035	1.20383	up	chr1	+	948846	949919
NR_047520	LOC643837	2.22846	-2.22846	-1.15605	down	RefSeq	6727	chr1	+	762970	794826	downstream	NM_021170	HES4	transcription factor HES-4 isoform 2	2.07715	2.07715	1.05461	up	chr1	-	934341	935552
TCONS_00000416	XLOC_000610	2.87879	2.87879	1.52546	up	LincRNAs identified by Cabili et al	1972	chr1	+	231464487	231467017	upstream	NM_001256615	LOC149373	uncharacterized protein LOC149373	9.98306	-9.98306	-3.31948	down	chr1	-	231319844	231323373
TCONS_00000416	XLOC_000610	2.87879	2.87879	1.52546	up	LincRNAs identified by Cabili et al	1972	chr1	+	231464487	231467017	upstream	NM_198552	FAM89A	protein FAM89A	2.11365	-2.11365	-1.07973	down	chr1	-	231154703	231175995
TCONS_00000959	XLOC_000218	2.03384	-2.03384	-1.02421	down	LincRNAs identified by Cabili et al	297	chr1	+	59180599	59181440	upstream	NM_002353	TACSTD2	tumor-associated calcium signal transducer 2 precursor	3.91343	3.91343	1.96843	up	chr1	-	59041094	59043166
TCONS_00001080	XLOC_000318	2.49663	-2.49663	-1.31998	down	LincRNAs identified by Cabili et al	627	chr1	+	101616145	101641117	upstream	NM_001077395	DPH5	diphthine synthase isoform b	2.19772	-2.19772	-1.13601	down	chr1	-	101455179	101491362
TCONS_00001131	XLOC_000373	3.44013	-3.44013	-1.78246	down	LincRNAs identified by Cabili et al	699	chr1	+	120612585	120638073	downstream	NM_001017986	FCGR1B	high affinity immunoglobulin gamma Fc receptor IB isoform 1 precursor	4.05761	-4.05761	-2.02063	down	chr1	-	120926127	120935944
TCONS_00001248	XLOC_000529	2.67708	2.67708	1.42066	up	LincRNAs identified by Cabili et al	3274	chr1	+	203364731	203369257	upstream	NM_006763	BTG2	protein BTG2	8.60139	-8.60139	-3.10457	down	chr1	+	203274663	203278729
TCONS_00001417	XLOC_000736	2.38405	-2.38405	-1.25341	down	LincRNAs identified by Cabili et al	230	chr1	-	23877740	23878134	downstream	NM_001143778	ASAP3	arf-GAP with SH3 domain, ANK repeat and PH domain-containing protein 3 isoform b	2.07966	2.07966	1.05635	up	chr1	-	23755055	23810750
TCONS_00001417	XLOC_000736	2.38405	-2.38405	-1.25341	down	LincRNAs identified by Cabili et al	230	chr1	-	23877740	23878134	downstream	NM_017707	ASAP3	arf-GAP with SH3 domain, ANK repeat and PH domain-containing protein 3 isoform a	3.94292	-3.94292	-1.97926	down	chr1	-	23755055	23810750
TCONS_00001417	XLOC_000736	2.38405	-2.38405	-1.25341	down	LincRNAs identified by Cabili et al	230	chr1	-	23877740	23878134	upstream	NM_002167	ID3	DNA-binding protein inhibitor ID-3	2.08033	2.08033	1.05681	up	chr1	-	23884420	23886285
TCONS_00001523	XLOC_000868	2.38264	-2.38264	-1.25256	down	LincRNAs identified by Cabili et al	297	chr1	-	71110665	71114581	downstream	ENST00000411986	CTH	cystathionase (cystathionine gamma-lyase) [Source:HGNC Symbol;Acc:2501]	7.19637	-7.19637	-2.84727	down	chr1	+	70876900	70905534
TCONS_00001523	XLOC_000868	2.38264	-2.38264	-1.25256	down	LincRNAs identified by Cabili et al	297	chr1	-	71110665	71114581	downstream	NM_001031693	HHLA3	HERV-H LTR-associating protein 3 isoform 1	2.18007	-2.18007	-1.12437	down	chr1	+	70820492	70833705
TCONS_00001523	XLOC_000868	2.38264	-2.38264	-1.25256	down	LincRNAs identified by Cabili et al	297	chr1	-	71110665	71114581	downstream	NM_001036645	HHLA3	HERV-H LTR-associating protein 3 isoform 2	2.44577	-2.44577	-1.29029	down	chr1	+	70820492	70833705
TCONS_00001523	XLOC_000868	2.38264	-2.38264	-1.25256	down	LincRNAs identified by Cabili et al	297	chr1	-	71110665	71114581	downstream	NM_001036646	HHLA3	HERV-H LTR-associating protein 3 isoform 3	2.40696	-2.40696	-1.26721	down	chr1	+	70820492	70833705
TCONS_00001523	XLOC_000868	2.38264	-2.38264	-1.25256	down	LincRNAs identified by Cabili et al	297	chr1	-	71110665	71114581	downstream	NM_001902	CTH	cystathionine gamma-lyase isoform 1	7.70147	-7.70147	-2.94513	down	chr1	+	70876900	70905534
TCONS_00001523	XLOC_000868	2.38264	-2.38264	-1.25256	down	LincRNAs identified by Cabili et al	297	chr1	-	71110665	71114581	downstream	NM_153742	CTH	cystathionine gamma-lyase isoform 2	5.6783	-5.6783	-2.50546	down	chr1	+	70876900	70905534
TCONS_00001551	XLOC_000894	2.82286	-2.82286	-1.49716	down	LincRNAs identified by Cabili et al	301	chr1	-	84937580	84943596	downstream	ENST00000370689	PRKACB	protein kinase, cAMP-dependent, catalytic, beta [Source:HGNC Symbol;Acc:9381]	2.48474	-2.48474	-1.31309	down	chr1	+	84543744	84704181
TCONS_00001678	XLOC_001020	2.03706	2.03706	1.02649	up	LincRNAs identified by Cabili et al	239	chr1	-	150507527	150508415	downstream	ENST00000314136	ANP32E	acidic (leucine-rich) nuclear phosphoprotein 32 family, member E [Source:HGNC Symbol;Acc:16673]	2.08776	2.08776	1.06195	up	chr1	-	150190716	150208504
TCONS_00001678	XLOC_001020	2.03706	2.03706	1.02649	up	LincRNAs identified by Cabili et al	239	chr1	-	150507527	150508415	downstream	NM_024579	C1orf54	uncharacterized protein C1orf54 precursor	2.99359	-2.99359	-1.58188	down	chr1	+	150245182	150253335
TCONS_00001678	XLOC_001020	2.03706	2.03706	1.02649	up	LincRNAs identified by Cabili et al	239	chr1	-	150507527	150508415	upstream	ENST00000368985	CTSS	cathepsin S [Source:HGNC Symbol;Acc:2545]	2.05308	-2.05308	-1.03779	down	chr1	-	150702671	150738433
TCONS_00001678	XLOC_001020	2.03706	2.03706	1.02649	up	LincRNAs identified by Cabili et al	239	chr1	-	150507527	150508415	upstream	NM_000396	CTSK	cathepsin K preproprotein	2.29607	2.29607	1.19916	up	chr1	-	150768683	150780917
TCONS_00001690	XLOC_001045	3.76584	-3.76584	-1.91297	down	LincRNAs identified by Cabili et al	366	chr1	-	156471575	156478185	downstream	ENST00000339922	VHLL	von Hippel-Lindau tumor suppressor-like [Source:HGNC Symbol;Acc:30666]	2.04769	2.04769	1.034	up	chr1	-	156268414	156269428
TCONS_00001690	XLOC_001045	3.76584	-3.76584	-1.91297	down	LincRNAs identified by Cabili et al	366	chr1	-	156471575	156478185	upstream	ENST00000255039	HAPLN2	hyaluronan and proteoglycan link protein 2 [Source:HGNC Symbol;Acc:17410]	2.13544	-2.13544	-1.09454	down	chr1	+	156589085	156595517
TCONS_00001690	XLOC_001045	3.76584	-3.76584	-1.91297	down	LincRNAs identified by Cabili et al	366	chr1	-	156471575	156478185	upstream	NM_001878	CRABP2	cellular retinoic acid-binding protein 2	2.51655	2.51655	1.33144	up	chr1	-	156669399	156675459
TCONS_00001810	XLOC_001195	3.51831	-3.51831	-1.81488	down	LincRNAs identified by Cabili et al	7580	chr1	-	212802452	212811835	downstream	ENST00000294829	FAM71A	family with sequence similarity 71, member A [Source:HGNC Symbol;Acc:26541]	2.78804	-2.78804	-1.47925	down	chr1	+	212797788	212800120
TCONS_00001811	XLOC_001195	2.29517	2.29517	1.1986	up	LincRNAs identified by Cabili et al	972	chr1	-	212804779	212811198	downstream	ENST00000294829	FAM71A	family with sequence similarity 71, member A [Source:HGNC Symbol;Acc:26541]	2.78804	-2.78804	-1.47925	down	chr1	+	212797788	212800120
TCONS_00002048	XLOC_000232	3.14272	-3.14272	-1.65202	down	LincRNAs identified by Cabili et al	803	chr1	+	63662011	63664798	downstream	NM_014288	ITGB3BP	centromere protein R isoform 2	2.82474	2.82474	1.49812	up	chr1	-	63906440	63988944
TCONS_00002142	XLOC_000363	2.31738	2.31738	1.21249	up	LincRNAs identified by Cabili et al	264	chr1	+	117647168	117647504	downstream	NM_024626	VTCN1	V-set domain-containing T-cell activation inhibitor 1 isoform 1 precursor	2.48958	2.48958	1.3159	up	chr1	-	117686208	117753582
TCONS_00002219	XLOC_000529	2.19399	-2.19399	-1.13356	down	LincRNAs identified by Cabili et al	3320	chr1	+	203343729	203369257	upstream	NM_002479	MYOG	myogenin	2.5695	-2.5695	-1.36149	down	chr1	-	203052256	203055166
TCONS_00002219	XLOC_000529	2.19399	-2.19399	-1.13356	down	LincRNAs identified by Cabili et al	3320	chr1	+	203343729	203369257	upstream	NM_006763	BTG2	protein BTG2	8.60139	-8.60139	-3.10457	down	chr1	+	203274663	203278729
TCONS_00002621	XLOC_001254	2.42434	2.42434	1.27759	up	LincRNAs identified by Cabili et al	405	chr1	-	231014537	231025361	downstream	NM_001136495	C1orf198	uncharacterized protein C1orf198 isoform 3	2.25374	-2.25374	-1.17232	down	chr1	-	230972864	230991782
TCONS_00002621	XLOC_001254	2.42434	2.42434	1.27759	up	LincRNAs identified by Cabili et al	405	chr1	-	231014537	231025361	downstream	NM_032800	C1orf198	uncharacterized protein C1orf198 isoform 1	2.54778	-2.54778	-1.34924	down	chr1	-	230972864	231004302
TCONS_00002621	XLOC_001254	2.42434	2.42434	1.27759	up	LincRNAs identified by Cabili et al	405	chr1	-	231014537	231025361	upstream	NM_001122835	TTC13	tetratricopeptide repeat protein 13 isoform b	2.13399	-2.13399	-1.09355	down	chr1	-	231041986	231114618
TCONS_00002621	XLOC_001254	2.42434	2.42434	1.27759	up	LincRNAs identified by Cabili et al	405	chr1	-	231014537	231025361	upstream	NM_001256615	LOC149373	uncharacterized protein LOC149373	9.98306	-9.98306	-3.31948	down	chr1	-	231319844	231323373
TCONS_00002621	XLOC_001254	2.42434	2.42434	1.27759	up	LincRNAs identified by Cabili et al	405	chr1	-	231014537	231025361	upstream	NM_198552	FAM89A	protein FAM89A	2.11365	-2.11365	-1.07973	down	chr1	-	231154703	231175995
TCONS_00003622	XLOC_001412	2.29213	2.29213	1.19669	up	LincRNAs identified by Cabili et al	1339	chr2	+	30572656	30583316	downstream	ENST00000309052	LCLAT1	lysocardiolipin acyltransferase 1 [Source:HGNC Symbol;Acc:26756]	2.06648	2.06648	1.04718	up	chr2	+	30670122	30867091
TCONS_00003940	XLOC_001756	2.31771	-2.31771	-1.2127	down	LincRNAs identified by Cabili et al	400	chr2	+	173117100	173145603	downstream	NM_000210	ITGA6	integrin alpha-6 isoform b precursor	3.14177	3.14177	1.65158	up	chr2	+	173292313	173371181
TCONS_00003940	XLOC_001756	2.31771	-2.31771	-1.2127	down	LincRNAs identified by Cabili et al	400	chr2	+	173117100	173145603	upstream	NM_003642	HAT1	histone acetyltransferase type B catalytic subunit	2.89259	2.89259	1.53236	up	chr2	+	172778934	172848600
TCONS_00003943	XLOC_001757	2.20566	-2.20566	-1.14121	down	LincRNAs identified by Cabili et al	314	chr2	+	173188049	173232618	downstream	NM_000210	ITGA6	integrin alpha-6 isoform b precursor	3.14177	3.14177	1.65158	up	chr2	+	173292313	173371181
TCONS_00004288	XLOC_002133	2.10906	-2.10906	-1.0766	down	LincRNAs identified by Cabili et al	237	chr2	-	65278454	65283268	downstream	NM_003038	SLC1A4	neutral amino acid transporter A isoform 1	3.88725	-3.88725	-1.95875	down	chr2	+	65216494	65251000
TCONS_00004314	XLOC_002169	2.10504	-2.10504	-1.07385	down	LincRNAs identified by Cabili et al	318	chr2	-	75049906	75059445	upstream	NM_015727	TACR1	substance-P receptor isoform short	2.67788	-2.67788	-1.42109	down	chr2	-	75278162	75426645
TCONS_00004421	XLOC_002293	5.57328	-5.57328	-2.47853	down	LincRNAs identified by Cabili et al	848	chr2	-	120038631	120040231	upstream	NM_001079862	DBI	acyl-CoA-binding protein isoform 3	2.04135	2.04135	1.02952	up	chr2	+	120124503	120130122
TCONS_00004875	XLOC_001631	3.3902	-3.3902	-1.76137	down	LincRNAs identified by Cabili et al	675	chr2	+	114261679	114265842	upstream	NM_013952	PAX8	paired box protein Pax-8 isoform PAX8C	2.94719	-2.94719	-1.55934	down	chr2	-	113973573	114036498
TCONS_00004875	XLOC_001631	3.3902	-3.3902	-1.76137	down	LincRNAs identified by Cabili et al	675	chr2	+	114261679	114265842	upstream	NM_172003	CBWD2	COBW domain-containing protein 2	2.01318	2.01318	1.00948	up	chr2	+	114195267	114253781
TCONS_00004899	XLOC_001680	2.82896	-2.82896	-1.50027	down	LincRNAs identified by Cabili et al	480	chr2	+	133095051	133096187	downstream	NM_001508	GPR39	G-protein coupled receptor 39	2.11488	2.11488	1.08058	up	chr2	+	133174146	133404169
TCONS_00005763	XLOC_003092	4.30381	4.30381	2.10561	up	LincRNAs identified by Cabili et al	768	chr3	-	40503866	40508645	downstream	NM_005875	EIF1B	eukaryotic translation initiation factor 1b	2.10249	-2.10249	-1.0721	down	chr3	+	40351172	40353915
TCONS_00005946	XLOC_002577	2.56722	-2.56722	-1.36021	down	LincRNAs identified by Cabili et al	579	chr3	+	12512284	12516738	upstream	NM_003178	SYN2	synapsin-2 isoform IIb	2.05619	-2.05619	-1.03998	down	chr3	+	12045861	12227226
TCONS_00005989	XLOC_002616	2.34311	-2.34311	-1.22843	down	LincRNAs identified by Cabili et al	347	chr3	+	39219383	39223013	upstream	ENST00000450244	SCN11A	sodium channel, voltage-gated, type XI, alpha subunit [Source:HGNC Symbol;Acc:10583]	2.39751	-2.39751	-1.26153	down	chr3	-	38887259	38992052
TCONS_00006387	XLOC_003006	2.34621	-2.34621	-1.23033	down	LincRNAs identified by Cabili et al	609	chr3	+	196326510	196327216	downstream	NM_152699	SENP5	sentrin-specific protease 5	2.10767	-2.10767	-1.07565	down	chr3	+	196594726	196661584
TCONS_00006387	XLOC_003006	2.34621	-2.34621	-1.23033	down	LincRNAs identified by Cabili et al	609	chr3	+	196326510	196327216	upstream	NM_015562	UBXN7	UBX domain-containing protein 7	2.72507	-2.72507	-1.44629	down	chr3	-	196080368	196159345
TCONS_00006466	XLOC_003077	2.30917	2.30917	1.20737	up	LincRNAs identified by Cabili et al	575	chr3	-	33002604	33016096	downstream	ENST00000383763	TRIM71	tripartite motif containing 71, E3 ubiquitin protein ligase [Source:HGNC Symbol;Acc:32669]	2.17195	2.17195	1.11899	up	chr3	+	32859509	32933771
TCONS_00006466	XLOC_003077	2.30917	2.30917	1.20737	up	LincRNAs identified by Cabili et al	575	chr3	-	33002604	33016096	upstream	NM_001135602	GLB1	beta-galactosidase isoform c preproprotein	2.29027	-2.29027	-1.19552	down	chr3	-	33038099	33138694
TCONS_00006508	XLOC_003120	4.13294	-4.13294	-2.04717	down	LincRNAs identified by Cabili et al	409	chr3	-	49838878	49839621	upstream	NM_003335	UBA7	ubiquitin-like modifier-activating enzyme 7	2.17331	2.17331	1.1199	up	chr3	-	49842637	49851391
TCONS_00006776	XLOC_003410	2.78884	-2.78884	-1.47966	down	LincRNAs identified by Cabili et al	374	chr3	-	197863215	197866338	downstream	ENST00000334859	LRCH3	leucine-rich repeats and calponin homology (CH) domain containing 3 [Source:HGNC Symbol;Acc:28637]	4.19237	-4.19237	-2.06776	down	chr3	+	197518144	197598456
TCONS_00006867	XLOC_002675	2.36969	2.36969	1.2447	up	LincRNAs identified by Cabili et al	266	chr3	+	58468995	58470480	upstream	NM_017771	PXK	PX domain-containing protein kinase-like protein	3.03983	-3.03983	-1.60399	down	chr3	+	58318616	58410878
TCONS_00006963	XLOC_002803	2.07068	2.07068	1.05011	up	LincRNAs identified by Cabili et al	1484	chr3	+	127256955	127259967	downstream	NM_172027	ABTB1	ankyrin repeat and BTB/POZ domain-containing protein 1 isoform 2	2.35011	-2.35011	-1.23273	down	chr3	+	127391780	127399769
TCONS_00006965	XLOC_002806	2.61011	-2.61011	-1.38411	down	LincRNAs identified by Cabili et al	344	chr3	+	128189738	128190360	downstream	NM_032638	GATA2	endothelial transcription factor GATA-2 isoform 1	2.02861	-2.02861	-1.02049	down	chr3	-	128198264	128212030
TCONS_00007535	XLOC_003546	2.07412	-2.07412	-1.0525	down	LincRNAs identified by Cabili et al	3323	chr4	+	57488954	57492377	downstream	NM_001145460	HOPX	homeodomain-only protein isoform c	2.43475	-2.43475	-1.28377	down	chr4	-	57514153	57547872
TCONS_00007535	XLOC_003546	2.07412	-2.07412	-1.0525	down	LincRNAs identified by Cabili et al	3323	chr4	+	57488954	57492377	upstream	NM_006947	SRP72	signal recognition particle 72 kDa protein isoform 1	2.56327	2.56327	1.35799	up	chr4	+	57333761	57369847
TCONS_00007535	XLOC_003546	2.07412	-2.07412	-1.0525	down	LincRNAs identified by Cabili et al	3323	chr4	+	57488954	57492377	upstream	NM_020722	KIAA1211	uncharacterized protein KIAA1211	3.25405	3.25405	1.70224	up	chr4	+	57036360	57196890
TCONS_00007535	XLOC_003546	2.07412	-2.07412	-1.0525	down	LincRNAs identified by Cabili et al	3323	chr4	+	57488954	57492377	upstream	NM_181806	AASDH	acyl-CoA synthetase family member 4	2.068	2.068	1.04823	up	chr4	-	57204456	57253638
TCONS_00007688	XLOC_003808	2.30691	-2.30691	-1.20596	down	LincRNAs identified by Cabili et al	9047	chr4	+	185427281	185436808	downstream	NM_001995	ACSL1	long-chain-fatty-acid--CoA ligase 1	2.46586	-2.46586	-1.30209	down	chr4	-	185676748	185747215
TCONS_00007688	XLOC_003808	2.30691	-2.30691	-1.20596	down	LincRNAs identified by Cabili et al	9047	chr4	+	185427281	185436808	downstream	NM_024629	MLF1IP	centromere protein U	2.38961	2.38961	1.25678	up	chr4	-	185615218	185655286
TCONS_00007820	XLOC_004063	9.63568	9.63568	3.26839	up	LincRNAs identified by Cabili et al	339	chr4	-	125263313	125299036	upstream	NM_020337	ANKRD50	ankyrin repeat domain-containing protein 50 isoform 1	2.42487	-2.42487	-1.27791	down	chr4	-	125585203	125633887
TCONS_00007959	XLOC_003431	2.31637	2.31637	1.21187	up	LincRNAs identified by Cabili et al	640	chr4	+	3650107	3650922	upstream	NM_002337	LRPAP1	alpha-2-macroglobulin receptor-associated protein precursor	11.5301	-11.5301	-3.52733	down	chr4	-	3505323	3534224
TCONS_00007972	XLOC_003441	4.24101	-4.24101	-2.08441	down	LincRNAs identified by Cabili et al	335	chr4	+	6765263	6769333	downstream	NM_001113363	TBC1D14	TBC1 domain family member 14 isoform b	3.80143	-3.80143	-1.92654	down	chr4	+	6988888	7034845
TCONS_00007979	XLOC_003449	3.95906	-3.95906	-1.98516	down	LincRNAs identified by Cabili et al	2100	chr4	+	10069733	10073254	upstream	NM_000798	DRD5	D(1B) dopamine receptor	2.39964	-2.39964	-1.26282	down	chr4	+	9783257	9785633
TCONS_00008049	XLOC_003514	2.38195	-2.38195	-1.25214	down	LincRNAs identified by Cabili et al	2165	chr4	+	38749926	38754586	downstream	NM_001171654	KLHL5	kelch-like protein 5 isoform 4	2.1902	-2.1902	-1.13106	down	chr4	+	39046450	39127853
TCONS_00008303	XLOC_003752	4.29846	-4.29846	-2.10382	down	LincRNAs identified by Cabili et al	1019	chr4	+	156881331	156895608	upstream	NM_017419	ASIC5	acid-sensing ion channel 5	2.58032	-2.58032	-1.36755	down	chr4	-	156750880	156787425
TCONS_00008412	XLOC_003857	3.5291	3.5291	1.8193	up	LincRNAs identified by Cabili et al	326	chr4	-	3051280	3064341	downstream	NM_001004057	GRK4	G protein-coupled receptor kinase 4 isoform gamma	2.00869	2.00869	1.00625	up	chr4	+	2965342	3042474
TCONS_00008412	XLOC_003857	3.5291	3.5291	1.8193	up	LincRNAs identified by Cabili et al	326	chr4	-	3051280	3064341	upstream	NM_001042690	MSANTD1	myb/SANT-like DNA-binding domain-containing protein 1	2.14352	2.14352	1.09998	up	chr4	+	3250766	3258342
TCONS_00008645	XLOC_004161	5.97222	-5.97222	-2.57827	down	LincRNAs identified by Cabili et al	214	chr4	-	174046339	174048952	upstream	NM_001130689	HMGB2	high mobility group protein B2	2.96508	2.96508	1.56807	up	chr4	-	174252526	174254920
TCONS_00008645	XLOC_004161	5.97222	-5.97222	-2.57827	down	LincRNAs identified by Cabili et al	214	chr4	-	174046339	174048952	upstream	NM_003864	SAP30	histone deacetylase complex subunit SAP30	2.07105	2.07105	1.05036	up	chr4	+	174292092	174298683
TCONS_00008649	XLOC_004165	2.97905	2.97905	1.57485	up	LincRNAs identified by Cabili et al	706	chr4	-	174284954	174291194	downstream	NM_001130689	HMGB2	high mobility group protein B2	2.96508	2.96508	1.56807	up	chr4	-	174252526	174254920
TCONS_00008649	XLOC_004165	2.97905	2.97905	1.57485	up	LincRNAs identified by Cabili et al	706	chr4	-	174284954	174291194	upstream	NM_003864	SAP30	histone deacetylase complex subunit SAP30	2.07105	2.07105	1.05036	up	chr4	+	174292092	174298683
TCONS_00008777	XLOC_003514	4.35064	-4.35064	-2.12123	down	LincRNAs identified by Cabili et al	281	chr4	+	38750287	38752371	downstream	NM_001171654	KLHL5	kelch-like protein 5 isoform 4	2.1902	-2.1902	-1.13106	down	chr4	+	39046450	39127853
TCONS_00008978	XLOC_003832	2.1615	-2.1615	-1.11203	down	LincRNAs identified by Cabili et al	876	chr4	+	189080967	189081939	upstream	NM_178556	TRIML1	probable E3 ubiquitin-protein ligase TRIML1	2.6632	2.6632	1.41316	up	chr4	+	189060597	189068649
TCONS_00009876	XLOC_004297	3.21845	-3.21845	-1.68637	down	LincRNAs identified by Cabili et al	538	chr5	+	13986054	13987341	upstream	NM_001369	DNAH5	dynein heavy chain 5, axonemal	2.38993	-2.38993	-1.25697	down	chr5	-	13690436	13944589
TCONS_00010063	XLOC_004515	2.86559	-2.86559	-1.51883	down	LincRNAs identified by Cabili et al	1298	chr5	+	115074781	115092222	downstream	NM_001801	CDO1	cysteine dioxygenase type 1	2.39577	2.39577	1.26049	up	chr5	-	115140429	115152405
TCONS_00010105	XLOC_004574	4.30166	-4.30166	-2.10489	down	LincRNAs identified by Cabili et al	233	chr5	+	139138174	139139292	downstream	NM_032289	PSD2	PH and SEC7 domain-containing protein 2	4.06257	4.06257	2.02239	up	chr5	+	139175405	139224048
TCONS_00010140	XLOC_004603	2.7861	-2.7861	-1.47825	down	LincRNAs identified by Cabili et al	223	chr5	+	149810791	149821794	upstream	NM_001012301	ARSI	arylsulfatase I precursor	2.45424	-2.45424	-1.29528	down	chr5	-	149675908	149682525
TCONS_00010241	XLOC_004701	22.5812	-22.5812	-4.49705	down	LincRNAs identified by Cabili et al	310	chr5	-	1159525	1161418	upstream	ENST00000324642	SLC6A18	solute carrier family 6, member 18 [Source:HGNC Symbol;Acc:26441]	2.43336	2.43336	1.28295	up	chr5	+	1225469	1246304
TCONS_00010241	XLOC_004701	22.5812	-22.5812	-4.49705	down	LincRNAs identified by Cabili et al	310	chr5	-	1159525	1161418	upstream	NM_001003841	SLC6A19	sodium-dependent neutral amino acid transporter B(0)AT1	2.1769	-2.1769	-1.12228	down	chr5	+	1201709	1225230
TCONS_00010337	XLOC_004826	2.37074	-2.37074	-1.24534	down	LincRNAs identified by Cabili et al	357	chr5	-	54895898	54899362	downstream	NM_176895	PPAP2A	lipid phosphate phosphohydrolase 1 isoform 2	2.16321	2.16321	1.11318	up	chr5	-	54720682	54830873
TCONS_00010360	XLOC_004856	2.5718	2.5718	1.36278	up	LincRNAs identified by Cabili et al	924	chr5	-	67482643	67485177	upstream	NM_181504	PIK3R1	phosphatidylinositol 3-kinase regulatory subunit alpha isoform 2	3.96077	-3.96077	-1.98578	down	chr5	+	67586466	67597649
TCONS_00010585	XLOC_005110	2.00624	-2.00624	-1.0045	down	LincRNAs identified by Cabili et al	2306	chr5	-	180253954	180259036	upstream	ENST00000327705	BTNL9	butyrophilin-like 9 [Source:HGNC Symbol;Acc:24176]	2.20134	-2.20134	-1.13838	down	chr5	+	180467224	180488523
TCONS_00010585	XLOC_005110	2.00624	-2.00624	-1.0045	down	LincRNAs identified by Cabili et al	2306	chr5	-	180253954	180259036	upstream	NM_001159707	BTNL8	butyrophilin-like protein 8 isoform 3 precursor	2.00029	-2.00029	-1.00021	down	chr5	+	180326076	180377906
TCONS_00010716	XLOC_004430	2.16834	-2.16834	-1.11659	down	LincRNAs identified by Cabili et al	217	chr5	+	74244126	74271554	downstream	ENST00000274361	ANKRD31	ankyrin repeat domain 31 [Source:HGNC Symbol;Acc:26853]	2.04038	-2.04038	-1.02884	down	chr5	-	74364121	74532703
TCONS_00010716	XLOC_004430	2.16834	-2.16834	-1.11659	down	LincRNAs identified by Cabili et al	217	chr5	+	74244126	74271554	downstream	ENST00000322348	GCNT4	glucosaminyl (N-acetyl) transferase 4, core 2 [Source:HGNC Symbol;Acc:17973]	2.21017	-2.21017	-1.14416	down	chr5	-	74323288	74326724
TCONS_00010751	XLOC_004478	2.04564	2.04564	1.03255	up	LincRNAs identified by Cabili et al	1272	chr5	+	95183792	95185762	downstream	ENST00000237853	ELL2	elongation factor, RNA polymerase II, 2 [Source:HGNC Symbol;Acc:17064]	3.7359	3.7359	1.90146	up	chr5	-	95220801	95297775
TCONS_00010756	XLOC_004495	3.32111	-3.32111	-1.73167	down	LincRNAs identified by Cabili et al	253	chr5	+	102005293	102058011	upstream	NM_173488	SLCO6A1	solute carrier organic anion transporter family member 6A1	2.01996	-2.01996	-1.01433	down	chr5	-	101707651	101834720
TCONS_00010790	XLOC_004554	2.6474	-2.6474	-1.40458	down	LincRNAs identified by Cabili et al	244	chr5	+	133135103	133156483	downstream	NM_003202	TCF7	transcription factor 7 isoform 1	2.42767	-2.42767	-1.27957	down	chr5	+	133450401	133483920
TCONS_00010792	XLOC_004565	2.57932	2.57932	1.36699	up	LincRNAs identified by Cabili et al	1056	chr5	+	135157405	135160793	downstream	NM_012159	FBXL21	F-box/LRR-repeat protein 21	3.04405	3.04405	1.60599	up	chr5	+	135266005	135277367
TCONS_00010856	XLOC_004673	2.02401	-2.02401	-1.01722	down	LincRNAs identified by Cabili et al	1004	chr5	+	177663413	177664575	upstream	ENST00000308304	PROP1	PROP paired-like homeobox 1 [Source:HGNC Symbol;Acc:9455]	2.90327	2.90327	1.53768	up	chr5	-	177419235	177423243
TCONS_00010856	XLOC_004673	2.02401	-2.02401	-1.01722	down	LincRNAs identified by Cabili et al	1004	chr5	+	177663413	177664575	upstream	NM_015111	N4BP3	NEDD4-binding protein 3	2.58776	-2.58776	-1.3717	down	chr5	+	177540555	177553107
TCONS_00011228	XLOC_005806	2.66776	-2.66776	-1.41563	down	LincRNAs identified by Cabili et al	1339	chr6	-	112221561	112230600	downstream	NM_147686	TRAF3IP2	adapter protein CIKS isoform 2	2.15986	2.15986	1.11094	up	chr6	-	111876580	111927477
TCONS_00011228	XLOC_005806	2.66776	-2.66776	-1.41563	down	LincRNAs identified by Cabili et al	1339	chr6	-	112221561	112230600	downstream	NM_153048	FYN	tyrosine-protein kinase Fyn isoform c	2.17086	-2.17086	-1.11827	down	chr6	-	111981534	112080334
TCONS_00011228	XLOC_005806	2.66776	-2.66776	-1.41563	down	LincRNAs identified by Cabili et al	1339	chr6	-	112221561	112230600	upstream	NM_001105206	LAMA4	laminin subunit alpha-4 isoform 1 precursor	2.64918	2.64918	1.40554	up	chr6	-	112429133	112575917
TCONS_00011228	XLOC_005806	2.66776	-2.66776	-1.41563	down	LincRNAs identified by Cabili et al	1339	chr6	-	112221561	112230600	upstream	NM_016262	TUBE1	tubulin epsilon chain	2.84227	-2.84227	-1.50704	down	chr6	-	112391859	112408751
TCONS_00011632	XLOC_005121	3.17577	-3.17577	-1.66711	down	LincRNAs identified by Cabili et al	387	chr6	+	693956	713766	upstream	NM_002460	IRF4	interferon regulatory factor 4 isoform 1	3.67483	3.67483	1.87768	up	chr6	+	391738	411443
TCONS_00011632	XLOC_005121	3.17577	-3.17577	-1.66711	down	LincRNAs identified by Cabili et al	387	chr6	+	693956	713766	upstream	NM_148959	HUS1B	checkpoint protein HUS1B	2.27397	-2.27397	-1.18521	down	chr6	-	655938	656964
TCONS_00011747	XLOC_005214	2.62185	-2.62185	-1.39058	down	LincRNAs identified by Cabili et al	1153	chr6	+	26673487	26688018	upstream	NM_007047	BTN3A2	butyrophilin subfamily 3 member A2 isoform a precursor	2.01915	2.01915	1.01375	up	chr6	+	26365397	26378548
TCONS_00012157	XLOC_005703	2.13074	2.13074	1.09135	up	LincRNAs identified by Cabili et al	538	chr6	-	37301808	37307755	downstream	ENST00000373491	TBC1D22B	TBC1 domain family, member 22B [Source:HGNC Symbol;Acc:21602]	2.42678	-2.42678	-1.27904	down	chr6	+	37225547	37300746
TCONS_00012169	XLOC_005718	2.32069	2.32069	1.21455	up	LincRNAs identified by Cabili et al	937	chr6	-	41349174	41350213	downstream	NM_018643	TREM1	triggering receptor expressed on myeloid cells 1 isoform 1 precursor	2.04922	-2.04922	-1.03507	down	chr6	-	41242998	41254457
TCONS_00012238	XLOC_005794	2.29609	-2.29609	-1.19918	down	LincRNAs identified by Cabili et al	412	chr6	-	105374368	105379376	upstream	NM_022361	POPDC3	popeye domain-containing protein 3	2.04473	2.04473	1.03191	up	chr6	-	105605774	105627858
TCONS_00012248	XLOC_005807	2.08132	-2.08132	-1.0575	down	LincRNAs identified by Cabili et al	391	chr6	-	112697489	112717623	downstream	NM_001105206	LAMA4	laminin subunit alpha-4 isoform 1 precursor	2.64918	2.64918	1.40554	up	chr6	-	112429133	112575917
TCONS_00012248	XLOC_005807	2.08132	-2.08132	-1.0575	down	LincRNAs identified by Cabili et al	391	chr6	-	112697489	112717623	downstream	NM_001105209	LAMA4	laminin subunit alpha-4 isoform 3 precursor	4.28134	4.28134	2.09806	up	chr6	-	112574983	112575917
TCONS_00012248	XLOC_005807	2.08132	-2.08132	-1.0575	down	LincRNAs identified by Cabili et al	391	chr6	-	112697489	112717623	downstream	NM_016262	TUBE1	tubulin epsilon chain	2.84227	-2.84227	-1.50704	down	chr6	-	112391859	112408751
TCONS_00012372	XLOC_005939	2.72396	-2.72396	-1.44571	down	LincRNAs identified by Cabili et al	4147	chr6	-	169825998	169830792	downstream	NM_003247	THBS2	thrombospondin-2 precursor	2.27937	2.27937	1.18863	up	chr6	-	169615874	169654137
TCONS_00012373	XLOC_005939	2.02106	-2.02106	-1.01512	down	LincRNAs identified by Cabili et al	2132	chr6	-	169827132	169830752	downstream	NM_003247	THBS2	thrombospondin-2 precursor	2.27937	2.27937	1.18863	up	chr6	-	169615874	169654137
TCONS_00013408	XLOC_006039	3.5827	-3.5827	-1.84105	down	LincRNAs identified by Cabili et al	534	chr7	+	33900207	33917087	downstream	ENST00000297161	BMPER	BMP binding endothelial regulator [Source:HGNC Symbol;Acc:24154]	2.53226	-2.53226	-1.34042	down	chr7	+	33944522	34195484
TCONS_00013536	XLOC_006174	3.86592	-3.86592	-1.95081	down	LincRNAs identified by Cabili et al	771	chr7	+	93940475	94018102	downstream	NM_001099401	SGCE	epsilon-sarcoglycan isoform 1	2.01068	2.01068	1.00768	up	chr7	-	94214535	94285521
TCONS_00013553	XLOC_006188	15.2643	-15.2643	-3.93209	down	LincRNAs identified by Cabili et al	418	chr7	+	99594666	99609239	downstream	ENST00000485286	MCM7	minichromosome maintenance complex component 7 [Source:HGNC Symbol;Acc:6950]	2.95721	2.95721	1.56424	up	chr7	-	99690403	99698380
TCONS_00013564	XLOC_006209	3.64072	-3.64072	-1.86422	down	LincRNAs identified by Cabili et al	306	chr7	+	112256534	112257317	upstream	NM_001550	IFRD1	interferon-related developmental regulator 1 isoform 1	3.13405	-3.13405	-1.64803	down	chr7	+	112090482	112117258
TCONS_00013564	XLOC_006209	3.64072	-3.64072	-1.86422	down	LincRNAs identified by Cabili et al	306	chr7	+	112256534	112257317	upstream	NM_021994	ZNF277	zinc finger protein 277	2.49815	2.49815	1.32086	up	chr7	+	111846642	111983989
TCONS_00013650	XLOC_006306	2.06342	-2.06342	-1.04504	down	LincRNAs identified by Cabili et al	683	chr7	+	155207580	155211508	downstream	NM_053043	RBM33	RNA-binding protein 33	2.04002	-2.04002	-1.02858	down	chr7	+	155437202	155574179
TCONS_00014176	XLOC_006179	2.00909	-2.00909	-1.00654	down	LincRNAs identified by Cabili et al	353	chr7	+	95289644	95302058	upstream	NM_000940	PON3	serum paraoxonase/lactonase 3	9.84282	9.84282	3.29907	up	chr7	-	94989183	95025687
TCONS_00014176	XLOC_006179	2.00909	-2.00909	-1.00654	down	LincRNAs identified by Cabili et al	353	chr7	+	95289644	95302058	upstream	NM_016116	ASB4	ankyrin repeat and SOCS box protein 4 isoform a	2.72498	-2.72498	-1.44625	down	chr7	+	95115212	95169543
TCONS_00014220	XLOC_006263	7.16993	-7.16993	-2.84196	down	LincRNAs identified by Cabili et al	1003	chr7	+	134855675	134857224	upstream	ENST00000436302	AGBL3	ATP/GTP binding protein-like 3 [Source:HGNC Symbol;Acc:27981]	34.1014	-34.1014	-5.09176	down	chr7	+	134671258	134820530
TCONS_00014220	XLOC_006263	7.16993	-7.16993	-2.84196	down	LincRNAs identified by Cabili et al	1003	chr7	+	134855675	134857224	upstream	NM_033157	CALD1	caldesmon isoform 3	2.87271	2.87271	1.52241	up	chr7	+	134464163	134655480
TCONS_00014296	XLOC_006439	2.49172	2.49172	1.31714	up	LincRNAs identified by Cabili et al	550	chr7	-	50292779	50294206	downstream	NM_001161834	C7orf72	uncharacterized protein C7orf72	3.20738	3.20738	1.68139	up	chr7	+	50135681	50198852
TCONS_00014782	XLOC_006859	3.28457	3.28457	1.71571	up	LincRNAs identified by Cabili et al	257	chr8	+	82271921	82306229	downstream	NM_001010893	SLC10A5	sodium/bile acid cotransporter 5 precursor	2.27884	2.27884	1.1883	up	chr8	-	82605890	82607207
TCONS_00015920	XLOC_007283	2.18341	-2.18341	-1.12658	down	LincRNAs identified by Cabili et al	1381	chr9	+	12738518	12770158	downstream	NM_203403	LURAP1L	leucine rich adaptor protein 1-like	3.0241	-3.0241	-1.59651	down	chr9	+	12775011	12823059
TCONS_00016011	XLOC_007401	5.22579	-5.22579	-2.38565	down	LincRNAs identified by Cabili et al	1847	chr9	+	75981032	75984932	upstream	NM_000700	ANXA1	annexin A1	2.48476	2.48476	1.31311	up	chr9	+	75766780	75785307
TCONS_00016233	XLOC_007615	3.17943	-3.17943	-1.66877	down	LincRNAs identified by Cabili et al	835	chr9	+	139543084	139548533	upstream	NM_152571	C9orf163	uncharacterized protein C9orf163	2.47497	2.47497	1.30741	up	chr9	+	139377946	139380519
TCONS_00017237	XLOC_008058	6.08774	-6.08774	-2.60591	down	LincRNAs identified by Cabili et al	2019	chrX	+	119124752	119127773	upstream	NM_001105576	SOWAHD	ankyrin repeat domain-containing protein SOWAHD	3.70345	3.70345	1.88887	up	chrX	+	118892575	118894165
TCONS_00017457	XLOC_008058	2.66091	-2.66091	-1.41192	down	LincRNAs identified by Cabili et al	548	chrX	+	119125486	119126833	upstream	NM_001105576	SOWAHD	ankyrin repeat domain-containing protein SOWAHD	3.70345	3.70345	1.88887	up	chrX	+	118892575	118894165
TCONS_00018344	XLOC_008625	2.39494	-2.39494	-1.25999	down	LincRNAs identified by Cabili et al	469	chr10	+	115787547	115802439	downstream	ENST00000369271	AFAP1L2	actin filament associated protein 1-like 2 [Source:HGNC Symbol;Acc:25901]	2.81461	-2.81461	-1.49294	down	chr10	-	116054582	116164515
TCONS_00018344	XLOC_008625	2.39494	-2.39494	-1.25999	down	LincRNAs identified by Cabili et al	469	chr10	+	115787547	115802439	upstream	NM_014881	DCLRE1A	DNA cross-link repair 1A protein	2.14576	2.14576	1.10149	up	chr10	-	115594483	115613859
TCONS_00018344	XLOC_008625	2.39494	-2.39494	-1.25999	down	LincRNAs identified by Cabili et al	469	chr10	+	115787547	115802439	upstream	NM_182601	PLEKHS1	PH domain-containing protein C10orf81 isoform 1	2.64813	2.64813	1.40497	up	chr10	+	115524577	115537489
TCONS_00018417	XLOC_008704	2.58054	2.58054	1.36767	up	LincRNAs identified by Cabili et al	551	chr10	-	4790106	4806336	upstream	NM_001135241	AKR1C2	aldo-keto reductase family 1 member C2 isoform 2	2.88815	2.88815	1.53014	up	chr10	-	5042102	5046206
TCONS_00018417	XLOC_008704	2.58054	2.58054	1.36767	up	LincRNAs identified by Cabili et al	551	chr10	-	4790106	4806336	upstream	NM_001354	AKR1C2	aldo-keto reductase family 1 member C2 isoform 1	2.23884	-2.23884	-1.16275	down	chr10	-	5029967	5060225
TCONS_00018418	XLOC_008704	2.71633	2.71633	1.44166	up	LincRNAs identified by Cabili et al	203	chr10	-	4804572	4806211	upstream	NM_001135241	AKR1C2	aldo-keto reductase family 1 member C2 isoform 2	2.88815	2.88815	1.53014	up	chr10	-	5042102	5046206
TCONS_00018418	XLOC_008704	2.71633	2.71633	1.44166	up	LincRNAs identified by Cabili et al	203	chr10	-	4804572	4806211	upstream	NM_001354	AKR1C2	aldo-keto reductase family 1 member C2 isoform 1	2.23884	-2.23884	-1.16275	down	chr10	-	5029967	5060225
TCONS_00018569	XLOC_008895	3.89955	-3.89955	-1.96331	down	LincRNAs identified by Cabili et al	1719	chr10	-	89832453	89840364	downstream	NM_000314	PTEN	phosphatidylinositol 3,4,5-trisphosphate 3-phosphatase and dual-specificity protein phosphatase PTEN	2.22281	2.22281	1.15238	up	chr10	+	89623194	89728532
TCONS_00018569	XLOC_008895	3.89955	-3.89955	-1.96331	down	LincRNAs identified by Cabili et al	1719	chr10	-	89832453	89840364	upstream	NM_018363	RNLS	renalase isoform 2 precursor	2.05209	-2.05209	-1.0371	down	chr10	-	90033620	90343082
TCONS_00018589	XLOC_008925	3.11172	-3.11172	-1.63771	down	LincRNAs identified by Cabili et al	447	chr10	-	103461753	103464357	upstream	NM_173193	KCNIP2	Kv channel-interacting protein 2 isoform 4	2.03936	-2.03936	-1.02812	down	chr10	-	103585730	103603677
TCONS_00018591	XLOC_008927	2.3752	-2.3752	-1.24805	down	LincRNAs identified by Cabili et al	645	chr10	-	103522372	103526749	upstream	NM_173193	KCNIP2	Kv channel-interacting protein 2 isoform 4	2.03936	-2.03936	-1.02812	down	chr10	-	103585730	103603677
TCONS_00018636	XLOC_008984	4.15462	-4.15462	-2.05472	down	LincRNAs identified by Cabili et al	309	chr10	-	127473651	127474348	downstream	ENST00000368821	C10orf122	chromosome 10 open reading frame 122 [Source:HGNC Symbol;Acc:31653]	6.05309	-6.05309	-2.59767	down	chr10	-	127344262	127371713
TCONS_00019608	XLOC_009409	22.5011	22.5011	4.49192	up	LincRNAs identified by Cabili et al	761	chr11	-	33025138	33037285	upstream	NM_001033505	CSTF3	cleavage stimulation factor subunit 3 isoform 2	2.18634	2.18634	1.12852	up	chr11	-	33162976	33183037
TCONS_00019608	XLOC_009409	22.5011	22.5011	4.49192	up	LincRNAs identified by Cabili et al	761	chr11	-	33025138	33037285	upstream	NM_001033506	CSTF3	cleavage stimulation factor subunit 3 isoform 3	3.00451	3.00451	1.58713	up	chr11	-	33162976	33183037
TCONS_00019614	XLOC_009414	2.0831	2.0831	1.05873	up	LincRNAs identified by Cabili et al	1535	chr11	-	34876858	34880602	downstream	NM_012153	EHF	ETS homologous factor isoform 2	2.26414	2.26414	1.17897	up	chr11	+	34642587	34684834
TCONS_00019614	XLOC_009414	2.0831	2.0831	1.05873	up	LincRNAs identified by Cabili et al	1535	chr11	-	34876858	34880602	upstream	NM_000610	CD44	CD44 antigen isoform 1 precursor	3.21703	3.21703	1.68573	up	chr11	+	35160416	35253949
TCONS_00019614	XLOC_009414	2.0831	2.0831	1.05873	up	LincRNAs identified by Cabili et al	1535	chr11	-	34876858	34880602	upstream	NM_001001389	CD44	CD44 antigen isoform 2 precursor	2.13469	2.13469	1.09403	up	chr11	+	35160416	35253949
TCONS_00019614	XLOC_009414	2.0831	2.0831	1.05873	up	LincRNAs identified by Cabili et al	1535	chr11	-	34876858	34880602	upstream	NM_001001392	CD44	CD44 antigen isoform 5 precursor	2.9727	2.9727	1.57177	up	chr11	+	35160416	35253949
TCONS_00019645	XLOC_009451	2.63711	-2.63711	-1.39896	down	LincRNAs identified by Cabili et al	562	chr11	-	61740185	61744174	downstream	ENST00000265460	C11orf9	chromosome 11 open reading frame 9 [Source:HGNC Symbol;Acc:1181]	2.05396	-2.05396	-1.03841	down	chr11	+	61522860	61555989
TCONS_00019645	XLOC_009451	2.63711	-2.63711	-1.39896	down	LincRNAs identified by Cabili et al	562	chr11	-	61740185	61744174	downstream	ENST00000273550	FTH1	ferritin, heavy polypeptide 1 [Source:HGNC Symbol;Acc:3976]	2.33004	-2.33004	-1.22036	down	chr11	-	61731756	61735132
TCONS_00019645	XLOC_009451	2.63711	-2.63711	-1.39896	down	LincRNAs identified by Cabili et al	562	chr11	-	61740185	61744174	downstream	NM_004265	FADS2	fatty acid desaturase 2	2.05761	2.05761	1.04097	up	chr11	+	61595712	61634825
TCONS_00019665	XLOC_009473	3.01475	-3.01475	-1.59204	down	LincRNAs identified by Cabili et al	1173	chr11	-	65254017	65256453	downstream	NM_001077241	SLC25A45	solute carrier family 25 member 45 isoform b	2.70283	-2.70283	-1.43447	down	chr11	-	65142662	65150142
TCONS_00019665	XLOC_009473	3.01475	-3.01475	-1.59204	down	LincRNAs identified by Cabili et al	1173	chr11	-	65254017	65256453	upstream	NM_032223	PCNXL3	pecanex-like protein 3	2.11115	2.11115	1.07803	up	chr11	+	65383782	65404910
TCONS_00020432	XLOC_009762	3.20505	-3.20505	-1.68035	down	LincRNAs identified by Cabili et al	1048	chr12	+	54089329	54090975	upstream	ENST00000267017	NPFF	neuropeptide FF-amide peptide precursor [Source:HGNC Symbol;Acc:7901]	2.10341	-2.10341	-1.07273	down	chr12	-	53900473	53901422
TCONS_00020509	XLOC_009826	2.27752	2.27752	1.18747	up	LincRNAs identified by Cabili et al	354	chr12	+	89968490	89972126	upstream	NM_001946	DUSP6	dual specificity protein phosphatase 6 isoform a	3.59345	-3.59345	-1.84537	down	chr12	-	89741836	89746296
TCONS_00020509	XLOC_009826	2.27752	2.27752	1.18747	up	LincRNAs identified by Cabili et al	354	chr12	+	89968490	89972126	upstream	NM_022652	DUSP6	dual specificity protein phosphatase 6 isoform b	2.67487	-2.67487	-1.41947	down	chr12	-	89741836	89746296
TCONS_00020585	XLOC_009899	3.07314	-3.07314	-1.61972	down	LincRNAs identified by Cabili et al	351	chr12	+	117101869	117113731	upstream	ENST00000306985	MAP1LC3B2	microtubule-associated protein 1 light chain 3 beta 2 [Source:HGNC Symbol;Acc:34390]	2.82078	-2.82078	-1.49609	down	chr12	+	116997185	117014425
TCONS_00020694	XLOC_009994	2.26362	-2.26362	-1.17863	down	LincRNAs identified by Cabili et al	426	chr12	-	6258992	6289931	downstream	ENST00000327087	ANO2	anoctamin 2 [Source:HGNC Symbol;Acc:1183]	2.06127	2.06127	1.04353	up	chr12	-	5671816	6055398
TCONS_00020694	XLOC_009994	2.26362	-2.26362	-1.17863	down	LincRNAs identified by Cabili et al	426	chr12	-	6258992	6289931	upstream	NM_001038	SCNN1A	amiloride-sensitive sodium channel subunit alpha isoform 1	2.16141	-2.16141	-1.11197	down	chr12	-	6456008	6484905
TCONS_00020694	XLOC_009994	2.26362	-2.26362	-1.17863	down	LincRNAs identified by Cabili et al	426	chr12	-	6258992	6289931	upstream	NM_001769	CD9	CD9 antigen	2.27015	2.27015	1.18278	up	chr12	+	6309481	6347437
TCONS_00020708	XLOC_010005	2.2639	-2.2639	-1.17881	down	LincRNAs identified by Cabili et al	313	chr12	-	8941100	8944136	upstream	NM_000014	A2M	alpha-2-macroglobulin precursor	3.06509	3.06509	1.61593	up	chr12	-	9220303	9268558
TCONS_00020709	XLOC_010007	3.01011	-3.01011	-1.58981	down	LincRNAs identified by Cabili et al	221	chr12	-	9210364	9211461	upstream	NM_000014	A2M	alpha-2-macroglobulin precursor	3.06509	3.06509	1.61593	up	chr12	-	9220303	9268558
TCONS_00020889	XLOC_010166	2.11698	2.11698	1.08201	up	LincRNAs identified by Cabili et al	542	chr12	-	97623898	97651188	downstream	NM_001135177	NEDD1	protein NEDD1 isoform c	2.76972	2.76972	1.46974	up	chr12	+	97301000	97347469
TCONS_00020997	XLOC_010261	2.71891	-2.71891	-1.44303	down	LincRNAs identified by Cabili et al	588	chr12	-	130551605	130553098	upstream	ENST00000539839	FZD10	frizzled family receptor 10 [Source:HGNC Symbol;Acc:4039]	7.72085	-7.72085	-2.94876	down	chr12	+	130647003	130650285
TCONS_00020998	XLOC_010262	2.24142	-2.24142	-1.16441	down	LincRNAs identified by Cabili et al	2409	chr12	-	130606748	130635314	upstream	ENST00000539839	FZD10	frizzled family receptor 10 [Source:HGNC Symbol;Acc:4039]	7.72085	-7.72085	-2.94876	down	chr12	+	130647003	130650285
TCONS_00021730	XLOC_010311	2.95918	2.95918	1.5652	up	LincRNAs identified by Cabili et al	269	chr13	+	24079401	24079810	upstream	NM_000231	SGCG	gamma-sarcoglycan	6.90358	-6.90358	-2.78735	down	chr13	+	23755059	23899304
TCONS_00021754	XLOC_010348	2.0642	-2.0642	-1.04559	down	LincRNAs identified by Cabili et al	459	chr13	+	38052746	38064928	downstream	NM_001135956	TRPC4	short transient receptor potential channel 4 isoform gamma	5.0329	5.0329	2.33139	up	chr13	-	38210772	38443939
TCONS_00021875	XLOC_010474	5.82887	-5.82887	-2.54322	down	LincRNAs identified by Cabili et al	632	chr13	+	96056525	96057258	downstream	NM_182848	CLDN10	claudin-10 isoform a	2.03668	-2.03668	-1.02622	down	chr13	+	96085852	96232010
TCONS_00021947	XLOC_010542	4.18573	4.18573	2.06548	up	LincRNAs identified by Cabili et al	356	chr13	-	27781433	27782296	upstream	NM_000982	RPL21	60S ribosomal protein L21	2.15331	2.15331	1.10656	up	chr13	+	27825691	27830702
TCONS_00021948	XLOC_010545	3.29401	-3.29401	-1.71984	down	LincRNAs identified by Cabili et al	488	chr13	-	28042429	28043015	downstream	NM_000982	RPL21	60S ribosomal protein L21	2.15331	2.15331	1.10656	up	chr13	+	27825691	27830702
TCONS_00021987	XLOC_010590	5.44173	-5.44173	-2.44407	down	LincRNAs identified by Cabili et al	381	chr13	-	45457977	45464360	upstream	NM_004128	GTF2F2	general transcription factor IIF subunit 2	2.14947	2.14947	1.10398	up	chr13	+	45694630	45858239
TCONS_00022079	XLOC_010681	2.84717	-2.84717	-1.50953	down	LincRNAs identified by Cabili et al	496	chr13	-	86203728	86216180	upstream	NM_032229	SLITRK6	SLIT and NTRK-like protein 6 precursor	2.18212	2.18212	1.12573	up	chr13	-	86366921	86373483
TCONS_00022086	XLOC_010693	2.33052	-2.33052	-1.22065	down	LincRNAs identified by Cabili et al	410	chr13	-	95157017	95165332	upstream	NM_007084	SOX21	transcription factor SOX-21	3.4497	3.4497	1.78647	up	chr13	-	95361878	95364389
TCONS_00022270	XLOC_010592	2.06284	-2.06284	-1.04463	down	LincRNAs identified by Cabili et al	1026	chr13	-	45951195	45957978	downstream	NM_004128	GTF2F2	general transcription factor IIF subunit 2	2.14947	2.14947	1.10398	up	chr13	+	45694630	45858239
TCONS_00022270	XLOC_010592	2.06284	-2.06284	-1.04463	down	LincRNAs identified by Cabili et al	1026	chr13	-	45951195	45957978	upstream	NM_001010875	SLC25A30	kidney mitochondrial carrier protein 1	2.2971	-2.2971	-1.19981	down	chr13	-	45967453	45992516
TCONS_00022740	XLOC_011016	3.13521	-3.13521	-1.64856	down	LincRNAs identified by Cabili et al	334	chr14	-	50328593	50331183	downstream	NM_001001	RPL36AL	60S ribosomal protein L36a-like	2.04462	2.04462	1.03183	up	chr14	-	50085406	50087349
TCONS_00022740	XLOC_011016	3.13521	-3.13521	-1.64856	down	LincRNAs identified by Cabili et al	334	chr14	-	50328593	50331183	downstream	NM_002692	POLE2	DNA polymerase epsilon subunit 2 isoform 1	3.34887	3.34887	1.74367	up	chr14	-	50110269	50155098
TCONS_00022740	XLOC_011016	3.13521	-3.13521	-1.64856	down	LincRNAs identified by Cabili et al	334	chr14	-	50328593	50331183	downstream	NM_004713	NEMF	nuclear export mediator factor NEMF	2.82003	2.82003	1.49571	up	chr14	-	50250531	50319539
TCONS_00022884	XLOC_011138	2.56832	2.56832	1.36083	up	LincRNAs identified by Cabili et al	2110	chr14	-	102414634	102419663	upstream	NM_014226	MOK	MAPK/MAK/MRK overlapping kinase	2.57885	-2.57885	-1.36673	down	chr14	-	102695177	102771531
TCONS_00022971	XLOC_010810	2.89936	-2.89936	-1.53574	down	LincRNAs identified by Cabili et al	353	chr14	+	39420872	39434404	downstream	NM_177452	TRAPPC6B	trafficking protein particle complex subunit 6B isoform 2	2.21561	-2.21561	-1.1477	down	chr14	-	39617014	39639634
TCONS_00022973	XLOC_010811	2.23348	-2.23348	-1.1593	down	LincRNAs identified by Cabili et al	437	chr14	+	39902913	39939938	upstream	NM_177452	TRAPPC6B	trafficking protein particle complex subunit 6B isoform 2	2.21561	-2.21561	-1.1477	down	chr14	-	39617014	39639634
TCONS_00022973	XLOC_010811	2.23348	-2.23348	-1.1593	down	LincRNAs identified by Cabili et al	437	chr14	+	39902913	39939938	upstream	NM_203355	CTAGE5	cutaneous T-cell lymphoma-associated antigen 5 isoform 3	2.07377	-2.07377	-1.05226	down	chr14	+	39736327	39820397
TCONS_00022973	XLOC_010811	2.23348	-2.23348	-1.1593	down	LincRNAs identified by Cabili et al	437	chr14	+	39902913	39939938	upstream	NM_203356	CTAGE5	cutaneous T-cell lymphoma-associated antigen 5 isoform 4	2.63422	-2.63422	-1.39738	down	chr14	+	39735501	39820397
TCONS_00023282	XLOC_011521	4.51136	4.51136	2.17356	up	LincRNAs identified by Cabili et al	3205	chr15	-	70863297	70878945	upstream	NM_001008224	UACA	uveal autoantigen with coiled-coil domains and ankyrin repeats isoform 2	2.30425	2.30425	1.2043	up	chr15	-	70946892	70994620
TCONS_00023282	XLOC_011521	4.51136	4.51136	2.17356	up	LincRNAs identified by Cabili et al	3205	chr15	-	70863297	70878945	upstream	NM_018357	LARP6	la-related protein 6 isoform 1	2.8193	-2.8193	-1.49534	down	chr15	-	71123888	71146498
TCONS_00023282	XLOC_011521	4.51136	4.51136	2.17356	up	LincRNAs identified by Cabili et al	3205	chr15	-	70863297	70878945	upstream	NM_197958	LARP6	la-related protein 6 isoform 2	2.80656	-2.80656	-1.4888	down	chr15	-	71143767	71146498
TCONS_00023344	XLOC_011205	2.03698	-2.03698	-1.02643	down	LincRNAs identified by Cabili et al	540	chr15	+	35014272	35016108	downstream	NM_005159	ACTC1	actin, alpha cardiac muscle 1 proprotein	2.00397	2.00397	1.00286	up	chr15	-	35080296	35087927
TCONS_00023389	XLOC_011235	2.06652	-2.06652	-1.0472	down	LincRNAs identified by Cabili et al	394	chr15	+	44715558	44718499	downstream	NM_004048	B2M	beta-2-microglobulin precursor	2.7237	2.7237	1.44557	up	chr15	+	45003684	45010357
TCONS_00023563	XLOC_011387	2.35239	-2.35239	-1.23413	down	LincRNAs identified by Cabili et al	496	chr15	+	101273238	101274044	upstream	ENST00000284382	CERS3	ceramide synthase 3 [Source:HGNC Symbol;Acc:23752]	2.97253	-2.97253	-1.57169	down	chr15	-	100940599	101084925
TCONS_00024099	XLOC_011448	2.03571	-2.03571	-1.02553	down	LincRNAs identified by Cabili et al	5196	chr15	-	41590238	41598727	upstream	ENST00000450318	NUSAP1	nucleolar and spindle associated protein 1 [Source:HGNC Symbol;Acc:18538]	2.59779	2.59779	1.37729	up	chr15	+	41624925	41673245
TCONS_00024099	XLOC_011448	2.03571	-2.03571	-1.02553	down	LincRNAs identified by Cabili et al	5196	chr15	-	41590238	41598727	upstream	NM_016359	NUSAP1	nucleolar and spindle-associated protein 1 isoform 1	2.03579	2.03579	1.02559	up	chr15	+	41624891	41673248
TCONS_00024099	XLOC_011448	2.03571	-2.03571	-1.02553	down	LincRNAs identified by Cabili et al	5196	chr15	-	41590238	41598727	upstream	NM_018454	NUSAP1	nucleolar and spindle-associated protein 1 isoform 2	2.2819	2.2819	1.19023	up	chr15	+	41624891	41673248
TCONS_00024244	XLOC_011623	2.06928	-2.06928	-1.04913	down	LincRNAs identified by Cabili et al	1840	chr16	+	2693654	2696114	upstream	ENST00000567119	CEMP1	cementum protein 1 [Source:HGNC Symbol;Acc:32553]	2.54244	-2.54244	-1.34622	down	chr16	-	2580035	2581409
TCONS_00024310	XLOC_011620	14.2843	-14.2843	-3.83636	down	LincRNAs identified by Cabili et al	1139	chr16	+	899231	900609	upstream	NM_001005920	JMJD8	jmjC domain-containing protein 8 precursor	3.99147	-3.99147	-1.99692	down	chr16	-	731666	734439
TCONS_00024310	XLOC_011620	14.2843	-14.2843	-3.83636	down	LincRNAs identified by Cabili et al	1139	chr16	+	899231	900609	upstream	NM_145270	C16orf11	uncharacterized protein C16orf11	2.8401	-2.8401	-1.50594	down	chr16	+	610421	615529
TCONS_00024443	XLOC_011766	2.63432	-2.63432	-1.39743	down	LincRNAs identified by Cabili et al	899	chr16	+	68613485	68614640	upstream	NM_003983	SLC7A6	Y+L amino acid transporter 2	2.7611	-2.7611	-1.46524	down	chr16	+	68298418	68335726
TCONS_00024443	XLOC_011766	2.63432	-2.63432	-1.39743	down	LincRNAs identified by Cabili et al	899	chr16	+	68613485	68614640	upstream	NM_018667	SMPD3	sphingomyelin phosphodiesterase 3	2.01867	2.01867	1.0134	up	chr16	-	68392229	68482409
TCONS_00025356	XLOC_012177	2.19028	-2.19028	-1.13111	down	LincRNAs identified by Cabili et al	1141	chr17	+	33640547	33652439	downstream	NM_001282	AP2B1	AP-2 complex subunit beta isoform b	2.54211	-2.54211	-1.34603	down	chr17	+	33914281	34053436
TCONS_00025356	XLOC_012177	2.19028	-2.19028	-1.13111	down	LincRNAs identified by Cabili et al	1141	chr17	+	33640547	33652439	upstream	NM_144975	SLFN5	schlafen family member 5	2.066	-2.066	-1.04684	down	chr17	+	33570085	33594761
TCONS_00025509	XLOC_012319	2.91729	2.91729	1.54463	up	LincRNAs identified by Cabili et al	369	chr17	+	75930832	75931431	downstream	NM_001012270	BIRC5	baculoviral IAP repeat-containing protein 5 isoform 2	2.66039	2.66039	1.41164	up	chr17	+	76210276	76221716
TCONS_00025509	XLOC_012319	2.91729	2.91729	1.54463	up	LincRNAs identified by Cabili et al	369	chr17	+	75930832	75931431	downstream	NM_001168	BIRC5	baculoviral IAP repeat-containing protein 5 isoform 1	2.01993	2.01993	1.0143	up	chr17	+	76210276	76221716
TCONS_00025513	XLOC_012324	2.29092	2.29092	1.19593	up	LincRNAs identified by Cabili et al	541	chr17	+	76357828	76359220	upstream	NM_001012270	BIRC5	baculoviral IAP repeat-containing protein 5 isoform 2	2.66039	2.66039	1.41164	up	chr17	+	76210276	76221716
TCONS_00025513	XLOC_012324	2.29092	2.29092	1.19593	up	LincRNAs identified by Cabili et al	541	chr17	+	76357828	76359220	upstream	NM_001168	BIRC5	baculoviral IAP repeat-containing protein 5 isoform 1	2.01993	2.01993	1.0143	up	chr17	+	76210276	76221716
TCONS_00025601	XLOC_012429	2.1934	-2.1934	-1.13317	down	LincRNAs identified by Cabili et al	4474	chr17	-	26588853	26593944	upstream	NM_033198	PIGS	GPI transamidase component PIG-S	2.33428	-2.33428	-1.22298	down	chr17	-	26880405	26898887
TCONS_00025896	XLOC_012177	2.3962	-2.3962	-1.26075	down	LincRNAs identified by Cabili et al	534	chr17	+	33640679	33651908	downstream	NM_001282	AP2B1	AP-2 complex subunit beta isoform b	2.54211	-2.54211	-1.34603	down	chr17	+	33914281	34053436
TCONS_00025896	XLOC_012177	2.3962	-2.3962	-1.26075	down	LincRNAs identified by Cabili et al	534	chr17	+	33640679	33651908	upstream	NM_144975	SLFN5	schlafen family member 5	2.066	-2.066	-1.04684	down	chr17	+	33570085	33594761
TCONS_00026386	XLOC_012736	2.27184	-2.27184	-1.18386	down	LincRNAs identified by Cabili et al	3504	chr18	+	77712625	77716325	upstream	NM_025078	PQLC1	PQ-loop repeat-containing protein 1 isoform 1	2.48744	-2.48744	-1.31466	down	chr18	-	77662419	77711653
TCONS_00026944	XLOC_013005	2.86403	-2.86403	-1.51805	down	LincRNAs identified by Cabili et al	2332	chr19	+	21155028	21167734	upstream	ENST00000328178	ZNF85	zinc finger protein 85 [Source:HGNC Symbol;Acc:13160]	2.14144	2.14144	1.09858	up	chr19	+	21106058	21133503
TCONS_00027051	XLOC_013093	2.837	-2.837	-1.50437	down	LincRNAs identified by Cabili et al	3114	chr19	+	44699118	44702389	upstream	ENST00000251269	ZNF221	zinc finger protein 221 [Source:HGNC Symbol;Acc:13014]	2.38146	2.38146	1.25184	up	chr19	+	44455396	44471752
TCONS_00027051	XLOC_013093	2.837	-2.837	-1.50437	down	LincRNAs identified by Cabili et al	3114	chr19	+	44699118	44702389	upstream	ENST00000429154	ZNF230	zinc finger protein 230 [Source:HGNC Symbol;Acc:13024]	2.21586	2.21586	1.14787	up	chr19	+	44507076	44518072
TCONS_00027051	XLOC_013093	2.837	-2.837	-1.50437	down	LincRNAs identified by Cabili et al	3114	chr19	+	44699118	44702389	upstream	ENST00000434772	ZNF223	zinc finger protein 223 [Source:HGNC Symbol;Acc:13016]	2.10367	2.10367	1.07291	up	chr19	+	44556163	44572142
TCONS_00027051	XLOC_013093	2.837	-2.837	-1.50437	down	LincRNAs identified by Cabili et al	3114	chr19	+	44699118	44702389	upstream	NM_013360	ZNF222	zinc finger protein 222 isoform 2	2.20013	2.20013	1.13759	up	chr19	+	44529493	44537262
TCONS_00027736	XLOC_013310	2.02129	-2.02129	-1.01527	down	LincRNAs identified by Cabili et al	1030	chr19	-	35391800	35396094	upstream	ENST00000455515	FXYD1	FXYD domain containing ion transport regulator 1 [Source:HGNC Symbol;Acc:4025]	2.47626	-2.47626	-1.30816	down	chr19	+	35630391	35633954
TCONS_00027736	XLOC_013310	2.02129	-2.02129	-1.01527	down	LincRNAs identified by Cabili et al	1030	chr19	-	35391800	35396094	upstream	NM_001136012	FXYD3	FXYD domain-containing ion transport regulator 3 isoform 2 precursor	2.42697	2.42697	1.27916	up	chr19	+	35606731	35615228
TCONS_00027736	XLOC_013310	2.02129	-2.02129	-1.01527	down	LincRNAs identified by Cabili et al	1030	chr19	-	35391800	35396094	upstream	NM_005971	FXYD3	FXYD domain-containing ion transport regulator 3 isoform 1 precursor	15.9229	15.9229	3.99303	up	chr19	+	35606731	35615228
TCONS_00028072	XLOC_013814	2.38784	-2.38784	-1.2557	down	LincRNAs identified by Cabili et al	2067	chr20	-	56130114	56134053	downstream	NM_198265	SPO11	meiotic recombination protein SPO11 isoform b	2.47478	-2.47478	-1.3073	down	chr20	+	55904830	55919049
TCONS_00028072	XLOC_013814	2.38784	-2.38784	-1.2557	down	LincRNAs identified by Cabili et al	2067	chr20	-	56130114	56134053	upstream	ENST00000395822	ZBP1	Z-DNA binding protein 1 [Source:HGNC Symbol;Acc:16176]	3.26318	3.26318	1.70628	up	chr20	-	56178901	56195632
TCONS_00028072	XLOC_013814	2.38784	-2.38784	-1.2557	down	LincRNAs identified by Cabili et al	2067	chr20	-	56130114	56134053	upstream	NM_020182	PMEPA1	transmembrane prostate androgen-induced protein isoform a	2.03436	2.03436	1.02457	up	chr20	-	56223447	56285031
TCONS_00028072	XLOC_013814	2.38784	-2.38784	-1.2557	down	LincRNAs identified by Cabili et al	2067	chr20	-	56130114	56134053	upstream	NM_199170	PMEPA1	transmembrane prostate androgen-induced protein isoform c precursor	2.44935	2.44935	1.2924	up	chr20	-	56223447	56285670
TCONS_00028451	XLOC_013811	4.33183	4.33183	2.11497	up	LincRNAs identified by Cabili et al	1431	chr20	-	55733857	55737430	upstream	NM_198265	SPO11	meiotic recombination protein SPO11 isoform b	2.47478	-2.47478	-1.3073	down	chr20	+	55904830	55919049
TCONS_00028471	XLOC_013844	2.01435	-2.01435	-1.01032	down	LincRNAs identified by Cabili et al	1040	chr20	-	62032241	62033399	downstream	NM_000744	CHRNA4	neuronal acetylcholine receptor subunit alpha-4 isoform 1 precursor	2.95348	2.95348	1.56242	up	chr20	-	61974661	61992748
TCONS_00028516	XLOC_013486	2.90232	-2.90232	-1.53721	down	LincRNAs identified by Cabili et al	259	chr20	+	22666306	22671142	upstream	NM_153675	FOXA2	hepatocyte nuclear factor 3-beta isoform 2	2.90475	-2.90475	-1.53841	down	chr20	-	22561641	22566101
TCONS_00029616	XLOC_014271	3.14333	-3.14333	-1.65229	down	LincRNAs identified by Cabili et al	2361	chr22	+	46944747	46950100	upstream	ENST00000454366	GTSE1	G-2 and S-phase expressed 1 [Source:HGNC Symbol;Acc:13698]	2.38631	2.38631	1.25478	up	chr22	+	46692637	46726707
TCONS_00029646	XLOC_014297	2.16982	2.16982	1.11757	up	LincRNAs identified by Cabili et al	1728	chr22	-	19538330	19552723	downstream	NM_001178010	CDC45	cell division control protein 45 homolog isoform 1	3.00477	3.00477	1.58725	up	chr22	+	19467413	19508135
TCONS_00029846	XLOC_014288	2.4381	-2.4381	-1.28576	down	LincRNAs identified by Cabili et al	536	chr22	+	51024832	51025888	downstream	NM_001085428	ARSA	arylsulfatase A isoform b	2.07008	-2.07008	-1.04969	down	chr22	-	51061181	51066601
TCONS_00029846	XLOC_014288	2.4381	-2.4381	-1.28576	down	LincRNAs identified by Cabili et al	536	chr22	+	51024832	51025888	upstream	NM_001145134	CPT1B	carnitine O-palmitoyltransferase 1, muscle isoform isoform c	2.24658	-2.24658	-1.16773	down	chr22	-	51007289	51017096
TCONS_00029846	XLOC_014288	2.4381	-2.4381	-1.28576	down	LincRNAs identified by Cabili et al	536	chr22	+	51024832	51025888	upstream	NM_138433	KLHDC7B	kelch domain-containing protein 7B	20.9861	-20.9861	-4.39137	down	chr22	+	50986461	50989452
TCONS_00029849	XLOC_014288	2.4212	2.4212	1.27572	up	LincRNAs identified by Cabili et al	613	chr22	+	51024957	51038503	downstream	NM_001085428	ARSA	arylsulfatase A isoform b	2.07008	-2.07008	-1.04969	down	chr22	-	51061181	51066601
TCONS_00029849	XLOC_014288	2.4212	2.4212	1.27572	up	LincRNAs identified by Cabili et al	613	chr22	+	51024957	51038503	upstream	NM_001145134	CPT1B	carnitine O-palmitoyltransferase 1, muscle isoform isoform c	2.24658	-2.24658	-1.16773	down	chr22	-	51007289	51017096
TCONS_00029849	XLOC_014288	2.4212	2.4212	1.27572	up	LincRNAs identified by Cabili et al	613	chr22	+	51024957	51038503	upstream	NM_138433	KLHDC7B	kelch domain-containing protein 7B	20.9861	-20.9861	-4.39137	down	chr22	+	50986461	50989452
TCONS_00029924	XLOC_014399	2.96724	-2.96724	-1.56912	down	LincRNAs identified by Cabili et al	336	chr22	-	46001271	46016302	downstream	NM_015653	RIBC2	RIB43A-like with coiled-coils protein 2	2.55021	-2.55021	-1.35062	down	chr22	+	45809573	45828295
U63828		2.04508	2.04508	1.03215	up	NRED	501	chr20	-	62474787	62475265	upstream	ENST00000369886	SAMD10	sterile alpha motif domain containing 10 [Source:HGNC Symbol;Acc:16129]	2.45174	-2.45174	-1.29381	down	chr20	-	62605465	62610995
U63828		2.04508	2.04508	1.03215	up	NRED	501	chr20	-	62474787	62475265	upstream	NM_018419	SOX18	transcription factor SOX-18	4.95122	-4.95122	-2.30778	down	chr20	-	62679078	62680979
uc001frs.1	AK097921	4.26871	-4.26871	-2.0938	down	UCSC_knowngene	540	chr1	-	158169170	158173667	upstream	NM_001765	CD1C	T-cell surface glycoprotein CD1c precursor	2.59396	-2.59396	-1.37515	down	chr1	+	158259562	158264564
uc001kra.4	LINC00263	2.02596	2.02596	1.01861	up	UCSC_knowngene	996	chr10	+	102133332	102148116	downstream	NM_003393	WNT8B	protein Wnt-8b precursor	2.19769	2.19769	1.13599	up	chr10	+	102222811	102243399
uc001lnx.3	LOC100133161	2.59746	-2.59746	-1.3771	down	UCSC_knowngene	2127	chr11	-	130016	139152	upstream	ENST00000331563	PKP3	plakophilin 3 [Source:HGNC Symbol;Acc:9025]	2.94963	2.94963	1.56053	up	chr11	+	394216	404908
uc001lnx.3	LOC100133161	2.59746	-2.59746	-1.3771	down	UCSC_knowngene	2127	chr11	-	130016	139152	upstream	NM_003641	IFITM1	interferon-induced transmembrane protein 1	2.55978	2.55978	1.35602	up	chr11	+	313990	315272
uc001pkw.1	AK094117	2.64446	2.64446	1.40297	up	UCSC_knowngene	1693	chr11	+	110225919	110278336	upstream	NM_002906	RDX	radixin isoform 2	3.20643	3.20643	1.68097	up	chr11	-	110100165	110167437
uc001upm.3	TPTE2P6	2.27146	2.27146	1.18362	up	UCSC_knowngene	1708	chr13	+	25141010	25171812	upstream	NM_178540	C1QTNF9	complement C1q and tumor necrosis factor-related protein 9A precursor	4.06485	4.06485	2.0232	up	chr13	+	24883715	24896669
uc001upo.3	TPTE2P6	4.21199	-4.21199	-2.0745	down	UCSC_knowngene	1273	chr13	+	25160141	25171812	upstream	NM_178540	C1QTNF9	complement C1q and tumor necrosis factor-related protein 9A precursor	4.06485	4.06485	2.0232	up	chr13	+	24883715	24896669
uc001wun.3	LOC283547	134.029	134.029	7.0664	up	UCSC_knowngene	4494	chr14	-	39218542	39417475	upstream	NM_177452	TRAPPC6B	trafficking protein particle complex subunit 6B isoform 2	2.21561	-2.21561	-1.1477	down	chr14	-	39617014	39639634
uc001wuo.3	LOC283547	32.7729	32.7729	5.03443	up	UCSC_knowngene	4400	chr14	-	39218542	39417475	upstream	NM_177452	TRAPPC6B	trafficking protein particle complex subunit 6B isoform 2	2.21561	-2.21561	-1.1477	down	chr14	-	39617014	39639634
uc001yfs.3	BC035096	3.58381	-3.58381	-1.84149	down	UCSC_knowngene	3010	chr14	+	97059069	97062079	downstream	NM_003384	VRK1	serine/threonine-protein kinase VRK1	2.5423	2.5423	1.34613	up	chr14	+	97263683	97347951
uc001zgr.1	LOC100288615	4.89793	-4.89793	-2.29217	down	UCSC_knowngene	1673	chr15	-	32814893	32825942	upstream	NM_014783	ARHGAP11A	rho GTPase-activating protein 11A isoform 1	2.13393	2.13393	1.09351	up	chr15	+	32907690	32931868
uc001zgs.1	BC037839	2.07607	-2.07607	-1.05385	down	UCSC_knowngene	1279	chr15	+	32828914	32872810	downstream	NM_014783	ARHGAP11A	rho GTPase-activating protein 11A isoform 1	2.13393	2.13393	1.09351	up	chr15	+	32907690	32931868
uc002cqx.3	LOC652276	2.45932	-2.45932	-1.29826	down	UCSC_knowngene	4107	chr16	+	2653384	2667132	upstream	ENST00000567119	CEMP1	cementum protein 1 [Source:HGNC Symbol;Acc:32553]	2.54244	-2.54244	-1.34622	down	chr16	-	2580035	2581409
uc002gua.4	CCDC144B	3.27254	-3.27254	-1.71041	down	UCSC_knowngene	8695	chr17	-	18441114	18528930	downstream	NM_148918	SHMT1	serine hydroxymethyltransferase, cytosolic isoform 2	2.12701	2.12701	1.08883	up	chr17	-	18231186	18266856
uc002gua.4	CCDC144B	3.27254	-3.27254	-1.71041	down	UCSC_knowngene	8695	chr17	-	18441114	18528930	upstream	ENST00000545289	ZNF286B	zinc finger protein 286B [Source:HGNC Symbol;Acc:33241]	3.81583	-3.81583	-1.932	down	chr17	-	18561741	18585572
uc002gua.4	CCDC144B	3.27254	-3.27254	-1.71041	down	UCSC_knowngene	8695	chr17	-	18441114	18528930	upstream	NM_016078	FAM18B1	protein FAM18B1	2.64224	2.64224	1.40176	up	chr17	+	18684581	18710026
uc002lcx.3	BC040860	5.38955	-5.38955	-2.43016	down	UCSC_knowngene	673	chr18	+	44812094	45120918	upstream	NM_031303	KATNAL2	katanin p60 ATPase-containing subunit A-like 2	3.04485	3.04485	1.60637	up	chr18	+	44526786	44628614
uc002nbr.3	UCA1	4.28956	4.28956	2.10083	up	UCSC_knowngene	1413	chr19	+	15939756	15946230	upstream	NM_023944	CYP4F12	cytochrome P450 4F12	3.08977	-3.08977	-1.6275	down	chr19	+	15783827	15807984
uc002nrg.3	BC043213	3.85702	3.85702	1.94749	up	UCSC_knowngene	3009	chr19	-	23582035	23590900	downstream	NM_003430	ZNF91	zinc finger protein 91	2.15704	2.15704	1.10905	up	chr19	-	23540497	23578269
uc002nrg.3	BC043213	3.85702	3.85702	1.94749	up	UCSC_knowngene	3009	chr19	-	23582035	23590900	upstream	ENST00000359788	ZNF675	zinc finger protein 675 [Source:HGNC Symbol;Acc:30768]	3.93263	3.93263	1.9755	up	chr19	-	23835707	23870017
uc002nrh.1	AK022793	2.3914	2.3914	1.25785	up	UCSC_knowngene	572	chr19	-	23586007	23598873	downstream	NM_003430	ZNF91	zinc finger protein 91	2.15704	2.15704	1.10905	up	chr19	-	23540497	23578269
uc002nrh.1	AK022793	2.3914	2.3914	1.25785	up	UCSC_knowngene	572	chr19	-	23586007	23598873	upstream	ENST00000359788	ZNF675	zinc finger protein 675 [Source:HGNC Symbol;Acc:30768]	3.93263	3.93263	1.9755	up	chr19	-	23835707	23870017
uc002nrq.3	BC015383	2.15433	2.15433	1.10724	up	UCSC_knowngene	914	chr19	-	24132381	24135238	downstream	ENST00000359788	ZNF675	zinc finger protein 675 [Source:HGNC Symbol;Acc:30768]	3.93263	3.93263	1.9755	up	chr19	-	23835707	23870017
uc002nrq.3	BC015383	2.15433	2.15433	1.10724	up	UCSC_knowngene	914	chr19	-	24132381	24135238	upstream	NM_203282	ZNF254	zinc finger protein 254	2.3716	2.3716	1.24586	up	chr19	+	24269975	24312654
uc002tji.1	AK123617	16.5256	16.5256	4.04663	up	UCSC_knowngene	3471	chr2	+	113963502	113966973	downstream	NM_013952	PAX8	paired box protein Pax-8 isoform PAX8C	2.94719	-2.94719	-1.55934	down	chr2	-	113973573	114036498
uc002tji.1	AK123617	16.5256	16.5256	4.04663	up	UCSC_knowngene	3471	chr2	+	113963502	113966973	downstream	NM_172003	CBWD2	COBW domain-containing protein 2	2.01318	2.01318	1.00948	up	chr2	+	114195267	114253781
uc002tji.1	AK123617	16.5256	16.5256	4.04663	up	UCSC_knowngene	3471	chr2	+	113963502	113966973	upstream	NM_173842	IL1RN	interleukin-1 receptor antagonist protein isoform 1 precursor	2.10581	2.10581	1.07437	up	chr2	+	113885137	113891593
uc002vbm.1	AX748049	2.47196	-2.47196	-1.30566	down	UCSC_knowngene	1327	chr2	+	207117170	207118497	upstream	NM_001098199	GPR1	G-protein coupled receptor 1	3.14081	-3.14081	-1.65113	down	chr2	-	207040041	207082771
uc002vbn.1	BC028329	2.02866	2.02866	1.02053	up	UCSC_knowngene	1343	chr2	+	207128707	207130050	upstream	NM_001098199	GPR1	G-protein coupled receptor 1	3.14081	-3.14081	-1.65113	down	chr2	-	207040041	207082771
uc002vga.1	AX747067	2.00961	2.00961	1.00692	up	UCSC_knowngene	2348	chr2	+	217079049	217081397	downstream	NM_020814	MARCH4	E3 ubiquitin-protein ligase MARCH4 precursor	2.86252	2.86252	1.51728	up	chr2	-	217122584	217236750
uc002vga.1	AX747067	2.00961	2.00961	1.00692	up	UCSC_knowngene	2348	chr2	+	217079049	217081397	upstream	NM_021141	XRCC5	X-ray repair cross-complementing protein 5	2.32741	2.32741	1.21872	up	chr2	+	216974019	217071016
uc003arg.3	AK097787	3.22438	-3.22438	-1.68902	down	UCSC_knowngene	1964	chr22	-	37748230	37750879	downstream	NM_013385	CYTH4	cytohesin-4	2.19708	-2.19708	-1.13559	down	chr22	+	37678494	37711389
uc003arg.3	AK097787	3.22438	-3.22438	-1.68902	down	UCSC_knowngene	1964	chr22	-	37748230	37750879	upstream	NM_152243	CDC42EP1	cdc42 effector protein 1	2.21134	-2.21134	-1.14492	down	chr22	+	37956470	37965410
uc003cys.1	BC033528	9.00548	-9.00548	-3.1708	down	UCSC_knowngene	2624	chr3	+	50297734	50300789	downstream	NM_007182	RASSF1	ras association domain-containing protein 1 isoform A	3.18659	-3.18659	-1.67201	down	chr3	-	50367216	50378367
uc003cys.1	BC033528	9.00548	-9.00548	-3.1708	down	UCSC_knowngene	2624	chr3	+	50297734	50300789	downstream	NM_016210	C3orf18	uncharacterized protein C3orf18 isoform 1	2.31419	-2.31419	-1.2105	down	chr3	-	50595455	50605223
uc003fdp.1	BC125159	3.37905	-3.37905	-1.75662	down	UCSC_knowngene	1578	chr3	+	160285456	160287034	upstream	NM_173084	TRIM59	tripartite motif-containing protein 59	2.53397	2.53397	1.3414	up	chr3	-	160153290	160167626
uc003ihb.3	BC042378	4.87869	4.87869	2.2865	up	UCSC_knowngene	1237	chr4	+	134114523	134115760	upstream	ENST00000264360	PCDH10	protocadherin 10 [Source:HGNC Symbol;Acc:13404]	2.25931	2.25931	1.17588	up	chr4	+	134070469	134112732
uc003ijl.3	BC029578	2.06836	2.06836	1.04849	up	UCSC_knowngene	1301	chr4	+	144833483	144903605	upstream	NM_001168235	FREM3	FRAS1-related extracellular matrix protein 3 precursor	2.96803	-2.96803	-1.56951	down	chr4	-	144498560	144621828
uc003tad.4	LOC646762	2.61962	-2.61962	-1.38936	down	UCSC_knowngene	6467	chr7	-	29685537	29725437	upstream	NM_001080529	WIPF3	WAS/WASL-interacting protein family member 3	2.52037	-2.52037	-1.33364	down	chr7	+	29846169	29956682
uc003tep.1	DPY19L2P1	2.59077	2.59077	1.37338	up	UCSC_knowngene	2842	chr7	-	35119600	35187494	downstream	ENST00000360581	NPSR1	neuropeptide S receptor 1 [Source:HGNC Symbol;Acc:23631]	7.45933	-7.45933	-2.89905	down	chr7	+	34697896	34889590
uc003tnf.4	SEPT7P2	5.90238	-5.90238	-2.5613	down	UCSC_knowngene	3070	chr7	-	45763385	45808617	upstream	NM_001013398	IGFBP3	insulin-like growth factor-binding protein 3 isoform a precursor	2.97304	-2.97304	-1.57194	down	chr7	-	45951843	45960871
uc004ebm.1	XIST	2.02213	2.02213	1.01588	up	UCSC_knowngene	19271	chrX	-	73040494	73072588	downstream	NM_001039840	CHIC1	cysteine-rich hydrophobic domain 1 protein	2.13071	-2.13071	-1.09133	down	chrX	+	72782983	72906937
uc009yby.2	MIR210HG	2.33967	2.33967	1.2263	up	UCSC_knowngene	2002	chr11	-	565659	568457	downstream	ENST00000331563	PKP3	plakophilin 3 [Source:HGNC Symbol;Acc:9025]	2.94963	2.94963	1.56053	up	chr11	+	394216	404908
uc009yby.2	MIR210HG	2.33967	2.33967	1.2263	up	UCSC_knowngene	2002	chr11	-	565659	568457	downstream	NM_003641	IFITM1	interferon-induced transmembrane protein 1	2.55978	2.55978	1.35602	up	chr11	+	313990	315272
uc009yby.2	MIR210HG	2.33967	2.33967	1.2263	up	UCSC_knowngene	2002	chr11	-	565659	568457	upstream	NM_001025238	TSPAN4	tetraspanin-4 isoform a	2.24474	2.24474	1.16655	up	chr11	+	842823	867116
uc009zme.2	bpl 41-16	2.40339	-2.40339	-1.26507	down	UCSC_knowngene	1433	chr12	+	52473479	52502034	upstream	NM_020327	ACVR1B	activin receptor type-1B isoform b	3.00417	3.00417	1.58697	up	chr12	+	52347163	52390863
uc009zme.2	bpl 41-16	2.40339	-2.40339	-1.26507	down	UCSC_knowngene	1433	chr12	+	52473479	52502034	upstream	NM_020328	ACVR1B	activin receptor type-1B isoform c precursor	2.40969	-2.40969	-1.26885	down	chr12	+	52345450	52390863
uc010kxx.2	RASA4P	3.83716	3.83716	1.94004	up	UCSC_knowngene	1336	chr7	-	44068485	44078607	upstream	NM_172083	CAMK2B	calcium/calmodulin-dependent protein kinase type II subunit beta isoform 7	2.36427	2.36427	1.24139	up	chr7	-	44256748	44365230
uc010pqo.1	LINC00303	6.2378	-6.2378	-2.64104	down	UCSC_knowngene	1890	chr1	-	204001574	204010392	downstream	NM_003094	SNRPE	small nuclear ribonucleoprotein E	2.26416	2.26416	1.17898	up	chr1	+	203830739	203840280
uc011ago.1	GGT3P	2.38773	-2.38773	-1.25564	down	UCSC_knowngene	1804	chr22	-	18761201	18779362	upstream	NM_016335	PRODH	proline dehydrogenase 1, mitochondrial isoform 1	3.88324	-3.88324	-1.95726	down	chr22	-	18900286	18924066
uc021wsx.1	FW339974	2.39479	-2.39479	-1.2599	down	UCSC_knowngene	2604	chr3	-	10059174	10061778	upstream	ENST00000383807	FANCD2	Fanconi anemia, complementation group D2 [Source:HGNC Symbol;Acc:3585]	2.09524	2.09524	1.06712	up	chr3	+	10068112	10143614
uc021wsx.1	FW339974	2.39479	-2.39479	-1.2599	down	UCSC_knowngene	2604	chr3	-	10059174	10061778	upstream	NM_001134945	GHRL	appetite-regulating hormone isoform 4 preproprotein	3.08883	-3.08883	-1.62706	down	chr3	-	10327433	10334631
uc021xjv.1	BC040733	2.45831	2.45831	1.29767	up	UCSC_knowngene	1061	chr3	+	197371037	197373038	downstream	ENST00000334859	LRCH3	leucine-rich repeats and calponin homology (CH) domain containing 3 [Source:HGNC Symbol;Acc:28637]	4.19237	-4.19237	-2.06776	down	chr3	+	197518144	197598456
uc021xjv.1	BC040733	2.45831	2.45831	1.29767	up	UCSC_knowngene	1061	chr3	+	197371037	197373038	downstream	NM_014687	KIAA0226	run domain Beclin-1 interacting and cystein-rich containing protein isoform 2.	2.36723	-2.36723	-1.2432	down	chr3	-	197398258	197463773
uc021xjv.1	BC040733	2.45831	2.45831	1.29767	up	UCSC_knowngene	1061	chr3	+	197371037	197373038	downstream	NM_032288	FYTTD1	UAP56-interacting factor isoform 1	2.38735	-2.38735	-1.25541	down	chr3	+	197476623	197511317

## Sheet: Sheet1
# Condition pairs: U251 HDACi II vs U251 # Fold Change cut-off: 2.0 This table contains the differentially expressed lincRNA and nearby coding gene pairs (distance < 300 kb). # Column A: seqname, the sequence identifier. # Column B: GeneSymbol, the symbol of the LncRNA. # Column C: Absolute Fold change - LncRNAs, the absolute value of the ratio of normalized intensities between two conditions. # …
seqname	GeneSymbol	Absolute Fold change - LncRNAs	Fold change - LncRNAs	Log Fold change - LncRNAs	Regulation - LncRNAs	source	RNAlength	Chrom	Strand	txStart	txEnd	GenomeRelationship	NearbyGene	NearbyGeneSymbol	NearbyProteinName	Absolute Fold change - mRNAs	Fold change - mRNAs	Log Fold change - mRNAs	Regulation - mRNAs	NearbyGeneChrom	NearbyGeneStrand	NearbyGenetxStart	NearbyGenetxEnd
AA769057		2.85299	-2.85299	-1.51247	down	LincRNAs identified by Khalil et al	456	chr17	+	4298328	4298629	upstream	NM_015113	ZZEF1	zinc finger ZZ-type and EF-hand domain-containing protein 1	2.1164	-2.1164	-1.08161	down	chr17	-	3907738	4046253
AK093187		2.2126	-2.2126	-1.14574	down	RNAdb	1830	chr2	-	231275414	231277244	upstream	NM_003113	SP100	nuclear autoantigen Sp-100 isoform 2	2.19526	2.19526	1.13439	up	chr2	+	231280870	231381244
AK095276R		2.74109	2.74109	1.45475	up	LincRNAs identified by Khalil et al	2791	chr14	+	91314205	91316995	downstream	NM_182398	RPS6KA5	ribosomal protein S6 kinase alpha-5 isoform b	2.17414	-2.17414	-1.12045	down	chr14	-	91360318	91526993
AK124192		2.18918	-2.18918	-1.13039	down	RNAdb	2254	chr2	+	10077065	10079320	downstream	ENST00000305883	KLF11	Kruppel-like factor 11 [Source:HGNC Symbol;Acc:11811]	2.04859	-2.04859	-1.03463	down	chr2	+	10183681	10194963
AK124192		2.18918	-2.18918	-1.13039	down	RNAdb	2254	chr2	+	10077065	10079320	downstream	NM_001034	RRM2	ribonucleoside-diphosphate reductase subunit M2 isoform 2	2.491	2.491	1.31672	up	chr2	+	10262862	10271546
AK126099R		6.2193	-6.2193	-2.63675	down	LincRNAs identified by Khalil et al	2985	chr10	-	11437806	11440791	downstream	NM_001025077	CELF2	CUGBP Elav-like family member 2 isoform 3	2.70343	-2.70343	-1.43479	down	chr10	+	11047258	11378672
AL117546		2.37937	-2.37937	-1.25058	down	NRED	3037	chr5	-	176903632	176906657	downstream	NM_000505	F12	coagulation factor XII precursor	2.87436	2.87436	1.52324	up	chr5	-	176829138	176836577
AL117546		2.37937	-2.37937	-1.25058	down	NRED	3037	chr5	-	176903632	176906657	downstream	NM_001142935	MXD3	max dimerization protein 3 isoform b	2.68457	-2.68457	-1.42469	down	chr5	-	176732500	176739292
AL117546		2.37937	-2.37937	-1.25058	down	NRED	3037	chr5	-	176903632	176906657	downstream	NM_004395	DBN1	drebrin isoform a	3.18493	3.18493	1.67126	up	chr5	-	176883613	176900694
AL117546		2.37937	-2.37937	-1.25058	down	NRED	3037	chr5	-	176903632	176906657	downstream	NM_031300	MXD3	max dimerization protein 3 isoform a	2.08025	2.08025	1.05676	up	chr5	-	176734205	176739292
AL117546		2.37937	-2.37937	-1.25058	down	NRED	3037	chr5	-	176903632	176906657	upstream	NM_007255	B4GALT7	beta-1,4-galactosyltransferase 7	2.16448	-2.16448	-1.11402	down	chr5	+	177027118	177037346
AW262946		2.14241	-2.14241	-1.09923	down	LincRNAs identified by Khalil et al	426	chr13	-	28393227	28393643	upstream	NM_001265	CDX2	homeobox protein CDX-2	2.37439	-2.37439	-1.24756	down	chr13	-	28536204	28543505
BE092230R		2.27844	-2.27844	-1.18805	down	LincRNAs identified by Khalil et al	346	chr2	+	235440518	235440864	upstream	NM_005737	ARL4C	ADP-ribosylation factor-like protein 4C	4.04652	4.04652	2.01668	up	chr2	-	235401685	235405693
BF880470		2.24188	2.24188	1.16471	up	LincRNAs identified by Khalil et al	168	chr5	-	57527688	57527857	upstream	NM_006622	PLK2	serine/threonine-protein kinase PLK2 isoform 1	4.08793	4.08793	2.03137	up	chr5	-	57749809	57755966
BF880470R		14.7438	-14.7438	-3.88204	down	LincRNAs identified by Khalil et al	168	chr5	+	57527688	57527857	downstream	NM_006622	PLK2	serine/threonine-protein kinase PLK2 isoform 1	4.08793	4.08793	2.03137	up	chr5	-	57749809	57755966
BG211770R		8.14383	-8.14383	-3.02571	down	LincRNAs identified by Khalil et al	500	chr2	-	48509832	48517478	upstream	NM_001193475	PPP1R21	protein phosphatase 1 regulatory subunit 21 isoform 5	2.1862	2.1862	1.12842	up	chr2	+	48667907	48742531
BG211770R		8.14383	-8.14383	-3.02571	down	LincRNAs identified by Khalil et al	500	chr2	-	48509832	48517478	upstream	NM_172311	STON1-GTF2A1L	STON1-GTF2A1L protein isoform 1	2.57517	2.57517	1.36467	up	chr2	+	48796158	48906748
BM807096		2.76279	2.76279	1.46613	up	LincRNAs identified by Khalil et al	1041	chr4	-	158967911	158968773	upstream	NM_016613	FAM198B	protein FAM198B isoform 2	2.92007	2.92007	1.546	up	chr4	-	159045731	159093718
BM807096		2.76279	2.76279	1.46613	up	LincRNAs identified by Khalil et al	1041	chr4	-	158967911	158968773	upstream	NM_018342	TMEM144	transmembrane protein 144	2.21564	2.21564	1.14772	up	chr4	+	159131400	159176439
CA433290		2.52599	-2.52599	-1.33685	down	LincRNAs identified by Khalil et al	454	chr10	+	3850266	3850705	upstream	NM_001300	KLF6	Krueppel-like factor 6 isoform A	2.21181	2.21181	1.14522	up	chr10	-	3818187	3827473
chr1:36804800-36856000+	chr1:36804800-36856000	10.5341	10.5341	3.39699	up	LincRNAs identified by Khalil et al	51200	chr1	+	37032213	37083413	upstream	ENST00000373129	STK40	serine/threonine kinase 40 [Source:HGNC Symbol;Acc:21373]	4.12578	-4.12578	-2.04467	down	chr1	-	36805224	36851485
chr13:25892925-25912325+	chr13:25892925-25912325	3.07723	3.07723	1.62163	up	LincRNAs identified by Khalil et al	19400	chr13	+	26994925	27014325	upstream	NM_183044	RNF6	E3 ubiquitin-protein ligase RNF6	2.15934	-2.15934	-1.11059	down	chr13	-	26786904	26795894
chr2:102247075-102260750+	chr2:102247075-102260750	3.17518	-3.17518	-1.66684	down	LincRNAs identified by Khalil et al	13675	chr2	+	102880643	102894318	downstream	ENST00000233954	IL1RL1	interleukin 1 receptor-like 1 [Source:HGNC Symbol;Acc:5998]	4.57072	-4.57072	-2.19242	down	chr2	+	102927961	102968497
chr2:192023525-192035025+	chr2:192023525-192035025	2.20877	-2.20877	-1.14324	down	LincRNAs identified by Khalil et al	11500	chr2	+	192315280	192326780	upstream	NM_003151	STAT4	signal transducer and activator of transcription 4	2.56184	-2.56184	-1.35718	down	chr2	-	191894301	192015986
chr7:25285175-25303700-	chr7:25285175-25303700	2.44654	-2.44654	-1.29074	down	LincRNAs identified by Khalil et al	18525	chr7	-	25318650	25337175	downstream	NM_022150	NPVF	FMRFamide-related peptides precursor	3.17831	-3.17831	-1.66826	down	chr7	-	25264190	25268105
chr7:46184850-46198900-	chr7:46184850-46198900	7.10328	-7.10328	-2.82849	down	LincRNAs identified by Khalil et al	14050	chr7	-	46218325	46232375	downstream	NM_001013398	IGFBP3	insulin-like growth factor-binding protein 3 isoform a precursor	2.97304	-2.97304	-1.57194	down	chr7	-	45951843	45960871
chr8:127449850-127469100-	chr8:127449850-127469100	2.81901	-2.81901	-1.49519	down	LincRNAs identified by Khalil et al	19250	chr8	-	127380668	127399918	upstream	NM_174911	FAM84B	protein FAM84B	2.30137	2.30137	1.20249	up	chr8	-	127564682	127570711
DA969401		2.34057	-2.34057	-1.22686	down	LincRNAs identified by Khalil et al	564	chr6	-	131675289	131764931	upstream	NM_001145659	CTAGE9	cutaneous T-cell lymphoma-associated antigen 9	2.19111	-2.19111	-1.13166	down	chr6	-	132029580	132032157
DB299803		2.97997	-2.97997	-1.5753	down	LincRNAs identified by Khalil et al	441	chr6	-	79902862	79903303	upstream	NM_004242	HMGN3	high mobility group nucleosome-binding domain-containing protein 3 isoform HMGN3a	2.46671	2.46671	1.30259	up	chr6	-	79910961	79944455
DB302874		2.16737	2.16737	1.11594	up	LincRNAs identified by Khalil et al	561	chr1	+	231429158	231429637	upstream	NM_001256615	LOC149373	uncharacterized protein LOC149373	9.98306	-9.98306	-3.31948	down	chr1	-	231319844	231323373
DB302874		2.16737	2.16737	1.11594	up	LincRNAs identified by Khalil et al	561	chr1	+	231429158	231429637	upstream	NM_198552	FAM89A	protein FAM89A	2.11365	-2.11365	-1.07973	down	chr1	-	231154703	231175995
DB351749		2.45379	2.45379	1.29501	up	LincRNAs identified by Khalil et al	530	chrX	+	13497792	13498322	downstream	NM_001001995	GPM6B	neuronal membrane glycoprotein M6-b isoform 1	7.53996	7.53996	2.91456	up	chrX	-	13789061	13835314
DB351749		2.45379	2.45379	1.29501	up	LincRNAs identified by Khalil et al	530	chrX	+	13497792	13498322	downstream	NM_005278	GPM6B	neuronal membrane glycoprotein M6-b isoform 3	9.68555	9.68555	3.27583	up	chrX	-	13792092	13835314
DB351749		2.45379	2.45379	1.29501	up	LincRNAs identified by Khalil et al	530	chrX	+	13497792	13498322	downstream	NM_015507	EGFL6	epidermal growth factor-like protein 6 isoform 1 precursor	2.16634	-2.16634	-1.11526	down	chrX	+	13587693	13651694
DB351869		3.64883	-3.64883	-1.86743	down	LincRNAs identified by Khalil et al	535	chr14	-	69839230	69839764	downstream	NM_018199	EXD2	exonuclease 3'-5' domain-containing protein 2 isoform 2	2.82909	-2.82909	-1.50034	down	chr14	+	69658193	69710737
ENST00000300167	RP13-49I15.5	2.19303	2.19303	1.13292	up	GENCODE	384	chr10	-	135060413	135061389	upstream	ENST00000252945	CYP2E1	cytochrome P450, family 2, subfamily E, polypeptide 1 [Source:HGNC Symbol;Acc:2631]	2.51835	-2.51835	-1.33248	down	chr10	+	135340866	135352620
ENST00000338231	SEPT7P2	10.7183	-10.7183	-3.42201	down	GENCODE	1252	chr7	-	45763386	45797776	upstream	NM_001013398	IGFBP3	insulin-like growth factor-binding protein 3 isoform a precursor	2.97304	-2.97304	-1.57194	down	chr7	-	45951843	45960871
ENST00000354752	ANKRD18CP	4.19013	4.19013	2.06699	up	GENCODE	3676	chr9	-	99918174	99983538	downstream	ENST00000372322	FAM22G	family with sequence similarity 22, member G [Source:HGNC Symbol;Acc:23449]	3.81442	-3.81442	-1.93146	down	chr9	+	99691285	99701700
ENST00000359253	LINC00521	3.25683	3.25683	1.70347	up	GENCODE	1275	chr14	+	94463641	94475209	downstream	NM_020958	PPP4R4	serine/threonine-protein phosphatase 4 regulatory subunit 4 isoform 2	5.25927	-5.25927	-2.39486	down	chr14	+	94640648	94694182
ENST00000360035	NXF4	2.65718	-2.65718	-1.40989	down	GENCODE	3617	chrX	+	101804892	101826623	upstream	NM_021992	TMSB15A	thymosin beta-15A	2.29007	2.29007	1.19539	up	chrX	-	101768609	101771699
ENST00000366185	RP11-258C19.5	2.7202	-2.7202	-1.44371	down	GENCODE	1063	chrX	+	53123338	53171889	downstream	ENST00000452825	KDM5C	lysine (K)-specific demethylase 5C [Source:HGNC Symbol;Acc:11114]	2.10287	-2.10287	-1.07236	down	chrX	-	53220502	53254604
ENST00000366185	RP11-258C19.5	2.7202	-2.7202	-1.44371	down	GENCODE	1063	chrX	+	53123338	53171889	downstream	NM_144968	RIBC1	RIB43A-like with coiled-coils protein 1 isoform 2	2.1474	-2.1474	-1.10259	down	chrX	+	53449833	53456776
ENST00000366185	RP11-258C19.5	2.7202	-2.7202	-1.44371	down	GENCODE	1063	chrX	+	53123338	53171889	upstream	NM_022117	TSPYL2	testis-specific Y-encoded-like protein 2	2.29466	-2.29466	-1.19828	down	chrX	+	53111541	53117728
ENST00000367276	LINC00475	2.14775	2.14775	1.10283	up	GENCODE	738	chr9	+	94903579	94910588	downstream	NM_001012267	CENPP	centromere protein P	2.52826	2.52826	1.33815	up	chr9	+	95087740	95377437
ENST00000367276	LINC00475	2.14775	2.14775	1.10283	up	GENCODE	738	chr9	+	94903579	94910588	downstream	NM_013417	IARS	isoleucine--tRNA ligase, cytoplasmic	2.84003	-2.84003	-1.5059	down	chr9	-	94972624	95055972
ENST00000367276	LINC00475	2.14775	2.14775	1.10283	up	GENCODE	738	chr9	+	94903579	94910588	downstream	NM_014057	OGN	mimecan preproprotein	2.59271	2.59271	1.37446	up	chr9	-	95146248	95166937
ENST00000367276	LINC00475	2.14775	2.14775	1.10283	up	GENCODE	738	chr9	+	94903579	94910588	downstream	NM_017948	NOL8	nucleolar protein 8 isoform a	2.56463	2.56463	1.35875	up	chr9	-	95059639	95087876
ENST00000377469	AC104135.3	5.88948	5.88948	2.55814	up	GENCODE	3662	chr2	+	75155365	75160151	downstream	NM_015727	TACR1	substance-P receptor isoform short	2.67788	-2.67788	-1.42109	down	chr2	-	75278162	75426645
ENST00000399447	AC093391.2	7.54348	-7.54348	-2.91523	down	GENCODE	414	chr2	+	136757982	136765112	downstream	NM_003467	CXCR4	C-X-C chemokine receptor type 4 isoform b	4.08599	4.08599	2.03068	up	chr2	-	136871918	136875725
ENST00000399447	AC093391.2	7.54348	-7.54348	-2.91523	down	GENCODE	414	chr2	+	136757982	136765112	upstream	NM_001349	DARS	aspartate--tRNA ligase, cytoplasmic	2.06515	2.06515	1.04625	up	chr2	-	136664253	136743222
ENST00000411694	AP001055.6	3.00468	-3.00468	-1.58721	down	GENCODE	863	chr21	-	45578622	45579955	upstream	ENST00000337909	AIRE	autoimmune regulator [Source:HGNC Symbol;Acc:360]	4.93076	-4.93076	-2.30181	down	chr21	+	45710149	45717872
ENST00000412436	RP13-228J13.1	2.65715	2.65715	1.40988	up	GENCODE	1329	chrX	-	154576449	154581271	downstream	NM_171998	RAB39B	ras-related protein Rab-39B	3.75048	-3.75048	-1.90707	down	chrX	-	154487525	154493852
ENST00000412772	RP11-134P9.3	2.83905	-2.83905	-1.50541	down	GENCODE	775	chr1	+	203256279	203257929	downstream	NM_006763	BTG2	protein BTG2	8.60139	-8.60139	-3.10457	down	chr1	+	203274663	203278729
ENST00000412772	RP11-134P9.3	2.83905	-2.83905	-1.50541	down	GENCODE	775	chr1	+	203256279	203257929	upstream	NM_002479	MYOG	myogenin	2.5695	-2.5695	-1.36149	down	chr1	-	203052256	203055166
ENST00000414075	GAS5	2.49003	-2.49003	-1.31616	down	GENCODE	413	chr1	-	173833038	173835344	downstream	NM_198493	ANKRD45	ankyrin repeat domain-containing protein 45	2.12246	2.12246	1.08574	up	chr1	-	173577474	173639001
ENST00000414075	GAS5	2.49003	-2.49003	-1.31616	down	GENCODE	413	chr1	-	173833038	173835344	upstream	NM_172071	RC3H1	roquin	2.56797	2.56797	1.36063	up	chr1	-	173900351	173962210
ENST00000415704	KB-1183D5.11	6.07251	6.07251	2.60229	up	GENCODE	396	chr22	+	21522141	21527819	upstream	NM_030573	THAP7	THAP domain-containing protein 7	2.2124	-2.2124	-1.14561	down	chr22	-	21354060	21356404
ENST00000416578	RP5-1198E17.1	2.08155	2.08155	1.05766	up	GENCODE	853	chr1	+	173831289	173833079	downstream	NM_172071	RC3H1	roquin	2.56797	2.56797	1.36063	up	chr1	-	173900351	173962210
ENST00000416578	RP5-1198E17.1	2.08155	2.08155	1.05766	up	GENCODE	853	chr1	+	173831289	173833079	upstream	NM_198493	ANKRD45	ankyrin repeat domain-containing protein 45	2.12246	2.12246	1.08574	up	chr1	-	173577474	173639001
ENST00000416873	RP11-85L21.6	2.18918	-2.18918	-1.13039	down	GENCODE	250	chrX	-	134257166	134257532	downstream	NM_001078173	FAM127C	protein FAM127C	2.72414	2.72414	1.4458	up	chrX	-	134154533	134156566
ENST00000418242	RP11-148B18.3	3.67617	3.67617	1.8782	up	GENCODE	480	chr1	+	94798822	94800404	downstream	NM_001122674	ABCD3	ATP-binding cassette sub-family D member 3 isoform b	3.28253	-3.28253	-1.71481	down	chr1	+	94883932	94944260
ENST00000418478	RP11-213G2.2	2.58763	-2.58763	-1.37163	down	GENCODE	360	chr9	-	88400636	88406454	upstream	NM_177937	GOLM1	Golgi membrane protein 1	2.85821	-2.85821	-1.51511	down	chr9	-	88641057	88715116
ENST00000419668	AC002454.1	3.61618	3.61618	1.85447	up	GENCODE	527	chr7	+	92484222	92546488	downstream	NM_001193307	SAMD9	sterile alpha motif domain-containing protein 9	2.07398	2.07398	1.0524	up	chr7	-	92728825	92747336
ENST00000419668	AC002454.1	3.61618	3.61618	1.85447	up	GENCODE	527	chr7	+	92484222	92546488	downstream	NM_152703	SAMD9L	sterile alpha motif domain-containing protein 9-like	2.2361	2.2361	1.16099	up	chr7	-	92759367	92777680
ENST00000420213	AC128709.2	3.22105	-3.22105	-1.68753	down	GENCODE	626	chr3	+	197185275	197193976	downstream	NM_014687	KIAA0226	run domain Beclin-1 interacting and cystein-rich containing protein isoform 2.	2.36723	-2.36723	-1.2432	down	chr3	-	197398258	197463773
ENST00000420213	AC128709.2	3.22105	-3.22105	-1.68753	down	GENCODE	626	chr3	+	197185275	197193976	downstream	NM_032288	FYTTD1	UAP56-interacting factor isoform 1	2.38735	-2.38735	-1.25541	down	chr3	+	197476623	197511317
ENST00000420313	GRIFIN	2.08202	-2.08202	-1.05799	down	GENCODE	579	chr7	-	2514359	2516017	upstream	ENST00000402045	LFNG	LFNG O-fucosylpeptide 3-beta-N-acetylglucosaminyltransferase [Source:HGNC Symbol;Acc:6560]	3.61118	-3.61118	-1.85247	down	chr7	+	2557496	2568063
ENST00000420766	RP4-676J13.2	5.60128	-5.60128	-2.48576	down	GENCODE	835	chr6	+	84693446	84717042	downstream	NM_014895	KIAA1009	protein QN1 homolog	5.87935	5.87935	2.55566	up	chr6	-	84833959	84937335
ENST00000420956	LINC00413	5.43229	-5.43229	-2.44156	down	GENCODE	518	chr13	+	78236634	78237275	downstream	ENST00000446573	EDNRB	endothelin receptor type B [Source:HGNC Symbol;Acc:3180]	2.10224	2.10224	1.07193	up	chr13	-	78469615	78492966
ENST00000421322	XIST	2.59575	2.59575	1.37615	up	GENCODE	446	chrX	-	73040487	73046641	downstream	NM_001039840	CHIC1	cysteine-rich hydrophobic domain 1 protein	2.13071	-2.13071	-1.09133	down	chrX	+	72782983	72906937
ENST00000422555	AC073135.3	3.56084	3.56084	1.83222	up	GENCODE	567	chr3	+	197836982	197837809	upstream	ENST00000334859	LRCH3	leucine-rich repeats and calponin homology (CH) domain containing 3 [Source:HGNC Symbol;Acc:28637]	4.19237	-4.19237	-2.06776	down	chr3	+	197518144	197598456
ENST00000423020	RP5-963E22.4	2.54038	-2.54038	-1.34505	down	GENCODE	542	chr20	-	61798148	61812255	downstream	ENST00000370346	BHLHE23	basic helix-loop-helix family, member e23 [Source:HGNC Symbol;Acc:16093]	2.41164	2.41164	1.27001	up	chr20	-	61637330	61638387
ENST00000423020	RP5-963E22.4	2.54038	-2.54038	-1.34505	down	GENCODE	542	chr20	-	61798148	61812255	upstream	NM_000744	CHRNA4	neuronal acetylcholine receptor subunit alpha-4 isoform 1 precursor	2.95348	2.95348	1.56242	up	chr20	-	61974661	61992748
ENST00000423062	RP1-40E16.3	2.27624	-2.27624	-1.18665	down	GENCODE	272	chr6	-	3051334	3052317	upstream	NM_001069	TUBB2A	tubulin beta-2A chain	2.17609	2.17609	1.12174	up	chr6	-	3153901	3157783
ENST00000423062	RP1-40E16.3	2.27624	-2.27624	-1.18665	down	GENCODE	272	chr6	-	3051334	3052317	upstream	NM_001135750	PSMG4	proteasome assembly chaperone 4 isoform c	2.26618	2.26618	1.18026	up	chr6	+	3259161	3264097
ENST00000423428	AC104777.4	2.71497	-2.71497	-1.44093	down	GENCODE	554	chr2	+	151485505	151491484	upstream	NM_005168	RND3	rho-related GTP-binding protein RhoE precursor	2.11589	-2.11589	-1.08126	down	chr2	-	151324709	151344209
ENST00000423429	RP1-40E16.3	2.16761	-2.16761	-1.1161	down	GENCODE	316	chr6	-	3052196	3053998	upstream	NM_001069	TUBB2A	tubulin beta-2A chain	2.17609	2.17609	1.12174	up	chr6	-	3153901	3157783
ENST00000423429	RP1-40E16.3	2.16761	-2.16761	-1.1161	down	GENCODE	316	chr6	-	3052196	3053998	upstream	NM_001135750	PSMG4	proteasome assembly chaperone 4 isoform c	2.26618	2.26618	1.18026	up	chr6	+	3259161	3264097
ENST00000423628	ERRFI1-IT1	3.23773	3.23773	1.69498	up	GENCODE	410	chr1	-	8066073	8066784	upstream	NM_018948	ERRFI1	ERBB receptor feedback inhibitor 1	2.64066	2.64066	1.4009	up	chr1	-	8071778	8086393
ENST00000423719	LINC00484	3.15201	-3.15201	-1.65627	down	GENCODE	2745	chr9	+	93922050	93927858	downstream	NM_005384	NFIL3	nuclear factor interleukin-3-regulated protein	2.46237	-2.46237	-1.30005	down	chr9	-	94171326	94186144
ENST00000423781	AC004870.4	2.30833	2.30833	1.20685	up	GENCODE	706	chr7	+	47009313	47067079	downstream	ENST00000311160	TNS3	tensin 3 [Source:HGNC Symbol;Acc:21616]	6.9367	6.9367	2.79425	up	chr7	-	47314751	47621742
ENST00000424364	LINC00486	4.26132	4.26132	2.0913	up	GENCODE	691	chr2	+	33066080	33127190	downstream	NM_001166264	LTBP1	latent-transforming growth factor beta-binding protein 1 isoform 4 precursor	2.16204	2.16204	1.11239	up	chr2	+	33359663	33624575
ENST00000424511	RP11-64P12.8	2.12204	-2.12204	-1.08545	down	GENCODE	723	chr13	-	52898035	52908410	upstream	ENST00000398039	HNRNPA1L2	heterogeneous nuclear ribonucleoprotein A1-like 2 [Source:HGNC Symbol;Acc:27067]	2.09946	-2.09946	-1.07002	down	chr13	+	53191604	53217919
ENST00000424511	RP11-64P12.8	2.12204	-2.12204	-1.08545	down	GENCODE	723	chr13	-	52898035	52908410	upstream	NM_001098525	CKAP2	cytoskeleton-associated protein 2 isoform 2	2.74573	2.74573	1.45719	up	chr13	+	53029494	53050763
ENST00000424511	RP11-64P12.8	2.12204	-2.12204	-1.08545	down	GENCODE	723	chr13	-	52898035	52908410	upstream	NM_018204	CKAP2	cytoskeleton-associated protein 2 isoform 1	2.57142	2.57142	1.36257	up	chr13	+	53029494	53050763
ENST00000424523	AC002454.1	3.07348	3.07348	1.61987	up	GENCODE	406	chr7	+	92484222	92546465	downstream	NM_001193307	SAMD9	sterile alpha motif domain-containing protein 9	2.07398	2.07398	1.0524	up	chr7	-	92728825	92747336
ENST00000424523	AC002454.1	3.07348	3.07348	1.61987	up	GENCODE	406	chr7	+	92484222	92546465	downstream	NM_152703	SAMD9L	sterile alpha motif domain-containing protein 9-like	2.2361	2.2361	1.16099	up	chr7	-	92759367	92777680
ENST00000425159	MRPL45P2	25.7706	-25.7706	-4.68765	down	GENCODE	927	chr17	-	45527933	45569858	upstream	NM_014726	TBKBP1	TANK-binding kinase 1-binding protein 1	2.94408	-2.94408	-1.55781	down	chr17	+	45772629	45789429
ENST00000425771	GAS5	2.09342	-2.09342	-1.06586	down	GENCODE	242	chr1	-	173835004	173836178	downstream	NM_198493	ANKRD45	ankyrin repeat domain-containing protein 45	2.12246	2.12246	1.08574	up	chr1	-	173577474	173639001
ENST00000425771	GAS5	2.09342	-2.09342	-1.06586	down	GENCODE	242	chr1	-	173835004	173836178	upstream	NM_172071	RC3H1	roquin	2.56797	2.56797	1.36063	up	chr1	-	173900351	173962210
ENST00000426374	RP1-135L22.1	2.20685	2.20685	1.14199	up	GENCODE	387	chr6	+	21354641	21355527	downstream	NM_003107	SOX4	transcription factor SOX-4	2.58539	2.58539	1.37038	up	chr6	+	21593971	21598849
ENST00000426489	AC024619.2	2.4698	-2.4698	-1.30439	down	GENCODE	495	chr17	+	27342359	27343530	downstream	NM_016518	PIPOX	peroxisomal sarcosine oxidase	4.23909	4.23909	2.08376	up	chr17	+	27369917	27384236
ENST00000426489	AC024619.2	2.4698	-2.4698	-1.30439	down	GENCODE	495	chr17	+	27342359	27343530	upstream	ENST00000378895	DHRS13	dehydrogenase/reductase (SDR family) member 13 [Source:HGNC Symbol;Acc:28326]	2.19526	2.19526	1.13439	up	chr17	-	27224798	27230089
ENST00000427833	RP11-196I18.4	2.48051	2.48051	1.31064	up	GENCODE	329	chr9	-	109879739	109883986	downstream	NM_021224	ZNF462	zinc finger protein 462	2.17712	-2.17712	-1.12242	down	chr9	+	109625377	109773796
ENST00000427872	RP11-439A17.4	2.05777	2.05777	1.04108	up	GENCODE	494	chr1	-	120876494	120905159	upstream	NM_001017986	FCGR1B	high affinity immunoglobulin gamma Fc receptor IB isoform 1 precursor	4.05761	-4.05761	-2.02063	down	chr1	-	120926127	120935944
ENST00000428292	RP11-18B16.2	2.01511	2.01511	1.01086	up	GENCODE	1223	chr9	+	116413235	116445135	upstream	ENST00000374140	RGS3	regulator of G-protein signaling 3 [Source:HGNC Symbol;Acc:9999]	2.25363	2.25363	1.17225	up	chr9	+	116207010	116360018
ENST00000428654	AL928742.12	2.38998	-2.38998	-1.257	down	GENCODE	216	chr14	-	106064027	106066420	downstream	NM_001134875	C14orf80	uncharacterized protein C14orf80 isoform 1	4.50876	-4.50876	-2.17273	down	chr14	+	105957585	105965585
ENST00000428654	AL928742.12	2.38998	-2.38998	-1.257	down	GENCODE	216	chr14	-	106064027	106066420	downstream	NM_001311	CRIP1	cysteine-rich protein 1	2.03161	-2.03161	-1.02263	down	chr14	+	105953256	105955124
ENST00000429092	RP11-89C21.3	2.0094	2.0094	1.00676	up	GENCODE	503	chr10	+	11495944	11497386	upstream	NM_001025077	CELF2	CUGBP Elav-like family member 2 isoform 3	2.70343	-2.70343	-1.43479	down	chr10	+	11047258	11378672
ENST00000429664	AC007092.1	2.94573	-2.94573	-1.55863	down	GENCODE	539	chr2	+	58655472	59152836	upstream	NM_001130481	VRK2	serine/threonine-protein kinase VRK2 isoform 1	2.16843	2.16843	1.11665	up	chr2	+	58273846	58387055
ENST00000430945	LINC00475	3.16749	3.16749	1.66334	up	GENCODE	476	chr9	+	94907222	94910588	downstream	NM_001012267	CENPP	centromere protein P	2.52826	2.52826	1.33815	up	chr9	+	95087740	95377437
ENST00000430945	LINC00475	3.16749	3.16749	1.66334	up	GENCODE	476	chr9	+	94907222	94910588	downstream	NM_013417	IARS	isoleucine--tRNA ligase, cytoplasmic	2.84003	-2.84003	-1.5059	down	chr9	-	94972624	95055972
ENST00000430945	LINC00475	3.16749	3.16749	1.66334	up	GENCODE	476	chr9	+	94907222	94910588	downstream	NM_014057	OGN	mimecan preproprotein	2.59271	2.59271	1.37446	up	chr9	-	95146248	95166937
ENST00000430945	LINC00475	3.16749	3.16749	1.66334	up	GENCODE	476	chr9	+	94907222	94910588	downstream	NM_017948	NOL8	nucleolar protein 8 isoform a	2.56463	2.56463	1.35875	up	chr9	-	95059639	95087876
ENST00000431171	RP11-125I23.3	2.01935	2.01935	1.01389	up	GENCODE	580	chr13	+	27947484	27948503	upstream	NM_000982	RPL21	60S ribosomal protein L21	2.15331	2.15331	1.10656	up	chr13	+	27825691	27830702
ENST00000432133	AC007556.3	2.74502	-2.74502	-1.45682	down	GENCODE	307	chr2	+	169957252	169957720	upstream	ENST00000412271	DHRS9	dehydrogenase/reductase (SDR family) member 9 [Source:HGNC Symbol;Acc:16888]	2.83205	-2.83205	-1.50184	down	chr2	+	169937616	169952677
ENST00000432133	AC007556.3	2.74502	-2.74502	-1.45682	down	GENCODE	307	chr2	+	169957252	169957720	upstream	NM_001171631	NOSTRIN	nostrin isoform 4	2.55064	2.55064	1.35086	up	chr2	+	169643048	169721849
ENST00000432358	RP11-732M18.3	6.44579	-6.44579	-2.68836	down	GENCODE	424	chr6	+	158703294	158733390	upstream	NM_207118	GTF2H5	general transcription factor IIH subunit 5	2.1727	2.1727	1.11949	up	chr6	+	158589378	158620376
ENST00000432413	AC007879.5	4.49304	4.49304	2.16769	up	GENCODE	581	chr2	-	208104587	208124809	downstream	NM_003709	KLF7	Krueppel-like factor 7	2.22901	2.22901	1.1564	up	chr2	-	207945528	208030614
ENST00000433036	AC133528.2	2.37398	-2.37398	-1.24731	down	GENCODE	415	chr2	+	242629828	242633704	upstream	NM_012145	DTYMK	thymidylate kinase isoform 1	2.15714	2.15714	1.10912	up	chr2	-	242615156	242626383
ENST00000434311	RP5-1068B5.3	2.69182	2.69182	1.42858	up	GENCODE	478	chr1	-	229576030	229576767	downstream	NM_006542	SPHAR	protein SPHAR	2.05591	2.05591	1.03978	up	chr1	+	229440128	229441250
ENST00000434944	LINC00475	2.27987	2.27987	1.18895	up	GENCODE	796	chr9	+	94914875	94920770	downstream	NM_001012267	CENPP	centromere protein P	2.52826	2.52826	1.33815	up	chr9	+	95087740	95377437
ENST00000434944	LINC00475	2.27987	2.27987	1.18895	up	GENCODE	796	chr9	+	94914875	94920770	downstream	NM_013417	IARS	isoleucine--tRNA ligase, cytoplasmic	2.84003	-2.84003	-1.5059	down	chr9	-	94972624	95055972
ENST00000434944	LINC00475	2.27987	2.27987	1.18895	up	GENCODE	796	chr9	+	94914875	94920770	downstream	NM_014057	OGN	mimecan preproprotein	2.59271	2.59271	1.37446	up	chr9	-	95146248	95166937
ENST00000434944	LINC00475	2.27987	2.27987	1.18895	up	GENCODE	796	chr9	+	94914875	94920770	downstream	NM_017948	NOL8	nucleolar protein 8 isoform a	2.56463	2.56463	1.35875	up	chr9	-	95059639	95087876
ENST00000434990	AC007040.8	2.74346	2.74346	1.456	up	GENCODE	570	chr2	-	71229660	71291873	downstream	NM_015717	CD207	C-type lectin domain family 4 member K	3.81412	-3.81412	-1.93135	down	chr2	-	71057342	71062953
ENST00000434990	AC007040.8	2.74346	2.74346	1.456	up	GENCODE	570	chr2	-	71229660	71291873	downstream	NM_017482	ADD2	beta-adducin isoform b	2.01166	-2.01166	-1.00838	down	chr2	-	70902215	70995375
ENST00000435692	AC009299.2	3.0499	-3.0499	-1.60876	down	GENCODE	481	chr2	-	162102757	162107557	upstream	NM_006593	TBR1	T-box brain protein 1	2.13566	2.13566	1.09468	up	chr2	+	162272619	162281573
ENST00000435813	RP11-346D6.6	10.6162	10.6162	3.40819	up	GENCODE	972	chr10	-	54210636	54215032	downstream	NM_012242	DKK1	dickkopf-related protein 1 precursor	4.67172	4.67172	2.22395	up	chr10	+	54074040	54077417
ENST00000436739	RP5-858B6.1	2.39879	-2.39879	-1.2623	down	GENCODE	311	chr1	-	230959386	230960453	upstream	NM_001122835	TTC13	tetratricopeptide repeat protein 13 isoform b	2.13399	-2.13399	-1.09355	down	chr1	-	231041986	231114618
ENST00000436739	RP5-858B6.1	2.39879	-2.39879	-1.2623	down	GENCODE	311	chr1	-	230959386	230960453	upstream	NM_001136495	C1orf198	uncharacterized protein C1orf198 isoform 3	2.25374	-2.25374	-1.17232	down	chr1	-	230972864	230991782
ENST00000436739	RP5-858B6.1	2.39879	-2.39879	-1.2623	down	GENCODE	311	chr1	-	230959386	230960453	upstream	NM_032800	C1orf198	uncharacterized protein C1orf198 isoform 1	2.54778	-2.54778	-1.34924	down	chr1	-	230972864	231004302
ENST00000436739	RP5-858B6.1	2.39879	-2.39879	-1.2623	down	GENCODE	311	chr1	-	230959386	230960453	upstream	NM_198552	FAM89A	protein FAM89A	2.11365	-2.11365	-1.07973	down	chr1	-	231154703	231175995
ENST00000436955	GS1-204I12.1	7.45051	7.45051	2.89734	up	GENCODE	642	chr1	-	185576315	185597659	upstream	NM_031935	HMCN1	hemicentin-1 precursor	2.61071	2.61071	1.38444	up	chr1	+	185703682	186160085
ENST00000438322	LINC00475	3.33931	3.33931	1.73955	up	GENCODE	424	chr9	+	94903877	94907392	downstream	NM_001012267	CENPP	centromere protein P	2.52826	2.52826	1.33815	up	chr9	+	95087740	95377437
ENST00000438322	LINC00475	3.33931	3.33931	1.73955	up	GENCODE	424	chr9	+	94903877	94907392	downstream	NM_013417	IARS	isoleucine--tRNA ligase, cytoplasmic	2.84003	-2.84003	-1.5059	down	chr9	-	94972624	95055972
ENST00000438322	LINC00475	3.33931	3.33931	1.73955	up	GENCODE	424	chr9	+	94903877	94907392	downstream	NM_014057	OGN	mimecan preproprotein	2.59271	2.59271	1.37446	up	chr9	-	95146248	95166937
ENST00000438322	LINC00475	3.33931	3.33931	1.73955	up	GENCODE	424	chr9	+	94903877	94907392	downstream	NM_017948	NOL8	nucleolar protein 8 isoform a	2.56463	2.56463	1.35875	up	chr9	-	95059639	95087876
ENST00000439184	RP11-297H3.3	2.7363	2.7363	1.45222	up	GENCODE	760	chr1	+	170143543	170210428	upstream	NM_181093	SCYL3	protein-associating with the carboxyl-terminal domain of ezrin isoform 2	3.09817	-3.09817	-1.63142	down	chr1	-	169822214	169863100
ENST00000439703	RP11-417E7.1	10.0748	10.0748	3.33268	up	GENCODE	647	chr6	-	169558186	169563019	upstream	NM_003247	THBS2	thrombospondin-2 precursor	2.27937	2.27937	1.18863	up	chr6	-	169615874	169654137
ENST00000440074	RP11-89N17.3	2.05695	-2.05695	-1.04051	down	GENCODE	380	chr7	-	33908112	33913843	upstream	ENST00000297161	BMPER	BMP binding endothelial regulator [Source:HGNC Symbol;Acc:24154]	2.53226	-2.53226	-1.34042	down	chr7	+	33944522	34195484
ENST00000440668	AC104777.4	2.79305	-2.79305	-1.48184	down	GENCODE	739	chr2	+	151468894	151491630	upstream	NM_005168	RND3	rho-related GTP-binding protein RhoE precursor	2.11589	-2.11589	-1.08126	down	chr2	-	151324709	151344209
ENST00000440802	AC097532.2	2.63124	-2.63124	-1.39574	down	GENCODE	322	chr2	-	133043367	133051950	upstream	NM_001508	GPR39	G-protein coupled receptor 39	2.11488	2.11488	1.08058	up	chr2	+	133174146	133404169
ENST00000441600	RP11-443P15.2	10.6319	-10.6319	-3.41032	down	GENCODE	330	chr3	+	185693831	185697621	downstream	NM_004454	ETV5	ETS translocation variant 5	3.24368	-3.24368	-1.69763	down	chr3	-	185764105	185826901
ENST00000442852	XXbac-BPG27H4.8	2.879	-2.879	-1.52557	down	GENCODE	799	chr6	-	30807302	30815936	downstream	NM_003897	IER3	radiation-inducible immediate-early gene IEX-1	2.00706	-2.00706	-1.00509	down	chr6	-	30710975	30712327
ENST00000442852	XXbac-BPG27H4.8	2.879	-2.879	-1.52557	down	GENCODE	799	chr6	-	30807302	30815936	upstream	NM_001198815	MUC22	mucin-22 precursor	2.90667	-2.90667	-1.53937	down	chr6	+	30973728	31003179
ENST00000443636	RP11-372M18.2	2.19692	-2.19692	-1.13548	down	GENCODE	727	chr1	+	209541006	209553035	downstream	NM_001104548	MIR205HG	uncharacterized protein LOC642587	2.29582	2.29582	1.19901	up	chr1	+	209602167	209605892
ENST00000443802	RP4-665J23.1	2.53658	2.53658	1.34289	up	GENCODE	712	chr1	-	91297425	91317207	upstream	NM_016620	ZNF644	zinc finger protein 644 isoform 2	2.11733	2.11733	1.08225	up	chr1	-	91380856	91487065
ENST00000444125	RP11-65J3.1	2.93172	2.93172	1.55175	up	GENCODE	783	chr9	+	132099157	132109743	upstream	NM_203434	IER5L	immediate early response gene 5-like protein	2.49508	2.49508	1.31909	up	chr9	-	131937830	131940540
ENST00000444586	RP3-495K2.3	4.77358	-4.77358	-2.25507	down	GENCODE	914	chr6	-	169362704	169364436	upstream	NM_003247	THBS2	thrombospondin-2 precursor	2.27937	2.27937	1.18863	up	chr6	-	169615874	169654137
ENST00000444691	RP11-432N13.4	2.45798	2.45798	1.29748	up	GENCODE	241	chrX	-	134812380	134814989	upstream	NM_001007551	CT45A5	cancer/testis antigen family 45 member A5	7.7719	-7.7719	-2.95827	down	chrX	-	134945650	134953994
ENST00000444747	LINC00469	2.66423	-2.66423	-1.41372	down	GENCODE	1585	chr17	-	71745408	71819972	downstream	NM_001144952	SDK2	protein sidekick-2 precursor	3.50043	-3.50043	-1.80753	down	chr17	-	71330522	71640227
ENST00000444755	SEPT7P2	5.69604	-5.69604	-2.50996	down	GENCODE	505	chr7	-	45763378	45767909	upstream	NM_001013398	IGFBP3	insulin-like growth factor-binding protein 3 isoform a precursor	2.97304	-2.97304	-1.57194	down	chr7	-	45951843	45960871
ENST00000445814	XIST	3.65665	-3.65665	-1.87052	down	GENCODE	437	chrX	-	73047635	73051045	downstream	NM_001039840	CHIC1	cysteine-rich hydrophobic domain 1 protein	2.13071	-2.13071	-1.09133	down	chrX	+	72782983	72906937
ENST00000445865	AC007880.1	13.1104	-13.1104	-3.71264	down	GENCODE	1977	chr2	-	65073263	65090760	upstream	NM_003038	SLC1A4	neutral amino acid transporter A isoform 1	3.88725	-3.88725	-1.95875	down	chr2	+	65216494	65251000
ENST00000446964	RP11-1L9.1	2.92384	2.92384	1.54787	up	GENCODE	453	chrX	+	13395306	13421138	downstream	NM_015507	EGFL6	epidermal growth factor-like protein 6 isoform 1 precursor	2.16634	-2.16634	-1.11526	down	chrX	+	13587693	13651694
ENST00000447315	RP11-552E20.4	2.57211	-2.57211	-1.36295	down	GENCODE	824	chr6	-	40326482	40337213	upstream	NM_020737	LRFN2	leucine-rich repeat and fibronectin type-III domain-containing protein 2 precursor	3.74579	-3.74579	-1.90527	down	chr6	-	40359372	40555126
ENST00000447728	RP11-204E9.1	2.62062	-2.62062	-1.38991	down	GENCODE	543	chr6	-	21522706	21524003	upstream	NM_003107	SOX4	transcription factor SOX-4	2.58539	2.58539	1.37038	up	chr6	+	21593971	21598849
ENST00000447961	RP5-886K2.3	2.4647	-2.4647	-1.30141	down	GENCODE	459	chr1	-	24098100	24098887	downstream	NM_001143778	ASAP3	arf-GAP with SH3 domain, ANK repeat and PH domain-containing protein 3 isoform b	2.07966	2.07966	1.05635	up	chr1	-	23755055	23810750
ENST00000447961	RP5-886K2.3	2.4647	-2.4647	-1.30141	down	GENCODE	459	chr1	-	24098100	24098887	downstream	NM_002167	ID3	DNA-binding protein inhibitor ID-3	2.08033	2.08033	1.05681	up	chr1	-	23884420	23886285
ENST00000447961	RP5-886K2.3	2.4647	-2.4647	-1.30141	down	GENCODE	459	chr1	-	24098100	24098887	downstream	NM_017707	ASAP3	arf-GAP with SH3 domain, ANK repeat and PH domain-containing protein 3 isoform a	3.94292	-3.94292	-1.97926	down	chr1	-	23755055	23810750
ENST00000447961	RP5-886K2.3	2.4647	-2.4647	-1.30141	down	GENCODE	459	chr1	-	24098100	24098887	upstream	NM_001191006	SRSF10	serine/arginine-rich splicing factor 10 isoform 4	4.38389	4.38389	2.13221	up	chr1	-	24292936	24306953
ENST00000447961	RP5-886K2.3	2.4647	-2.4647	-1.30141	down	GENCODE	459	chr1	-	24098100	24098887	upstream	NM_001841	CNR2	cannabinoid receptor 2	2.57613	-2.57613	-1.36521	down	chr1	-	24200459	24239817
ENST00000448600	RP11-445N18.4	2.23529	-2.23529	-1.16046	down	GENCODE	442	chr10	-	45595702	45602526	downstream	NM_006963	ZNF22	zinc finger protein 22	2.38244	2.38244	1.25244	up	chr10	+	45496272	45500777
ENST00000448672	AC068492.1	2.40934	-2.40934	-1.26864	down	GENCODE	469	chr2	+	136835461	136836083	downstream	NM_003467	CXCR4	C-X-C chemokine receptor type 4 isoform b	4.08599	4.08599	2.03068	up	chr2	-	136871918	136875725
ENST00000448672	AC068492.1	2.40934	-2.40934	-1.26864	down	GENCODE	469	chr2	+	136835461	136836083	upstream	NM_001349	DARS	aspartate--tRNA ligase, cytoplasmic	2.06515	2.06515	1.04625	up	chr2	-	136664253	136743222
ENST00000448718	GAS5	2.58345	-2.58345	-1.3693	down	GENCODE	565	chr1	-	173833038	173836181	downstream	NM_198493	ANKRD45	ankyrin repeat domain-containing protein 45	2.12246	2.12246	1.08574	up	chr1	-	173577474	173639001
ENST00000448718	GAS5	2.58345	-2.58345	-1.3693	down	GENCODE	565	chr1	-	173833038	173836181	upstream	NM_172071	RC3H1	roquin	2.56797	2.56797	1.36063	up	chr1	-	173900351	173962210
ENST00000448948	RP1-122K4.2	2.3544	2.3544	1.23536	up	GENCODE	696	chrX	+	13973511	13982023	upstream	NM_001001995	GPM6B	neuronal membrane glycoprotein M6-b isoform 1	7.53996	7.53996	2.91456	up	chrX	-	13789061	13835314
ENST00000448948	RP1-122K4.2	2.3544	2.3544	1.23536	up	GENCODE	696	chrX	+	13973511	13982023	upstream	NM_005278	GPM6B	neuronal membrane glycoprotein M6-b isoform 3	9.68555	9.68555	3.27583	up	chrX	-	13792092	13835314
ENST00000449954	AL078621.3	9.24871	-9.24871	-3.20925	down	GENCODE	745	chr2	+	114270039	114273062	upstream	NM_013952	PAX8	paired box protein Pax-8 isoform PAX8C	2.94719	-2.94719	-1.55934	down	chr2	-	113973573	114036498
ENST00000449954	AL078621.3	9.24871	-9.24871	-3.20925	down	GENCODE	745	chr2	+	114270039	114273062	upstream	NM_172003	CBWD2	COBW domain-containing protein 2	2.01318	2.01318	1.00948	up	chr2	+	114195267	114253781
ENST00000450216	CTA-150C2.13	19.0975	-19.0975	-4.25531	down	GENCODE	678	chr22	+	39317231	39320713	downstream	ENST00000216099	APOBEC3D	apolipoprotein B mRNA editing enzyme, catalytic polypeptide-like 3D [Source:HGNC Symbol;Acc:17354]	7.84714	7.84714	2.97217	up	chr22	+	39417117	39429256
ENST00000450216	CTA-150C2.13	19.0975	-19.0975	-4.25531	down	GENCODE	678	chr22	+	39317231	39320713	downstream	NM_181773	APOBEC3H	DNA dC->dU-editing enzyme APOBEC-3H isoform 2	2.6504	2.6504	1.40621	up	chr22	+	39493228	39500072
ENST00000450216	CTA-150C2.13	19.0975	-19.0975	-4.25531	down	GENCODE	678	chr22	+	39317231	39320713	upstream	NM_014293	NPTXR	neuronal pentraxin receptor	2.44299	-2.44299	-1.28865	down	chr22	-	39214455	39240017
ENST00000450586	RP5-998H6.2	4.74569	4.74569	2.24662	up	GENCODE	2137	chr20	-	44797042	44799876	downstream	NM_080603	ZSWIM1	zinc finger SWIM domain-containing protein 1	3.23342	-3.23342	-1.69306	down	chr20	+	44509847	44513905
ENST00000451392	LINC00607	3.19248	-3.19248	-1.67468	down	GENCODE	581	chr2	-	216506490	216696313	upstream	NM_021141	XRCC5	X-ray repair cross-complementing protein 5	2.32741	2.32741	1.21872	up	chr2	+	216974019	217071016
ENST00000451410	LINC00307	2.27279	-2.27279	-1.18446	down	GENCODE	424	chr21	-	31581468	31584101	upstream	NM_203405	KRTAP26-1	keratin-associated protein 26-1	5.18831	-5.18831	-2.37526	down	chr21	-	31691449	31692607
ENST00000451690	RP11-139E24.1	2.88894	-2.88894	-1.53054	down	GENCODE	276	chr1	-	192906429	192917387	upstream	NM_016066	GLRX2	glutaredoxin 2 isoform 1	2.54514	-2.54514	-1.34775	down	chr1	-	193065594	193075244
ENST00000451869	RP1-241P17.1	3.77404	-3.77404	-1.91611	down	GENCODE	444	chrX	+	114957296	114959381	upstream	NM_001136025	PLS3	plastin-3 isoform 1	2.68443	2.68443	1.42461	up	chrX	+	114827818	114885179
ENST00000452024	RP11-354K1.2	2.31268	2.31268	1.20957	up	GENCODE	585	chr1	+	211809247	211816209	downstream	NM_002497	NEK2	serine/threonine-protein kinase Nek2 isoform 1	2.19282	2.19282	1.13279	up	chr1	-	211836113	211848972
ENST00000452618	RP11-306I1.2	3.17598	-3.17598	-1.6672	down	GENCODE	492	chr1	+	165567699	165592568	upstream	ENST00000342310	LMX1A	LIM homeobox transcription factor 1, alpha [Source:HGNC Symbol;Acc:6653]	2.30135	-2.30135	-1.20248	down	chr1	-	165171103	165325952
ENST00000452618	RP11-306I1.2	3.17598	-3.17598	-1.6672	down	GENCODE	492	chr1	+	165567699	165592568	upstream	NM_006917	RXRG	retinoic acid receptor RXR-gamma isoform a	2.04967	-2.04967	-1.03539	down	chr1	-	165370158	165414592
ENST00000454444	AC007879.4	2.06378	2.06378	1.04529	up	GENCODE	551	chr2	+	208091672	208093032	upstream	NM_003709	KLF7	Krueppel-like factor 7	2.22901	2.22901	1.1564	up	chr2	-	207945528	208030614
ENST00000454672	RP11-463P17.1	2.26176	-2.26176	-1.17745	down	GENCODE	599	chr10	-	48324787	48332197	upstream	ENST00000224600	RBP3	retinol binding protein 3, interstitial [Source:HGNC Symbol;Acc:9921]	4.32728	-4.32728	-2.11346	down	chr10	-	48381486	48390991
ENST00000454897	AC073130.1	2.9361	-2.9361	-1.5539	down	GENCODE	587	chr7	-	115917056	115926705	downstream	NM_152829	TES	testin isoform 2	4.46126	-4.46126	-2.15745	down	chr7	+	115863004	115898837
ENST00000454897	AC073130.1	2.9361	-2.9361	-1.5539	down	GENCODE	587	chr7	-	115917056	115926705	upstream	NM_001172895	CAV1	caveolin-1 isoform beta	3.89041	3.89041	1.95992	up	chr7	+	116165062	116201239
ENST00000454897	AC073130.1	2.9361	-2.9361	-1.5539	down	GENCODE	587	chr7	-	115917056	115926705	upstream	NM_001753	CAV1	caveolin-1 isoform alpha	2.16621	2.16621	1.11518	up	chr7	+	116164838	116201239
ENST00000455028	AF015262.2	2.06005	-2.06005	-1.04268	down	GENCODE	698	chr21	+	36508934	36511519	upstream	ENST00000437180	RUNX1	runt-related transcription factor 1 [Source:HGNC Symbol;Acc:10471]	2.12038	2.12038	1.08432	up	chr21	-	36160097	36421595
ENST00000455295	RP11-277L2.2	2.01983	-2.01983	-1.01423	down	GENCODE	390	chr1	+	149576471	149591238	downstream	ENST00000331380	HIST2H2AC	histone cluster 2, H2ac [Source:HGNC Symbol;Acc:4738]	2.87247	2.87247	1.52229	up	chr1	+	149858524	149858961
ENST00000455295	RP11-277L2.2	2.01983	-2.01983	-1.01423	down	GENCODE	390	chr1	+	149576471	149591238	downstream	NM_000566	FCGR1A	high affinity immunoglobulin gamma Fc receptor I precursor	2.65948	-2.65948	-1.41114	down	chr1	+	149754249	149764074
ENST00000455541	AC016700.2	2.38293	-2.38293	-1.25274	down	GENCODE	448	chr2	+	70316852	70323232	upstream	NM_002357	MXD1	max dimerization protein 1 isoform 1	4.31783	-4.31783	-2.1103	down	chr2	+	70142172	70170076
ENST00000455626	AC107622.1	2.47513	2.47513	1.3075	up	GENCODE	2041	chr3	+	20383959	20392420	upstream	NM_001012413	SGOL1	shugoshin-like 1 isoform C1	2.15653	2.15653	1.10871	up	chr3	-	20209935	20227698
ENST00000456414	RP5-1086K13.1	2.88002	2.88002	1.52608	up	GENCODE	2295	chr1	-	117035644	117041834	upstream	NM_001779	CD58	lymphocyte function-associated antigen 3 isoform 1	2.19819	2.19819	1.13631	up	chr1	-	117057155	117113715
ENST00000456812	GAS5	2.15159	-2.15159	-1.1054	down	GENCODE	723	chr1	-	173833038	173836181	downstream	NM_198493	ANKRD45	ankyrin repeat domain-containing protein 45	2.12246	2.12246	1.08574	up	chr1	-	173577474	173639001
ENST00000456812	GAS5	2.15159	-2.15159	-1.1054	down	GENCODE	723	chr1	-	173833038	173836181	upstream	NM_172071	RC3H1	roquin	2.56797	2.56797	1.36063	up	chr1	-	173900351	173962210
ENST00000457991	RP11-277L2.2	2.16225	-2.16225	-1.11254	down	GENCODE	603	chr1	+	149605700	149616657	downstream	ENST00000331380	HIST2H2AC	histone cluster 2, H2ac [Source:HGNC Symbol;Acc:4738]	2.87247	2.87247	1.52229	up	chr1	+	149858524	149858961
ENST00000457991	RP11-277L2.2	2.16225	-2.16225	-1.11254	down	GENCODE	603	chr1	+	149605700	149616657	downstream	NM_000566	FCGR1A	high affinity immunoglobulin gamma Fc receptor I precursor	2.65948	-2.65948	-1.41114	down	chr1	+	149754249	149764074
ENST00000466730	ABCA17P	2.74553	-2.74553	-1.45709	down	GENCODE	466	chr16	+	2392979	2411513	downstream	ENST00000567119	CEMP1	cementum protein 1 [Source:HGNC Symbol;Acc:32553]	2.54244	-2.54244	-1.34622	down	chr16	-	2580035	2581409
ENST00000468396	ZNF542	2.57828	-2.57828	-1.36641	down	GENCODE	980	chr19	+	56879541	56888577	downstream	NM_001005850	ZNF835	zinc finger protein 835	2.17928	-2.17928	-1.12385	down	chr19	-	57174019	57183123
ENST00000469014	TCAM1P	3.11514	-3.11514	-1.6393	down	GENCODE	478	chr17	+	61926672	61936914	downstream	NM_001433	ERN1	serine/threonine-protein kinase/endoribonuclease IRE1 precursor	2.5197	-2.5197	-1.33325	down	chr17	-	62120389	62207502
ENST00000469014	TCAM1P	3.11514	-3.11514	-1.6393	down	GENCODE	478	chr17	+	61926672	61936914	downstream	NM_002059	GH2	growth hormone variant isoform 1 precursor	3.2936	-3.2936	-1.71967	down	chr17	-	61957571	61959302
ENST00000469014	TCAM1P	3.11514	-3.11514	-1.6393	down	GENCODE	478	chr17	+	61926672	61936914	downstream	NM_022644	CSH2	chorionic somatomammotropin hormone 2 isoform 2 precursor	2.24093	-2.24093	-1.16409	down	chr17	-	61949371	61951089
ENST00000472856	SOX2-OT	2.00621	2.00621	1.00448	up	GENCODE	454	chr3	+	181281497	181389529	downstream	NM_003106	SOX2	transcription factor SOX-2	2.73218	2.73218	1.45005	up	chr3	+	181429711	181432223
ENST00000473756	CTD-2021J15.2	6.86563	6.86563	2.77939	up	GENCODE	962	chr3	+	98699901	98701940	upstream	NM_080927	DCBLD2	discoidin, CUB and LCCL domain-containing protein 2 precursor	2.82816	2.82816	1.49987	up	chr3	-	98514813	98620533
ENST00000478294	RP13-463N16.6	4.58191	4.58191	2.19595	up	GENCODE	697	chr10	-	5636953	5638081	downstream	NM_005863	NET1	neuroepithelial cell-transforming gene 1 protein isoform 2	2.46155	2.46155	1.29957	up	chr10	+	5488513	5501019
ENST00000478294	RP13-463N16.6	4.58191	4.58191	2.19595	up	GENCODE	697	chr10	-	5636953	5638081	upstream	ENST00000380191	GDI2	GDP dissociation inhibitor 2 [Source:HGNC Symbol;Acc:4227]	2.20765	2.20765	1.14251	up	chr10	-	5807185	5855512
ENST00000485035	SOX2-OT	2.60741	2.60741	1.38262	up	GENCODE	561	chr3	+	181328328	181417668	downstream	NM_003106	SOX2	transcription factor SOX-2	2.73218	2.73218	1.45005	up	chr3	+	181429711	181432223
ENST00000485347	RP11-889D3.1	2.36341	-2.36341	-1.24087	down	GENCODE	429	chr3	-	55200937	55209760	downstream	NM_020678	LRTM1	leucine-rich repeat and transmembrane domain-containing protein 1 precursor	10.66	-10.66	-3.41414	down	chr3	-	54952380	54962072
ENST00000490001	RP11-416O18.1	3.66007	-3.66007	-1.87187	down	GENCODE	949	chr3	+	181670160	181718050	upstream	NM_003106	SOX2	transcription factor SOX-2	2.73218	2.73218	1.45005	up	chr3	+	181429711	181432223
ENST00000499203	CTB-131B5.4	5.11599	-5.11599	-2.35501	down	GENCODE	2769	chr5	-	139482506	139487228	downstream	NM_032289	PSD2	PH and SEC7 domain-containing protein 2	4.06257	4.06257	2.02239	up	chr5	+	139175405	139224048
ENST00000499481	RP11-620J15.2	2.97075	-2.97075	-1.57083	down	GENCODE	3507	chr12	-	58263617	58290265	downstream	NM_001111270	ARHGEF25	rho guanine nucleotide exchange factor 25 isoform 3	2.05412	-2.05412	-1.03852	down	chr12	+	58003962	58011028
ENST00000499481	RP11-620J15.2	2.97075	-2.97075	-1.57083	down	GENCODE	3507	chr12	-	58263617	58290265	downstream	NM_004984	KIF5A	kinesin heavy chain isoform 5A	2.14289	-2.14289	-1.09956	down	chr12	+	57943846	57978554
ENST00000499732	NEAT1	2.26554	-2.26554	-1.17985	down	GENCODE	1745	chr11	+	65190244	65192232	downstream	NM_032223	PCNXL3	pecanex-like protein 3	2.11115	2.11115	1.07803	up	chr11	+	65383782	65404910
ENST00000499732	NEAT1	2.26554	-2.26554	-1.17985	down	GENCODE	1745	chr11	+	65190244	65192232	upstream	NM_001077241	SLC25A45	solute carrier family 25 member 45 isoform b	2.70283	-2.70283	-1.43447	down	chr11	-	65142662	65150142
ENST00000499732	NEAT1	2.26554	-2.26554	-1.17985	down	GENCODE	1745	chr11	+	65190244	65192232	upstream	NM_172230	SYVN1	E3 ubiquitin-protein ligase synoviolin isoform b precursor	3.0368	-3.0368	-1.60255	down	chr11	-	64894750	64902003
ENST00000501718	RP11-700H6.1	2.01855	-2.01855	-1.01332	down	GENCODE	2054	chr17	-	49012349	49022074	downstream	NM_016424	LUC7L3	luc7-like protein 3	2.09165	2.09165	1.06464	up	chr17	+	48796925	48830072
ENST00000501937	CTC-205M6.2	3.50303	-3.50303	-1.8086	down	GENCODE	1809	chr5	+	180258364	180262678	downstream	ENST00000327705	BTNL9	butyrophilin-like 9 [Source:HGNC Symbol;Acc:24176]	2.20134	-2.20134	-1.13838	down	chr5	+	180467224	180488523
ENST00000501937	CTC-205M6.2	3.50303	-3.50303	-1.8086	down	GENCODE	1809	chr5	+	180258364	180262678	downstream	NM_001159707	BTNL8	butyrophilin-like protein 8 isoform 3 precursor	2.00029	-2.00029	-1.00021	down	chr5	+	180326076	180377906
ENST00000502027	RP11-358M11.2	2.24324	-2.24324	-1.16558	down	GENCODE	2141	chr15	+	57596922	57599956	downstream	ENST00000281282	CGNL1	cingulin-like 1 [Source:HGNC Symbol;Acc:25931]	3.27307	-3.27307	-1.71065	down	chr15	+	57668702	57842925
ENST00000502027	RP11-358M11.2	2.24324	-2.24324	-1.16558	down	GENCODE	2141	chr15	+	57596922	57599956	downstream	NM_152451	MYZAP	myocardium-enriched Zo-associated protein isoform 2	2.0362	-2.0362	-1.02588	down	chr15	+	57884101	57977562
ENST00000503145	CTD-2308B18.3	2.40982	2.40982	1.26893	up	GENCODE	797	chr5	-	123828467	123872041	upstream	NM_020747	ZNF608	zinc finger protein 608	2.51226	2.51226	1.32899	up	chr5	-	123972609	124080805
ENST00000504402	RP11-367J11.3	6.64452	-6.64452	-2.73217	down	GENCODE	292	chr4	-	7096297	7105056	downstream	NM_001113363	TBC1D14	TBC1 domain family member 14 isoform b	3.80143	-3.80143	-1.92654	down	chr4	+	6988888	7034845
ENST00000507983	APOC1P1	2.15856	-2.15856	-1.11007	down	GENCODE	630	chr19	+	45430060	45434643	downstream	NM_000483	APOC2	apolipoprotein C-II precursor	4.92942	-4.92942	-2.30142	down	chr19	+	45449238	45452822
ENST00000507983	APOC1P1	2.15856	-2.15856	-1.11007	down	GENCODE	630	chr19	+	45430060	45434643	upstream	ENST00000252491	APOC1	apolipoprotein C-I [Source:HGNC Symbol;Acc:607]	2.35738	-2.35738	-1.23718	down	chr19	+	45417920	45422606
ENST00000507983	APOC1P1	2.15856	-2.15856	-1.11007	down	GENCODE	630	chr19	+	45430060	45434643	upstream	NM_000041	APOE	apolipoprotein E precursor	2.64237	2.64237	1.40183	up	chr19	+	45409038	45412650
ENST00000507983	APOC1P1	2.15856	-2.15856	-1.11007	down	GENCODE	630	chr19	+	45430060	45434643	upstream	NM_001130852	CBLC	signal transduction protein CBL-C isoform 2	2.2137	-2.2137	-1.14646	down	chr19	+	45281125	45303903
ENST00000507989	RP11-661C8.2	2.17843	-2.17843	-1.12329	down	GENCODE	559	chr5	+	946429	956635	downstream	ENST00000324642	SLC6A18	solute carrier family 6, member 18 [Source:HGNC Symbol;Acc:26441]	2.43336	2.43336	1.28295	up	chr5	+	1225469	1246304
ENST00000507989	RP11-661C8.2	2.17843	-2.17843	-1.12329	down	GENCODE	559	chr5	+	946429	956635	downstream	NM_001003841	SLC6A19	sodium-dependent neutral amino acid transporter B(0)AT1	2.1769	-2.1769	-1.12228	down	chr5	+	1201709	1225230
ENST00000508188	RP11-1379J22.5	2.66319	-2.66319	-1.41315	down	GENCODE	429	chr5	+	179084762	179085482	downstream	NM_001142299	SQSTM1	sequestosome-1 isoform 2	6.01443	-6.01443	-2.58843	down	chr5	+	179234002	179265077
ENST00000508188	RP11-1379J22.5	2.66319	-2.66319	-1.41315	down	GENCODE	429	chr5	+	179084762	179085482	downstream	NM_003900	SQSTM1	sequestosome-1 isoform 1	6.2374	-6.2374	-2.64095	down	chr5	+	179247841	179265077
ENST00000509363	RP11-1101H11.1	5.05587	-5.05587	-2.33796	down	GENCODE	431	chr5	+	177109294	177140970	downstream	ENST00000308304	PROP1	PROP paired-like homeobox 1 [Source:HGNC Symbol;Acc:9455]	2.90327	2.90327	1.53768	up	chr5	-	177419235	177423243
ENST00000509363	RP11-1101H11.1	5.05587	-5.05587	-2.33796	down	GENCODE	431	chr5	+	177109294	177140970	upstream	NM_000505	F12	coagulation factor XII precursor	2.87436	2.87436	1.52324	up	chr5	-	176829138	176836577
ENST00000509363	RP11-1101H11.1	5.05587	-5.05587	-2.33796	down	GENCODE	431	chr5	+	177109294	177140970	upstream	NM_004395	DBN1	drebrin isoform a	3.18493	3.18493	1.67126	up	chr5	-	176883613	176900694
ENST00000509363	RP11-1101H11.1	5.05587	-5.05587	-2.33796	down	GENCODE	431	chr5	+	177109294	177140970	upstream	NM_007255	B4GALT7	beta-1,4-galactosyltransferase 7	2.16448	-2.16448	-1.11402	down	chr5	+	177027118	177037346
ENST00000510150	CTD-2532K18.2	3.32601	-3.32601	-1.73379	down	GENCODE	287	chr5	+	174247029	174253327	upstream	NM_002449	MSX2	homeobox protein MSX-2	2.35088	-2.35088	-1.2332	down	chr5	+	174151574	174157902
ENST00000510242	RP11-284A20.2	3.2467	3.2467	1.69897	up	GENCODE	943	chr5	-	124204664	124205607	downstream	NM_020747	ZNF608	zinc finger protein 608	2.51226	2.51226	1.32899	up	chr5	-	123972609	124080805
ENST00000510332	RP11-20I20.2	2.27525	-2.27525	-1.18603	down	GENCODE	383	chr4	+	1126096	1126765	upstream	NM_005255	GAK	cyclin-G-associated kinase	3.5302	-3.5302	-1.81975	down	chr4	-	843064	926174
ENST00000510692	RP11-423H2.1	2.21528	2.21528	1.14749	up	GENCODE	551	chr5	+	177259752	177309517	downstream	ENST00000308304	PROP1	PROP paired-like homeobox 1 [Source:HGNC Symbol;Acc:9455]	2.90327	2.90327	1.53768	up	chr5	-	177419235	177423243
ENST00000510692	RP11-423H2.1	2.21528	2.21528	1.14749	up	GENCODE	551	chr5	+	177259752	177309517	downstream	NM_015111	N4BP3	NEDD4-binding protein 3	2.58776	-2.58776	-1.3717	down	chr5	+	177540555	177553107
ENST00000510692	RP11-423H2.1	2.21528	2.21528	1.14749	up	GENCODE	551	chr5	+	177259752	177309517	upstream	NM_007255	B4GALT7	beta-1,4-galactosyltransferase 7	2.16448	-2.16448	-1.11402	down	chr5	+	177027118	177037346
ENST00000513915	RP11-257I8.2	3.07756	-3.07756	-1.62179	down	GENCODE	118	chr5	+	124372523	124377932	upstream	NM_020747	ZNF608	zinc finger protein 608	2.51226	2.51226	1.32899	up	chr5	-	123972609	124080805
ENST00000513926	RP11-254I22.2	2.16597	-2.16597	-1.11501	down	GENCODE	406	chr5	+	95583479	95614455	upstream	ENST00000237853	ELL2	elongation factor, RNA polymerase II, 2 [Source:HGNC Symbol;Acc:17064]	3.7359	3.7359	1.90146	up	chr5	-	95220801	95297775
ENST00000514468	RP11-893F2.6	4.37782	4.37782	2.13021	up	GENCODE	455	chr17	+	48292054	48292781	upstream	ENST00000434704	DLX3	distal-less homeobox 3 [Source:HGNC Symbol;Acc:2916]	2.03351	2.03351	1.02398	up	chr17	-	48067368	48072588
ENST00000514468	RP11-893F2.6	4.37782	4.37782	2.13021	up	GENCODE	455	chr17	+	48292054	48292781	upstream	NM_000088	COL1A1	collagen alpha-1(I) chain preproprotein	2.49696	2.49696	1.32017	up	chr17	-	48261456	48279000
ENST00000517664	RP11-531A24.5	3.2012	-3.2012	-1.67861	down	GENCODE	3549	chr8	+	73964412	73975296	downstream	NM_153225	SBSPON	somatomedin-B and thrombospondin type-1 domain-containing protein precursor	2.54598	-2.54598	-1.34822	down	chr8	-	73976777	74005507
ENST00000517739	RP11-369K17.1	4.02302	-4.02302	-2.00828	down	GENCODE	776	chr8	+	121925304	122131994	upstream	NM_021021	SNTB1	beta-1-syntrophin	2.13411	-2.13411	-1.09363	down	chr8	-	121547984	121824309
ENST00000517915	RP11-89K10.1	3.68955	-3.68955	-1.88344	down	GENCODE	317	chr8	+	127601458	127647029	upstream	NM_174911	FAM84B	protein FAM84B	2.30137	2.30137	1.20249	up	chr8	-	127564682	127570711
ENST00000519828	RP11-10H3.1	2.42958	-2.42958	-1.28071	down	GENCODE	306	chr8	+	50081240	50137588	upstream	NM_003068	SNAI2	zinc finger protein SNAI2	3.25023	3.25023	1.70054	up	chr8	-	49830238	49833999
ENST00000520025	RP11-318M2.2	2.01707	-2.01707	-1.01226	down	GENCODE	273	chr8	-	104280495	104298133	upstream	NM_015420	DCAF13	DDB1- and CUL4-associated factor 13	2.20382	2.20382	1.14001	up	chr8	+	104426941	104455680
ENST00000520224	RP11-351C8.1	2.99961	2.99961	1.58477	up	GENCODE	292	chr8	-	127779120	127802882	downstream	NM_174911	FAM84B	protein FAM84B	2.30137	2.30137	1.20249	up	chr8	-	127564682	127570711
ENST00000520375	RP11-213G6.2	2.64041	-2.64041	-1.40076	down	GENCODE	443	chr8	-	23583843	23600555	downstream	NM_001128930	ENTPD4	ectonucleoside triphosphate diphosphohydrolase 4 isoform b	2.015	-2.015	-1.01078	down	chr8	-	23286664	23315244
ENST00000520375	RP11-213G6.2	2.64041	-2.64041	-1.40076	down	GENCODE	443	chr8	-	23583843	23600555	downstream	NM_006167	NKX3-1	homeobox protein Nkx-3.1 isoform 1	2.14545	2.14545	1.10128	up	chr8	-	23536205	23540450
ENST00000522743	KB-1184D12.1	2.20563	2.20563	1.14119	up	GENCODE	668	chr8	-	95109991	95116550	upstream	NM_012415	RAD54B	DNA repair and recombination protein RAD54B isoform 1	2.58632	2.58632	1.3709	up	chr8	-	95384187	95487343
ENST00000522743	KB-1184D12.1	2.20563	2.20563	1.14119	up	GENCODE	668	chr8	-	95109991	95116550	upstream	NM_181702	GEM	GTP-binding protein GEM	5.58624	-5.58624	-2.48188	down	chr8	-	95261484	95274547
ENST00000523042	RP11-705O24.1	2.24256	-2.24256	-1.16515	down	GENCODE	535	chr8	+	62737886	62765264	upstream	NM_032468	ASPH	aspartyl/asparaginyl beta-hydroxylase isoform b	2.52317	-2.52317	-1.33524	down	chr8	-	62536268	62602408
ENST00000524808	RP11-661A12.12	2.29249	-2.29249	-1.19692	down	GENCODE	701	chr8	-	144714240	144715926	downstream	NM_201589	MAFA	transcription factor MafA	2.60705	-2.60705	-1.38242	down	chr8	-	144510229	144512602
ENST00000526235	GS1-24F4.3	2.72998	-2.72998	-1.44889	down	GENCODE	401	chr8	+	6786129	6787995	downstream	NM_001042500	DEFA1B	neutrophil defensin 1 precursor	2.00163	2.00163	1.00117	up	chr8	-	6835170	6837614
ENST00000526235	GS1-24F4.3	2.72998	-2.72998	-1.44889	down	GENCODE	401	chr8	+	6786129	6787995	upstream	NM_005218	DEFB1	beta-defensin 1 preproprotein	4.84464	-4.84464	-2.27639	down	chr8	-	6728096	6735529
ENST00000526703	RP11-347E10.1	5.12162	5.12162	2.3566	up	GENCODE	555	chr11	+	110225923	110252710	upstream	NM_002906	RDX	radixin isoform 2	3.20643	3.20643	1.68097	up	chr11	-	110100165	110167437
ENST00000527774	RP11-109E10.1	3.56248	3.56248	1.83288	up	GENCODE	445	chr11	-	123184410	123185475	downstream	NM_153201	HSPA8	heat shock cognate 71 kDa protein isoform 2	2.49661	2.49661	1.31997	up	chr11	-	122928199	122932901
ENST00000529769	CTD-2210P24.1	2.84993	2.84993	1.51093	up	GENCODE	878	chr11	+	45744858	45765801	downstream	NM_001080446	C11orf94	uncharacterized protein C11orf94 precursor	2.15053	-2.15053	-1.10469	down	chr11	-	45928085	45928833
ENST00000531363	RP11-1L12.3	4.24129	4.24129	2.0845	up	GENCODE	745	chr11	-	27238698	27241649	downstream	NM_203371	FIBIN	fin bud initiation factor homolog precursor	2.67142	-2.67142	-1.41761	down	chr11	+	27015627	27018632
ENST00000533785	FOLH1B	2.00336	-2.00336	-1.00242	down	GENCODE	550	chr11	+	89371682	89385804	downstream	NM_001206627	TRIM49DP	tripartite motif containing 49D, pseudogene	6.13023	-6.13023	-2.61594	down	chr11	+	89659929	89666168
ENST00000533785	FOLH1B	2.00336	-2.00336	-1.00242	down	GENCODE	550	chr11	+	89371682	89385804	upstream	NM_001143836	NOX4	NADPH oxidase 4 isoform b	2.25413	2.25413	1.17257	up	chr11	-	89057521	89224653
ENST00000536933	RP1-166H1.2	2.86032	-2.86032	-1.51618	down	GENCODE	365	chr12	+	120827348	120833797	upstream	NM_001080855	PXN	paxillin isoform 2	2.41532	2.41532	1.27221	up	chr12	-	120648241	120703574
ENST00000536933	RP1-166H1.2	2.86032	-2.86032	-1.51618	down	GENCODE	365	chr12	+	120827348	120833797	upstream	NM_025157	PXN	paxillin isoform 4	5.03992	-5.03992	-2.3334	down	chr12	-	120648241	120687964
ENST00000537293	RP11-449P1.1	3.32897	3.32897	1.73508	up	GENCODE	424	chr12	+	22895515	22896025	upstream	NM_014802	KIAA0528	uncharacterized protein KIAA0528	2.15446	2.15446	1.10733	up	chr12	-	22601517	22697452
ENST00000537714	RP11-1038A11.3	4.30141	-4.30141	-2.10481	down	GENCODE	648	chr12	+	5480728	5492819	downstream	ENST00000327087	ANO2	anoctamin 2 [Source:HGNC Symbol;Acc:1183]	2.06127	2.06127	1.04353	up	chr12	-	5671816	6055398
ENST00000540093	RP11-885B4.1	2.0807	-2.0807	-1.05707	down	GENCODE	220	chr12	-	2851791	2881074	upstream	NM_018463	ITFG2	integrin-alpha FG-GAP repeat-containing protein 2	2.13752	-2.13752	-1.09594	down	chr12	+	2921786	2934237
ENST00000540171	RP11-982M15.6	3.51304	-3.51304	-1.81272	down	GENCODE	1307	chr14	+	105147482	105151269	downstream	NM_001137601	ZBTB42	zinc finger and BTB domain-containing protein 42	2.09526	-2.09526	-1.06713	down	chr14	+	105266932	105271048
ENST00000540720	DGCR5	2.28384	-2.28384	-1.19146	down	GENCODE	1477	chr22	+	18985787	18987264	upstream	NM_016335	PRODH	proline dehydrogenase 1, mitochondrial isoform 1	3.88324	-3.88324	-1.95726	down	chr22	-	18900286	18924066
ENST00000541385	LINC00525	2.00694	2.00694	1.005	up	GENCODE	1173	chr7	+	47802946	47806369	upstream	ENST00000311160	TNS3	tensin 3 [Source:HGNC Symbol;Acc:21616]	6.9367	6.9367	2.79425	up	chr7	-	47314751	47621742
ENST00000542172	RP11-504G3.1	2.14807	2.14807	1.10304	up	GENCODE	331	chr11	+	18624533	18625440	upstream	NM_001165416	LDHA	L-lactate dehydrogenase A chain isoform 5	2.06125	2.06125	1.04352	up	chr11	+	18415935	18429765
ENST00000545188	RP11-221N13.4	11.4037	11.4037	3.51144	up	GENCODE	547	chr12	+	66038176	66041635	downstream	NM_003483	HMGA2	high mobility group protein HMGI-C isoform a	4.13647	4.13647	2.0484	up	chr12	+	66218239	66360071
ENST00000545820	GOLGA2B	2.73726	-2.73726	-1.45274	down	GENCODE	4871	chr12	-	100550194	100555428	downstream	NM_015054	UHRF1BP1L	UHRF1-binding protein 1-like isoform a	2.21521	-2.21521	-1.14744	down	chr12	-	100430862	100536642
ENST00000550019	RP11-493L12.5	2.2042	-2.2042	-1.14025	down	GENCODE	540	chr12	+	47747536	47763718	downstream	NM_001146076	RPAP3	RNA polymerase II-associated protein 3 isoform 3	2.03033	2.03033	1.02171	up	chr12	-	48055714	48099844
ENST00000550019	RP11-493L12.5	2.2042	-2.2042	-1.14025	down	GENCODE	540	chr12	+	47747536	47763718	downstream	NM_024604	RPAP3	RNA polymerase II-associated protein 3 isoform 1	2.05231	2.05231	1.03725	up	chr12	-	48055714	48099844
ENST00000550019	RP11-493L12.5	2.2042	-2.2042	-1.14025	down	GENCODE	540	chr12	+	47747536	47763718	upstream	NM_181847	AMIGO2	amphoterin-induced protein 2 precursor	2.24773	2.24773	1.16847	up	chr12	-	47469489	47473734
ENST00000551227	RP11-148E17.1	2.20636	-2.20636	-1.14167	down	GENCODE	741	chr14	+	29406094	29497969	upstream	NM_005249	FOXG1	forkhead box protein G1	3.88224	3.88224	1.95689	up	chr14	+	29236277	29239483
ENST00000552028	CTD-2384A14.2	2.40929	-2.40929	-1.26861	down	GENCODE	540	chr14	-	29445041	29448130	downstream	NM_005249	FOXG1	forkhead box protein G1	3.88224	3.88224	1.95689	up	chr14	+	29236277	29239483
ENST00000552238	RP11-541G9.1	2.31712	2.31712	1.21234	up	GENCODE	573	chr12	+	97379433	97579387	upstream	NM_001135177	NEDD1	protein NEDD1 isoform c	2.76972	2.76972	1.46974	up	chr12	+	97301000	97347469
ENST00000553177	RP1-46F2.2	2.05577	-2.05577	-1.03968	down	GENCODE	524	chr12	+	111374388	111396012	upstream	NM_001040107	HVCN1	voltage-gated hydrogen channel 1 isoform 1	2.58136	-2.58136	-1.36813	down	chr12	-	111086490	111127617
ENST00000553177	RP1-46F2.2	2.05577	-2.05577	-1.03968	down	GENCODE	524	chr12	+	111374388	111396012	upstream	NM_002710	PPP1CC	serine/threonine-protein phosphatase PP1-gamma catalytic subunit isoform 1	2.12111	2.12111	1.08482	up	chr12	-	111157612	111180783
ENST00000554725	OTX2-AS1	2.82332	-2.82332	-1.49739	down	GENCODE	587	chr14	+	57279988	57618895	downstream	NM_006544	EXOC5	exocyst complex component 5	8.99584	8.99584	3.16926	up	chr14	-	57669193	57735617
ENST00000554725	OTX2-AS1	2.82332	-2.82332	-1.49739	down	GENCODE	587	chr14	+	57279988	57618895	upstream	NM_021728	OTX2	homeobox protein OTX2 isoform a	6.42944	-6.42944	-2.68469	down	chr14	-	57267424	57277194
ENST00000554921	RP11-1112J20.2	2.42997	-2.42997	-1.28094	down	GENCODE	814	chr14	-	63589750	63594932	upstream	NM_020663	RHOJ	rho-related GTP-binding protein RhoJ precursor	2.00782	2.00782	1.00563	up	chr14	+	63671101	63760230
ENST00000555316	RP11-1085N6.4	3.11228	-3.11228	-1.63797	down	GENCODE	807	chr14	+	57226096	57232475	downstream	NM_021728	OTX2	homeobox protein OTX2 isoform a	6.42944	-6.42944	-2.68469	down	chr14	-	57267424	57277194
ENST00000555555	RP11-111A21.1	295.119	-295.119	-8.20515	down	GENCODE	405	chr14	+	39954219	39982983	upstream	NM_203355	CTAGE5	cutaneous T-cell lymphoma-associated antigen 5 isoform 3	2.07377	-2.07377	-1.05226	down	chr14	+	39736327	39820397
ENST00000555555	RP11-111A21.1	295.119	-295.119	-8.20515	down	GENCODE	405	chr14	+	39954219	39982983	upstream	NM_203356	CTAGE5	cutaneous T-cell lymphoma-associated antigen 5 isoform 4	2.63422	-2.63422	-1.39738	down	chr14	+	39735501	39820397
ENST00000556430	CTD-3051D23.1	3.90829	-3.90829	-1.96654	down	GENCODE	3254	chr14	+	105308999	105312253	upstream	NM_001137601	ZBTB42	zinc finger and BTB domain-containing protein 42	2.09526	-2.09526	-1.06713	down	chr14	+	105266932	105271048
ENST00000557467	RP11-1085N6.5	2.3183	2.3183	1.21307	up	GENCODE	737	chr14	-	57284471	57360428	downstream	NM_021728	OTX2	homeobox protein OTX2 isoform a	6.42944	-6.42944	-2.68469	down	chr14	-	57267424	57277194
ENST00000557546	RP11-566J3.2	2.02741	-2.02741	-1.01964	down	GENCODE	722	chr14	-	101142266	101146221	downstream	NM_173701	WARS	tryptophan--tRNA ligase, cytoplasmic isoform a	3.01199	-3.01199	-1.59072	down	chr14	-	100800124	100842680
ENST00000557546	RP11-566J3.2	2.02741	-2.02741	-1.01964	down	GENCODE	722	chr14	-	101142266	101146221	downstream	NM_213645	WARS	tryptophan--tRNA ligase, cytoplasmic isoform b	2.89185	-2.89185	-1.53199	down	chr14	-	100800124	100842680
ENST00000558228	RP11-56B16.2	2.70223	-2.70223	-1.43415	down	GENCODE	879	chr15	-	52213980	52221675	downstream	NM_015263	DMXL2	dmX-like protein 2 isoform 2	2.17285	-2.17285	-1.11959	down	chr15	-	51739920	51914967
ENST00000558269	RP11-352D13.5	2.26349	2.26349	1.17855	up	GENCODE	561	chr15	+	69571013	69580903	downstream	NM_138555	KIF23	kinesin-like protein KIF23 isoform 1	2.58702	2.58702	1.37129	up	chr15	+	69706626	69740764
ENST00000559590	RP11-507B12.1	2.02533	2.02533	1.01815	up	GENCODE	395	chr15	-	61931573	62007370	upstream	NM_001018088	VPS13C	vacuolar protein sorting-associated protein 13C isoform 2B	7.30802	-7.30802	-2.86948	down	chr15	-	62156504	62352664
ENST00000559615	LINC00596	3.04919	-3.04919	-1.60842	down	GENCODE	937	chr14	-	24391455	24403777	upstream	NM_004563	PCK2	phosphoenolpyruvate carboxykinase [GTP], mitochondrial isoform 1 precursor	2.15223	-2.15223	-1.10583	down	chr14	+	24563482	24573339
ENST00000559752	RP11-96C21.1	2.09273	-2.09273	-1.06539	down	GENCODE	239	chr15	-	70796245	70798267	upstream	NM_001008224	UACA	uveal autoantigen with coiled-coil domains and ankyrin repeats isoform 2	2.30425	2.30425	1.2043	up	chr15	-	70946892	70994620
ENST00000560655	RP11-279F6.3	2.21814	-2.21814	-1.14935	down	GENCODE	428	chr15	+	69884551	69988069	upstream	NM_138555	KIF23	kinesin-like protein KIF23 isoform 1	2.58702	2.58702	1.37129	up	chr15	+	69706626	69740764
ENST00000560683	RP11-463I20.2	2.334	-2.334	-1.22281	down	GENCODE	468	chr15	+	35300669	35303383	upstream	NM_005159	ACTC1	actin, alpha cardiac muscle 1 proprotein	2.00397	2.00397	1.00286	up	chr15	-	35080296	35087927
ENST00000561182	RP11-259A24.1	4.47473	4.47473	2.1618	up	GENCODE	925	chr15	+	61890712	61897440	downstream	NM_001018088	VPS13C	vacuolar protein sorting-associated protein 13C isoform 2B	7.30802	-7.30802	-2.86948	down	chr15	-	62156504	62352664
ENST00000561226	OIP5-AS1	2.06313	2.06313	1.04483	up	GENCODE	775	chr15	+	41576218	41579672	downstream	ENST00000450318	NUSAP1	nucleolar and spindle associated protein 1 [Source:HGNC Symbol;Acc:18538]	2.59779	2.59779	1.37729	up	chr15	+	41624925	41673245
ENST00000561226	OIP5-AS1	2.06313	2.06313	1.04483	up	GENCODE	775	chr15	+	41576218	41579672	downstream	NM_016359	NUSAP1	nucleolar and spindle-associated protein 1 isoform 1	2.03579	2.03579	1.02559	up	chr15	+	41624891	41673248
ENST00000561226	OIP5-AS1	2.06313	2.06313	1.04483	up	GENCODE	775	chr15	+	41576218	41579672	downstream	NM_018454	NUSAP1	nucleolar and spindle-associated protein 1 isoform 2	2.2819	2.2819	1.19023	up	chr15	+	41624891	41673248
ENST00000561402	RP11-327J17.3	2.09865	2.09865	1.06946	up	GENCODE	589	chr15	-	96809614	96826200	upstream	NM_001145155	NR2F2	COUP transcription factor 2 isoform b	10.8001	10.8001	3.43297	up	chr15	+	96869156	96883492
ENST00000561402	RP11-327J17.3	2.09865	2.09865	1.06946	up	GENCODE	589	chr15	-	96809614	96826200	upstream	NM_021005	NR2F2	COUP transcription factor 2 isoform a	2.34757	2.34757	1.23117	up	chr15	+	96874110	96883492
ENST00000562082	RP11-119F7.5	4.0761	4.0761	2.02719	up	GENCODE	2295	chr10	+	70458256	70460551	upstream	NM_030625	TET1	methylcytosine dioxygenase TET1	4.69137	-4.69137	-2.23001	down	chr10	+	70320116	70454239
ENST00000562328	RP11-378A13.1	2.03304	2.03304	1.02364	up	GENCODE	2046	chr2	+	219120041	219122087	downstream	NM_007127	VIL1	villin-1	2.88303	-2.88303	-1.52758	down	chr2	+	219283837	219314248
ENST00000562820	CTD-2373J6.1	4.65239	4.65239	2.21797	up	GENCODE	896	chr5	-	89684284	89685180	upstream	NM_004365	CETN3	centrin-3	2.19196	2.19196	1.13222	up	chr5	-	89689528	89705603
ENST00000563059	KB-1836B5.1	4.2662	-4.2662	-2.09295	down	GENCODE	911	chr8	+	37920398	37921309	upstream	NM_004095	EIF4EBP1	eukaryotic translation initiation factor 4E-binding protein 1	3.23387	-3.23387	-1.69326	down	chr8	+	37888019	37917883
ENST00000563249	RP11-4O1.2	4.88233	-4.88233	-2.28757	down	GENCODE	599	chr9	-	114798140	114799395	downstream	NM_001080551	C9orf84	uncharacterized protein C9orf84 isoform 2	4.32002	4.32002	2.11104	up	chr9	-	114448900	114521813
ENST00000563249	RP11-4O1.2	4.88233	-4.88233	-2.28757	down	GENCODE	599	chr9	-	114798140	114799395	downstream	NM_173521	C9orf84	uncharacterized protein C9orf84 isoform 1	2.44662	-2.44662	-1.29079	down	chr9	-	114448900	114545779
ENST00000563631	RP11-489G11.3	2.44085	-2.44085	-1.28739	down	GENCODE	2209	chr4	-	174388983	174391192	downstream	NM_001130689	HMGB2	high mobility group protein B2	2.96508	2.96508	1.56807	up	chr4	-	174252526	174254920
ENST00000563631	RP11-489G11.3	2.44085	-2.44085	-1.28739	down	GENCODE	2209	chr4	-	174388983	174391192	downstream	NM_003864	SAP30	histone deacetylase complex subunit SAP30	2.07105	2.07105	1.05036	up	chr4	+	174292092	174298683
ENST00000563825	RP11-481E4.2	2.48582	2.48582	1.31372	up	GENCODE	557	chr16	-	82543712	82544524	upstream	NM_001220491	CDH13	cadherin-13 isoform 5 precursor	3.64749	3.64749	1.8669	up	chr16	+	82660398	83214630
ENST00000563825	RP11-481E4.2	2.48582	2.48582	1.31372	up	GENCODE	557	chr16	-	82543712	82544524	upstream	NM_001220492	CDH13	cadherin-13 isoform 6 precursor	2.00534	2.00534	1.00385	up	chr16	+	82660398	83214630
ENST00000563825	RP11-481E4.2	2.48582	2.48582	1.31372	up	GENCODE	557	chr16	-	82543712	82544524	upstream	NM_001257	CDH13	cadherin-13 isoform 1 preproprotein	2.09967	2.09967	1.07016	up	chr16	+	82660398	83830215
ENST00000563990	RP11-553E24.2	2.15439	2.15439	1.10728	up	GENCODE	768	chr15	-	86626659	86659948	upstream	NM_152336	AGBL1	cytosolic carboxypeptidase 4	2.08126	-2.08126	-1.05746	down	chr15	+	86685241	87572283
ENST00000564390	RP11-161M6.5	2.88306	2.88306	1.5276	up	GENCODE	879	chr16	+	1115239	1116502	downstream	NM_003294	TPSAB1	tryptase alpha/beta-1 precursor	2.22434	-2.22434	-1.15337	down	chr16	+	1290677	1292555
ENST00000564451	RP11-356C4.2	2.17721	2.17721	1.12248	up	GENCODE	2115	chr16	+	90159561	90162762	upstream	NM_024043	DBNDD1	dysbindin domain-containing protein 1 isoform 2	2.81697	-2.81697	-1.49415	down	chr16	-	90071278	90076529
ENST00000565118	ABCC6P1	2.88598	2.88598	1.52906	up	GENCODE	796	chr16	+	18582483	18584844	downstream	NM_015161	ARL6IP1	ADP-ribosylation factor-like protein 6-interacting protein 1	2.03209	2.03209	1.02297	up	chr16	-	18802990	18812857
ENST00000565401	RP11-161M6.3	3.68039	-3.68039	-1.87986	down	GENCODE	544	chr16	-	1046318	1047907	upstream	NM_003294	TPSAB1	tryptase alpha/beta-1 precursor	2.22434	-2.22434	-1.15337	down	chr16	+	1290677	1292555
ENST00000565647	ABCC6P1	2.66417	-2.66417	-1.41368	down	GENCODE	578	chr16	+	18582537	18591574	downstream	NM_015161	ARL6IP1	ADP-ribosylation factor-like protein 6-interacting protein 1	2.03209	2.03209	1.02297	up	chr16	-	18802990	18812857
ENST00000565823	CTB-36H16.2	5.22199	5.22199	2.3846	up	GENCODE	2178	chr5	+	122168050	122170228	downstream	NM_014035	SNX24	sorting nexin-24	2.01687	-2.01687	-1.01212	down	chr5	+	122181159	122344902
ENST00000565929	CTD-2012K14.6	4.58899	-4.58899	-2.19818	down	GENCODE	515	chr16	-	67583121	67583636	downstream	NM_001193523	FAM65A	protein FAM65A isoform 3	2.1853	2.1853	1.12783	up	chr16	+	67563539	67580691
ENST00000566567	RP11-83N9.5	2.02903	-2.02903	-1.02079	down	GENCODE	1274	chr9	-	138999653	139000927	downstream	NM_144653	NACC2	nucleus accumbens-associated protein 2	2.22896	-2.22896	-1.15637	down	chr9	-	138898382	138987131
ENST00000566793	ULK4P2	2.69547	2.69547	1.43054	up	GENCODE	582	chr15	+	30865087	30889187	upstream	NM_139320	CHRFAM7A	CHRNA7-FAM7A fusion protein isoform 1	2.05395	2.05395	1.0384	up	chr15	-	30653442	30685864
ENST00000567613	RP11-521O16.1	2.99098	2.99098	1.58062	up	GENCODE	1472	chr2	-	127781827	127783299	upstream	NM_139345	BIN1	myc box-dependent-interacting protein 1 isoform 3	2.81969	-2.81969	-1.49553	down	chr2	-	127805598	127864903
ENST00000567613	RP11-521O16.1	2.99098	2.99098	1.58062	up	GENCODE	1472	chr2	-	127781827	127783299	upstream	NM_139346	BIN1	myc box-dependent-interacting protein 1 isoform 4	2.42061	-2.42061	-1.27537	down	chr2	-	127805598	127864903
ENST00000567899	RP11-21B23.3	2.31764	2.31764	1.21266	up	GENCODE	517	chr16	+	50441611	50442424	downstream	NM_182854	SNX20	sorting nexin-20 isoform 1	5.1385	-5.1385	-2.36135	down	chr16	-	50706885	50715264
ENST00000568063	RP11-378I6.1	3.75194	3.75194	1.90764	up	GENCODE	3844	chr9	+	19926091	19929935	upstream	NM_020344	SLC24A2	sodium/potassium/calcium exchanger 2 isoform 1	3.29321	-3.29321	-1.71949	down	chr9	-	19507449	19787017
ENST00000568243	RP11-408H20.1	3.4958	-3.4958	-1.80562	down	GENCODE	554	chr18	-	28638805	28639359	upstream	NM_024422	DSC2	desmocollin-2 isoform Dsc2a preproprotein	2.72519	2.72519	1.44635	up	chr18	-	28645941	28682388
ENST00000568306	RP1-39J2.1	2.66203	-2.66203	-1.41252	down	GENCODE	659	chr6	+	168775376	168776035	upstream	ENST00000366795	DACT2	dapper, antagonist of beta-catenin, homolog 2 (Xenopus laevis) [Source:HGNC Symbol;Acc:21231]	2.84253	-2.84253	-1.50718	down	chr6	-	168707583	168720402
ENST00000568421	RP11-4O1.2	3.58608	3.58608	1.84241	up	GENCODE	2917	chr9	-	114795673	114798590	downstream	NM_001080551	C9orf84	uncharacterized protein C9orf84 isoform 2	4.32002	4.32002	2.11104	up	chr9	-	114448900	114521813
ENST00000568421	RP11-4O1.2	3.58608	3.58608	1.84241	up	GENCODE	2917	chr9	-	114795673	114798590	downstream	NM_173521	C9orf84	uncharacterized protein C9orf84 isoform 1	2.44662	-2.44662	-1.29079	down	chr9	-	114448900	114545779
ENST00000568729	RP11-143I21.1	4.81594	-4.81594	-2.26782	down	GENCODE	2216	chr7	+	149119765	149121981	upstream	ENST00000262085	ZNF282	zinc finger protein 282 [Source:HGNC Symbol;Acc:13076]	2.38477	-2.38477	-1.25385	down	chr7	+	148892576	148923339
ENST00000568928	RP11-16P6.1	2.41117	-2.41117	-1.26973	down	GENCODE	2815	chr2	-	223431623	223434438	downstream	NM_000438	PAX3	paired box protein Pax-3 isoform PAX3a	3.04161	-3.04161	-1.60484	down	chr2	-	223158348	223163715
ENST00000568928	RP11-16P6.1	2.41117	-2.41117	-1.26973	down	GENCODE	2815	chr2	-	223431623	223434438	downstream	NM_181457	PAX3	paired box protein Pax-3 isoform PAX3	2.66994	-2.66994	-1.41681	down	chr2	-	223066431	223163715
ENST00000568928	RP11-16P6.1	2.41117	-2.41117	-1.26973	down	GENCODE	2815	chr2	-	223431623	223434438	downstream	NM_181461	PAX3	paired box protein Pax-3 isoform PAX3g	5.61479	-5.61479	-2.48923	down	chr2	-	223064605	223163715
ENST00000571328	LINC00085	2.09038	-2.09038	-1.06376	down	GENCODE	459	chr19	+	52197462	52205023	upstream	NM_001098612	SIGLEC14	sialic acid-binding Ig-like lectin 14 precursor	173.598	-173.598	-7.43961	down	chr19	-	52145805	52150132
ENST00000571328	LINC00085	2.09038	-2.09038	-1.06376	down	GENCODE	459	chr19	+	52197462	52205023	upstream	NM_003830	SIGLEC5	sialic acid-binding Ig-like lectin 5 precursor	2.06922	-2.06922	-1.04909	down	chr19	-	52114755	52133727
ENST00000572816	ZEB2P1	2.77144	2.77144	1.47064	up	GENCODE	902	chr4	-	16362506	16398946	upstream	NM_001290	LDB2	LIM domain-binding protein 2 isoform a	2.07861	2.07861	1.05562	up	chr4	-	16503164	16900424
ENST00000573382	RP1-302G2.5	2.50126	2.50126	1.32265	up	GENCODE	745	chr6	+	44184675	44185901	upstream	NM_153246	C6orf223	uncharacterized protein C6orf223 isoform 1	2.47003	-2.47003	-1.30453	down	chr6	+	43968336	43973694
ENST00000576093	LINC00085	2.11164	2.11164	1.07837	up	GENCODE	1894	chr19	+	52196592	52208443	upstream	NM_001098612	SIGLEC14	sialic acid-binding Ig-like lectin 14 precursor	173.598	-173.598	-7.43961	down	chr19	-	52145805	52150132
ENST00000576093	LINC00085	2.11164	2.11164	1.07837	up	GENCODE	1894	chr19	+	52196592	52208443	upstream	NM_003830	SIGLEC5	sialic acid-binding Ig-like lectin 5 precursor	2.06922	-2.06922	-1.04909	down	chr19	-	52114755	52133727
ENST00000578723	AF186192.5	2.51889	-2.51889	-1.33279	down	GENCODE	586	chr8	+	145926043	145932720	upstream	NM_003923	FOXH1	forkhead box protein H1	2.13111	-2.13111	-1.09161	down	chr8	-	145699114	145701718
ENST00000579492	RP11-14P20.1	2.28327	-2.28327	-1.1911	down	GENCODE	500	chr18	-	508567	515294	upstream	NM_001071	TYMS	thymidylate synthase	2.43083	2.43083	1.28145	up	chr18	+	657603	673499
ENST00000579492	RP11-14P20.1	2.28327	-2.28327	-1.1911	down	GENCODE	500	chr18	-	508567	515294	upstream	NM_199167	CLUL1	clusterin-like protein 1 precursor	2.79407	2.79407	1.48237	up	chr18	+	616699	650293
ENST00000580639	CTD-2382H12.1	2.00021	-2.00021	-1.00015	down	GENCODE	523	chr18	-	76685063	76687441	upstream	NM_198531	ATP9B	probable phospholipid-transporting ATPase IIB	3.62357	-3.62357	-1.85741	down	chr18	+	76829396	77138282
ENST00000580756	RP11-720L2.4	2.29353	-2.29353	-1.19757	down	GENCODE	548	chr18	+	316736	319165	downstream	NM_199167	CLUL1	clusterin-like protein 1 precursor	2.79407	2.79407	1.48237	up	chr18	+	616699	650293
ENST00000581146	KRT17P2	6.89064	-6.89064	-2.78464	down	GENCODE	811	chr17	+	18333540	18334536	downstream	ENST00000545289	ZNF286B	zinc finger protein 286B [Source:HGNC Symbol;Acc:33241]	3.81583	-3.81583	-1.932	down	chr17	-	18561741	18585572
ENST00000581146	KRT17P2	6.89064	-6.89064	-2.78464	down	GENCODE	811	chr17	+	18333540	18334536	upstream	NM_148918	SHMT1	serine hydroxymethyltransferase, cytosolic isoform 2	2.12701	2.12701	1.08883	up	chr17	-	18231186	18266856
ENST00000581210	KRT16P1	3.56898	3.56898	1.83551	up	GENCODE	565	chr17	+	18343219	18344334	downstream	ENST00000545289	ZNF286B	zinc finger protein 286B [Source:HGNC Symbol;Acc:33241]	3.81583	-3.81583	-1.932	down	chr17	-	18561741	18585572
ENST00000581210	KRT16P1	3.56898	3.56898	1.83551	up	GENCODE	565	chr17	+	18343219	18344334	upstream	NM_148918	SHMT1	serine hydroxymethyltransferase, cytosolic isoform 2	2.12701	2.12701	1.08883	up	chr17	-	18231186	18266856
ENST00000581247	AL353997.3	3.58875	-3.58875	-1.84348	down	GENCODE	557	chr17	+	18323442	18324553	downstream	ENST00000545289	ZNF286B	zinc finger protein 286B [Source:HGNC Symbol;Acc:33241]	3.81583	-3.81583	-1.932	down	chr17	-	18561741	18585572
ENST00000581247	AL353997.3	3.58875	-3.58875	-1.84348	down	GENCODE	557	chr17	+	18323442	18324553	upstream	NM_148918	SHMT1	serine hydroxymethyltransferase, cytosolic isoform 2	2.12701	2.12701	1.08883	up	chr17	-	18231186	18266856
ENST00000582320	MIR451B	3.33578	-3.33578	-1.73802	down	GENCODE	511	chr17	-	27188241	27188752	downstream	NM_033198	PIGS	GPI transamidase component PIG-S	2.33428	-2.33428	-1.22298	down	chr17	-	26880405	26898887
ENST00000582320	MIR451B	3.33578	-3.33578	-1.73802	down	GENCODE	511	chr17	-	27188241	27188752	upstream	ENST00000378895	DHRS13	dehydrogenase/reductase (SDR family) member 13 [Source:HGNC Symbol;Acc:28326]	2.19526	2.19526	1.13439	up	chr17	-	27224798	27230089
ENST00000582320	MIR451B	3.33578	-3.33578	-1.73802	down	GENCODE	511	chr17	-	27188241	27188752	upstream	NM_016518	PIPOX	peroxisomal sarcosine oxidase	4.23909	4.23909	2.08376	up	chr17	+	27369917	27384236
ENST00000583175	RP11-214C8.5	4.49541	-4.49541	-2.16845	down	GENCODE	2694	chr17	-	62116509	62119203	downstream	NM_002059	GH2	growth hormone variant isoform 1 precursor	3.2936	-3.2936	-1.71967	down	chr17	-	61957571	61959302
ENST00000583175	RP11-214C8.5	4.49541	-4.49541	-2.16845	down	GENCODE	2694	chr17	-	62116509	62119203	downstream	NM_022644	CSH2	chorionic somatomammotropin hormone 2 isoform 2 precursor	2.24093	-2.24093	-1.16409	down	chr17	-	61949371	61951089
ENST00000583175	RP11-214C8.5	4.49541	-4.49541	-2.16845	down	GENCODE	2694	chr17	-	62116509	62119203	upstream	NM_000442	PECAM1	platelet endothelial cell adhesion molecule precursor	2.13568	-2.13568	-1.0947	down	chr17	-	62396776	62407083
ENST00000583175	RP11-214C8.5	4.49541	-4.49541	-2.16845	down	GENCODE	2694	chr17	-	62116509	62119203	upstream	NM_001433	ERN1	serine/threonine-protein kinase/endoribonuclease IRE1 precursor	2.5197	-2.5197	-1.33325	down	chr17	-	62120389	62207502
ENST00000583191	RP4-777O23.2	3.09952	3.09952	1.63204	up	GENCODE	368	chr7	+	30565346	30573229	downstream	NM_002047	GARS	glycine--tRNA ligase precursor	2.32806	-2.32806	-1.21913	down	chr7	+	30634180	30673648
ENST00000584276	RP11-6N17.3	2.29343	-2.29343	-1.19751	down	GENCODE	335	chr17	-	46007047	46010472	downstream	NM_014726	TBKBP1	TANK-binding kinase 1-binding protein 1	2.94408	-2.94408	-1.55781	down	chr17	+	45772629	45789429
ENST00000584957	CTD-2145A24.3	2.50601	-2.50601	-1.32539	down	GENCODE	985	chr17	-	18713268	18714253	downstream	ENST00000545289	ZNF286B	zinc finger protein 286B [Source:HGNC Symbol;Acc:33241]	3.81583	-3.81583	-1.932	down	chr17	-	18561741	18585572
ENST00000584957	CTD-2145A24.3	2.50601	-2.50601	-1.32539	down	GENCODE	985	chr17	-	18713268	18714253	downstream	NM_016078	FAM18B1	protein FAM18B1	2.64224	2.64224	1.40176	up	chr17	+	18684581	18710026
ENST00000584962	KRT16P1	2.11979	2.11979	1.08392	up	GENCODE	1958	chr17	+	18343218	18346206	downstream	ENST00000545289	ZNF286B	zinc finger protein 286B [Source:HGNC Symbol;Acc:33241]	3.81583	-3.81583	-1.932	down	chr17	-	18561741	18585572
ENST00000584962	KRT16P1	2.11979	2.11979	1.08392	up	GENCODE	1958	chr17	+	18343218	18346206	upstream	NM_148918	SHMT1	serine hydroxymethyltransferase, cytosolic isoform 2	2.12701	2.12701	1.08883	up	chr17	-	18231186	18266856
ENST00000585303	CTC-297N7.7	2.38569	-2.38569	-1.25441	down	GENCODE	566	chr17	+	10515224	10526172	upstream	NM_001100112	MYH2	myosin-2	2.08894	2.08894	1.06277	up	chr17	-	10424464	10452940
HMlincRNA1294-	HMlincRNA1294	2.37453	-2.37453	-1.24764	down	LincRNAs identified by Khalil et al	9350	chr2	-	72079817	72089167	downstream	NM_001130455	DYSF	dysferlin isoform 2	3.66359	-3.66359	-1.87326	down	chr2	+	71693831	71913893
HMlincRNA284-	HMlincRNA284	2.53802	2.53802	1.34371	up	LincRNAs identified by Khalil et al	29407	chr2	-	26117483	26146890	downstream	NM_018263	ASXL2	putative Polycomb group protein ASXL2	2.50816	-2.50816	-1.32663	down	chr2	-	25962252	26101312
HMlincRNA284-	HMlincRNA284	2.53802	2.53802	1.34371	up	LincRNAs identified by Khalil et al	29407	chr2	-	26117483	26146890	downstream	NM_033148	DTNB	dystrobrevin beta isoform 3	2.27233	-2.27233	-1.18418	down	chr2	-	25600111	25896516
HMlincRNA436-	HMlincRNA436	22.6448	22.6448	4.50111	up	LincRNAs identified by Khalil et al	5626	chr5	-	67364240	67369866	upstream	NM_181504	PIK3R1	phosphatidylinositol 3-kinase regulatory subunit alpha isoform 2	3.96077	-3.96077	-1.98578	down	chr5	+	67586466	67597649
HMlincRNA507-	HMlincRNA507	2.23379	-2.23379	-1.15949	down	LincRNAs identified by Khalil et al	4662	chr13	-	53328225	53332887	downstream	ENST00000398039	HNRNPA1L2	heterogeneous nuclear ribonucleoprotein A1-like 2 [Source:HGNC Symbol;Acc:27067]	2.09946	-2.09946	-1.07002	down	chr13	+	53191604	53217919
HMlincRNA507-	HMlincRNA507	2.23379	-2.23379	-1.15949	down	LincRNAs identified by Khalil et al	4662	chr13	-	53328225	53332887	downstream	NM_001098525	CKAP2	cytoskeleton-associated protein 2 isoform 2	2.74573	2.74573	1.45719	up	chr13	+	53029494	53050763
HMlincRNA507-	HMlincRNA507	2.23379	-2.23379	-1.15949	down	LincRNAs identified by Khalil et al	4662	chr13	-	53328225	53332887	downstream	NM_018204	CKAP2	cytoskeleton-associated protein 2 isoform 1	2.57142	2.57142	1.36257	up	chr13	+	53029494	53050763
HMlincRNA942+	HMlincRNA942	2.14939	-2.14939	-1.10393	down	LincRNAs identified by Khalil et al	5604	chr20	+	56035583	56041187	downstream	ENST00000395822	ZBP1	Z-DNA binding protein 1 [Source:HGNC Symbol;Acc:16176]	3.26318	3.26318	1.70628	up	chr20	-	56178901	56195632
HMlincRNA942+	HMlincRNA942	2.14939	-2.14939	-1.10393	down	LincRNAs identified by Khalil et al	5604	chr20	+	56035583	56041187	downstream	NM_020182	PMEPA1	transmembrane prostate androgen-induced protein isoform a	2.03436	2.03436	1.02457	up	chr20	-	56223447	56285031
HMlincRNA942+	HMlincRNA942	2.14939	-2.14939	-1.10393	down	LincRNAs identified by Khalil et al	5604	chr20	+	56035583	56041187	downstream	NM_199170	PMEPA1	transmembrane prostate androgen-induced protein isoform c precursor	2.44935	2.44935	1.2924	up	chr20	-	56223447	56285670
HMlincRNA942+	HMlincRNA942	2.14939	-2.14939	-1.10393	down	LincRNAs identified by Khalil et al	5604	chr20	+	56035583	56041187	upstream	NM_198265	SPO11	meiotic recombination protein SPO11 isoform b	2.47478	-2.47478	-1.3073	down	chr20	+	55904830	55919049
NR_002733	DGCR5	2.84026	-2.84026	-1.50602	down	RefSeq	3334	chr22	+	18958010	18982142	upstream	NM_016335	PRODH	proline dehydrogenase 1, mitochondrial isoform 1	3.88324	-3.88324	-1.95726	down	chr22	-	18900286	18924066
NR_002812	HCG26	5.0448	5.0448	2.3348	up	RefSeq	1180	chr6	+	31439005	31440185	downstream	ENST00000375976	BAG6	BCL2-associated athanogene 6 [Source:HGNC Symbol;Acc:13919]	2.42815	-2.42815	-1.27986	down	chr6	-	31606804	31620170
NR_002812	HCG26	5.0448	5.0448	2.3348	up	RefSeq	1180	chr6	+	31439005	31440185	downstream	NM_001623	AIF1	allograft inflammatory factor 1 isoform 3	2.01048	-2.01048	-1.00754	down	chr6	+	31583032	31584798
NR_002812	HCG26	5.0448	5.0448	2.3348	up	RefSeq	1180	chr6	+	31439005	31440185	downstream	NM_013974	DDAH2	N(G),N(G)-dimethylarginine dimethylaminohydrolase 2	2.19192	2.19192	1.13219	up	chr6	-	31694816	31698039
NR_002812	HCG26	5.0448	5.0448	2.3348	up	RefSeq	1180	chr6	+	31439005	31440185	downstream	NM_021221	LY6G5B	lymphocyte antigen 6 complex locus protein G5b precursor	2.70328	-2.70328	-1.43471	down	chr6	+	31638727	31640227
NR_002812	HCG26	5.0448	5.0448	2.3348	up	RefSeq	1180	chr6	+	31439005	31440185	downstream	NM_138275	C6orf25	protein G6b isoform G6b-E precursor	2.0782	-2.0782	-1.05534	down	chr6	+	31691120	31694485
NR_003245	HAR1B	2.33248	-2.33248	-1.22187	down	RefSeq	896	chr20	-	61726844	61733671	downstream	ENST00000343916	COL9A3	collagen, type IX, alpha 3 [Source:HGNC Symbol;Acc:2219]	2.91203	-2.91203	-1.54203	down	chr20	+	61448413	61472511
NR_003245	HAR1B	2.33248	-2.33248	-1.22187	down	RefSeq	896	chr20	-	61726844	61733671	downstream	ENST00000370346	BHLHE23	basic helix-loop-helix family, member e23 [Source:HGNC Symbol;Acc:16093]	2.41164	2.41164	1.27001	up	chr20	-	61637330	61638387
NR_003245	HAR1B	2.33248	-2.33248	-1.22187	down	RefSeq	896	chr20	-	61726844	61733671	upstream	NM_000744	CHRNA4	neuronal acetylcholine receptor subunit alpha-4 isoform 1 precursor	2.95348	2.95348	1.56242	up	chr20	-	61974661	61992748
NR_015406	LOC149837	2.19469	2.19469	1.13402	up	RefSeq	3591	chr20	-	5479217	5485242	upstream	NM_019593	GPCPD1	glycerophosphocholine phosphodiesterase GPCPD1	2.24319	2.24319	1.16555	up	chr20	-	5525079	5591672
NR_015410	LINC00340	4.67217	4.67217	2.22409	up	RefSeq	1904	chr6	+	21666674	22194616	upstream	NM_003107	SOX4	transcription factor SOX-4	2.58539	2.58539	1.37038	up	chr6	+	21593971	21598849
NR_024065	LINC00312	3.08645	3.08645	1.62595	up	RefSeq	2903	chr3	+	8613467	8616354	upstream	NM_014583	LMCD1	LIM and cysteine-rich domains protein 1	2.07598	2.07598	1.05379	up	chr3	+	8543510	8609806
NR_024205	LINC00152	2.13483	-2.13483	-1.09412	down	RefSeq	664	chr2	+	87754973	87821030	downstream	NM_001078170	RGPD2	RANBP2-like and GRIP domain-containing protein 2	2.09109	-2.09109	-1.06426	down	chr2	-	88056717	88125286
NR_024255	FLJ45983	2.56313	-2.56313	-1.3579	down	RefSeq	1369	chr10	-	8092412	8095447	downstream	NM_005174	ATP5C1	ATP synthase subunit gamma, mitochondrial isoform H (heart) precursor	2.21241	2.21241	1.14562	up	chr10	+	7830092	7849762
NR_024264	LOC145845	4.21548	4.21548	2.0757	up	RefSeq	2987	chr15	-	37156643	37178734	upstream	NM_170674	MEIS2	homeobox protein Meis2 isoform b	2.44164	2.44164	1.28785	up	chr15	-	37183221	37392341
NR_024264	LOC145845	4.21548	4.21548	2.0757	up	RefSeq	2987	chr15	-	37156643	37178734	upstream	NM_170675	MEIS2	homeobox protein Meis2 isoform c	2.41366	2.41366	1.27122	up	chr15	-	37183221	37392341
NR_024264	LOC145845	4.21548	4.21548	2.0757	up	RefSeq	2987	chr15	-	37156643	37178734	upstream	NM_170676	MEIS2	homeobox protein Meis2 isoform d	2.73054	2.73054	1.44919	up	chr15	-	37183221	37392341
NR_024264	LOC145845	4.21548	4.21548	2.0757	up	RefSeq	2987	chr15	-	37156643	37178734	upstream	NM_170677	MEIS2	homeobox protein Meis2 isoform a	2.64381	2.64381	1.40262	up	chr15	-	37183221	37392341
NR_024283	LOC158376	4.9191	4.9191	2.2984	up	RefSeq	1546	chr9	+	35909479	35911617	downstream	NM_005893	CCIN	calicin	4.28709	4.28709	2.1	up	chr9	+	36169388	36171331
NR_024283	LOC158376	4.9191	4.9191	2.2984	up	RefSeq	1546	chr9	+	35909479	35911617	upstream	ENST00000354323	HRCT1	histidine rich carboxyl terminus 1 [Source:HGNC Symbol;Acc:33872]	3.0516	3.0516	1.60957	up	chr9	+	35906188	35907138
NR_024283	LOC158376	4.9191	4.9191	2.2984	up	RefSeq	1546	chr9	+	35909479	35911617	upstream	NM_003995	NPR2	atrial natriuretic peptide receptor 2 precursor	2.52012	2.52012	1.33349	up	chr9	+	35792405	35809728
NR_024433	LOC283663	2.35188	-2.35188	-1.23381	down	RefSeq	2534	chr15	+	57592562	57599967	downstream	ENST00000281282	CGNL1	cingulin-like 1 [Source:HGNC Symbol;Acc:25931]	3.27307	-3.27307	-1.71065	down	chr15	+	57668702	57842925
NR_024433	LOC283663	2.35188	-2.35188	-1.23381	down	RefSeq	2534	chr15	+	57592562	57599967	downstream	NM_152451	MYZAP	myocardium-enriched Zo-associated protein isoform 2	2.0362	-2.0362	-1.02588	down	chr15	+	57884101	57977562
NR_024478	LOC100132354	2.7256	-2.7256	-1.44657	down	RefSeq	2282	chr6	+	43858764	43905944	downstream	NM_153246	C6orf223	uncharacterized protein C6orf223 isoform 1	2.47003	-2.47003	-1.30453	down	chr6	+	43968336	43973694
NR_024627	KCNQ1DN	7.86765	7.86765	2.97593	up	RefSeq	1109	chr11	+	2891262	2893336	downstream	NM_001122631	CDKN1C	cyclin-dependent kinase inhibitor 1C isoform b	2.14411	2.14411	1.10038	up	chr11	-	2904447	2906995
NR_024627	KCNQ1DN	7.86765	7.86765	2.97593	up	RefSeq	1109	chr11	+	2891262	2893336	upstream	ENST00000335475	KCNQ1	potassium voltage-gated channel, KQT-like subfamily, member 1 [Source:HGNC Symbol;Acc:6294]	2.10589	-2.10589	-1.07443	down	chr11	+	2482665	2869468
NR_026779	LINC00341	3.41786	3.41786	1.77309	up	RefSeq	2840	chr14	-	95873603	95876427	downstream	ENST00000343455	DICER1	dicer 1, ribonuclease type III [Source:HGNC Symbol;Acc:17098]	2.40757	-2.40757	-1.26758	down	chr14	-	95552564	95623759
NR_026878	FOXD2-AS1	3.73763	-3.73763	-1.90212	down	RefSeq	2527	chr1	-	47897806	47900313	downstream	NM_001048166	STIL	SCL-interrupting locus protein isoform 1	2.59988	2.59988	1.37844	up	chr1	-	47715810	47779819
NR_026946	LINC00301	2.94043	-2.94043	-1.55603	down	RefSeq	864	chr11	+	60383223	60454621	downstream	NM_001098835	MS4A15	membrane-spanning 4-domains subfamily A member 15 isoform 1	2.42122	-2.42122	-1.27573	down	chr11	+	60524339	60544204
NR_026946	LINC00301	2.94043	-2.94043	-1.55603	down	RefSeq	864	chr11	+	60383223	60454621	upstream	NM_001100909	MS4A13	membrane-spanning 4-domains subfamily A member 13 isoform 2 precursor	2.10112	2.10112	1.07116	up	chr11	+	60282885	60310191
NR_027793	LINC00518	2.01548	-2.01548	-1.01113	down	RefSeq	3018	chr6	-	10428017	10435055	upstream	NM_001145020	C6orf52	putative uncharacterized protein C6orf52	2.59993	-2.59993	-1.37847	down	chr6	-	10671650	10694839
NR_034161	FLJ40194	2.66716	-2.66716	-1.4153	down	RefSeq	722	chr17	+	47325604	47336027	downstream	NM_014897	ZNF652	zinc finger protein 652	2.3378	-2.3378	-1.22515	down	chr17	-	47366567	47439835
NR_034161	FLJ40194	2.66716	-2.66716	-1.4153	down	RefSeq	722	chr17	+	47325604	47336027	upstream	NM_178500	PHOSPHO1	phosphoethanolamine/phosphocholine phosphatase isoform 2	2.60799	2.60799	1.38294	up	chr17	-	47300731	47308128
NR_036513	LOC100131138	3.07358	3.07358	1.61992	up	RefSeq	374	chr12	+	111374405	111375250	upstream	NM_001040107	HVCN1	voltage-gated hydrogen channel 1 isoform 1	2.58136	-2.58136	-1.36813	down	chr12	-	111086490	111127617
NR_036513	LOC100131138	3.07358	3.07358	1.61992	up	RefSeq	374	chr12	+	111374405	111375250	upstream	NM_002710	PPP1CC	serine/threonine-protein phosphatase PP1-gamma catalytic subunit isoform 1	2.12111	2.12111	1.08482	up	chr12	-	111157612	111180783
NR_036586	LOC400958	5.18619	-5.18619	-2.37467	down	RefSeq	3067	chr2	-	65128973	65159581	upstream	NM_003038	SLC1A4	neutral amino acid transporter A isoform 1	3.88725	-3.88725	-1.95875	down	chr2	+	65216494	65251000
NR_038199	M1	2.67878	-2.67878	-1.42157	down	RefSeq	432	chr10	-	61496747	61513203	upstream	NM_001149	ANK3	ankyrin-3 isoform 2	4.38661	4.38661	2.13311	up	chr10	-	61786055	61900774
NR_038200	M1	2.11518	2.11518	1.08078	up	RefSeq	554	chr10	-	61496747	61513203	upstream	NM_001149	ANK3	ankyrin-3 isoform 2	4.38661	4.38661	2.13311	up	chr10	-	61786055	61900774
NR_038216	LOC154092	3.2224	-3.2224	-1.68814	down	RefSeq	1717	chr6	+	134758853	134825158	upstream	NM_005627	SGK1	serine/threonine-protein kinase Sgk1 isoform 1	2.00782	2.00782	1.00563	up	chr6	-	134490383	134496034
NR_038294	LOC100507173	5.30105	-5.30105	-2.40628	down	RefSeq	753	chr6	+	27661813	27678001	downstream	ENST00000331442	HIST1H1B	histone cluster 1, H1b [Source:HGNC Symbol;Acc:4719]	2.03059	2.03059	1.0219	up	chr6	-	27834569	27835359
NR_038294	LOC100507173	5.30105	-5.30105	-2.40628	down	RefSeq	753	chr6	+	27661813	27678001	downstream	ENST00000359611	HIST1H2AM	histone cluster 1, H2am [Source:HGNC Symbol;Acc:4735]	2.0671	2.0671	1.04761	up	chr6	-	27860476	27860963
NR_038294	LOC100507173	5.30105	-5.30105	-2.40628	down	RefSeq	753	chr6	+	27661813	27678001	downstream	ENST00000369163	HIST1H3H	histone cluster 1, H3h [Source:HGNC Symbol;Acc:4775]	2.15412	2.15412	1.1071	up	chr6	+	27777841	27778314
NR_038294	LOC100507173	5.30105	-5.30105	-2.40628	down	RefSeq	753	chr6	+	27661813	27678001	downstream	NM_021066	HIST1H2AJ	histone cluster 1, H2aj	4.44491	4.44491	2.15215	up	chr6	-	27782079	27782518
NR_038885	LOC100506385	2.1625	2.1625	1.1127	up	RefSeq	2564	chr21	+	36118121	36157168	downstream	ENST00000437180	RUNX1	runt-related transcription factor 1 [Source:HGNC Symbol;Acc:10471]	2.12038	2.12038	1.08432	up	chr21	-	36160097	36421595
NR_038989	LOC100507584	3.2376	-3.2376	-1.69493	down	RefSeq	3165	chr6	-	33857287	33864684	downstream	NM_001143944	LEMD2	LEM domain-containing protein 2 isoform 2	2.50434	-2.50434	-1.32443	down	chr6	-	33738989	33754719
NR_039975	LOC100506229	3.96897	-3.96897	-1.98876	down	RefSeq	1529	chr4	-	185814153	185820615	downstream	NM_001995	ACSL1	long-chain-fatty-acid--CoA ligase 1	2.46586	-2.46586	-1.30209	down	chr4	-	185676748	185747215
NR_039975	LOC100506229	3.96897	-3.96897	-1.98876	down	RefSeq	1529	chr4	-	185814153	185820615	downstream	NM_024629	MLF1IP	centromere protein U	2.38961	2.38961	1.25678	up	chr4	-	185615218	185655286
NR_040038	LOC151475	2.68355	-2.68355	-1.42415	down	RefSeq	2609	chr2	-	231555635	231565244	downstream	NM_003113	SP100	nuclear autoantigen Sp-100 isoform 2	2.19526	2.19526	1.13439	up	chr2	+	231280870	231381244
NR_040662	HCP5	3.48624	3.48624	1.80167	up	RefSeq	2547	chr6	+	31430956	31433586	downstream	ENST00000375976	BAG6	BCL2-associated athanogene 6 [Source:HGNC Symbol;Acc:13919]	2.42815	-2.42815	-1.27986	down	chr6	-	31606804	31620170
NR_040662	HCP5	3.48624	3.48624	1.80167	up	RefSeq	2547	chr6	+	31430956	31433586	downstream	NM_001623	AIF1	allograft inflammatory factor 1 isoform 3	2.01048	-2.01048	-1.00754	down	chr6	+	31583032	31584798
NR_040662	HCP5	3.48624	3.48624	1.80167	up	RefSeq	2547	chr6	+	31430956	31433586	downstream	NM_013974	DDAH2	N(G),N(G)-dimethylarginine dimethylaminohydrolase 2	2.19192	2.19192	1.13219	up	chr6	-	31694816	31698039
NR_040662	HCP5	3.48624	3.48624	1.80167	up	RefSeq	2547	chr6	+	31430956	31433586	downstream	NM_021221	LY6G5B	lymphocyte antigen 6 complex locus protein G5b precursor	2.70328	-2.70328	-1.43471	down	chr6	+	31638727	31640227
NR_040662	HCP5	3.48624	3.48624	1.80167	up	RefSeq	2547	chr6	+	31430956	31433586	downstream	NM_138275	C6orf25	protein G6b isoform G6b-E precursor	2.0782	-2.0782	-1.05534	down	chr6	+	31691120	31694485
NR_046139	FAM91A2	2.04222	-2.04222	-1.03014	down	RefSeq	1123	chr1	+	149576261	149672733	downstream	ENST00000331380	HIST2H2AC	histone cluster 2, H2ac [Source:HGNC Symbol;Acc:4738]	2.87247	2.87247	1.52229	up	chr1	+	149858524	149858961
NR_046139	FAM91A2	2.04222	-2.04222	-1.03014	down	RefSeq	1123	chr1	+	149576261	149672733	downstream	NM_000566	FCGR1A	high affinity immunoglobulin gamma Fc receptor I precursor	2.65948	-2.65948	-1.41114	down	chr1	+	149754249	149764074
NR_046224	LOC100652730	10.3102	-10.3102	-3.366	down	RefSeq	706	chr20	-	61405472	61408208	upstream	ENST00000343916	COL9A3	collagen, type IX, alpha 3 [Source:HGNC Symbol;Acc:2219]	2.91203	-2.91203	-1.54203	down	chr20	+	61448413	61472511
NR_046224	LOC100652730	10.3102	-10.3102	-3.366	down	RefSeq	706	chr20	-	61405472	61408208	upstream	ENST00000370346	BHLHE23	basic helix-loop-helix family, member e23 [Source:HGNC Symbol;Acc:16093]	2.41164	2.41164	1.27001	up	chr20	-	61637330	61638387
NR_046247	LOC100505695	10.0517	-10.0517	-3.32936	down	RefSeq	1085	chr2	+	171627603	171634757	downstream	NM_001136555	TLK1	serine/threonine-protein kinase tousled-like 1 isoform 3	2.07292	2.07292	1.05166	up	chr2	-	171847332	171923483
NR_046248	LOC100505695	3.78132	-3.78132	-1.91889	down	RefSeq	778	chr2	+	171627603	171634757	downstream	NM_001136555	TLK1	serine/threonine-protein kinase tousled-like 1 isoform 3	2.07292	2.07292	1.05166	up	chr2	-	171847332	171923483
NR_047520	LOC643837	2.22846	-2.22846	-1.15605	down	RefSeq	6727	chr1	+	762970	794826	downstream	NM_005101	ISG15	ubiquitin-like protein ISG15 precursor	2.3035	2.3035	1.20383	up	chr1	+	948846	949919
NR_047520	LOC643837	2.22846	-2.22846	-1.15605	down	RefSeq	6727	chr1	+	762970	794826	downstream	NM_021170	HES4	transcription factor HES-4 isoform 2	2.07715	2.07715	1.05461	up	chr1	-	934341	935552
TCONS_00000416	XLOC_000610	2.87879	2.87879	1.52546	up	LincRNAs identified by Cabili et al	1972	chr1	+	231464487	231467017	upstream	NM_001256615	LOC149373	uncharacterized protein LOC149373	9.98306	-9.98306	-3.31948	down	chr1	-	231319844	231323373
TCONS_00000416	XLOC_000610	2.87879	2.87879	1.52546	up	LincRNAs identified by Cabili et al	1972	chr1	+	231464487	231467017	upstream	NM_198552	FAM89A	protein FAM89A	2.11365	-2.11365	-1.07973	down	chr1	-	231154703	231175995
TCONS_00000959	XLOC_000218	2.03384	-2.03384	-1.02421	down	LincRNAs identified by Cabili et al	297	chr1	+	59180599	59181440	upstream	NM_002353	TACSTD2	tumor-associated calcium signal transducer 2 precursor	3.91343	3.91343	1.96843	up	chr1	-	59041094	59043166
TCONS_00001080	XLOC_000318	2.49663	-2.49663	-1.31998	down	LincRNAs identified by Cabili et al	627	chr1	+	101616145	101641117	upstream	NM_001077395	DPH5	diphthine synthase isoform b	2.19772	-2.19772	-1.13601	down	chr1	-	101455179	101491362
TCONS_00001131	XLOC_000373	3.44013	-3.44013	-1.78246	down	LincRNAs identified by Cabili et al	699	chr1	+	120612585	120638073	downstream	NM_001017986	FCGR1B	high affinity immunoglobulin gamma Fc receptor IB isoform 1 precursor	4.05761	-4.05761	-2.02063	down	chr1	-	120926127	120935944
TCONS_00001248	XLOC_000529	2.67708	2.67708	1.42066	up	LincRNAs identified by Cabili et al	3274	chr1	+	203364731	203369257	upstream	NM_006763	BTG2	protein BTG2	8.60139	-8.60139	-3.10457	down	chr1	+	203274663	203278729
TCONS_00001417	XLOC_000736	2.38405	-2.38405	-1.25341	down	LincRNAs identified by Cabili et al	230	chr1	-	23877740	23878134	downstream	NM_001143778	ASAP3	arf-GAP with SH3 domain, ANK repeat and PH domain-containing protein 3 isoform b	2.07966	2.07966	1.05635	up	chr1	-	23755055	23810750
TCONS_00001417	XLOC_000736	2.38405	-2.38405	-1.25341	down	LincRNAs identified by Cabili et al	230	chr1	-	23877740	23878134	downstream	NM_017707	ASAP3	arf-GAP with SH3 domain, ANK repeat and PH domain-containing protein 3 isoform a	3.94292	-3.94292	-1.97926	down	chr1	-	23755055	23810750
TCONS_00001417	XLOC_000736	2.38405	-2.38405	-1.25341	down	LincRNAs identified by Cabili et al	230	chr1	-	23877740	23878134	upstream	NM_002167	ID3	DNA-binding protein inhibitor ID-3	2.08033	2.08033	1.05681	up	chr1	-	23884420	23886285
TCONS_00001523	XLOC_000868	2.38264	-2.38264	-1.25256	down	LincRNAs identified by Cabili et al	297	chr1	-	71110665	71114581	downstream	ENST00000411986	CTH	cystathionase (cystathionine gamma-lyase) [Source:HGNC Symbol;Acc:2501]	7.19637	-7.19637	-2.84727	down	chr1	+	70876900	70905534
TCONS_00001523	XLOC_000868	2.38264	-2.38264	-1.25256	down	LincRNAs identified by Cabili et al	297	chr1	-	71110665	71114581	downstream	NM_001031693	HHLA3	HERV-H LTR-associating protein 3 isoform 1	2.18007	-2.18007	-1.12437	down	chr1	+	70820492	70833705
TCONS_00001523	XLOC_000868	2.38264	-2.38264	-1.25256	down	LincRNAs identified by Cabili et al	297	chr1	-	71110665	71114581	downstream	NM_001036645	HHLA3	HERV-H LTR-associating protein 3 isoform 2	2.44577	-2.44577	-1.29029	down	chr1	+	70820492	70833705
TCONS_00001523	XLOC_000868	2.38264	-2.38264	-1.25256	down	LincRNAs identified by Cabili et al	297	chr1	-	71110665	71114581	downstream	NM_001036646	HHLA3	HERV-H LTR-associating protein 3 isoform 3	2.40696	-2.40696	-1.26721	down	chr1	+	70820492	70833705
TCONS_00001523	XLOC_000868	2.38264	-2.38264	-1.25256	down	LincRNAs identified by Cabili et al	297	chr1	-	71110665	71114581	downstream	NM_001902	CTH	cystathionine gamma-lyase isoform 1	7.70147	-7.70147	-2.94513	down	chr1	+	70876900	70905534
TCONS_00001523	XLOC_000868	2.38264	-2.38264	-1.25256	down	LincRNAs identified by Cabili et al	297	chr1	-	71110665	71114581	downstream	NM_153742	CTH	cystathionine gamma-lyase isoform 2	5.6783	-5.6783	-2.50546	down	chr1	+	70876900	70905534
TCONS_00001551	XLOC_000894	2.82286	-2.82286	-1.49716	down	LincRNAs identified by Cabili et al	301	chr1	-	84937580	84943596	downstream	ENST00000370689	PRKACB	protein kinase, cAMP-dependent, catalytic, beta [Source:HGNC Symbol;Acc:9381]	2.48474	-2.48474	-1.31309	down	chr1	+	84543744	84704181
TCONS_00001678	XLOC_001020	2.03706	2.03706	1.02649	up	LincRNAs identified by Cabili et al	239	chr1	-	150507527	150508415	downstream	ENST00000314136	ANP32E	acidic (leucine-rich) nuclear phosphoprotein 32 family, member E [Source:HGNC Symbol;Acc:16673]	2.08776	2.08776	1.06195	up	chr1	-	150190716	150208504
TCONS_00001678	XLOC_001020	2.03706	2.03706	1.02649	up	LincRNAs identified by Cabili et al	239	chr1	-	150507527	150508415	downstream	NM_024579	C1orf54	uncharacterized protein C1orf54 precursor	2.99359	-2.99359	-1.58188	down	chr1	+	150245182	150253335
TCONS_00001678	XLOC_001020	2.03706	2.03706	1.02649	up	LincRNAs identified by Cabili et al	239	chr1	-	150507527	150508415	upstream	ENST00000368985	CTSS	cathepsin S [Source:HGNC Symbol;Acc:2545]	2.05308	-2.05308	-1.03779	down	chr1	-	150702671	150738433
TCONS_00001678	XLOC_001020	2.03706	2.03706	1.02649	up	LincRNAs identified by Cabili et al	239	chr1	-	150507527	150508415	upstream	NM_000396	CTSK	cathepsin K preproprotein	2.29607	2.29607	1.19916	up	chr1	-	150768683	150780917
TCONS_00001690	XLOC_001045	3.76584	-3.76584	-1.91297	down	LincRNAs identified by Cabili et al	366	chr1	-	156471575	156478185	downstream	ENST00000339922	VHLL	von Hippel-Lindau tumor suppressor-like [Source:HGNC Symbol;Acc:30666]	2.04769	2.04769	1.034	up	chr1	-	156268414	156269428
TCONS_00001690	XLOC_001045	3.76584	-3.76584	-1.91297	down	LincRNAs identified by Cabili et al	366	chr1	-	156471575	156478185	upstream	ENST00000255039	HAPLN2	hyaluronan and proteoglycan link protein 2 [Source:HGNC Symbol;Acc:17410]	2.13544	-2.13544	-1.09454	down	chr1	+	156589085	156595517
TCONS_00001690	XLOC_001045	3.76584	-3.76584	-1.91297	down	LincRNAs identified by Cabili et al	366	chr1	-	156471575	156478185	upstream	NM_001878	CRABP2	cellular retinoic acid-binding protein 2	2.51655	2.51655	1.33144	up	chr1	-	156669399	156675459
TCONS_00001810	XLOC_001195	3.51831	-3.51831	-1.81488	down	LincRNAs identified by Cabili et al	7580	chr1	-	212802452	212811835	downstream	ENST00000294829	FAM71A	family with sequence similarity 71, member A [Source:HGNC Symbol;Acc:26541]	2.78804	-2.78804	-1.47925	down	chr1	+	212797788	212800120
TCONS_00001811	XLOC_001195	2.29517	2.29517	1.1986	up	LincRNAs identified by Cabili et al	972	chr1	-	212804779	212811198	downstream	ENST00000294829	FAM71A	family with sequence similarity 71, member A [Source:HGNC Symbol;Acc:26541]	2.78804	-2.78804	-1.47925	down	chr1	+	212797788	212800120
TCONS_00002048	XLOC_000232	3.14272	-3.14272	-1.65202	down	LincRNAs identified by Cabili et al	803	chr1	+	63662011	63664798	downstream	NM_014288	ITGB3BP	centromere protein R isoform 2	2.82474	2.82474	1.49812	up	chr1	-	63906440	63988944
TCONS_00002142	XLOC_000363	2.31738	2.31738	1.21249	up	LincRNAs identified by Cabili et al	264	chr1	+	117647168	117647504	downstream	NM_024626	VTCN1	V-set domain-containing T-cell activation inhibitor 1 isoform 1 precursor	2.48958	2.48958	1.3159	up	chr1	-	117686208	117753582
TCONS_00002219	XLOC_000529	2.19399	-2.19399	-1.13356	down	LincRNAs identified by Cabili et al	3320	chr1	+	203343729	203369257	upstream	NM_002479	MYOG	myogenin	2.5695	-2.5695	-1.36149	down	chr1	-	203052256	203055166
TCONS_00002219	XLOC_000529	2.19399	-2.19399	-1.13356	down	LincRNAs identified by Cabili et al	3320	chr1	+	203343729	203369257	upstream	NM_006763	BTG2	protein BTG2	8.60139	-8.60139	-3.10457	down	chr1	+	203274663	203278729
TCONS_00002621	XLOC_001254	2.42434	2.42434	1.27759	up	LincRNAs identified by Cabili et al	405	chr1	-	231014537	231025361	downstream	NM_001136495	C1orf198	uncharacterized protein C1orf198 isoform 3	2.25374	-2.25374	-1.17232	down	chr1	-	230972864	230991782
TCONS_00002621	XLOC_001254	2.42434	2.42434	1.27759	up	LincRNAs identified by Cabili et al	405	chr1	-	231014537	231025361	downstream	NM_032800	C1orf198	uncharacterized protein C1orf198 isoform 1	2.54778	-2.54778	-1.34924	down	chr1	-	230972864	231004302
TCONS_00002621	XLOC_001254	2.42434	2.42434	1.27759	up	LincRNAs identified by Cabili et al	405	chr1	-	231014537	231025361	upstream	NM_001122835	TTC13	tetratricopeptide repeat protein 13 isoform b	2.13399	-2.13399	-1.09355	down	chr1	-	231041986	231114618
TCONS_00002621	XLOC_001254	2.42434	2.42434	1.27759	up	LincRNAs identified by Cabili et al	405	chr1	-	231014537	231025361	upstream	NM_001256615	LOC149373	uncharacterized protein LOC149373	9.98306	-9.98306	-3.31948	down	chr1	-	231319844	231323373
TCONS_00002621	XLOC_001254	2.42434	2.42434	1.27759	up	LincRNAs identified by Cabili et al	405	chr1	-	231014537	231025361	upstream	NM_198552	FAM89A	protein FAM89A	2.11365	-2.11365	-1.07973	down	chr1	-	231154703	231175995
TCONS_00003622	XLOC_001412	2.29213	2.29213	1.19669	up	LincRNAs identified by Cabili et al	1339	chr2	+	30572656	30583316	downstream	ENST00000309052	LCLAT1	lysocardiolipin acyltransferase 1 [Source:HGNC Symbol;Acc:26756]	2.06648	2.06648	1.04718	up	chr2	+	30670122	30867091
TCONS_00003940	XLOC_001756	2.31771	-2.31771	-1.2127	down	LincRNAs identified by Cabili et al	400	chr2	+	173117100	173145603	downstream	NM_000210	ITGA6	integrin alpha-6 isoform b precursor	3.14177	3.14177	1.65158	up	chr2	+	173292313	173371181
TCONS_00003940	XLOC_001756	2.31771	-2.31771	-1.2127	down	LincRNAs identified by Cabili et al	400	chr2	+	173117100	173145603	upstream	NM_003642	HAT1	histone acetyltransferase type B catalytic subunit	2.89259	2.89259	1.53236	up	chr2	+	172778934	172848600
TCONS_00003943	XLOC_001757	2.20566	-2.20566	-1.14121	down	LincRNAs identified by Cabili et al	314	chr2	+	173188049	173232618	downstream	NM_000210	ITGA6	integrin alpha-6 isoform b precursor	3.14177	3.14177	1.65158	up	chr2	+	173292313	173371181
TCONS_00004288	XLOC_002133	2.10906	-2.10906	-1.0766	down	LincRNAs identified by Cabili et al	237	chr2	-	65278454	65283268	downstream	NM_003038	SLC1A4	neutral amino acid transporter A isoform 1	3.88725	-3.88725	-1.95875	down	chr2	+	65216494	65251000
TCONS_00004314	XLOC_002169	2.10504	-2.10504	-1.07385	down	LincRNAs identified by Cabili et al	318	chr2	-	75049906	75059445	upstream	NM_015727	TACR1	substance-P receptor isoform short	2.67788	-2.67788	-1.42109	down	chr2	-	75278162	75426645
TCONS_00004421	XLOC_002293	5.57328	-5.57328	-2.47853	down	LincRNAs identified by Cabili et al	848	chr2	-	120038631	120040231	upstream	NM_001079862	DBI	acyl-CoA-binding protein isoform 3	2.04135	2.04135	1.02952	up	chr2	+	120124503	120130122
TCONS_00004875	XLOC_001631	3.3902	-3.3902	-1.76137	down	LincRNAs identified by Cabili et al	675	chr2	+	114261679	114265842	upstream	NM_013952	PAX8	paired box protein Pax-8 isoform PAX8C	2.94719	-2.94719	-1.55934	down	chr2	-	113973573	114036498
TCONS_00004875	XLOC_001631	3.3902	-3.3902	-1.76137	down	LincRNAs identified by Cabili et al	675	chr2	+	114261679	114265842	upstream	NM_172003	CBWD2	COBW domain-containing protein 2	2.01318	2.01318	1.00948	up	chr2	+	114195267	114253781
TCONS_00004899	XLOC_001680	2.82896	-2.82896	-1.50027	down	LincRNAs identified by Cabili et al	480	chr2	+	133095051	133096187	downstream	NM_001508	GPR39	G-protein coupled receptor 39	2.11488	2.11488	1.08058	up	chr2	+	133174146	133404169
TCONS_00005763	XLOC_003092	4.30381	4.30381	2.10561	up	LincRNAs identified by Cabili et al	768	chr3	-	40503866	40508645	downstream	NM_005875	EIF1B	eukaryotic translation initiation factor 1b	2.10249	-2.10249	-1.0721	down	chr3	+	40351172	40353915
TCONS_00005946	XLOC_002577	2.56722	-2.56722	-1.36021	down	LincRNAs identified by Cabili et al	579	chr3	+	12512284	12516738	upstream	NM_003178	SYN2	synapsin-2 isoform IIb	2.05619	-2.05619	-1.03998	down	chr3	+	12045861	12227226
TCONS_00005989	XLOC_002616	2.34311	-2.34311	-1.22843	down	LincRNAs identified by Cabili et al	347	chr3	+	39219383	39223013	upstream	ENST00000450244	SCN11A	sodium channel, voltage-gated, type XI, alpha subunit [Source:HGNC Symbol;Acc:10583]	2.39751	-2.39751	-1.26153	down	chr3	-	38887259	38992052
TCONS_00006387	XLOC_003006	2.34621	-2.34621	-1.23033	down	LincRNAs identified by Cabili et al	609	chr3	+	196326510	196327216	downstream	NM_152699	SENP5	sentrin-specific protease 5	2.10767	-2.10767	-1.07565	down	chr3	+	196594726	196661584
TCONS_00006387	XLOC_003006	2.34621	-2.34621	-1.23033	down	LincRNAs identified by Cabili et al	609	chr3	+	196326510	196327216	upstream	NM_015562	UBXN7	UBX domain-containing protein 7	2.72507	-2.72507	-1.44629	down	chr3	-	196080368	196159345
TCONS_00006466	XLOC_003077	2.30917	2.30917	1.20737	up	LincRNAs identified by Cabili et al	575	chr3	-	33002604	33016096	downstream	ENST00000383763	TRIM71	tripartite motif containing 71, E3 ubiquitin protein ligase [Source:HGNC Symbol;Acc:32669]	2.17195	2.17195	1.11899	up	chr3	+	32859509	32933771
TCONS_00006466	XLOC_003077	2.30917	2.30917	1.20737	up	LincRNAs identified by Cabili et al	575	chr3	-	33002604	33016096	upstream	NM_001135602	GLB1	beta-galactosidase isoform c preproprotein	2.29027	-2.29027	-1.19552	down	chr3	-	33038099	33138694
TCONS_00006508	XLOC_003120	4.13294	-4.13294	-2.04717	down	LincRNAs identified by Cabili et al	409	chr3	-	49838878	49839621	upstream	NM_003335	UBA7	ubiquitin-like modifier-activating enzyme 7	2.17331	2.17331	1.1199	up	chr3	-	49842637	49851391
TCONS_00006776	XLOC_003410	2.78884	-2.78884	-1.47966	down	LincRNAs identified by Cabili et al	374	chr3	-	197863215	197866338	downstream	ENST00000334859	LRCH3	leucine-rich repeats and calponin homology (CH) domain containing 3 [Source:HGNC Symbol;Acc:28637]	4.19237	-4.19237	-2.06776	down	chr3	+	197518144	197598456
TCONS_00006867	XLOC_002675	2.36969	2.36969	1.2447	up	LincRNAs identified by Cabili et al	266	chr3	+	58468995	58470480	upstream	NM_017771	PXK	PX domain-containing protein kinase-like protein	3.03983	-3.03983	-1.60399	down	chr3	+	58318616	58410878
TCONS_00006963	XLOC_002803	2.07068	2.07068	1.05011	up	LincRNAs identified by Cabili et al	1484	chr3	+	127256955	127259967	downstream	NM_172027	ABTB1	ankyrin repeat and BTB/POZ domain-containing protein 1 isoform 2	2.35011	-2.35011	-1.23273	down	chr3	+	127391780	127399769
TCONS_00006965	XLOC_002806	2.61011	-2.61011	-1.38411	down	LincRNAs identified by Cabili et al	344	chr3	+	128189738	128190360	downstream	NM_032638	GATA2	endothelial transcription factor GATA-2 isoform 1	2.02861	-2.02861	-1.02049	down	chr3	-	128198264	128212030
TCONS_00007535	XLOC_003546	2.07412	-2.07412	-1.0525	down	LincRNAs identified by Cabili et al	3323	chr4	+	57488954	57492377	downstream	NM_001145460	HOPX	homeodomain-only protein isoform c	2.43475	-2.43475	-1.28377	down	chr4	-	57514153	57547872
TCONS_00007535	XLOC_003546	2.07412	-2.07412	-1.0525	down	LincRNAs identified by Cabili et al	3323	chr4	+	57488954	57492377	upstream	NM_006947	SRP72	signal recognition particle 72 kDa protein isoform 1	2.56327	2.56327	1.35799	up	chr4	+	57333761	57369847
TCONS_00007535	XLOC_003546	2.07412	-2.07412	-1.0525	down	LincRNAs identified by Cabili et al	3323	chr4	+	57488954	57492377	upstream	NM_020722	KIAA1211	uncharacterized protein KIAA1211	3.25405	3.25405	1.70224	up	chr4	+	57036360	57196890
TCONS_00007535	XLOC_003546	2.07412	-2.07412	-1.0525	down	LincRNAs identified by Cabili et al	3323	chr4	+	57488954	57492377	upstream	NM_181806	AASDH	acyl-CoA synthetase family member 4	2.068	2.068	1.04823	up	chr4	-	57204456	57253638
TCONS_00007688	XLOC_003808	2.30691	-2.30691	-1.20596	down	LincRNAs identified by Cabili et al	9047	chr4	+	185427281	185436808	downstream	NM_001995	ACSL1	long-chain-fatty-acid--CoA ligase 1	2.46586	-2.46586	-1.30209	down	chr4	-	185676748	185747215
TCONS_00007688	XLOC_003808	2.30691	-2.30691	-1.20596	down	LincRNAs identified by Cabili et al	9047	chr4	+	185427281	185436808	downstream	NM_024629	MLF1IP	centromere protein U	2.38961	2.38961	1.25678	up	chr4	-	185615218	185655286
TCONS_00007820	XLOC_004063	9.63568	9.63568	3.26839	up	LincRNAs identified by Cabili et al	339	chr4	-	125263313	125299036	upstream	NM_020337	ANKRD50	ankyrin repeat domain-containing protein 50 isoform 1	2.42487	-2.42487	-1.27791	down	chr4	-	125585203	125633887
TCONS_00007959	XLOC_003431	2.31637	2.31637	1.21187	up	LincRNAs identified by Cabili et al	640	chr4	+	3650107	3650922	upstream	NM_002337	LRPAP1	alpha-2-macroglobulin receptor-associated protein precursor	11.5301	-11.5301	-3.52733	down	chr4	-	3505323	3534224
TCONS_00007972	XLOC_003441	4.24101	-4.24101	-2.08441	down	LincRNAs identified by Cabili et al	335	chr4	+	6765263	6769333	downstream	NM_001113363	TBC1D14	TBC1 domain family member 14 isoform b	3.80143	-3.80143	-1.92654	down	chr4	+	6988888	7034845
TCONS_00007979	XLOC_003449	3.95906	-3.95906	-1.98516	down	LincRNAs identified by Cabili et al	2100	chr4	+	10069733	10073254	upstream	NM_000798	DRD5	D(1B) dopamine receptor	2.39964	-2.39964	-1.26282	down	chr4	+	9783257	9785633
TCONS_00008049	XLOC_003514	2.38195	-2.38195	-1.25214	down	LincRNAs identified by Cabili et al	2165	chr4	+	38749926	38754586	downstream	NM_001171654	KLHL5	kelch-like protein 5 isoform 4	2.1902	-2.1902	-1.13106	down	chr4	+	39046450	39127853
TCONS_00008303	XLOC_003752	4.29846	-4.29846	-2.10382	down	LincRNAs identified by Cabili et al	1019	chr4	+	156881331	156895608	upstream	NM_017419	ASIC5	acid-sensing ion channel 5	2.58032	-2.58032	-1.36755	down	chr4	-	156750880	156787425
TCONS_00008412	XLOC_003857	3.5291	3.5291	1.8193	up	LincRNAs identified by Cabili et al	326	chr4	-	3051280	3064341	downstream	NM_001004057	GRK4	G protein-coupled receptor kinase 4 isoform gamma	2.00869	2.00869	1.00625	up	chr4	+	2965342	3042474
TCONS_00008412	XLOC_003857	3.5291	3.5291	1.8193	up	LincRNAs identified by Cabili et al	326	chr4	-	3051280	3064341	upstream	NM_001042690	MSANTD1	myb/SANT-like DNA-binding domain-containing protein 1	2.14352	2.14352	1.09998	up	chr4	+	3250766	3258342
TCONS_00008645	XLOC_004161	5.97222	-5.97222	-2.57827	down	LincRNAs identified by Cabili et al	214	chr4	-	174046339	174048952	upstream	NM_001130689	HMGB2	high mobility group protein B2	2.96508	2.96508	1.56807	up	chr4	-	174252526	174254920
TCONS_00008645	XLOC_004161	5.97222	-5.97222	-2.57827	down	LincRNAs identified by Cabili et al	214	chr4	-	174046339	174048952	upstream	NM_003864	SAP30	histone deacetylase complex subunit SAP30	2.07105	2.07105	1.05036	up	chr4	+	174292092	174298683
TCONS_00008649	XLOC_004165	2.97905	2.97905	1.57485	up	LincRNAs identified by Cabili et al	706	chr4	-	174284954	174291194	downstream	NM_001130689	HMGB2	high mobility group protein B2	2.96508	2.96508	1.56807	up	chr4	-	174252526	174254920
TCONS_00008649	XLOC_004165	2.97905	2.97905	1.57485	up	LincRNAs identified by Cabili et al	706	chr4	-	174284954	174291194	upstream	NM_003864	SAP30	histone deacetylase complex subunit SAP30	2.07105	2.07105	1.05036	up	chr4	+	174292092	174298683
TCONS_00008777	XLOC_003514	4.35064	-4.35064	-2.12123	down	LincRNAs identified by Cabili et al	281	chr4	+	38750287	38752371	downstream	NM_001171654	KLHL5	kelch-like protein 5 isoform 4	2.1902	-2.1902	-1.13106	down	chr4	+	39046450	39127853
TCONS_00008978	XLOC_003832	2.1615	-2.1615	-1.11203	down	LincRNAs identified by Cabili et al	876	chr4	+	189080967	189081939	upstream	NM_178556	TRIML1	probable E3 ubiquitin-protein ligase TRIML1	2.6632	2.6632	1.41316	up	chr4	+	189060597	189068649
TCONS_00009876	XLOC_004297	3.21845	-3.21845	-1.68637	down	LincRNAs identified by Cabili et al	538	chr5	+	13986054	13987341	upstream	NM_001369	DNAH5	dynein heavy chain 5, axonemal	2.38993	-2.38993	-1.25697	down	chr5	-	13690436	13944589
TCONS_00010063	XLOC_004515	2.86559	-2.86559	-1.51883	down	LincRNAs identified by Cabili et al	1298	chr5	+	115074781	115092222	downstream	NM_001801	CDO1	cysteine dioxygenase type 1	2.39577	2.39577	1.26049	up	chr5	-	115140429	115152405
TCONS_00010105	XLOC_004574	4.30166	-4.30166	-2.10489	down	LincRNAs identified by Cabili et al	233	chr5	+	139138174	139139292	downstream	NM_032289	PSD2	PH and SEC7 domain-containing protein 2	4.06257	4.06257	2.02239	up	chr5	+	139175405	139224048
TCONS_00010140	XLOC_004603	2.7861	-2.7861	-1.47825	down	LincRNAs identified by Cabili et al	223	chr5	+	149810791	149821794	upstream	NM_001012301	ARSI	arylsulfatase I precursor	2.45424	-2.45424	-1.29528	down	chr5	-	149675908	149682525
TCONS_00010241	XLOC_004701	22.5812	-22.5812	-4.49705	down	LincRNAs identified by Cabili et al	310	chr5	-	1159525	1161418	upstream	ENST00000324642	SLC6A18	solute carrier family 6, member 18 [Source:HGNC Symbol;Acc:26441]	2.43336	2.43336	1.28295	up	chr5	+	1225469	1246304
TCONS_00010241	XLOC_004701	22.5812	-22.5812	-4.49705	down	LincRNAs identified by Cabili et al	310	chr5	-	1159525	1161418	upstream	NM_001003841	SLC6A19	sodium-dependent neutral amino acid transporter B(0)AT1	2.1769	-2.1769	-1.12228	down	chr5	+	1201709	1225230
TCONS_00010337	XLOC_004826	2.37074	-2.37074	-1.24534	down	LincRNAs identified by Cabili et al	357	chr5	-	54895898	54899362	downstream	NM_176895	PPAP2A	lipid phosphate phosphohydrolase 1 isoform 2	2.16321	2.16321	1.11318	up	chr5	-	54720682	54830873
TCONS_00010360	XLOC_004856	2.5718	2.5718	1.36278	up	LincRNAs identified by Cabili et al	924	chr5	-	67482643	67485177	upstream	NM_181504	PIK3R1	phosphatidylinositol 3-kinase regulatory subunit alpha isoform 2	3.96077	-3.96077	-1.98578	down	chr5	+	67586466	67597649
TCONS_00010585	XLOC_005110	2.00624	-2.00624	-1.0045	down	LincRNAs identified by Cabili et al	2306	chr5	-	180253954	180259036	upstream	ENST00000327705	BTNL9	butyrophilin-like 9 [Source:HGNC Symbol;Acc:24176]	2.20134	-2.20134	-1.13838	down	chr5	+	180467224	180488523
TCONS_00010585	XLOC_005110	2.00624	-2.00624	-1.0045	down	LincRNAs identified by Cabili et al	2306	chr5	-	180253954	180259036	upstream	NM_001159707	BTNL8	butyrophilin-like protein 8 isoform 3 precursor	2.00029	-2.00029	-1.00021	down	chr5	+	180326076	180377906
TCONS_00010716	XLOC_004430	2.16834	-2.16834	-1.11659	down	LincRNAs identified by Cabili et al	217	chr5	+	74244126	74271554	downstream	ENST00000274361	ANKRD31	ankyrin repeat domain 31 [Source:HGNC Symbol;Acc:26853]	2.04038	-2.04038	-1.02884	down	chr5	-	74364121	74532703
TCONS_00010716	XLOC_004430	2.16834	-2.16834	-1.11659	down	LincRNAs identified by Cabili et al	217	chr5	+	74244126	74271554	downstream	ENST00000322348	GCNT4	glucosaminyl (N-acetyl) transferase 4, core 2 [Source:HGNC Symbol;Acc:17973]	2.21017	-2.21017	-1.14416	down	chr5	-	74323288	74326724
TCONS_00010751	XLOC_004478	2.04564	2.04564	1.03255	up	LincRNAs identified by Cabili et al	1272	chr5	+	95183792	95185762	downstream	ENST00000237853	ELL2	elongation factor, RNA polymerase II, 2 [Source:HGNC Symbol;Acc:17064]	3.7359	3.7359	1.90146	up	chr5	-	95220801	95297775
TCONS_00010756	XLOC_004495	3.32111	-3.32111	-1.73167	down	LincRNAs identified by Cabili et al	253	chr5	+	102005293	102058011	upstream	NM_173488	SLCO6A1	solute carrier organic anion transporter family member 6A1	2.01996	-2.01996	-1.01433	down	chr5	-	101707651	101834720
TCONS_00010790	XLOC_004554	2.6474	-2.6474	-1.40458	down	LincRNAs identified by Cabili et al	244	chr5	+	133135103	133156483	downstream	NM_003202	TCF7	transcription factor 7 isoform 1	2.42767	-2.42767	-1.27957	down	chr5	+	133450401	133483920
TCONS_00010792	XLOC_004565	2.57932	2.57932	1.36699	up	LincRNAs identified by Cabili et al	1056	chr5	+	135157405	135160793	downstream	NM_012159	FBXL21	F-box/LRR-repeat protein 21	3.04405	3.04405	1.60599	up	chr5	+	135266005	135277367
TCONS_00010856	XLOC_004673	2.02401	-2.02401	-1.01722	down	LincRNAs identified by Cabili et al	1004	chr5	+	177663413	177664575	upstream	ENST00000308304	PROP1	PROP paired-like homeobox 1 [Source:HGNC Symbol;Acc:9455]	2.90327	2.90327	1.53768	up	chr5	-	177419235	177423243
TCONS_00010856	XLOC_004673	2.02401	-2.02401	-1.01722	down	LincRNAs identified by Cabili et al	1004	chr5	+	177663413	177664575	upstream	NM_015111	N4BP3	NEDD4-binding protein 3	2.58776	-2.58776	-1.3717	down	chr5	+	177540555	177553107
TCONS_00011228	XLOC_005806	2.66776	-2.66776	-1.41563	down	LincRNAs identified by Cabili et al	1339	chr6	-	112221561	112230600	downstream	NM_147686	TRAF3IP2	adapter protein CIKS isoform 2	2.15986	2.15986	1.11094	up	chr6	-	111876580	111927477
TCONS_00011228	XLOC_005806	2.66776	-2.66776	-1.41563	down	LincRNAs identified by Cabili et al	1339	chr6	-	112221561	112230600	downstream	NM_153048	FYN	tyrosine-protein kinase Fyn isoform c	2.17086	-2.17086	-1.11827	down	chr6	-	111981534	112080334
TCONS_00011228	XLOC_005806	2.66776	-2.66776	-1.41563	down	LincRNAs identified by Cabili et al	1339	chr6	-	112221561	112230600	upstream	NM_001105206	LAMA4	laminin subunit alpha-4 isoform 1 precursor	2.64918	2.64918	1.40554	up	chr6	-	112429133	112575917
TCONS_00011228	XLOC_005806	2.66776	-2.66776	-1.41563	down	LincRNAs identified by Cabili et al	1339	chr6	-	112221561	112230600	upstream	NM_016262	TUBE1	tubulin epsilon chain	2.84227	-2.84227	-1.50704	down	chr6	-	112391859	112408751
TCONS_00011632	XLOC_005121	3.17577	-3.17577	-1.66711	down	LincRNAs identified by Cabili et al	387	chr6	+	693956	713766	upstream	NM_002460	IRF4	interferon regulatory factor 4 isoform 1	3.67483	3.67483	1.87768	up	chr6	+	391738	411443
TCONS_00011632	XLOC_005121	3.17577	-3.17577	-1.66711	down	LincRNAs identified by Cabili et al	387	chr6	+	693956	713766	upstream	NM_148959	HUS1B	checkpoint protein HUS1B	2.27397	-2.27397	-1.18521	down	chr6	-	655938	656964
TCONS_00011747	XLOC_005214	2.62185	-2.62185	-1.39058	down	LincRNAs identified by Cabili et al	1153	chr6	+	26673487	26688018	upstream	NM_007047	BTN3A2	butyrophilin subfamily 3 member A2 isoform a precursor	2.01915	2.01915	1.01375	up	chr6	+	26365397	26378548
TCONS_00012157	XLOC_005703	2.13074	2.13074	1.09135	up	LincRNAs identified by Cabili et al	538	chr6	-	37301808	37307755	downstream	ENST00000373491	TBC1D22B	TBC1 domain family, member 22B [Source:HGNC Symbol;Acc:21602]	2.42678	-2.42678	-1.27904	down	chr6	+	37225547	37300746
TCONS_00012169	XLOC_005718	2.32069	2.32069	1.21455	up	LincRNAs identified by Cabili et al	937	chr6	-	41349174	41350213	downstream	NM_018643	TREM1	triggering receptor expressed on myeloid cells 1 isoform 1 precursor	2.04922	-2.04922	-1.03507	down	chr6	-	41242998	41254457
TCONS_00012238	XLOC_005794	2.29609	-2.29609	-1.19918	down	LincRNAs identified by Cabili et al	412	chr6	-	105374368	105379376	upstream	NM_022361	POPDC3	popeye domain-containing protein 3	2.04473	2.04473	1.03191	up	chr6	-	105605774	105627858
TCONS_00012248	XLOC_005807	2.08132	-2.08132	-1.0575	down	LincRNAs identified by Cabili et al	391	chr6	-	112697489	112717623	downstream	NM_001105206	LAMA4	laminin subunit alpha-4 isoform 1 precursor	2.64918	2.64918	1.40554	up	chr6	-	112429133	112575917
TCONS_00012248	XLOC_005807	2.08132	-2.08132	-1.0575	down	LincRNAs identified by Cabili et al	391	chr6	-	112697489	112717623	downstream	NM_001105209	LAMA4	laminin subunit alpha-4 isoform 3 precursor	4.28134	4.28134	2.09806	up	chr6	-	112574983	112575917
TCONS_00012248	XLOC_005807	2.08132	-2.08132	-1.0575	down	LincRNAs identified by Cabili et al	391	chr6	-	112697489	112717623	downstream	NM_016262	TUBE1	tubulin epsilon chain	2.84227	-2.84227	-1.50704	down	chr6	-	112391859	112408751
TCONS_00012372	XLOC_005939	2.72396	-2.72396	-1.44571	down	LincRNAs identified by Cabili et al	4147	chr6	-	169825998	169830792	downstream	NM_003247	THBS2	thrombospondin-2 precursor	2.27937	2.27937	1.18863	up	chr6	-	169615874	169654137
TCONS_00012373	XLOC_005939	2.02106	-2.02106	-1.01512	down	LincRNAs identified by Cabili et al	2132	chr6	-	169827132	169830752	downstream	NM_003247	THBS2	thrombospondin-2 precursor	2.27937	2.27937	1.18863	up	chr6	-	169615874	169654137
TCONS_00013408	XLOC_006039	3.5827	-3.5827	-1.84105	down	LincRNAs identified by Cabili et al	534	chr7	+	33900207	33917087	downstream	ENST00000297161	BMPER	BMP binding endothelial regulator [Source:HGNC Symbol;Acc:24154]	2.53226	-2.53226	-1.34042	down	chr7	+	33944522	34195484
TCONS_00013536	XLOC_006174	3.86592	-3.86592	-1.95081	down	LincRNAs identified by Cabili et al	771	chr7	+	93940475	94018102	downstream	NM_001099401	SGCE	epsilon-sarcoglycan isoform 1	2.01068	2.01068	1.00768	up	chr7	-	94214535	94285521
TCONS_00013553	XLOC_006188	15.2643	-15.2643	-3.93209	down	LincRNAs identified by Cabili et al	418	chr7	+	99594666	99609239	downstream	ENST00000485286	MCM7	minichromosome maintenance complex component 7 [Source:HGNC Symbol;Acc:6950]	2.95721	2.95721	1.56424	up	chr7	-	99690403	99698380
TCONS_00013564	XLOC_006209	3.64072	-3.64072	-1.86422	down	LincRNAs identified by Cabili et al	306	chr7	+	112256534	112257317	upstream	NM_001550	IFRD1	interferon-related developmental regulator 1 isoform 1	3.13405	-3.13405	-1.64803	down	chr7	+	112090482	112117258
TCONS_00013564	XLOC_006209	3.64072	-3.64072	-1.86422	down	LincRNAs identified by Cabili et al	306	chr7	+	112256534	112257317	upstream	NM_021994	ZNF277	zinc finger protein 277	2.49815	2.49815	1.32086	up	chr7	+	111846642	111983989
TCONS_00013650	XLOC_006306	2.06342	-2.06342	-1.04504	down	LincRNAs identified by Cabili et al	683	chr7	+	155207580	155211508	downstream	NM_053043	RBM33	RNA-binding protein 33	2.04002	-2.04002	-1.02858	down	chr7	+	155437202	155574179
TCONS_00014176	XLOC_006179	2.00909	-2.00909	-1.00654	down	LincRNAs identified by Cabili et al	353	chr7	+	95289644	95302058	upstream	NM_000940	PON3	serum paraoxonase/lactonase 3	9.84282	9.84282	3.29907	up	chr7	-	94989183	95025687
TCONS_00014176	XLOC_006179	2.00909	-2.00909	-1.00654	down	LincRNAs identified by Cabili et al	353	chr7	+	95289644	95302058	upstream	NM_016116	ASB4	ankyrin repeat and SOCS box protein 4 isoform a	2.72498	-2.72498	-1.44625	down	chr7	+	95115212	95169543
TCONS_00014220	XLOC_006263	7.16993	-7.16993	-2.84196	down	LincRNAs identified by Cabili et al	1003	chr7	+	134855675	134857224	upstream	ENST00000436302	AGBL3	ATP/GTP binding protein-like 3 [Source:HGNC Symbol;Acc:27981]	34.1014	-34.1014	-5.09176	down	chr7	+	134671258	134820530
TCONS_00014220	XLOC_006263	7.16993	-7.16993	-2.84196	down	LincRNAs identified by Cabili et al	1003	chr7	+	134855675	134857224	upstream	NM_033157	CALD1	caldesmon isoform 3	2.87271	2.87271	1.52241	up	chr7	+	134464163	134655480
TCONS_00014296	XLOC_006439	2.49172	2.49172	1.31714	up	LincRNAs identified by Cabili et al	550	chr7	-	50292779	50294206	downstream	NM_001161834	C7orf72	uncharacterized protein C7orf72	3.20738	3.20738	1.68139	up	chr7	+	50135681	50198852
TCONS_00014782	XLOC_006859	3.28457	3.28457	1.71571	up	LincRNAs identified by Cabili et al	257	chr8	+	82271921	82306229	downstream	NM_001010893	SLC10A5	sodium/bile acid cotransporter 5 precursor	2.27884	2.27884	1.1883	up	chr8	-	82605890	82607207
TCONS_00015920	XLOC_007283	2.18341	-2.18341	-1.12658	down	LincRNAs identified by Cabili et al	1381	chr9	+	12738518	12770158	downstream	NM_203403	LURAP1L	leucine rich adaptor protein 1-like	3.0241	-3.0241	-1.59651	down	chr9	+	12775011	12823059
TCONS_00016011	XLOC_007401	5.22579	-5.22579	-2.38565	down	LincRNAs identified by Cabili et al	1847	chr9	+	75981032	75984932	upstream	NM_000700	ANXA1	annexin A1	2.48476	2.48476	1.31311	up	chr9	+	75766780	75785307
TCONS_00016233	XLOC_007615	3.17943	-3.17943	-1.66877	down	LincRNAs identified by Cabili et al	835	chr9	+	139543084	139548533	upstream	NM_152571	C9orf163	uncharacterized protein C9orf163	2.47497	2.47497	1.30741	up	chr9	+	139377946	139380519
TCONS_00017237	XLOC_008058	6.08774	-6.08774	-2.60591	down	LincRNAs identified by Cabili et al	2019	chrX	+	119124752	119127773	upstream	NM_001105576	SOWAHD	ankyrin repeat domain-containing protein SOWAHD	3.70345	3.70345	1.88887	up	chrX	+	118892575	118894165
TCONS_00017457	XLOC_008058	2.66091	-2.66091	-1.41192	down	LincRNAs identified by Cabili et al	548	chrX	+	119125486	119126833	upstream	NM_001105576	SOWAHD	ankyrin repeat domain-containing protein SOWAHD	3.70345	3.70345	1.88887	up	chrX	+	118892575	118894165
TCONS_00018344	XLOC_008625	2.39494	-2.39494	-1.25999	down	LincRNAs identified by Cabili et al	469	chr10	+	115787547	115802439	downstream	ENST00000369271	AFAP1L2	actin filament associated protein 1-like 2 [Source:HGNC Symbol;Acc:25901]	2.81461	-2.81461	-1.49294	down	chr10	-	116054582	116164515
TCONS_00018344	XLOC_008625	2.39494	-2.39494	-1.25999	down	LincRNAs identified by Cabili et al	469	chr10	+	115787547	115802439	upstream	NM_014881	DCLRE1A	DNA cross-link repair 1A protein	2.14576	2.14576	1.10149	up	chr10	-	115594483	115613859
TCONS_00018344	XLOC_008625	2.39494	-2.39494	-1.25999	down	LincRNAs identified by Cabili et al	469	chr10	+	115787547	115802439	upstream	NM_182601	PLEKHS1	PH domain-containing protein C10orf81 isoform 1	2.64813	2.64813	1.40497	up	chr10	+	115524577	115537489
TCONS_00018417	XLOC_008704	2.58054	2.58054	1.36767	up	LincRNAs identified by Cabili et al	551	chr10	-	4790106	4806336	upstream	NM_001135241	AKR1C2	aldo-keto reductase family 1 member C2 isoform 2	2.88815	2.88815	1.53014	up	chr10	-	5042102	5046206
TCONS_00018417	XLOC_008704	2.58054	2.58054	1.36767	up	LincRNAs identified by Cabili et al	551	chr10	-	4790106	4806336	upstream	NM_001354	AKR1C2	aldo-keto reductase family 1 member C2 isoform 1	2.23884	-2.23884	-1.16275	down	chr10	-	5029967	5060225
TCONS_00018418	XLOC_008704	2.71633	2.71633	1.44166	up	LincRNAs identified by Cabili et al	203	chr10	-	4804572	4806211	upstream	NM_001135241	AKR1C2	aldo-keto reductase family 1 member C2 isoform 2	2.88815	2.88815	1.53014	up	chr10	-	5042102	5046206
TCONS_00018418	XLOC_008704	2.71633	2.71633	1.44166	up	LincRNAs identified by Cabili et al	203	chr10	-	4804572	4806211	upstream	NM_001354	AKR1C2	aldo-keto reductase family 1 member C2 isoform 1	2.23884	-2.23884	-1.16275	down	chr10	-	5029967	5060225
TCONS_00018569	XLOC_008895	3.89955	-3.89955	-1.96331	down	LincRNAs identified by Cabili et al	1719	chr10	-	89832453	89840364	downstream	NM_000314	PTEN	phosphatidylinositol 3,4,5-trisphosphate 3-phosphatase and dual-specificity protein phosphatase PTEN	2.22281	2.22281	1.15238	up	chr10	+	89623194	89728532
TCONS_00018569	XLOC_008895	3.89955	-3.89955	-1.96331	down	LincRNAs identified by Cabili et al	1719	chr10	-	89832453	89840364	upstream	NM_018363	RNLS	renalase isoform 2 precursor	2.05209	-2.05209	-1.0371	down	chr10	-	90033620	90343082
TCONS_00018589	XLOC_008925	3.11172	-3.11172	-1.63771	down	LincRNAs identified by Cabili et al	447	chr10	-	103461753	103464357	upstream	NM_173193	KCNIP2	Kv channel-interacting protein 2 isoform 4	2.03936	-2.03936	-1.02812	down	chr10	-	103585730	103603677
TCONS_00018591	XLOC_008927	2.3752	-2.3752	-1.24805	down	LincRNAs identified by Cabili et al	645	chr10	-	103522372	103526749	upstream	NM_173193	KCNIP2	Kv channel-interacting protein 2 isoform 4	2.03936	-2.03936	-1.02812	down	chr10	-	103585730	103603677
TCONS_00018636	XLOC_008984	4.15462	-4.15462	-2.05472	down	LincRNAs identified by Cabili et al	309	chr10	-	127473651	127474348	downstream	ENST00000368821	C10orf122	chromosome 10 open reading frame 122 [Source:HGNC Symbol;Acc:31653]	6.05309	-6.05309	-2.59767	down	chr10	-	127344262	127371713
TCONS_00019608	XLOC_009409	22.5011	22.5011	4.49192	up	LincRNAs identified by Cabili et al	761	chr11	-	33025138	33037285	upstream	NM_001033505	CSTF3	cleavage stimulation factor subunit 3 isoform 2	2.18634	2.18634	1.12852	up	chr11	-	33162976	33183037
TCONS_00019608	XLOC_009409	22.5011	22.5011	4.49192	up	LincRNAs identified by Cabili et al	761	chr11	-	33025138	33037285	upstream	NM_001033506	CSTF3	cleavage stimulation factor subunit 3 isoform 3	3.00451	3.00451	1.58713	up	chr11	-	33162976	33183037
TCONS_00019614	XLOC_009414	2.0831	2.0831	1.05873	up	LincRNAs identified by Cabili et al	1535	chr11	-	34876858	34880602	downstream	NM_012153	EHF	ETS homologous factor isoform 2	2.26414	2.26414	1.17897	up	chr11	+	34642587	34684834
TCONS_00019614	XLOC_009414	2.0831	2.0831	1.05873	up	LincRNAs identified by Cabili et al	1535	chr11	-	34876858	34880602	upstream	NM_000610	CD44	CD44 antigen isoform 1 precursor	3.21703	3.21703	1.68573	up	chr11	+	35160416	35253949
TCONS_00019614	XLOC_009414	2.0831	2.0831	1.05873	up	LincRNAs identified by Cabili et al	1535	chr11	-	34876858	34880602	upstream	NM_001001389	CD44	CD44 antigen isoform 2 precursor	2.13469	2.13469	1.09403	up	chr11	+	35160416	35253949
TCONS_00019614	XLOC_009414	2.0831	2.0831	1.05873	up	LincRNAs identified by Cabili et al	1535	chr11	-	34876858	34880602	upstream	NM_001001392	CD44	CD44 antigen isoform 5 precursor	2.9727	2.9727	1.57177	up	chr11	+	35160416	35253949
TCONS_00019645	XLOC_009451	2.63711	-2.63711	-1.39896	down	LincRNAs identified by Cabili et al	562	chr11	-	61740185	61744174	downstream	ENST00000265460	C11orf9	chromosome 11 open reading frame 9 [Source:HGNC Symbol;Acc:1181]	2.05396	-2.05396	-1.03841	down	chr11	+	61522860	61555989
TCONS_00019645	XLOC_009451	2.63711	-2.63711	-1.39896	down	LincRNAs identified by Cabili et al	562	chr11	-	61740185	61744174	downstream	ENST00000273550	FTH1	ferritin, heavy polypeptide 1 [Source:HGNC Symbol;Acc:3976]	2.33004	-2.33004	-1.22036	down	chr11	-	61731756	61735132
TCONS_00019645	XLOC_009451	2.63711	-2.63711	-1.39896	down	LincRNAs identified by Cabili et al	562	chr11	-	61740185	61744174	downstream	NM_004265	FADS2	fatty acid desaturase 2	2.05761	2.05761	1.04097	up	chr11	+	61595712	61634825
TCONS_00019665	XLOC_009473	3.01475	-3.01475	-1.59204	down	LincRNAs identified by Cabili et al	1173	chr11	-	65254017	65256453	downstream	NM_001077241	SLC25A45	solute carrier family 25 member 45 isoform b	2.70283	-2.70283	-1.43447	down	chr11	-	65142662	65150142
TCONS_00019665	XLOC_009473	3.01475	-3.01475	-1.59204	down	LincRNAs identified by Cabili et al	1173	chr11	-	65254017	65256453	upstream	NM_032223	PCNXL3	pecanex-like protein 3	2.11115	2.11115	1.07803	up	chr11	+	65383782	65404910
TCONS_00020432	XLOC_009762	3.20505	-3.20505	-1.68035	down	LincRNAs identified by Cabili et al	1048	chr12	+	54089329	54090975	upstream	ENST00000267017	NPFF	neuropeptide FF-amide peptide precursor [Source:HGNC Symbol;Acc:7901]	2.10341	-2.10341	-1.07273	down	chr12	-	53900473	53901422
TCONS_00020509	XLOC_009826	2.27752	2.27752	1.18747	up	LincRNAs identified by Cabili et al	354	chr12	+	89968490	89972126	upstream	NM_001946	DUSP6	dual specificity protein phosphatase 6 isoform a	3.59345	-3.59345	-1.84537	down	chr12	-	89741836	89746296
TCONS_00020509	XLOC_009826	2.27752	2.27752	1.18747	up	LincRNAs identified by Cabili et al	354	chr12	+	89968490	89972126	upstream	NM_022652	DUSP6	dual specificity protein phosphatase 6 isoform b	2.67487	-2.67487	-1.41947	down	chr12	-	89741836	89746296
TCONS_00020585	XLOC_009899	3.07314	-3.07314	-1.61972	down	LincRNAs identified by Cabili et al	351	chr12	+	117101869	117113731	upstream	ENST00000306985	MAP1LC3B2	microtubule-associated protein 1 light chain 3 beta 2 [Source:HGNC Symbol;Acc:34390]	2.82078	-2.82078	-1.49609	down	chr12	+	116997185	117014425
TCONS_00020694	XLOC_009994	2.26362	-2.26362	-1.17863	down	LincRNAs identified by Cabili et al	426	chr12	-	6258992	6289931	downstream	ENST00000327087	ANO2	anoctamin 2 [Source:HGNC Symbol;Acc:1183]	2.06127	2.06127	1.04353	up	chr12	-	5671816	6055398
TCONS_00020694	XLOC_009994	2.26362	-2.26362	-1.17863	down	LincRNAs identified by Cabili et al	426	chr12	-	6258992	6289931	upstream	NM_001038	SCNN1A	amiloride-sensitive sodium channel subunit alpha isoform 1	2.16141	-2.16141	-1.11197	down	chr12	-	6456008	6484905
TCONS_00020694	XLOC_009994	2.26362	-2.26362	-1.17863	down	LincRNAs identified by Cabili et al	426	chr12	-	6258992	6289931	upstream	NM_001769	CD9	CD9 antigen	2.27015	2.27015	1.18278	up	chr12	+	6309481	6347437
TCONS_00020708	XLOC_010005	2.2639	-2.2639	-1.17881	down	LincRNAs identified by Cabili et al	313	chr12	-	8941100	8944136	upstream	NM_000014	A2M	alpha-2-macroglobulin precursor	3.06509	3.06509	1.61593	up	chr12	-	9220303	9268558
TCONS_00020709	XLOC_010007	3.01011	-3.01011	-1.58981	down	LincRNAs identified by Cabili et al	221	chr12	-	9210364	9211461	upstream	NM_000014	A2M	alpha-2-macroglobulin precursor	3.06509	3.06509	1.61593	up	chr12	-	9220303	9268558
TCONS_00020889	XLOC_010166	2.11698	2.11698	1.08201	up	LincRNAs identified by Cabili et al	542	chr12	-	97623898	97651188	downstream	NM_001135177	NEDD1	protein NEDD1 isoform c	2.76972	2.76972	1.46974	up	chr12	+	97301000	97347469
TCONS_00020997	XLOC_010261	2.71891	-2.71891	-1.44303	down	LincRNAs identified by Cabili et al	588	chr12	-	130551605	130553098	upstream	ENST00000539839	FZD10	frizzled family receptor 10 [Source:HGNC Symbol;Acc:4039]	7.72085	-7.72085	-2.94876	down	chr12	+	130647003	130650285
TCONS_00020998	XLOC_010262	2.24142	-2.24142	-1.16441	down	LincRNAs identified by Cabili et al	2409	chr12	-	130606748	130635314	upstream	ENST00000539839	FZD10	frizzled family receptor 10 [Source:HGNC Symbol;Acc:4039]	7.72085	-7.72085	-2.94876	down	chr12	+	130647003	130650285
TCONS_00021730	XLOC_010311	2.95918	2.95918	1.5652	up	LincRNAs identified by Cabili et al	269	chr13	+	24079401	24079810	upstream	NM_000231	SGCG	gamma-sarcoglycan	6.90358	-6.90358	-2.78735	down	chr13	+	23755059	23899304
TCONS_00021754	XLOC_010348	2.0642	-2.0642	-1.04559	down	LincRNAs identified by Cabili et al	459	chr13	+	38052746	38064928	downstream	NM_001135956	TRPC4	short transient receptor potential channel 4 isoform gamma	5.0329	5.0329	2.33139	up	chr13	-	38210772	38443939
TCONS_00021875	XLOC_010474	5.82887	-5.82887	-2.54322	down	LincRNAs identified by Cabili et al	632	chr13	+	96056525	96057258	downstream	NM_182848	CLDN10	claudin-10 isoform a	2.03668	-2.03668	-1.02622	down	chr13	+	96085852	96232010
TCONS_00021947	XLOC_010542	4.18573	4.18573	2.06548	up	LincRNAs identified by Cabili et al	356	chr13	-	27781433	27782296	upstream	NM_000982	RPL21	60S ribosomal protein L21	2.15331	2.15331	1.10656	up	chr13	+	27825691	27830702
TCONS_00021948	XLOC_010545	3.29401	-3.29401	-1.71984	down	LincRNAs identified by Cabili et al	488	chr13	-	28042429	28043015	downstream	NM_000982	RPL21	60S ribosomal protein L21	2.15331	2.15331	1.10656	up	chr13	+	27825691	27830702
TCONS_00021987	XLOC_010590	5.44173	-5.44173	-2.44407	down	LincRNAs identified by Cabili et al	381	chr13	-	45457977	45464360	upstream	NM_004128	GTF2F2	general transcription factor IIF subunit 2	2.14947	2.14947	1.10398	up	chr13	+	45694630	45858239
TCONS_00022079	XLOC_010681	2.84717	-2.84717	-1.50953	down	LincRNAs identified by Cabili et al	496	chr13	-	86203728	86216180	upstream	NM_032229	SLITRK6	SLIT and NTRK-like protein 6 precursor	2.18212	2.18212	1.12573	up	chr13	-	86366921	86373483
TCONS_00022086	XLOC_010693	2.33052	-2.33052	-1.22065	down	LincRNAs identified by Cabili et al	410	chr13	-	95157017	95165332	upstream	NM_007084	SOX21	transcription factor SOX-21	3.4497	3.4497	1.78647	up	chr13	-	95361878	95364389
TCONS_00022270	XLOC_010592	2.06284	-2.06284	-1.04463	down	LincRNAs identified by Cabili et al	1026	chr13	-	45951195	45957978	downstream	NM_004128	GTF2F2	general transcription factor IIF subunit 2	2.14947	2.14947	1.10398	up	chr13	+	45694630	45858239
TCONS_00022270	XLOC_010592	2.06284	-2.06284	-1.04463	down	LincRNAs identified by Cabili et al	1026	chr13	-	45951195	45957978	upstream	NM_001010875	SLC25A30	kidney mitochondrial carrier protein 1	2.2971	-2.2971	-1.19981	down	chr13	-	45967453	45992516
TCONS_00022740	XLOC_011016	3.13521	-3.13521	-1.64856	down	LincRNAs identified by Cabili et al	334	chr14	-	50328593	50331183	downstream	NM_001001	RPL36AL	60S ribosomal protein L36a-like	2.04462	2.04462	1.03183	up	chr14	-	50085406	50087349
TCONS_00022740	XLOC_011016	3.13521	-3.13521	-1.64856	down	LincRNAs identified by Cabili et al	334	chr14	-	50328593	50331183	downstream	NM_002692	POLE2	DNA polymerase epsilon subunit 2 isoform 1	3.34887	3.34887	1.74367	up	chr14	-	50110269	50155098
TCONS_00022740	XLOC_011016	3.13521	-3.13521	-1.64856	down	LincRNAs identified by Cabili et al	334	chr14	-	50328593	50331183	downstream	NM_004713	NEMF	nuclear export mediator factor NEMF	2.82003	2.82003	1.49571	up	chr14	-	50250531	50319539
TCONS_00022884	XLOC_011138	2.56832	2.56832	1.36083	up	LincRNAs identified by Cabili et al	2110	chr14	-	102414634	102419663	upstream	NM_014226	MOK	MAPK/MAK/MRK overlapping kinase	2.57885	-2.57885	-1.36673	down	chr14	-	102695177	102771531
TCONS_00022971	XLOC_010810	2.89936	-2.89936	-1.53574	down	LincRNAs identified by Cabili et al	353	chr14	+	39420872	39434404	downstream	NM_177452	TRAPPC6B	trafficking protein particle complex subunit 6B isoform 2	2.21561	-2.21561	-1.1477	down	chr14	-	39617014	39639634
TCONS_00022973	XLOC_010811	2.23348	-2.23348	-1.1593	down	LincRNAs identified by Cabili et al	437	chr14	+	39902913	39939938	upstream	NM_177452	TRAPPC6B	trafficking protein particle complex subunit 6B isoform 2	2.21561	-2.21561	-1.1477	down	chr14	-	39617014	39639634
TCONS_00022973	XLOC_010811	2.23348	-2.23348	-1.1593	down	LincRNAs identified by Cabili et al	437	chr14	+	39902913	39939938	upstream	NM_203355	CTAGE5	cutaneous T-cell lymphoma-associated antigen 5 isoform 3	2.07377	-2.07377	-1.05226	down	chr14	+	39736327	39820397
TCONS_00022973	XLOC_010811	2.23348	-2.23348	-1.1593	down	LincRNAs identified by Cabili et al	437	chr14	+	39902913	39939938	upstream	NM_203356	CTAGE5	cutaneous T-cell lymphoma-associated antigen 5 isoform 4	2.63422	-2.63422	-1.39738	down	chr14	+	39735501	39820397
TCONS_00023282	XLOC_011521	4.51136	4.51136	2.17356	up	LincRNAs identified by Cabili et al	3205	chr15	-	70863297	70878945	upstream	NM_001008224	UACA	uveal autoantigen with coiled-coil domains and ankyrin repeats isoform 2	2.30425	2.30425	1.2043	up	chr15	-	70946892	70994620
TCONS_00023282	XLOC_011521	4.51136	4.51136	2.17356	up	LincRNAs identified by Cabili et al	3205	chr15	-	70863297	70878945	upstream	NM_018357	LARP6	la-related protein 6 isoform 1	2.8193	-2.8193	-1.49534	down	chr15	-	71123888	71146498
TCONS_00023282	XLOC_011521	4.51136	4.51136	2.17356	up	LincRNAs identified by Cabili et al	3205	chr15	-	70863297	70878945	upstream	NM_197958	LARP6	la-related protein 6 isoform 2	2.80656	-2.80656	-1.4888	down	chr15	-	71143767	71146498
TCONS_00023344	XLOC_011205	2.03698	-2.03698	-1.02643	down	LincRNAs identified by Cabili et al	540	chr15	+	35014272	35016108	downstream	NM_005159	ACTC1	actin, alpha cardiac muscle 1 proprotein	2.00397	2.00397	1.00286	up	chr15	-	35080296	35087927
TCONS_00023389	XLOC_011235	2.06652	-2.06652	-1.0472	down	LincRNAs identified by Cabili et al	394	chr15	+	44715558	44718499	downstream	NM_004048	B2M	beta-2-microglobulin precursor	2.7237	2.7237	1.44557	up	chr15	+	45003684	45010357
TCONS_00023563	XLOC_011387	2.35239	-2.35239	-1.23413	down	LincRNAs identified by Cabili et al	496	chr15	+	101273238	101274044	upstream	ENST00000284382	CERS3	ceramide synthase 3 [Source:HGNC Symbol;Acc:23752]	2.97253	-2.97253	-1.57169	down	chr15	-	100940599	101084925
TCONS_00024099	XLOC_011448	2.03571	-2.03571	-1.02553	down	LincRNAs identified by Cabili et al	5196	chr15	-	41590238	41598727	upstream	ENST00000450318	NUSAP1	nucleolar and spindle associated protein 1 [Source:HGNC Symbol;Acc:18538]	2.59779	2.59779	1.37729	up	chr15	+	41624925	41673245
TCONS_00024099	XLOC_011448	2.03571	-2.03571	-1.02553	down	LincRNAs identified by Cabili et al	5196	chr15	-	41590238	41598727	upstream	NM_016359	NUSAP1	nucleolar and spindle-associated protein 1 isoform 1	2.03579	2.03579	1.02559	up	chr15	+	41624891	41673248
TCONS_00024099	XLOC_011448	2.03571	-2.03571	-1.02553	down	LincRNAs identified by Cabili et al	5196	chr15	-	41590238	41598727	upstream	NM_018454	NUSAP1	nucleolar and spindle-associated protein 1 isoform 2	2.2819	2.2819	1.19023	up	chr15	+	41624891	41673248
TCONS_00024244	XLOC_011623	2.06928	-2.06928	-1.04913	down	LincRNAs identified by Cabili et al	1840	chr16	+	2693654	2696114	upstream	ENST00000567119	CEMP1	cementum protein 1 [Source:HGNC Symbol;Acc:32553]	2.54244	-2.54244	-1.34622	down	chr16	-	2580035	2581409
TCONS_00024310	XLOC_011620	14.2843	-14.2843	-3.83636	down	LincRNAs identified by Cabili et al	1139	chr16	+	899231	900609	upstream	NM_001005920	JMJD8	jmjC domain-containing protein 8 precursor	3.99147	-3.99147	-1.99692	down	chr16	-	731666	734439
TCONS_00024310	XLOC_011620	14.2843	-14.2843	-3.83636	down	LincRNAs identified by Cabili et al	1139	chr16	+	899231	900609	upstream	NM_145270	C16orf11	uncharacterized protein C16orf11	2.8401	-2.8401	-1.50594	down	chr16	+	610421	615529
TCONS_00024443	XLOC_011766	2.63432	-2.63432	-1.39743	down	LincRNAs identified by Cabili et al	899	chr16	+	68613485	68614640	upstream	NM_003983	SLC7A6	Y+L amino acid transporter 2	2.7611	-2.7611	-1.46524	down	chr16	+	68298418	68335726
TCONS_00024443	XLOC_011766	2.63432	-2.63432	-1.39743	down	LincRNAs identified by Cabili et al	899	chr16	+	68613485	68614640	upstream	NM_018667	SMPD3	sphingomyelin phosphodiesterase 3	2.01867	2.01867	1.0134	up	chr16	-	68392229	68482409
TCONS_00025356	XLOC_012177	2.19028	-2.19028	-1.13111	down	LincRNAs identified by Cabili et al	1141	chr17	+	33640547	33652439	downstream	NM_001282	AP2B1	AP-2 complex subunit beta isoform b	2.54211	-2.54211	-1.34603	down	chr17	+	33914281	34053436
TCONS_00025356	XLOC_012177	2.19028	-2.19028	-1.13111	down	LincRNAs identified by Cabili et al	1141	chr17	+	33640547	33652439	upstream	NM_144975	SLFN5	schlafen family member 5	2.066	-2.066	-1.04684	down	chr17	+	33570085	33594761
TCONS_00025509	XLOC_012319	2.91729	2.91729	1.54463	up	LincRNAs identified by Cabili et al	369	chr17	+	75930832	75931431	downstream	NM_001012270	BIRC5	baculoviral IAP repeat-containing protein 5 isoform 2	2.66039	2.66039	1.41164	up	chr17	+	76210276	76221716
TCONS_00025509	XLOC_012319	2.91729	2.91729	1.54463	up	LincRNAs identified by Cabili et al	369	chr17	+	75930832	75931431	downstream	NM_001168	BIRC5	baculoviral IAP repeat-containing protein 5 isoform 1	2.01993	2.01993	1.0143	up	chr17	+	76210276	76221716
TCONS_00025513	XLOC_012324	2.29092	2.29092	1.19593	up	LincRNAs identified by Cabili et al	541	chr17	+	76357828	76359220	upstream	NM_001012270	BIRC5	baculoviral IAP repeat-containing protein 5 isoform 2	2.66039	2.66039	1.41164	up	chr17	+	76210276	76221716
TCONS_00025513	XLOC_012324	2.29092	2.29092	1.19593	up	LincRNAs identified by Cabili et al	541	chr17	+	76357828	76359220	upstream	NM_001168	BIRC5	baculoviral IAP repeat-containing protein 5 isoform 1	2.01993	2.01993	1.0143	up	chr17	+	76210276	76221716
TCONS_00025601	XLOC_012429	2.1934	-2.1934	-1.13317	down	LincRNAs identified by Cabili et al	4474	chr17	-	26588853	26593944	upstream	NM_033198	PIGS	GPI transamidase component PIG-S	2.33428	-2.33428	-1.22298	down	chr17	-	26880405	26898887
TCONS_00025896	XLOC_012177	2.3962	-2.3962	-1.26075	down	LincRNAs identified by Cabili et al	534	chr17	+	33640679	33651908	downstream	NM_001282	AP2B1	AP-2 complex subunit beta isoform b	2.54211	-2.54211	-1.34603	down	chr17	+	33914281	34053436
TCONS_00025896	XLOC_012177	2.3962	-2.3962	-1.26075	down	LincRNAs identified by Cabili et al	534	chr17	+	33640679	33651908	upstream	NM_144975	SLFN5	schlafen family member 5	2.066	-2.066	-1.04684	down	chr17	+	33570085	33594761
TCONS_00026386	XLOC_012736	2.27184	-2.27184	-1.18386	down	LincRNAs identified by Cabili et al	3504	chr18	+	77712625	77716325	upstream	NM_025078	PQLC1	PQ-loop repeat-containing protein 1 isoform 1	2.48744	-2.48744	-1.31466	down	chr18	-	77662419	77711653
TCONS_00026944	XLOC_013005	2.86403	-2.86403	-1.51805	down	LincRNAs identified by Cabili et al	2332	chr19	+	21155028	21167734	upstream	ENST00000328178	ZNF85	zinc finger protein 85 [Source:HGNC Symbol;Acc:13160]	2.14144	2.14144	1.09858	up	chr19	+	21106058	21133503
TCONS_00027051	XLOC_013093	2.837	-2.837	-1.50437	down	LincRNAs identified by Cabili et al	3114	chr19	+	44699118	44702389	upstream	ENST00000251269	ZNF221	zinc finger protein 221 [Source:HGNC Symbol;Acc:13014]	2.38146	2.38146	1.25184	up	chr19	+	44455396	44471752
TCONS_00027051	XLOC_013093	2.837	-2.837	-1.50437	down	LincRNAs identified by Cabili et al	3114	chr19	+	44699118	44702389	upstream	ENST00000429154	ZNF230	zinc finger protein 230 [Source:HGNC Symbol;Acc:13024]	2.21586	2.21586	1.14787	up	chr19	+	44507076	44518072
TCONS_00027051	XLOC_013093	2.837	-2.837	-1.50437	down	LincRNAs identified by Cabili et al	3114	chr19	+	44699118	44702389	upstream	ENST00000434772	ZNF223	zinc finger protein 223 [Source:HGNC Symbol;Acc:13016]	2.10367	2.10367	1.07291	up	chr19	+	44556163	44572142
TCONS_00027051	XLOC_013093	2.837	-2.837	-1.50437	down	LincRNAs identified by Cabili et al	3114	chr19	+	44699118	44702389	upstream	NM_013360	ZNF222	zinc finger protein 222 isoform 2	2.20013	2.20013	1.13759	up	chr19	+	44529493	44537262
TCONS_00027736	XLOC_013310	2.02129	-2.02129	-1.01527	down	LincRNAs identified by Cabili et al	1030	chr19	-	35391800	35396094	upstream	ENST00000455515	FXYD1	FXYD domain containing ion transport regulator 1 [Source:HGNC Symbol;Acc:4025]	2.47626	-2.47626	-1.30816	down	chr19	+	35630391	35633954
TCONS_00027736	XLOC_013310	2.02129	-2.02129	-1.01527	down	LincRNAs identified by Cabili et al	1030	chr19	-	35391800	35396094	upstream	NM_001136012	FXYD3	FXYD domain-containing ion transport regulator 3 isoform 2 precursor	2.42697	2.42697	1.27916	up	chr19	+	35606731	35615228
TCONS_00027736	XLOC_013310	2.02129	-2.02129	-1.01527	down	LincRNAs identified by Cabili et al	1030	chr19	-	35391800	35396094	upstream	NM_005971	FXYD3	FXYD domain-containing ion transport regulator 3 isoform 1 precursor	15.9229	15.9229	3.99303	up	chr19	+	35606731	35615228
TCONS_00028072	XLOC_013814	2.38784	-2.38784	-1.2557	down	LincRNAs identified by Cabili et al	2067	chr20	-	56130114	56134053	downstream	NM_198265	SPO11	meiotic recombination protein SPO11 isoform b	2.47478	-2.47478	-1.3073	down	chr20	+	55904830	55919049
TCONS_00028072	XLOC_013814	2.38784	-2.38784	-1.2557	down	LincRNAs identified by Cabili et al	2067	chr20	-	56130114	56134053	upstream	ENST00000395822	ZBP1	Z-DNA binding protein 1 [Source:HGNC Symbol;Acc:16176]	3.26318	3.26318	1.70628	up	chr20	-	56178901	56195632
TCONS_00028072	XLOC_013814	2.38784	-2.38784	-1.2557	down	LincRNAs identified by Cabili et al	2067	chr20	-	56130114	56134053	upstream	NM_020182	PMEPA1	transmembrane prostate androgen-induced protein isoform a	2.03436	2.03436	1.02457	up	chr20	-	56223447	56285031
TCONS_00028072	XLOC_013814	2.38784	-2.38784	-1.2557	down	LincRNAs identified by Cabili et al	2067	chr20	-	56130114	56134053	upstream	NM_199170	PMEPA1	transmembrane prostate androgen-induced protein isoform c precursor	2.44935	2.44935	1.2924	up	chr20	-	56223447	56285670
TCONS_00028451	XLOC_013811	4.33183	4.33183	2.11497	up	LincRNAs identified by Cabili et al	1431	chr20	-	55733857	55737430	upstream	NM_198265	SPO11	meiotic recombination protein SPO11 isoform b	2.47478	-2.47478	-1.3073	down	chr20	+	55904830	55919049
TCONS_00028471	XLOC_013844	2.01435	-2.01435	-1.01032	down	LincRNAs identified by Cabili et al	1040	chr20	-	62032241	62033399	downstream	NM_000744	CHRNA4	neuronal acetylcholine receptor subunit alpha-4 isoform 1 precursor	2.95348	2.95348	1.56242	up	chr20	-	61974661	61992748
TCONS_00028516	XLOC_013486	2.90232	-2.90232	-1.53721	down	LincRNAs identified by Cabili et al	259	chr20	+	22666306	22671142	upstream	NM_153675	FOXA2	hepatocyte nuclear factor 3-beta isoform 2	2.90475	-2.90475	-1.53841	down	chr20	-	22561641	22566101
TCONS_00029616	XLOC_014271	3.14333	-3.14333	-1.65229	down	LincRNAs identified by Cabili et al	2361	chr22	+	46944747	46950100	upstream	ENST00000454366	GTSE1	G-2 and S-phase expressed 1 [Source:HGNC Symbol;Acc:13698]	2.38631	2.38631	1.25478	up	chr22	+	46692637	46726707
TCONS_00029646	XLOC_014297	2.16982	2.16982	1.11757	up	LincRNAs identified by Cabili et al	1728	chr22	-	19538330	19552723	downstream	NM_001178010	CDC45	cell division control protein 45 homolog isoform 1	3.00477	3.00477	1.58725	up	chr22	+	19467413	19508135
TCONS_00029846	XLOC_014288	2.4381	-2.4381	-1.28576	down	LincRNAs identified by Cabili et al	536	chr22	+	51024832	51025888	downstream	NM_001085428	ARSA	arylsulfatase A isoform b	2.07008	-2.07008	-1.04969	down	chr22	-	51061181	51066601
TCONS_00029846	XLOC_014288	2.4381	-2.4381	-1.28576	down	LincRNAs identified by Cabili et al	536	chr22	+	51024832	51025888	upstream	NM_001145134	CPT1B	carnitine O-palmitoyltransferase 1, muscle isoform isoform c	2.24658	-2.24658	-1.16773	down	chr22	-	51007289	51017096
TCONS_00029846	XLOC_014288	2.4381	-2.4381	-1.28576	down	LincRNAs identified by Cabili et al	536	chr22	+	51024832	51025888	upstream	NM_138433	KLHDC7B	kelch domain-containing protein 7B	20.9861	-20.9861	-4.39137	down	chr22	+	50986461	50989452
TCONS_00029849	XLOC_014288	2.4212	2.4212	1.27572	up	LincRNAs identified by Cabili et al	613	chr22	+	51024957	51038503	downstream	NM_001085428	ARSA	arylsulfatase A isoform b	2.07008	-2.07008	-1.04969	down	chr22	-	51061181	51066601
TCONS_00029849	XLOC_014288	2.4212	2.4212	1.27572	up	LincRNAs identified by Cabili et al	613	chr22	+	51024957	51038503	upstream	NM_001145134	CPT1B	carnitine O-palmitoyltransferase 1, muscle isoform isoform c	2.24658	-2.24658	-1.16773	down	chr22	-	51007289	51017096
TCONS_00029849	XLOC_014288	2.4212	2.4212	1.27572	up	LincRNAs identified by Cabili et al	613	chr22	+	51024957	51038503	upstream	NM_138433	KLHDC7B	kelch domain-containing protein 7B	20.9861	-20.9861	-4.39137	down	chr22	+	50986461	50989452
TCONS_00029924	XLOC_014399	2.96724	-2.96724	-1.56912	down	LincRNAs identified by Cabili et al	336	chr22	-	46001271	46016302	downstream	NM_015653	RIBC2	RIB43A-like with coiled-coils protein 2	2.55021	-2.55021	-1.35062	down	chr22	+	45809573	45828295
U63828		2.04508	2.04508	1.03215	up	NRED	501	chr20	-	62474787	62475265	upstream	ENST00000369886	SAMD10	sterile alpha motif domain containing 10 [Source:HGNC Symbol;Acc:16129]	2.45174	-2.45174	-1.29381	down	chr20	-	62605465	62610995
U63828		2.04508	2.04508	1.03215	up	NRED	501	chr20	-	62474787	62475265	upstream	NM_018419	SOX18	transcription factor SOX-18	4.95122	-4.95122	-2.30778	down	chr20	-	62679078	62680979
uc001frs.1	AK097921	4.26871	-4.26871	-2.0938	down	UCSC_knowngene	540	chr1	-	158169170	158173667	upstream	NM_001765	CD1C	T-cell surface glycoprotein CD1c precursor	2.59396	-2.59396	-1.37515	down	chr1	+	158259562	158264564
uc001kra.4	LINC00263	2.02596	2.02596	1.01861	up	UCSC_knowngene	996	chr10	+	102133332	102148116	downstream	NM_003393	WNT8B	protein Wnt-8b precursor	2.19769	2.19769	1.13599	up	chr10	+	102222811	102243399
uc001lnx.3	LOC100133161	2.59746	-2.59746	-1.3771	down	UCSC_knowngene	2127	chr11	-	130016	139152	upstream	ENST00000331563	PKP3	plakophilin 3 [Source:HGNC Symbol;Acc:9025]	2.94963	2.94963	1.56053	up	chr11	+	394216	404908
uc001lnx.3	LOC100133161	2.59746	-2.59746	-1.3771	down	UCSC_knowngene	2127	chr11	-	130016	139152	upstream	NM_003641	IFITM1	interferon-induced transmembrane protein 1	2.55978	2.55978	1.35602	up	chr11	+	313990	315272
uc001pkw.1	AK094117	2.64446	2.64446	1.40297	up	UCSC_knowngene	1693	chr11	+	110225919	110278336	upstream	NM_002906	RDX	radixin isoform 2	3.20643	3.20643	1.68097	up	chr11	-	110100165	110167437
uc001upm.3	TPTE2P6	2.27146	2.27146	1.18362	up	UCSC_knowngene	1708	chr13	+	25141010	25171812	upstream	NM_178540	C1QTNF9	complement C1q and tumor necrosis factor-related protein 9A precursor	4.06485	4.06485	2.0232	up	chr13	+	24883715	24896669
uc001upo.3	TPTE2P6	4.21199	-4.21199	-2.0745	down	UCSC_knowngene	1273	chr13	+	25160141	25171812	upstream	NM_178540	C1QTNF9	complement C1q and tumor necrosis factor-related protein 9A precursor	4.06485	4.06485	2.0232	up	chr13	+	24883715	24896669
uc001wun.3	LOC283547	134.029	134.029	7.0664	up	UCSC_knowngene	4494	chr14	-	39218542	39417475	upstream	NM_177452	TRAPPC6B	trafficking protein particle complex subunit 6B isoform 2	2.21561	-2.21561	-1.1477	down	chr14	-	39617014	39639634
uc001wuo.3	LOC283547	32.7729	32.7729	5.03443	up	UCSC_knowngene	4400	chr14	-	39218542	39417475	upstream	NM_177452	TRAPPC6B	trafficking protein particle complex subunit 6B isoform 2	2.21561	-2.21561	-1.1477	down	chr14	-	39617014	39639634
uc001yfs.3	BC035096	3.58381	-3.58381	-1.84149	down	UCSC_knowngene	3010	chr14	+	97059069	97062079	downstream	NM_003384	VRK1	serine/threonine-protein kinase VRK1	2.5423	2.5423	1.34613	up	chr14	+	97263683	97347951
uc001zgr.1	LOC100288615	4.89793	-4.89793	-2.29217	down	UCSC_knowngene	1673	chr15	-	32814893	32825942	upstream	NM_014783	ARHGAP11A	rho GTPase-activating protein 11A isoform 1	2.13393	2.13393	1.09351	up	chr15	+	32907690	32931868
uc001zgs.1	BC037839	2.07607	-2.07607	-1.05385	down	UCSC_knowngene	1279	chr15	+	32828914	32872810	downstream	NM_014783	ARHGAP11A	rho GTPase-activating protein 11A isoform 1	2.13393	2.13393	1.09351	up	chr15	+	32907690	32931868
uc002cqx.3	LOC652276	2.45932	-2.45932	-1.29826	down	UCSC_knowngene	4107	chr16	+	2653384	2667132	upstream	ENST00000567119	CEMP1	cementum protein 1 [Source:HGNC Symbol;Acc:32553]	2.54244	-2.54244	-1.34622	down	chr16	-	2580035	2581409
uc002gua.4	CCDC144B	3.27254	-3.27254	-1.71041	down	UCSC_knowngene	8695	chr17	-	18441114	18528930	downstream	NM_148918	SHMT1	serine hydroxymethyltransferase, cytosolic isoform 2	2.12701	2.12701	1.08883	up	chr17	-	18231186	18266856
uc002gua.4	CCDC144B	3.27254	-3.27254	-1.71041	down	UCSC_knowngene	8695	chr17	-	18441114	18528930	upstream	ENST00000545289	ZNF286B	zinc finger protein 286B [Source:HGNC Symbol;Acc:33241]	3.81583	-3.81583	-1.932	down	chr17	-	18561741	18585572
uc002gua.4	CCDC144B	3.27254	-3.27254	-1.71041	down	UCSC_knowngene	8695	chr17	-	18441114	18528930	upstream	NM_016078	FAM18B1	protein FAM18B1	2.64224	2.64224	1.40176	up	chr17	+	18684581	18710026
uc002lcx.3	BC040860	5.38955	-5.38955	-2.43016	down	UCSC_knowngene	673	chr18	+	44812094	45120918	upstream	NM_031303	KATNAL2	katanin p60 ATPase-containing subunit A-like 2	3.04485	3.04485	1.60637	up	chr18	+	44526786	44628614
uc002nbr.3	UCA1	4.28956	4.28956	2.10083	up	UCSC_knowngene	1413	chr19	+	15939756	15946230	upstream	NM_023944	CYP4F12	cytochrome P450 4F12	3.08977	-3.08977	-1.6275	down	chr19	+	15783827	15807984
uc002nrg.3	BC043213	3.85702	3.85702	1.94749	up	UCSC_knowngene	3009	chr19	-	23582035	23590900	downstream	NM_003430	ZNF91	zinc finger protein 91	2.15704	2.15704	1.10905	up	chr19	-	23540497	23578269
uc002nrg.3	BC043213	3.85702	3.85702	1.94749	up	UCSC_knowngene	3009	chr19	-	23582035	23590900	upstream	ENST00000359788	ZNF675	zinc finger protein 675 [Source:HGNC Symbol;Acc:30768]	3.93263	3.93263	1.9755	up	chr19	-	23835707	23870017
uc002nrh.1	AK022793	2.3914	2.3914	1.25785	up	UCSC_knowngene	572	chr19	-	23586007	23598873	downstream	NM_003430	ZNF91	zinc finger protein 91	2.15704	2.15704	1.10905	up	chr19	-	23540497	23578269
uc002nrh.1	AK022793	2.3914	2.3914	1.25785	up	UCSC_knowngene	572	chr19	-	23586007	23598873	upstream	ENST00000359788	ZNF675	zinc finger protein 675 [Source:HGNC Symbol;Acc:30768]	3.93263	3.93263	1.9755	up	chr19	-	23835707	23870017
uc002nrq.3	BC015383	2.15433	2.15433	1.10724	up	UCSC_knowngene	914	chr19	-	24132381	24135238	downstream	ENST00000359788	ZNF675	zinc finger protein 675 [Source:HGNC Symbol;Acc:30768]	3.93263	3.93263	1.9755	up	chr19	-	23835707	23870017
uc002nrq.3	BC015383	2.15433	2.15433	1.10724	up	UCSC_knowngene	914	chr19	-	24132381	24135238	upstream	NM_203282	ZNF254	zinc finger protein 254	2.3716	2.3716	1.24586	up	chr19	+	24269975	24312654
uc002tji.1	AK123617	16.5256	16.5256	4.04663	up	UCSC_knowngene	3471	chr2	+	113963502	113966973	downstream	NM_013952	PAX8	paired box protein Pax-8 isoform PAX8C	2.94719	-2.94719	-1.55934	down	chr2	-	113973573	114036498
uc002tji.1	AK123617	16.5256	16.5256	4.04663	up	UCSC_knowngene	3471	chr2	+	113963502	113966973	downstream	NM_172003	CBWD2	COBW domain-containing protein 2	2.01318	2.01318	1.00948	up	chr2	+	114195267	114253781
uc002tji.1	AK123617	16.5256	16.5256	4.04663	up	UCSC_knowngene	3471	chr2	+	113963502	113966973	upstream	NM_173842	IL1RN	interleukin-1 receptor antagonist protein isoform 1 precursor	2.10581	2.10581	1.07437	up	chr2	+	113885137	113891593
uc002vbm.1	AX748049	2.47196	-2.47196	-1.30566	down	UCSC_knowngene	1327	chr2	+	207117170	207118497	upstream	NM_001098199	GPR1	G-protein coupled receptor 1	3.14081	-3.14081	-1.65113	down	chr2	-	207040041	207082771
uc002vbn.1	BC028329	2.02866	2.02866	1.02053	up	UCSC_knowngene	1343	chr2	+	207128707	207130050	upstream	NM_001098199	GPR1	G-protein coupled receptor 1	3.14081	-3.14081	-1.65113	down	chr2	-	207040041	207082771
uc002vga.1	AX747067	2.00961	2.00961	1.00692	up	UCSC_knowngene	2348	chr2	+	217079049	217081397	downstream	NM_020814	MARCH4	E3 ubiquitin-protein ligase MARCH4 precursor	2.86252	2.86252	1.51728	up	chr2	-	217122584	217236750
uc002vga.1	AX747067	2.00961	2.00961	1.00692	up	UCSC_knowngene	2348	chr2	+	217079049	217081397	upstream	NM_021141	XRCC5	X-ray repair cross-complementing protein 5	2.32741	2.32741	1.21872	up	chr2	+	216974019	217071016
uc003arg.3	AK097787	3.22438	-3.22438	-1.68902	down	UCSC_knowngene	1964	chr22	-	37748230	37750879	downstream	NM_013385	CYTH4	cytohesin-4	2.19708	-2.19708	-1.13559	down	chr22	+	37678494	37711389
uc003arg.3	AK097787	3.22438	-3.22438	-1.68902	down	UCSC_knowngene	1964	chr22	-	37748230	37750879	upstream	NM_152243	CDC42EP1	cdc42 effector protein 1	2.21134	-2.21134	-1.14492	down	chr22	+	37956470	37965410
uc003cys.1	BC033528	9.00548	-9.00548	-3.1708	down	UCSC_knowngene	2624	chr3	+	50297734	50300789	downstream	NM_007182	RASSF1	ras association domain-containing protein 1 isoform A	3.18659	-3.18659	-1.67201	down	chr3	-	50367216	50378367
uc003cys.1	BC033528	9.00548	-9.00548	-3.1708	down	UCSC_knowngene	2624	chr3	+	50297734	50300789	downstream	NM_016210	C3orf18	uncharacterized protein C3orf18 isoform 1	2.31419	-2.31419	-1.2105	down	chr3	-	50595455	50605223
uc003fdp.1	BC125159	3.37905	-3.37905	-1.75662	down	UCSC_knowngene	1578	chr3	+	160285456	160287034	upstream	NM_173084	TRIM59	tripartite motif-containing protein 59	2.53397	2.53397	1.3414	up	chr3	-	160153290	160167626
uc003ihb.3	BC042378	4.87869	4.87869	2.2865	up	UCSC_knowngene	1237	chr4	+	134114523	134115760	upstream	ENST00000264360	PCDH10	protocadherin 10 [Source:HGNC Symbol;Acc:13404]	2.25931	2.25931	1.17588	up	chr4	+	134070469	134112732
uc003ijl.3	BC029578	2.06836	2.06836	1.04849	up	UCSC_knowngene	1301	chr4	+	144833483	144903605	upstream	NM_001168235	FREM3	FRAS1-related extracellular matrix protein 3 precursor	2.96803	-2.96803	-1.56951	down	chr4	-	144498560	144621828
uc003tad.4	LOC646762	2.61962	-2.61962	-1.38936	down	UCSC_knowngene	6467	chr7	-	29685537	29725437	upstream	NM_001080529	WIPF3	WAS/WASL-interacting protein family member 3	2.52037	-2.52037	-1.33364	down	chr7	+	29846169	29956682
uc003tep.1	DPY19L2P1	2.59077	2.59077	1.37338	up	UCSC_knowngene	2842	chr7	-	35119600	35187494	downstream	ENST00000360581	NPSR1	neuropeptide S receptor 1 [Source:HGNC Symbol;Acc:23631]	7.45933	-7.45933	-2.89905	down	chr7	+	34697896	34889590
uc003tnf.4	SEPT7P2	5.90238	-5.90238	-2.5613	down	UCSC_knowngene	3070	chr7	-	45763385	45808617	upstream	NM_001013398	IGFBP3	insulin-like growth factor-binding protein 3 isoform a precursor	2.97304	-2.97304	-1.57194	down	chr7	-	45951843	45960871
uc004ebm.1	XIST	2.02213	2.02213	1.01588	up	UCSC_knowngene	19271	chrX	-	73040494	73072588	downstream	NM_001039840	CHIC1	cysteine-rich hydrophobic domain 1 protein	2.13071	-2.13071	-1.09133	down	chrX	+	72782983	72906937
uc009yby.2	MIR210HG	2.33967	2.33967	1.2263	up	UCSC_knowngene	2002	chr11	-	565659	568457	downstream	ENST00000331563	PKP3	plakophilin 3 [Source:HGNC Symbol;Acc:9025]	2.94963	2.94963	1.56053	up	chr11	+	394216	404908
uc009yby.2	MIR210HG	2.33967	2.33967	1.2263	up	UCSC_knowngene	2002	chr11	-	565659	568457	downstream	NM_003641	IFITM1	interferon-induced transmembrane protein 1	2.55978	2.55978	1.35602	up	chr11	+	313990	315272
uc009yby.2	MIR210HG	2.33967	2.33967	1.2263	up	UCSC_knowngene	2002	chr11	-	565659	568457	upstream	NM_001025238	TSPAN4	tetraspanin-4 isoform a	2.24474	2.24474	1.16655	up	chr11	+	842823	867116
uc009zme.2	bpl 41-16	2.40339	-2.40339	-1.26507	down	UCSC_knowngene	1433	chr12	+	52473479	52502034	upstream	NM_020327	ACVR1B	activin receptor type-1B isoform b	3.00417	3.00417	1.58697	up	chr12	+	52347163	52390863
uc009zme.2	bpl 41-16	2.40339	-2.40339	-1.26507	down	UCSC_knowngene	1433	chr12	+	52473479	52502034	upstream	NM_020328	ACVR1B	activin receptor type-1B isoform c precursor	2.40969	-2.40969	-1.26885	down	chr12	+	52345450	52390863
uc010kxx.2	RASA4P	3.83716	3.83716	1.94004	up	UCSC_knowngene	1336	chr7	-	44068485	44078607	upstream	NM_172083	CAMK2B	calcium/calmodulin-dependent protein kinase type II subunit beta isoform 7	2.36427	2.36427	1.24139	up	chr7	-	44256748	44365230
uc010pqo.1	LINC00303	6.2378	-6.2378	-2.64104	down	UCSC_knowngene	1890	chr1	-	204001574	204010392	downstream	NM_003094	SNRPE	small nuclear ribonucleoprotein E	2.26416	2.26416	1.17898	up	chr1	+	203830739	203840280
uc011ago.1	GGT3P	2.38773	-2.38773	-1.25564	down	UCSC_knowngene	1804	chr22	-	18761201	18779362	upstream	NM_016335	PRODH	proline dehydrogenase 1, mitochondrial isoform 1	3.88324	-3.88324	-1.95726	down	chr22	-	18900286	18924066
uc021wsx.1	FW339974	2.39479	-2.39479	-1.2599	down	UCSC_knowngene	2604	chr3	-	10059174	10061778	upstream	ENST00000383807	FANCD2	Fanconi anemia, complementation group D2 [Source:HGNC Symbol;Acc:3585]	2.09524	2.09524	1.06712	up	chr3	+	10068112	10143614
uc021wsx.1	FW339974	2.39479	-2.39479	-1.2599	down	UCSC_knowngene	2604	chr3	-	10059174	10061778	upstream	NM_001134945	GHRL	appetite-regulating hormone isoform 4 preproprotein	3.08883	-3.08883	-1.62706	down	chr3	-	10327433	10334631
uc021xjv.1	BC040733	2.45831	2.45831	1.29767	up	UCSC_knowngene	1061	chr3	+	197371037	197373038	downstream	ENST00000334859	LRCH3	leucine-rich repeats and calponin homology (CH) domain containing 3 [Source:HGNC Symbol;Acc:28637]	4.19237	-4.19237	-2.06776	down	chr3	+	197518144	197598456
uc021xjv.1	BC040733	2.45831	2.45831	1.29767	up	UCSC_knowngene	1061	chr3	+	197371037	197373038	downstream	NM_014687	KIAA0226	run domain Beclin-1 interacting and cystein-rich containing protein isoform 2.	2.36723	-2.36723	-1.2432	down	chr3	-	197398258	197463773
uc021xjv.1	BC040733	2.45831	2.45831	1.29767	up	UCSC_knowngene	1061	chr3	+	197371037	197373038	downstream	NM_032288	FYTTD1	UAP56-interacting factor isoform 1	2.38735	-2.38735	-1.25541	down	chr3	+	197476623	197511317
