# Supplementary material for: Histone acetyltransferase inhibitor II induces apoptosis in glioma cell lines via the p53 signaling pathway
Source: J Exp Clin Cancer Res. 2014 Dec 19;33(1):108. doi: 10.1186/s13046-014-0108-3 (PMC4321714; doi:10.1186/s13046-014-0108-3)
Supplement: Additional file 9: Table S7. — GO analysis of the molecular function of the upregulated mRNAs in HATi II-treated U251 cells. [file 13046_2014_108_MOESM9_ESM.xls]

## Sheet: MF
#Column "GO.ID" stands for the ID of gene ontology term
#Column "Term" stands for the name of gene ontology term
#Column "Ontology" stands for the ontology of GOID belongs to
#Column "Count" stands for the number of DE genes associated with the listed GOID
#Column "Pop.Hits" stands for the number of background population genes associated with the listed GOID
#Column "List.Total" stands for the total number of DE genes
#Column "Pop.Total" stands for the total number of background population genes
#Column "Fold.Enrichment" stands for the Fold Enrichment value of the GOID, it equals (Count/Pop.Hits)/(List.Total/Pop.Total)
#Column "Pvalue" stands for the significance testing value of the GOID
#Column "FDR" stands for the false discovery rate of the GOID, using Benjamini & Hochberg (1995) method
#Column "Enrichment.Score" stands for the Enrichment Score value of the GOID, it equals (-log10(Pvalue))
#Column "GENES" stands for the DE genes associated with the GOID
GO.ID	Term	Ontology	Count	Pop.Hits	List.Total	Pop.Total	Fold.Enrichment	Pvalue	FDR	Enrichment.Score	GENES
GO:0005515	protein binding	Molecular function	409	7067	721	15273	1.22596	5.26612e-09	3.19718e-06	8.27851	CCT6B//SRSF10//CRYAB//DNAJC8//HSP90B1//STX2//APOE//SAA1//WNT8B//WNT9B//CLEC7A//CFB//FBXO17//ITGA4//SERPINA5//CD70//TAF1//DMD//TMPO//USP16//DNAJC2//IPO9//SNCA//DEK//NCAPD2//BIRC5//PARK2//TMSB15A//DBN1//SYNE2//MYH2//MYLK//PLS3//ANLN//CCDC88A//TWF1//RDX//FSCN1//SSFA2//TMSB4X//CXCR4//CALD1//KIF18A//CAPZA2//CUX1//DSP//ANXA1//PSMC6//NEXN//AKAP9//NMU//ALCAM//FKBP1B//TNC//LAMA4//CCL2//C3//CAV1//TNFSF10//…
GO:0005488	binding	Molecular function	623	11951	721	15273	1.10426	7.22526e-09	3.19718e-06	8.14115	CCT6B//SRSF10//CRYAB//DNAJC8//HSP90B1//FDXACB1//DBI//ACBD7//STX2//KIF20A//ARL4C//ARL4A//DDX39A//PLK4//PLK2//CKB//UHMK1//AASDH//KIF18B//CBWD2//DARS//DCK//DTYMK//EIF4A2//ELAVL3//PIKFYVE//RDM1//EPHA3//FGFR2//ABCB9//DDX58//RAD54B//GNAI3//GRK4//REM1//ATAD2//GTPBP8//GTF2F2//NME7//HELLS//HSPA4//HSPA8//KDR//KIF11//RHOA//MCM7//MAP3K5//MYH2//MYLK//NEK2//ATP2A2//NPR2//NTRK2//OAS1//OAS2//ORC4//NOX4//TUBD1//C…
GO:0005344	oxygen transporter activity	Molecular function	4	13	721	15273	6.51787	0.00250159	0.687374	2.60178	HBM//HBB//HBD//HBG1
GO:0016462	pyrophosphatase activity	Molecular function	53	773	721	15273	1.4524	0.00399186	0.687374	2.39882	MYH2//NUDT12//ATP5C1//ARL4C//GNAI3//REM1//RHOA//TUBD1//RHOJ//TUBB2A//TUBA1A//RERG//CDC42//RAD54B//ATRX//RECQL//HSPA8//MYL12B//MYL12A//KIF20A//KIF18B//KIF11//KIF26B//KIF3B//KIF23//KIF20B//MCM7//XRCC5//DDX18//ORC4//RAD51//KATNAL2//DUT//CRBN//DDX39A//EIF4A2//DDX58//GTF2F2//HELLS//SMARCA1//PPA1//ATP2A2//FXYD2//CETN2//MNAT1//TOP2A//KIF18A//ABCB9//ATAD2//PMS1//PSMC6//ACTC1//NUDT14
GO:0016818	hydrolase activity, acting on acid anhydrides, in phosphorus-containing anhydrides	Molecular function	53	776	721	15273	1.44678	0.00431489	0.687374	2.36503	MYH2//NUDT12//ATP5C1//ARL4C//GNAI3//REM1//RHOA//TUBD1//RHOJ//TUBB2A//TUBA1A//RERG//CDC42//RAD54B//ATRX//RECQL//HSPA8//MYL12B//MYL12A//KIF20A//KIF18B//KIF11//KIF26B//KIF3B//KIF23//KIF20B//MCM7//XRCC5//DDX18//ORC4//RAD51//KATNAL2//DUT//CRBN//DDX39A//EIF4A2//DDX58//GTF2F2//HELLS//SMARCA1//PPA1//ATP2A2//FXYD2//CETN2//MNAT1//TOP2A//KIF18A//ABCB9//ATAD2//PMS1//PSMC6//ACTC1//NUDT14
GO:0016817	hydrolase activity, acting on acid anhydrides	Molecular function	53	779	721	15273	1.44121	0.00466016	0.687374	2.3316	MYH2//NUDT12//ATP5C1//ARL4C//GNAI3//REM1//RHOA//TUBD1//RHOJ//TUBB2A//TUBA1A//RERG//CDC42//RAD54B//ATRX//RECQL//HSPA8//MYL12B//MYL12A//KIF20A//KIF18B//KIF11//KIF26B//KIF3B//KIF23//KIF20B//MCM7//XRCC5//DDX18//ORC4//RAD51//KATNAL2//DUT//CRBN//DDX39A//EIF4A2//DDX58//GTF2F2//HELLS//SMARCA1//PPA1//ATP2A2//FXYD2//CETN2//MNAT1//TOP2A//KIF18A//ABCB9//ATAD2//PMS1//PSMC6//ACTC1//NUDT14
GO:0016887	ATPase activity	Molecular function	27	351	721	15273	1.62947	0.00883198	0.874402	2.05394	ATP5C1//HSPA8//MCM7//RECQL//XRCC5//DDX18//CRBN//ATP2A2//FXYD2//DDX39A//CETN2//EIF4A2//DDX58//GTF2F2//MNAT1//SMARCA1//TOP2A//KATNAL2//ABCB9//RAD54B//RAD51//KIF18A//ATAD2//PMS1//PSMC6//ACTC1//KIF20B
GO:0042393	histone binding	Molecular function	9	76	721	15273	2.50852	0.00934004	0.874402	2.02965	MSL3//MLL//TAF1//USP16//DNAJC2//IPO9//SNCA//DEK//NCAPD2
GO:0017111	nucleoside-triphosphatase activity	Molecular function	49	745	721	15273	1.39325	0.0116858	0.874402	1.93234	MYH2//ATP5C1//ARL4C//GNAI3//REM1//RHOA//TUBD1//RHOJ//TUBB2A//TUBA1A//RERG//CDC42//RAD54B//ATRX//RECQL//HSPA8//MYL12B//MYL12A//KIF20A//KIF18B//KIF11//KIF26B//KIF3B//KIF23//KIF20B//MCM7//XRCC5//DDX18//CRBN//DDX39A//EIF4A2//DDX58//GTF2F2//HELLS//SMARCA1//ATP2A2//FXYD2//CETN2//MNAT1//TOP2A//KATNAL2//KIF18A//ABCB9//ATAD2//PMS1//PSMC6//ACTC1//RAD51//ORC4
GO:0008536	Ran GTPase binding	Molecular function	3	11	721	15273	5.7772	0.0130057	0.874402	1.88587	BIRC5//RANBP1//RANBP2
GO:0003676	nucleic acid binding	Molecular function	178	3253	721	15273	1.15911	0.0138761	0.874402	1.85773	FDXACB1//RECQL//NKX3-1//ZNF705G//CENPC1//RAD51AP1//TBR1//MSL3//SOX21//ZNF277//BHLHE23//ZNF280A//KLF6//DDB2//ZNF92//ZNF467//ZNF675//ZNF626//RDM1//ZBTB1//FOXG1//FOXS1//RAD54B//POT1//EHF//NPAS4//DNAJC2//CCDC79//ZNF326//GTF2F2//HIST1H1B//H2AFZ//H3F3B//HELLS//HMGB2//ZNF680//ZKSCAN2//EVX2//INSM1//GTF2H5//MCM7//MLL//MYB//MYBL1//NFATC2//NFYB//ORC4//ZNF639//NUSAP1//LUC7L3//PMS1//POLE2//ATRX//PBRM1//MYNN//…
GO:0042623	ATPase activity, coupled	Molecular function	22	281	721	15273	1.65846	0.0141014	0.874402	1.85074	ATP5C1//MCM7//RECQL//XRCC5//DDX18//CRBN//ATP2A2//FXYD2//DDX39A//CETN2//EIF4A2//DDX58//GTF2F2//MNAT1//SMARCA1//TOP2A//KATNAL2//ABCB9//RAD54B//RAD51//KIF18A//HSPA8
GO:0050750	low-density lipoprotein particle receptor binding	Molecular function	3	12	721	15273	5.29577	0.0167414	0.874402	1.77621	DKK1//APOE//HSP90B1
GO:0004197	cysteine-type endopeptidase activity	Molecular function	8	70	721	15273	2.42092	0.0169593	0.874402	1.77059	CAPN6//USP16//CTSC//MALT1//CTSK//USP1//CASP1//CASP6
GO:0008094	DNA-dependent ATPase activity	Molecular function	8	70	721	15273	2.42092	0.0169593	0.874402	1.77059	MCM7//RECQL//XRCC5//RAD54B//RAD51//MNAT1//SMARCA1//TOP2A
GO:0005102	receptor binding	Molecular function	62	1002	721	15273	1.31073	0.0169598	0.874402	1.77058	SAA1//WNT8B//WNT9B//MADD//FGF5//NDP//IFNA4//IL1RN//TNFRSF11B//LEFTY2//TNFSF10//TNFSF18//IL32//CD70//SOCS2//ERAP1//PTEN//ERBB2IP//EDIL3//FCER2//ITGA1//KDR//CD9//C1QTNF9//PTHLH//CCL26//CCL2//CCL22//DBI//DKK1//FGF22//NTF4//OGN//PTN//VEGFC//MANF//HMGN3//SEMA3C//DYX1C1//NKX3-1//RERG//PALM//ATP2A2//GNAI3//CLEC7A//ABCB9//S100A14//NMU//KDM3A//APOE//HSP90B1//HMGB2//S100A4//S100B//AKAP9//ALCAM//FKBP1B//ANX…
GO:0003677	DNA binding	Molecular function	128	2280	721	15273	1.18923	0.0182879	0.874402	1.73784	RECQL//NKX3-1//MLL//HMGA2//DDB2//ERCC1//HMGB2//RAD51//RBBP8//TDG//ORC4//RAD51AP1//KLF6//FOXG1//FOXS1//FOXI3//XRCC5//ZBP1//TOP2A//ZNF639//SOX2//TAF1//NR2F2//MZF1//RAD54B//PMS1//POT1//BATF//CUX1//DBP//DLX3//ELF3//ESRRG//EHF//HIF1A//HMX2//HOXB7//HSF4//EVX2//MEIS1//MEIS2//NFYB//NR4A2//POU3F2//PROP1//ZNF711//RAX2//NR1I3//EXO1//ZNF705G//CENPC1//TBR1//MSL3//SOX21//ZNF277//BHLHE23//ZNF280A//ZNF92//ZNF467…
GO:0019825	oxygen binding	Molecular function	6	45	721	15273	2.82441	0.0183898	0.874402	1.73542	NOX4//CYP2F1//HBM//HBB//HBD//HBG1
GO:0004386	helicase activity	Molecular function	13	144	721	15273	1.91236	0.0187725	0.874402	1.72648	RAD54B//ATRX//RECQL//MCM7//XRCC5//DDX18//DDX39A//CETN2//EIF4A2//DDX58//GTF2F2//HELLS//SMARCA1
GO:0003777	microtubule motor activity	Molecular function	8	74	721	15273	2.29006	0.0230088	0.917841	1.63811	KIF18A//KIF3B//KIF20A//KIF18B//KIF11//KIF26B//KIF23//KIF20B
GO:0005524	ATP binding	Molecular function	86	1490	721	15273	1.22265	0.0280632	0.917841	1.55186	KIF20A//DDX39A//CETN2//CCT6B//PLK4//PLK2//CKB//UHMK1//AASDH//KIF18B//CBWD2//DARS//DCK//DTYMK//EIF4A2//PIKFYVE//EPHA3//FGFR2//ABCB9//DDX58//RAD54B//GRK4//ATAD2//GTF2F2//NME7//HELLS//HSPA4//HSPA8//KCNJ8//KDR//KIF11//MCM7//MAP3K5//MYH2//MYLK//NEK2//ATP2A2//NPR2//NTRK2//OAS1//OAS2//ORC4//CDK17//PDK3//PMS1//ATRX//KIF26B//PRKACG//PBK//MAP2K6//PSMC6//RAD51//RECQL//RYK//SGK1//WNK3//SMARCA1//TAF1//ACTC1//…
GO:0017022	myosin binding	Molecular function	4	25	721	15273	3.38929	0.0282739	0.917841	1.54861	CXCR4//RHOA//ACTC1//CALD1
GO:0032559	adenyl ribonucleotide binding	Molecular function	87	1512	721	15273	1.21887	0.0291298	0.917841	1.53566	KIF20A//DDX39A//CETN2//CCT6B//PLK4//PLK2//CKB//UHMK1//AASDH//KIF18B//CBWD2//DARS//DCK//DTYMK//EIF4A2//PIKFYVE//EPHA3//FGFR2//ABCB9//DDX58//RAD54B//GRK4//ATAD2//GTF2F2//NME7//HELLS//HSPA4//HSPA8//KCNJ8//KDR//KIF11//MCM7//MAP3K5//MYH2//MYLK//NEK2//ATP2A2//NPR2//NTRK2//OAS1//OAS2//ORC4//CDK17//PDK3//PMS1//ATRX//KIF26B//PRKACG//PBK//MAP2K6//PSMC6//RAD51//RECQL//RYK//SGK1//WNK3//SMARCA1//TAF1//ACTC1//…
GO:0003684	damaged DNA binding	Molecular function	6	50	721	15273	2.54197	0.0294753	0.917841	1.53054	DDB2//ERCC1//HMGB2//RAD51//RBBP8//TDG
GO:0005527	macrolide binding	Molecular function	3	15	721	15273	4.23662	0.0311734	0.917841	1.50622	FKBP1B//FKBP7//FKBP6
GO:0005528	FK506 binding	Molecular function	3	15	721	15273	4.23662	0.0311734	0.917841	1.50622	FKBP1B//FKBP7//FKBP6
GO:0043130	ubiquitin binding	Molecular function	5	38	721	15273	2.78725	0.031984	0.917841	1.49507	USP16//DNAJC2//TOP2A//CXCR4//KIF18A
GO:0030554	adenyl nucleotide binding	Molecular function	87	1522	721	15273	1.21086	0.033511	0.917841	1.47481	KIF20A//DDX39A//CETN2//CCT6B//PLK4//PLK2//CKB//UHMK1//AASDH//KIF18B//CBWD2//DARS//DCK//DTYMK//EIF4A2//PIKFYVE//EPHA3//FGFR2//ABCB9//DDX58//RAD54B//GRK4//ATAD2//GTF2F2//NME7//HELLS//HSPA4//HSPA8//KCNJ8//KDR//KIF11//MCM7//MAP3K5//MYH2//MYLK//NEK2//ATP2A2//NPR2//NTRK2//OAS1//OAS2//ORC4//CDK17//PDK3//PMS1//ATRX//KIF26B//PRKACG//PBK//MAP2K6//PSMC6//RAD51//RECQL//RYK//SGK1//WNK3//SMARCA1//TAF1//ACTC1//…
GO:0043566	structure-specific DNA binding	Molecular function	15	189	721	15273	1.6812	0.0343421	0.917841	1.46417	RECQL//RAD51AP1//KLF6//FOXG1//FOXS1//HMGB2//FOXI3//RAD51//XRCC5//ZBP1//ERCC1//PMS1//TDG//POT1//EXO1
GO:0019838	growth factor binding	Molecular function	10	110	721	15273	1.92573	0.0350151	0.917841	1.45575	NTRK2//HTRA4//FGFR2//A2M//IGFBP6//COL1A1//GHR//KDR//LTBP1//ACVR1B
GO:0048037	cofactor binding	Molecular function	19	257	721	15273	1.56606	0.0358334	0.917841	1.44571	DBI//ACBD7//NDOR1//SDS//ALAS2//SHMT1//DLD//TP53I3//FMO5//ACADM//NOX4//DUS3L//EHHADH//LDHB//MDH1//CRYZ//AASDH//BIRC5//TYMS
GO:0070325	lipoprotein particle receptor binding	Molecular function	3	16	721	15273	3.97183	0.0370547	0.917841	1.43116	APOE//DKK1//HSP90B1
GO:0032182	small conjugating protein binding	Molecular function	5	40	721	15273	2.64788	0.0388501	0.917841	1.41061	USP16//DNAJC2//TOP2A//CXCR4//KIF18A
GO:0008092	cytoskeletal protein binding	Molecular function	34	531	721	15273	1.35636	0.0441272	0.917841	1.35529	TMSB15A//DBN1//DMD//SYNE2//MYH2//MYLK//PLS3//ANLN//CCDC88A//TWF1//RDX//FSCN1//SSFA2//TMSB4X//CXCR4//CALD1//KIF18A//CAPZA2//NEXN//TNNT1//BIRC5//SKA2//NUSAP1//STMN1//RHOA//ACTC1//PXN//SNCA//ARL4C//APOE//S100B//MYOZ1//ANXA2//NF2
GO:0003697	single-stranded DNA binding	Molecular function	6	56	721	15273	2.26962	0.0476467	0.917841	1.32197	RECQL//POT1//RAD51AP1//ERCC1//HMGB2//RAD51
GO:0050662	coenzyme binding	Molecular function	14	181	721	15273	1.63847	0.0478541	0.917841	1.32008	DBI//ACBD7//NDOR1//DLD//FMO5//ACADM//NOX4//DUS3L//LDHB//MDH1//CRYZ//TP53I3//EHHADH//ALAS2
GO:0042803	protein homodimerization activity	Molecular function	28	426	721	15273	1.39232	0.0485464	0.917841	1.31384	CDH13//SDS//PDCD10//CRYAB//DCK//ABCB9//FBXO4//GHR//BIRC5//APOE//MAD2L1//MAP3K5//MLL//NDP//PON3//CCDC88A//BARD1//SNX6//S100B//SHMT1//SP100//BST2//NR2F2//TOP2A//MZF1//TRIM5//RUNX1//TP53I3
GO:0016563	transcription activator activity	Molecular function	22	319	721	15273	1.4609	0.0487247	0.917841	1.31225	CDKN1C//COL1A1//BHLHE23//KLF6//ELF3//ESRRG//FOXG1//FOXS1//NPAS4//ZNF326//HMGB2//ID2//FOXI3//IRF4//MYB//MYBL1//NFATC2//NKX3-1//NR4A2//ZNF639//NR2F2//RUNX1
