# Supplementary material for: Histone acetyltransferase inhibitor II induces apoptosis in glioma cell lines via the p53 signaling pathway
Source: J Exp Clin Cancer Res. 2014 Dec 19;33(1):108. doi: 10.1186/s13046-014-0108-3 (PMC4321714; doi:10.1186/s13046-014-0108-3)
Supplement: Additional file 10: Table S8. — GO analysis of the biological processes related to the upregulated mRNAs in HATi II-treated U251 cells. [file 13046_2014_108_MOESM10_ESM.xls]

## Sheet: BP
#Column "GO.ID" stands for the ID of gene ontology term
#Column "Term" stands for the name of gene ontology term
#Column "Ontology" stands for the ontology of GOID belongs to
#Column "Count" stands for the number of DE genes associated with the listed GOID
#Column "Pop.Hits" stands for the number of background population genes associated with the listed GOID
#Column "List.Total" stands for the total number of DE genes
#Column "Pop.Total" stands for the total number of background population genes
#Column "Fold.Enrichment" stands for the Fold Enrichment value of the GOID, it equals (Count/Pop.Hits)/(List.Total/Pop.Total)
#Column "Pvalue" stands for the significance testing value of the GOID
#Column "FDR" stands for the false discovery rate of the GOID, using Benjamini & Hochberg (1995) method
#Column "Enrichment.Score" stands for the Enrichment Score value of the GOID, it equals (-log10(Pvalue))
#Column "GENES" stands for the DE genes associated with the GOID
GO.ID	Term	Ontology	Count	Pop.Hits	List.Total	Pop.Total	Fold.Enrichment	Pvalue	FDR	Enrichment.Score	GENES
GO:0042221	response to chemical stimulus	Biological process	155	2172	727	14586	1.43177	1.17383e-06	0.00272971	5.93039	S100A7//TAS2R14//HMOX1//KCNMA1//MMP3//ANGPTL4//BCL2//CNR2//DDIT3//DRD5//CXCL2//CLEC7A//ATF6B//ERN1//CHAC1//EIF2AK3//EDEM1//HERPUD1//KCNIP2//CYP2B6//CYP2E1//CYP4B1//NQO1//GCLM//CYP2S1//CYP4F12//TBXAS1//SLC17A3//CXCL13//CYSLTR1//DEFB1//CXCL1//CXCL3//SERPIND1//CCL3L3//ENPP2//RNASE2//CCL1//CCL23//C5AR1//SRXN1//GPX7//IDH1//PRNP//ATRN//VAX1//COL6A3//COL9A3//AP2B1//DCX//EPHB2//ERBB2//FGFR1//SRGAP2//FYN/…
GO:0009611	response to wounding	Biological process	80	940	727	14586	1.70751	1.49083e-06	0.00272971	5.82657	HMOX1//TACR1//REG3G//APCS//RASGRP2//CLU//DOCK11//DGKB//SLC7A11//FYN//GATA2//GNAQ//ANGPT2//SERPIND1//IFNA2//IFNA8//IGF1//KCNMA1//KIF5A//LMAN1//MPL//OLR1//PDE3B//PDE6G//PECAM1//PIK3R1//TREM1//PRKACB//PRKCZ//PROC//SLC3A2//SOS1//TBXA2R//C4BPB//VAV1//CAPZA1//PROZ//SLC7A6//CXCL13//CYSLTR1//NLRP3//AIF1//FOS//CXCL1//CXCL2//CXCL3//CCL3L3//NFATC4//TLR8//TOLLIP//PXK//PTX3//CCL23//CLEC7A//C4B//TNFRSF4//ITCH/…
GO:0032501	multicellular organismal process	Biological process	311	5169	727	14586	1.20713	1.61914e-05	0.0158598	4.79072	CITED1//FGFR1//GNAQ//HOXA13//IGF1//MSX2//NKX3-2//ZBTB16//NOG//EIF2AK3//MYOG//SP3//SLC17A6//GAD2//ANGPT2//HMOX1//MMP19//SOX18//S100A7//SPO11//INHBB//LFNG//BCL2//RXFP2//CDX2//FOXH1//TAS2R14//IGFBP3//PAX8//BMPER//FOS//CASC5//GHRL//HCN4//DAB2//FOXA2//HES3//SALL4//SOX5//SYVN1//WNT3A//ACVR1B//MESP2//VAX1//NRCAM//NKX2-1//G6PD//UBASH3A//ACE2//DCN//PCSK5//TSC1//CA2//BAG6//TET1//HOPX//ERBB2//ASNS//PPARD//F…
GO:0002376	immune system process	Biological process	102	1364	727	14586	1.50033	1.73236e-05	0.0158598	4.76136	SP3//BCL2//CLEC7A//DUSP6//FOS//MAPK10//PELI2//RPS6KA5//ITCH//HMOX1//CLU//C4B//CD96//CXCL13//CNR2//CTSG//CTSS//CTSW//DEFB1//EDA//FCGR1A//FCGR1B//FCGR2B//FTH1//GEM//CXCL1//CXCL2//CXCL3//AIRE//IL2//CCL3L3//NFIL3//ENPP2//CCL1//CCL23//TCF7//C5AR1//TNFRSF4//XBP1//PRKRA//CD1C//IL1RL1//C4BPB//TREM1//RORC//CLEC2A//PTX3//S100A7//TLR8//UNG//ULBP3//BCL11A//ZBTB16//NCR1//CLCF1//PIK3R1//RHOH//ACIN1//DYRK3//CDK…
GO:0009605	response to external stimulus	Biological process	81	1031	727	14586	1.57626	2.57245e-05	0.0188406	4.58965	WIPI2//CLEC7A//CXCL13//CYSLTR1//DEFB1//CXCL1//CXCL2//CXCL3//SERPIND1//CCL3L3//ENPP2//RNASE2//CCL1//CCL23//C5AR1//DCN//FOS//ASNS//TIMP3//BTG2//VAX1//COL6A3//COL9A3//AP2B1//DCX//EPHB2//ERBB2//FGFR1//SRGAP2//FYN//ABL2//LMX1A//NRCAM//OPHN1//OTX2//EVL//PRNP//KIAA1598//SOS1//SPTB//NKX2-1//TYROBP//CACNA1G//WNT3A//RPS6KA5//DDIT3//ACSL4//GIPR//SLC6A19//ARSA//PIK3R1//BCL2//BRCA1//TBXA2R//STC2//OPN1LW//PDE6…
GO:0006950	response to stress	Biological process	161	2440	727	14586	1.32385	6.31048e-05	0.033851	4.19994	WIPI2//CEP63//S100A7//BRCA1//BCL2//HMOX1//KCNMA1//MMP3//ANGPTL4//CLEC7A//DUSP6//FOS//MAPK10//PELI2//RPS6KA5//TACR1//ATF6B//ERN1//CHAC1//EIF2AK3//EDEM1//HERPUD1//CYSLTR1//LILRB5//NLRP3//IFNA8//INHBB//RNASE6//TPSAB1//REG3G//APCS//DEFB1//DEFB128//DEFB131//CTSG//RASGRP2//CLU//DOCK11//DGKB//SLC7A11//FYN//GATA2//GNAQ//ANGPT2//SERPIND1//IFNA2//IGF1//KIF5A//LMAN1//MPL//OLR1//PDE3B//PDE6G//PECAM1//PIK3R1/…
GO:0048523	negative regulation of cellular process	Biological process	148	2209	727	14586	1.34421	6.4707e-05	0.033851	4.18905	CEP63//CDX2//ZMYND11//VAX1//NR0B1//DICER1//HIPK2//MLXIPL//PRRX1//PPARD//SALL4//NKX2-1//HOPX//KLF11//FAM129A//DUSP6//IGFBP3//IL2//PRNP//GHRL//PIK3R1//GIPR//GRM5//HMOX1//WNT3A//CITED1//ADD2//CBLC//BIRC8//PGAP2//IGF1//CERKL//NPM1//PAX7//PRKCZ//BCL2//SYVN1//IER3//SQSTM1//MAP2//CDKN2B//RASSF1//GADD45A//DDIT3//AIF1//ERN1//PPP1R15A//IRF6//PRKAB1//TSC1//ERBB3//PDE3B//TSPYL2//RXFP2//CTH//IL28RA//FTH1//GNR…
GO:0042060	wound healing	Biological process	50	574	727	14586	1.74767	8.44413e-05	0.038653	4.07344	HMOX1//RASGRP2//CLU//DOCK11//DGKB//SLC7A11//FYN//GATA2//GNAQ//ANGPT2//SERPIND1//IFNA2//IFNA8//IGF1//KCNMA1//KIF5A//LMAN1//MPL//OLR1//PDE3B//PDE6G//PECAM1//PIK3R1//TREM1//PRKACB//PRKCZ//PROC//SLC3A2//SOS1//TBXA2R//C4BPB//VAV1//CAPZA1//PROZ//SLC7A6//FOXA2//TSPAN8//MUSTN1//TIMP3//PAX7//MYOD1//HOPX//WNT3A//DCN//DRD5//ERBB2//ERBB3//MMP3//PPARD//NOG
GO:0010033	response to organic substance	Biological process	89	1206	727	14586	1.48062	0.000101427	0.0412696	3.99385	CNR2//DDIT3//DRD5//CXCL2//CLEC7A//ATF6B//ERN1//CHAC1//EIF2AK3//EDEM1//HERPUD1//EIF4EBP1//FGFR1//PDE3B//PIK3R1//PRKAB1//SOS1//TSC1//ATP6V1E2//MMP19//GHRL//TACR1//TIMP3//NKX2-1//GIPR//MAFA//PPARD//CYP2E1//BTG2//MLXIPL//CDKN2B//DUSP6//FOS//IDH1//RXRG//IL28RA//EGR1//FCGR1A//FCGR1B//CLCF1//IFNA2//IFNA8//IRF5//IRF6//RQCD1//IL1RL1//DICER1//PRKRA//PPP1R15A//BCL2//ASNS//SLC22A6//MMP3//C5AR1//CTSG//DCN//CI…
GO:0050896	response to stimulus	Biological process	361	6276	727	14586	1.15405	0.000131264	0.0480688	3.88185	WIPI2//CEP63//FGFR1//GRM5//PDE6G//PDE6H//GHRL//PXN//C5AR1//DUSP6//S100A7//BRCA1//TAS2R14//FOS//BCL2//HMOX1//KCNMA1//MMP3//ANGPTL4//PIK3R1//PTX3//CLEC7A//CNR2//DDIT3//DRD5//GIPR//TACR1//MAPK10//PELI2//RPS6KA5//CXCL2//ACE2//WNT3A//ATF6B//ERN1//CHAC1//EIF2AK3//EDEM1//HERPUD1//CYSLTR1//LILRB5//NLRP3//IFNA8//INHBB//RNASE6//TPSAB1//REG3G//APCS//DEFB1//DEFB128//DEFB131//CTSG//LILRB1//HNRNPUL1//CLU//IFNA…
GO:0048519	negative regulation of biological process	Biological process	156	2399	727	14586	1.30466	0.000176147	0.0586409	3.75412	CEP63//CDX2//ZMYND11//VAX1//NR0B1//DICER1//HIPK2//MLXIPL//PRRX1//PPARD//SALL4//NKX2-1//HOPX//KLF11//FAM129A//DUSP6//IGFBP3//IL2//PRNP//GHRL//PIK3R1//GIPR//GRM5//HMOX1//WNT3A//CITED1//ADD2//CBLC//BIRC8//PGAP2//IGF1//CERKL//NPM1//PAX7//PRKCZ//BCL2//SYVN1//IER3//SQSTM1//MAP2//CDKN2B//RASSF1//GADD45A//DDIT3//AIF1//ERN1//PPP1R15A//IRF6//PRKAB1//TSC1//ERBB3//PDE3B//TSPYL2//RXFP2//CTH//IL28RA//FTH1//GNR…
GO:0006955	immune response	Biological process	69	903	727	14586	1.53307	0.000239256	0.0730131	3.62114	CLEC7A//DUSP6//FOS//MAPK10//PELI2//RPS6KA5//CLU//C4B//C4BPB//AIRE//TREM1//BCL2//CLEC2A//TLR8//HMOX1//CITED1//DNAJA3//NCR1//DEFB1//FCGR1A//GZMM//TOLLIP//S100A7//CAPZA1//ITCH//IL1RL1//TBKBP1//CD80//IL2//CD96//LILRB1//FCGR2B//ITGB7//TYROBP//ULBP3//AMBP//CTSG//FYN//PIK3R1//FCGR1B//IRF5//IRF6//EGR1//IFNA2//IFNA8//AQP4//CXCL13//CNR2//CTSS//CTSW//EDA//FTH1//GEM//CXCL1//CXCL2//CXCL3//CCL3L3//NFIL3//ENPP2…
GO:0006952	defense response	Biological process	69	907	727	14586	1.52631	0.000271621	0.0765136	3.56604	BCL2//CLEC7A//DUSP6//FOS//MAPK10//PELI2//RPS6KA5//HMOX1//TACR1//REG3G//APCS//DEFB1//DEFB128//DEFB131//CTSG//CXCL13//CYSLTR1//NLRP3//AIF1//CXCL1//CXCL2//CXCL3//IFNA2//CCL3L3//NFATC4//OLR1//TLR8//TOLLIP//PXK//PTX3//CCL23//C4B//TNFRSF4//ITCH//ATRN//AFAP1L2//C5AR1//TYROBP//NCR1//CLEC2A//S100A7//CITED1//DNAJA3//CLU//FCGR1A//GZMM//C4BPB//CAPZA1//IL1RL1//TBKBP1//AP2B1//FYN//IL28RA//ACE2//CNR2//IL2//GHRL…
GO:0001932	regulation of protein phosphorylation	Biological process	48	576	727	14586	1.67194	0.000328659	0.0859678	3.48325	CDKN2B//GADD45A//CCNK//CCNT2//PKMYT1//GRM5//PDE6G//PDE6H//GHRL//PXN//C5AR1//DUSP6//FAM129A//IGFBP3//IL2//PRNP//DAB2//PIK3R1//LRRN3//PELI2//WNT3A//CBLC//DRD5//GNAQ//DNAJA3//ERN1//DGKB//CERKL//TNFRSF10B//TNIK//ACVR1B//MLXIPL//BCL2//PRKACB//IL22RA2//CLCF1//IGF1//ERBB2//TPD52L1//FZD10//TSPYL2//TSC1//TNFRSF4//CD80//PRKCZ//BMPER//ERBB3//AFAP1L2
GO:0008285	negative regulation of cell proliferation	Biological process	36	398	727	14586	1.81477	0.000405562	0.0939413	3.39194	GHRL//VAX1//ERBB2//BCL2//PRNP//ITCH//B4GALT7//HMOX1//IGFBP3//PIK3R1//PPARD//IL2//CDKN2B//NOG//RXFP2//CTH//IL28RA//AIF1//FTH1//GNRHR//CXCL1//IRF6//CCL3L3//MSX2//NPM1//RBBP4//CCL23//TSC1//WARS//ZBTB16//BTG2//KLF11//PRKRA//WISP2//DNAJA3//DLEC1
GO:0042325	regulation of phosphorylation	Biological process	50	614	727	14586	1.63382	0.000424302	0.0939413	3.37233	CDKN2B//GADD45A//CCNK//CCNT2//PKMYT1//GRM5//PDE6G//PDE6H//GHRL//PXN//C5AR1//DUSP6//FAM129A//IGFBP3//IL2//PRNP//DAB2//PIK3R1//LRRN3//PELI2//WNT3A//CBLC//DRD5//GNAQ//DNAJA3//ERN1//DGKB//CERKL//TNFRSF10B//TNIK//ACVR1B//MLXIPL//BCL2//PRKACB//RHOH//ATXN1//IL22RA2//CLCF1//IGF1//ERBB2//TPD52L1//FZD10//TSPYL2//TSC1//TNFRSF4//CD80//PRKCZ//BMPER//ERBB3//AFAP1L2
GO:0023057	negative regulation of signaling	Biological process	37	415	727	14586	1.78877	0.000446751	0.0939413	3.34993	GIPR//GRM5//WNT3A//CBLC//ERBB3//RGS22//IGFBP3//LRPAP1//RGS11//CITED1//NKX2-1//BMPER//HIPK2//NOG//TSC1//CNR2//NR0B1//KCTD13//STAM2//AP2B1//RHOH//DNAJA3//IL1RL1//ATXN1//PDE3B//AMBP//ITCH//PRKCZ//UBASH3A//PRNP//DRD5//SLC24A2//DUSP6//VRK3//DAB2//DDIT3//NPHP3
GO:0010648	negative regulation of cell communication	Biological process	37	416	727	14586	1.78447	0.000467682	0.0939413	3.33005	GIPR//GRM5//WNT3A//CBLC//ERBB3//RGS22//IGFBP3//LRPAP1//RGS11//CITED1//NKX2-1//BMPER//HIPK2//NOG//TSC1//CNR2//NR0B1//KCTD13//STAM2//AP2B1//RHOH//DNAJA3//IL1RL1//ATXN1//PDE3B//AMBP//ITCH//PRKCZ//UBASH3A//PRNP//DRD5//SLC24A2//DUSP6//VRK3//DAB2//DDIT3//NPHP3
GO:0019220	regulation of phosphate metabolic process	Biological process	51	635	727	14586	1.61138	0.00051306	0.0939413	3.28983	CDKN2B//GADD45A//CCNK//CCNT2//PKMYT1//GRM5//PDE6G//PDE6H//GHRL//PXN//C5AR1//DUSP6//FAM129A//IGFBP3//IL2//PRNP//DAB2//PIK3R1//LRRN3//PELI2//WNT3A//CBLC//DRD5//GNAQ//DNAJA3//ERN1//DGKB//CERKL//TNFRSF10B//TNIK//ACVR1B//VRK3//MLXIPL//BCL2//PRKACB//RHOH//ATXN1//IL22RA2//CLCF1//IGF1//ERBB2//TPD52L1//FZD10//TSC1//TSPYL2//TNFRSF4//CD80//PRKCZ//BMPER//ERBB3//AFAP1L2
GO:0051174	regulation of phosphorus metabolic process	Biological process	51	635	727	14586	1.61138	0.00051306	0.0939413	3.28983	CDKN2B//GADD45A//CCNK//CCNT2//PKMYT1//GRM5//PDE6G//PDE6H//GHRL//PXN//C5AR1//DUSP6//FAM129A//IGFBP3//IL2//PRNP//DAB2//PIK3R1//LRRN3//PELI2//WNT3A//CBLC//DRD5//GNAQ//DNAJA3//ERN1//DGKB//CERKL//TNFRSF10B//TNIK//ACVR1B//VRK3//MLXIPL//BCL2//PRKACB//RHOH//ATXN1//IL22RA2//CLCF1//IGF1//ERBB2//TPD52L1//FZD10//TSC1//TSPYL2//TNFRSF4//CD80//PRKCZ//BMPER//ERBB3//AFAP1L2
GO:0048583	regulation of response to stimulus	Biological process	117	1763	727	14586	1.33148	0.00063242	0.105133	3.19899	PDE6G//PDE6H//GHRL//PXN//C5AR1//DUSP6//GIPR//GRM5//CLEC7A//FOS//MAPK10//PELI2//RPS6KA5//CLU//C4B//CBLC//C4BPB//TNFRSF10B//RGS11//OTX2//CNKSR2//GLRX2//TSPYL2//CD80//ERBB3//RGS22//IGFBP3//LRPAP1//S100A7//ACVR1B//ERBB2//IGF1//PPARD//CITED1//FOXA2//PROC//TSPAN8//HOXA13//CDKN2B//HIPK2//NKX2-1//BMPER//NOG//TSC1//CYTH4//GBF1//ASAP3//AGAP8//TBC1D20//TBC1D8B//TBC1D22B//TBC1D14//HMOX1//FZD10//NR0B1//ARHGEF…
GO:0044057	regulation of system process	Biological process	30	320	727	14586	1.88093	0.000673331	0.105133	3.17177	TACR1//PPP1R12B//HCN4//CELF2//DES//KCNIP2//KCNQ1//SCN5A//SP4//HOPX//HMOX1//PPARD//TBXA2R//PIK3R1//INHBB//ACE2//EIF2AK3//DICER1//C11ORF9//CNR2//IL2//CYSLTR1//TBXAS1//EPHB2//DRD5//GRM5//PXK//GHRL//FGFR1//SLC24A2
GO:0003013	circulatory system process	Biological process	26	263	727	14586	1.98344	0.00068902	0.105133	3.16177	DRD5//PCSK5//ACE2//NKX2-1//HCN4//KCNQ1//OLR1//SCN5A//CELF2//DES//KCNIP2//SP4//HOPX//HMOX1//NPPA//RENBP//PPARD//PIK3R1//TACR1//TBXA2R//IL2//CYSLTR1//TBXAS1//GCLM//MYL1//AQP4
GO:0008015	blood circulation	Biological process	26	263	727	14586	1.98344	0.00068902	0.105133	3.16177	DRD5//PCSK5//ACE2//NKX2-1//HCN4//CELF2//DES//KCNIP2//KCNQ1//SCN5A//SP4//HOPX//HMOX1//NPPA//RENBP//PPARD//PIK3R1//TACR1//TBXA2R//IL2//CYSLTR1//TBXAS1//GCLM//MYL1//AQP4//OLR1
GO:0007165	signal transduction	Biological process	217	3613	727	14586	1.20502	0.0008048	0.117887	3.09431	FGFR1//GRM5//PDE6G//PDE6H//GHRL//PXN//C5AR1//DUSP6//GIPR//CLEC7A//FOS//MAPK10//PELI2//RPS6KA5//WNT3A//TNIK//NPHP3//TCF7//WISP1//ERBB2//ERBB3//GFRA2//INSRR//MPZL1//ANGPTL1//RASSF1//ASB8//ASB14//DGKB//DCX//CXCL1//GUCY2F//ASB4//TREM1//TOLLIP//PRKCZ//TYROBP//RGS11//SQSTM1//CD80//AKAP3//ACVR1B//CBLC//HIPK2//BRCA1//DDIT3//EIF2AK3//ERN1//LILRB5//CLCF1//GEM//IFNA2//MPL//EVL//STC2//TNFRSF10B//NPPA//STAM2/…
GO:0070887	cellular response to chemical stimulus	Biological process	67	920	727	14586	1.46113	0.00107273	0.14477	2.96951	CYP2B6//CYP2E1//CYP4B1//NQO1//GCLM//CYP2S1//CYP4F12//TBXAS1//ERN1//EIF4EBP1//FGFR1//PDE3B//PIK3R1//PRKAB1//SOS1//TSC1//ATP6V1E2//GHRL//CLEC7A//MLXIPL//C5AR1//S100A7//IL28RA//EGR1//FCGR1A//FCGR1B//CLCF1//IFNA2//IFNA8//IRF5//IRF6//RQCD1//IL1RL1//DICER1//PRKRA//CXCL3//DDIT3//PPP1R15A//EIF2AK3//CDKN2B//HMOX1//ERBB3//GOT1//INHBB//FOS//ASNS//RXRG//EDA2R//TNFRSF17//TNFRSF4//ETV5//G6PD//PXN//PPARD//PRKCZ…
GO:0006954	inflammatory response	Biological process	32	361	727	14586	1.77846	0.00116718	0.14477	2.93286	HMOX1//TACR1//REG3G//APCS//ACE2//CNR2//IL2//GHRL//PPARD//CXCL13//CYSLTR1//NLRP3//AIF1//FOS//CXCL1//CXCL2//CXCL3//IFNA2//CCL3L3//NFATC4//OLR1//TLR8//TOLLIP//PXK//PTX3//CCL23//CLEC7A//C4B//TNFRSF4//ITCH//ATRN//AFAP1L2
GO:0023051	regulation of signaling	Biological process	101	1511	727	14586	1.34109	0.00122199	0.14477	2.91293	PDE6G//PDE6H//GHRL//PXN//C5AR1//DUSP6//GIPR//GRM5//WNT3A//CBLC//TNFRSF10B//PRKACB//RGS11//OTX2//CNKSR2//GLRX2//TSPYL2//CD80//ERBB3//RGS22//IGFBP3//LRPAP1//ACVR1B//ERBB2//IGF1//PPARD//INHBB//CITED1//HOXA13//CDKN2B//HIPK2//NKX2-1//BMPER//NOG//EIF2AK3//DICER1//C11ORF9//TSC1//CYTH4//GBF1//TACR1//CNR2//ASAP3//AGAP8//TBC1D20//TBC1D8B//TBC1D22B//TBC1D14//FZD10//NR0B1//ARHGEF25//MCF2//SOS1//VAV1//KCTD13/…
GO:0042981	regulation of apoptosis	Biological process	71	993	727	14586	1.43453	0.00124937	0.14477	2.90331	IL2//BIRC8//PGAP2//HMOX1//IGF1//CERKL//NPM1//PAX7//GHRL//PRKCZ//PRNP//BCL2//SYVN1//IER3//SQSTM1//RNF41//NLRP3//ERN1//NUPR1//BBC3//IFNA2//TPD52L1//ACVR1B//GSPT1//CASP8//TNFRSF10B//DNAJA3//EIF2AK3//CLEC2A//MCF2//PSENEN//SOS1//VAV1//HIPK2//LGALS12//BMF//BRCA1//PRODH//NCR1//BAG6//DDIT3//DUSP6//HOXA13//IGFBP3//KCNMA1//MSX2//ZBTB16//CLU//RXFP2//ERBB2//FGFR1//CLCF1//ASNS//ANGPTL4//PIK3R1//PPARD//PROC//N…
GO:0048585	negative regulation of response to stimulus	Biological process	39	470	727	14586	1.66482	0.00125891	0.14477	2.90001	GIPR//GRM5//CBLC//ERBB3//RGS22//IGFBP3//LRPAP1//RGS11//CITED1//NKX2-1//BMPER//HIPK2//NOG//TSC1//NR0B1//KCTD13//STAM2//AP2B1//GHRL//RHOH//DNAJA3//IL1RL1//ATXN1//PDE3B//AMBP//ITCH//PRKCZ//WNT3A//CNR2//IL2//PPARD//UBASH3A//PRNP//ANGPT2//DUSP6//VRK3//DAB2//DDIT3//NPHP3
GO:0009991	response to extracellular stimulus	Biological process	28	305	727	14586	1.84187	0.00137851	0.14477	2.86059	WIPI2//DDIT3//ACSL4//GIPR//SLC6A19//ARSA//PIK3R1//BCL2//BRCA1//TBXA2R//STC2//INHBB//WIPI1//SQSTM1//ASNS//CDKN2B//FOS//HMOX1//GHRL//RXRG//SYNJ1//PPARD//GLRX2//TIMP3//HLCS//FZD10//WNT3A//MMP3
GO:0007166	cell surface receptor linked signaling pathway	Biological process	123	1909	727	14586	1.29271	0.00138785	0.14477	2.85766	GIPR//GRM5//CLEC7A//WNT3A//TNIK//NPHP3//TCF7//WISP1//ERBB2//ERBB3//GFRA2//INSRR//MPZL1//ANGPTL1//AKAP3//ACVR1B//CBLC//GUCY2F//NPPA//PXN//STAM2//AP2B1//PIK3R1//SOS1//RPS6KA5//FOS//CITED1//FOXH1//GDF15//DEFB1//GNAQ//GNRHR//GPR1//CXCL1//GPR143//TAS2R14//RXFP3//ENPP2//GHRL//GPRC5C//CCL23//TBXA2R//CNR2//PRKACB//RXFP2//DRD5//TACR1//DGKB//IL2//CERKL//GABRR3//GABRA6//GLRA2//GRP//NPVF//NPFF//MESP2//PSENEN…
GO:0007154	cell communication	Biological process	112	1715	727	14586	1.31025	0.00147422	0.14477	2.83144	WIPI2//SLC17A6//GAD2//FGFR1//DRD5//GIPR//GRM5//WNT3A//SYNJ1//CBLC//CXCL13//FGF14//IFNA2//IL2//PCSK5//TOLLIP//CCL23//STC2//WISP2//WISP1//MPZL1//CD80//GDF15//AP2B1//GABRR3//GABRA6//GRIA1//KCNIP2//KIF5A//OMP//PRKACB//SYN2//NPFF//CBLN1//NQO1//PPARD//INHBB//ERBB3//RGS22//IGFBP3//LRPAP1//RGS11//ACVR1B//ERBB2//IGF1//WIPI1//SQSTM1//NRCAM//C11ORF9//MAFA//EIF2AK3//CITED1//GHRL//CDKN2B//HIPK2//NKX2-1//BMPER…
GO:0006518	peptide metabolic process	Biological process	10	66	727	14586	3.03989	0.00149221	0.14477	2.82617	CTH//G6PD//GGT5//IDH1//GLRX2//PCSK5//GCLM//XPNPEP1//DMD//TPP1
GO:0051789	response to protein stimulus	Biological process	15	126	727	14586	2.38848	0.00150377	0.14477	2.82282	ATF6B//ERN1//CHAC1//EIF2AK3//EDEM1//HERPUD1//DDIT3//PPP1R15A//CLU//MSX2//PIK3R1//FOS//GIPR//APCS//BCL2
GO:0040011	locomotion	Biological process	69	967	727	14586	1.43161	0.00153952	0.14477	2.81261	DNAH5//VAX1//NRCAM//NKX2-1//HMOX1//OPHN1//CXCL13//CYSLTR1//DEFB1//CXCL1//CXCL2//CXCL3//SERPIND1//CCL3L3//ENPP2//RNASE2//CCL1//CCL23//C5AR1//COL6A3//COL9A3//AP2B1//DCX//EPHB2//ERBB2//FGFR1//SRGAP2//FYN//ABL2//LMX1A//OTX2//EVL//PRNP//KIAA1598//SOS1//SPTB//TYROBP//CACNA1G//WNT3A//RPS6KA5//MESP2//BMPER//TACR1//VIL1//S100A7//IGF1//BCL2//IGFBP3//PPARD//KCTD13//SCYL3//ATP1A4//PIK3R1//DRD5//GRM5//GHRL//F…
GO:0003008	system process	Biological process	114	1753	727	14586	1.30474	0.00154266	0.14477	2.81173	SLC17A6//GAD2//TAS2R14//FOS//GHRL//DRD5//PCSK5//ACE2//NKX2-1//BCL2//TACR1//HCN4//DES//KCNIP2//KCNQ1//ASPH//MYL1//FXYD1//PXN//SCN5A//SNTB1//MYOM1//SYNJ1//PPP1R12B//AP2B1//GABRR3//GABRA6//GRIA1//GRM5//KIF5A//OMP//PRKACB//SYN2//NPFF//CBLN1//NQO1//CLDN16//DAB2//HMOX1//AQP4//SCNN1A//TTC8//EML2//SLC24A2//GUCY2F//EYS//CERKL//TRPM1//MYO9A//GPR143//PDE6C//PDE6G//PDE6H//RBP3//OPN1LW//PRPH2//RS1//TIMP3//OPA…
GO:0055082	cellular chemical homeostasis	Biological process	38	460	727	14586	1.6574	0.00156613	0.14477	2.80517	GNAQ//DRD5//SLC24A2//FXYD1//CCL1//CCL23//CLDN16//PRNP//FTH1//HMOX1//ATP6V1E2//TMPRSS3//CXCL13//CYSLTR1//GIPR//IL2//GHRL//TACR1//TBXA2R//C5AR1//PPARD//MLXIPL//BCL2//C11ORF9//KCNMA1//ATP1A4//TBXAS1//EIF2AK3//DICER1//FOXA2//CA2//ERBB2//TSC1//CNR2//RXFP3//KCNQ1//GCLM//ATXN1
GO:0006873	cellular ion homeostasis	Biological process	37	445	727	14586	1.66818	0.00160262	0.14477	2.79517	GNAQ//DRD5//SLC24A2//FXYD1//CCL1//CCL23//CLDN16//PRNP//FTH1//HMOX1//ATP6V1E2//TMPRSS3//CXCL13//CYSLTR1//GIPR//IL2//GHRL//TACR1//TBXA2R//C5AR1//PPARD//BCL2//C11ORF9//KCNMA1//ATP1A4//TBXAS1//EIF2AK3//DICER1//FOXA2//CA2//ERBB2//TSC1//CNR2//RXFP3//KCNQ1//GCLM//ATXN1
GO:0043067	regulation of programmed cell death	Biological process	71	1003	727	14586	1.42023	0.00162333	0.14477	2.78959	IL2//BIRC8//PGAP2//HMOX1//IGF1//CERKL//NPM1//PAX7//GHRL//PRKCZ//PRNP//BCL2//SYVN1//IER3//SQSTM1//RNF41//NLRP3//ERN1//NUPR1//BBC3//IFNA2//TPD52L1//ACVR1B//GSPT1//CASP8//TNFRSF10B//DNAJA3//EIF2AK3//CLEC2A//MCF2//PSENEN//SOS1//VAV1//HIPK2//LGALS12//BMF//BRCA1//PRODH//INHBB//SEPT4//TNFRSF4//BEX2//NCR1//BAG6//DDIT3//DUSP6//HOXA13//IGFBP3//KCNMA1//MSX2//ZBTB16//CLU//RXFP2//ERBB2//FGFR1//CLCF1//ASNS//AN…
GO:0009968	negative regulation of signal transduction	Biological process	33	385	727	14586	1.71971	0.00172024	0.14477	2.76441	GIPR//GRM5//CBLC//CITED1//NKX2-1//BMPER//HIPK2//NOG//TSC1//NR0B1//KCTD13//STAM2//AP2B1//RHOH//DNAJA3//IL1RL1//ATXN1//PDE3B//AMBP//ITCH//PRKCZ//UBASH3A//PRNP//DUSP6//VRK3//DAB2//DDIT3//NPHP3//ERBB3//RGS22//IGFBP3//LRPAP1//RGS11
GO:0043066	negative regulation of apoptosis	Biological process	36	432	727	14586	1.67194	0.00177263	0.14477	2.75138	IL2//BIRC8//PGAP2//HMOX1//IGF1//CERKL//NPM1//PAX7//GHRL//PRKCZ//PRNP//BCL2//SYVN1//IER3//SQSTM1//ERBB3//GCLM//HIPK2//SIX4//PIK3R1//BTG2//CLU//RXFP2//ERBB2//FGFR1//CLCF1//ASNS//MSX2//ANGPTL4//PPARD//PROC//NKX3-2//BTC//TMBIM6//ITCH//DNAJA3
GO:0030154	cell differentiation	Biological process	131	2068	727	14586	1.27093	0.00181505	0.14477	2.74111	DAB2//RXFP2//HOXA13//CITED1//SOX18//IGFBP3//MSX2//NOG//CASC5//OTX2//FGFR1//VAX1//NRCAM//NKX2-1//SP3//TET1//CDX2//HOPX//EIF2AK3//BCL2//WNT3A//MOV10L1//FNDC3A//SPO11//PTCHD3//SLITRK4//ERBB3//LPPR4//COL6A3//COL9A3//AP2B1//DCX//EPHB2//ERBB2//SRGAP2//FYN//ABL2//LMX1A//OPHN1//EVL//PRNP//KIAA1598//SOS1//SPTB//TYROBP//CACNA1G//RPS6KA5//IFRD1//MYOD1//DNAJA3//OPCML//FOXI1//C11ORF9//SYNJ1//DICER1//PAX7//IGF…
GO:0051239	regulation of multicellular organismal process	Biological process	82	1197	727	14586	1.37443	0.00183377	0.14477	2.73666	FGFR1//UBASH3A//ACE2//ITCH//TACR1//WNT3A//CITED1//PPP1R12B//VAX1//HCN4//CELF2//DES//KCNIP2//KCNQ1//SCN5A//SP4//HOPX//HMOX1//PPARD//TBXA2R//PIK3R1//C5AR1//VIL1//NKX2-1//APOC2//APOC1//LRPAP1//SYNJ1//DICER1//BCL2//GHRL//INHBB//FOXA2//PROC//TSPAN8//NRCAM//RNF6//XDH//CDKN2B//EIF2AK3//C11ORF9//CNR2//NKX3-2//OTUD5//AFAP1L2//PRNP//IL2//CLEC7A//ERBB2//IGF1//ATRN//DUSP6//MYOD1//TLR8//CD80//ZBTB16//ACVR1B//…
GO:0006915	apoptosis	Biological process	88	1302	727	14586	1.35604	0.00185784	0.14477	2.73099	CLU//BBC3//BCL2//IL2//TPD52L1//BIRC8//PGAP2//HMOX1//IGF1//CERKL//NPM1//PAX7//GHRL//PRKCZ//PRNP//SYVN1//IER3//SQSTM1//RNF41//NLRP3//ERN1//NUPR1//IFNA2//ACVR1B//GSPT1//CASP8//TNFRSF10B//DNAJA3//EIF2AK3//ACIN1//CLEC2A//MCF2//PSENEN//SOS1//VAV1//HIPK2//LGALS12//BMF//BRCA1//PRODH//INHBB//SEPT4//TNFRSF4//BEX2//BAG6//DDIT3//DUSP6//HOXA13//IGFBP3//KCNMA1//MSX2//ZBTB16//RXFP2//ERBB2//FGFR1//CLCF1//ASNS//A…
GO:0042326	negative regulation of phosphorylation	Biological process	10	68	727	14586	2.95048	0.0018807	0.14477	2.72568	FAM129A//DUSP6//IGFBP3//IL2//PRNP//MLXIPL//PRKCZ//CDKN2B//RHOH//ATXN1
GO:0007167	enzyme linked receptor protein signaling pathway	Biological process	55	740	727	14586	1.49119	0.00190624	0.14477	2.71982	ERBB2//ERBB3//GFRA2//INSRR//MPZL1//ANGPTL1//AKAP3//ACVR1B//CBLC//GUCY2F//NPPA//PXN//STAM2//AP2B1//PIK3R1//SOS1//RPS6KA5//FOS//CITED1//FOXH1//GDF15//EIF4EBP1//FGFR1//PDE3B//PRKAB1//TSC1//ATP6V1E2//MSX2//NOG//HOXA13//CDKN2B//HIPK2//NKX2-1//BMPER//INHBB//DUSP6//OTX2//MAGI2//IGF1//ATXN1//PDE6G//PDE6H//AFAP1L2//PRKCZ//EIF2AK3//MCF2//PCSK5//PDE1C//PRKACB//PSENEN//VAV1//SQSTM1//EPHB2//ANGPT2//GHRL
GO:0007275	multicellular organismal development	Biological process	199	3331	727	14586	1.19862	0.00191285	0.14477	2.71832	CITED1//FGFR1//GNAQ//HOXA13//IGF1//MSX2//NKX3-2//ZBTB16//NOG//EIF2AK3//ANGPT2//HMOX1//MMP19//SOX18//S100A7//SPO11//INHBB//LFNG//BCL2//CDX2//FOXH1//PAX8//BMPER//HCN4//DAB2//FOXA2//HES3//SALL4//SOX5//SYVN1//WNT3A//ACVR1B//MESP2//VAX1//NRCAM//NKX2-1//SP3//DCN//PCSK5//TSC1//CA2//BAG6//TET1//HOPX//ERBB2//ASNS//PPARD//FZD10//PITX3//ITCH//FOXI1//EDA2R//SYCP2//EPHB2//FHL1//OTX2//PAX3//EVL//TRIM3//TPP1//D…
GO:0031399	regulation of protein modification process	Biological process	54	724	727	14586	1.49643	0.00193712	0.14477	2.71284	CDKN2B//GADD45A//CCNK//CCNT2//PKMYT1//GRM5//PDE6G//PDE6H//GHRL//PXN//C5AR1//DUSP6//FAM129A//IGFBP3//IL2//PRNP//DAB2//PIK3R1//LRRN3//PELI2//WNT3A//CBLC//DRD5//GNAQ//DNAJA3//ERN1//DGKB//CERKL//TNFRSF10B//TNIK//G6PD//ACVR1B//FBXO2//TSC1//RASSF1//BRCA1//MLXIPL//BCL2//EGR1//PRKACB//IL22RA2//CLCF1//IGF1//ERBB2//TPD52L1//FZD10//TSPYL2//TNFRSF4//CD80//PRKCZ//BMPER//ERBB3//AFAP1L2//ITCH
GO:0090066	regulation of anatomical structure size	Biological process	37	451	727	14586	1.64599	0.002023	0.145671	2.694	FGFR1//FHL1//NUPR1//SLC3A2//RASGRP2//IGFBP3//LMX1A//ITCH//WISP2//WISP1//HTRA3//DRD5//ADD2//HMOX1//PPARD//ACE2//IL2//BCL2//CTH//DAB2//OSGIN1//NPPA//TSPYL2//PHF17//ACVR1B//NRCAM//RNF6//TSC1//CYSLTR1//TACR1//TBXA2R//TBXAS1//WNT3A//GCLM//VIL1//SPTB//CAPZA1
GO:0071310	cellular response to organic substance	Biological process	48	628	727	14586	1.5335	0.00209145	0.145671	2.67955	ERN1//EIF4EBP1//FGFR1//PDE3B//PIK3R1//PRKAB1//SOS1//TSC1//ATP6V1E2//GHRL//CLEC7A//MLXIPL//IL28RA//EGR1//FCGR1A//FCGR1B//CLCF1//IFNA2//IFNA8//IRF5//IRF6//RQCD1//IL1RL1//DICER1//PRKRA//DDIT3//PPP1R15A//EIF2AK3//ERBB3//GOT1//INHBB//FOS//ASNS//RXRG//EDA2R//TNFRSF17//TNFRSF4//PPARD//PRKCZ//DNAJA3//AQP4//TCF7//MSX2//MYOG//VIL1//PRKACB//GNB4//BRCA1
GO:0007612	learning	Biological process	9	58	727	14586	3.11327	0.00214414	0.145671	2.66875	FOS//TACR1//DRD5//ATXN1//EPHB2//FYN//SLC24A2//GRM5//SYNJ1
GO:0043069	negative regulation of programmed cell death	Biological process	36	437	727	14586	1.65281	0.00215581	0.145671	2.66639	IL2//BIRC8//PGAP2//HMOX1//IGF1//CERKL//NPM1//PAX7//GHRL//PRKCZ//PRNP//BCL2//SYVN1//IER3//SQSTM1//CLU//RXFP2//ERBB2//FGFR1//CLCF1//ASNS//MSX2//ANGPTL4//PIK3R1//PPARD//PROC//NKX3-2//BTC//TMBIM6//BTG2//ITCH//DNAJA3//ERBB3//GCLM//HIPK2//SIX4
GO:0007519	skeletal muscle tissue development	Biological process	12	93	727	14586	2.58881	0.00219316	0.145671	2.65893	ERBB2//DNAJA3//PAX7//IGFBP3//PIK3R1//MYOG//BCL2//DCN//ERBB3//MYOD1//SIX4//RXRG
GO:0010941	regulation of cell death	Biological process	71	1016	727	14586	1.40206	0.00225578	0.145671	2.6467	IL2//BIRC8//PGAP2//HMOX1//IGF1//CERKL//NPM1//PAX7//GHRL//PRKCZ//PRNP//BCL2//SYVN1//IER3//SQSTM1//RNF41//NLRP3//ERN1//NUPR1//BBC3//IFNA2//TPD52L1//ACVR1B//GSPT1//CASP8//TNFRSF10B//DNAJA3//EIF2AK3//CLEC2A//MCF2//PSENEN//SOS1//VAV1//HIPK2//LGALS12//BMF//BRCA1//PRODH//INHBB//SEPT4//TNFRSF4//BEX2//NCR1//BAG6//DDIT3//DUSP6//HOXA13//IGFBP3//KCNMA1//MSX2//ZBTB16//CLU//RXFP2//ERBB2//FGFR1//CLCF1//ASNS//AN…
GO:0009966	regulation of signal transduction	Biological process	88	1311	727	14586	1.34673	0.0022674	0.145671	2.64447	PDE6G//PDE6H//GHRL//PXN//C5AR1//DUSP6//GIPR//GRM5//CBLC//TNFRSF10B//RGS11//OTX2//CD80//ERBB3//RGS22//IGFBP3//LRPAP1//ACVR1B//ERBB2//IGF1//PPARD//CITED1//HOXA13//CDKN2B//HIPK2//NKX2-1//BMPER//NOG//TSC1//CYTH4//GBF1//ASAP3//AGAP8//TBC1D20//TBC1D8B//TBC1D22B//TBC1D14//FZD10//NR0B1//ARHGEF25//MCF2//SOS1//VAV1//KCTD13//STAM2//AP2B1//IL22RA2//CLCF1//IL2//SQSTM1//HMOX1//PELI2//MIER1//CASP8//RHOH//DNAJA3…
GO:0012501	programmed cell death	Biological process	88	1311	727	14586	1.34673	0.0022674	0.145671	2.64447	CLU//BBC3//BCL2//IL2//RNF41//SYCP2//PNMA2//NCKAP1//IL24//NLRP3//GADD45A//DNASE1//ERN1//ACIN1//PPP1R15A//CYFIP2//HIPK2//GZMM//MCF2//PAX3//GLRX2//SEPT4//PPARD//PSENEN//TRIM39//SOS1//BRCA1//VAV1//ZBTB16//PHF17//CASP8//KLF11//LGALS12//YARS//TNFRSF10B//IER3//SQSTM1//BMF//DNAJA3//TPD52L1//BIRC8//PGAP2//HMOX1//IGF1//CERKL//NPM1//PAX7//GHRL//PRKCZ//PRNP//SYVN1//NUPR1//IFNA2//ACVR1B//GSPT1//EIF2AK3//CLEC2…
GO:0048869	cellular developmental process	Biological process	133	2119	727	14586	1.25928	0.00235214	0.14638	2.62854	EPHB2//BCL2//DAB2//RXFP2//HOXA13//CITED1//SOX18//IGFBP3//MSX2//NOG//CASC5//OTX2//FGFR1//VAX1//NRCAM//NKX2-1//SP3//TET1//CDX2//HOPX//EIF2AK3//WNT3A//MOV10L1//FNDC3A//SPO11//PTCHD3//SLITRK4//ERBB3//LPPR4//COL6A3//COL9A3//AP2B1//DCX//ERBB2//SRGAP2//FYN//ABL2//LMX1A//OPHN1//EVL//PRNP//KIAA1598//SOS1//SPTB//TYROBP//CACNA1G//RPS6KA5//IFRD1//MYOD1//DNAJA3//OPCML//FOXI1//C11ORF9//SYNJ1//DICER1//PAX7//IGF…
GO:0042391	regulation of membrane potential	Biological process	16	145	727	14586	2.21388	0.00235838	0.14638	2.62739	GNAQ//PPARD//C11ORF9//EIF2AK3//DICER1//FOXA2//ERBB2//TSC1//CNR2//TACR1//BCL2//KCNQ1//GCLM//GHRL//ATXN1//KCNMA1
GO:0023052	signaling	Biological process	233	3995	727	14586	1.17015	0.00247319	0.150947	2.60674	FGFR1//GRM5//PDE6G//PDE6H//GHRL//PXN//C5AR1//DUSP6//SLC17A6//GAD2//DRD5//GIPR//CLEC7A//FOS//MAPK10//PELI2//RPS6KA5//WNT3A//SYNJ1//TNIK//NPHP3//TCF7//WISP1//RASGRP2//NLRP3//RHEBL1//ASZ1//ATF6B//EDA//ERBB2//ERBB3//FCGR1A//FCGR2B//FGF14//SRGAP2//GABRA6//GEM//ABL2//DKKL1//ANGPT2//GRIA1//CXCL1//GRP//KCNIP2//HMOX1//ERAS//IGF1//IGFALS//PPP1R12B//NPM1//GPR143//OMP//OPHN1//ANGPTL4//TLR8//PDE1C//PDE3B//PDE…
GO:0006468	protein phosphorylation	Biological process	72	1038	727	14586	1.39167	0.00253997	0.152482	2.59517	CDKN2B//GADD45A//CCNK//CCNT2//PKMYT1//GRM5//PDE6G//PDE6H//GHRL//PXN//C5AR1//DUSP6//FAM129A//IGFBP3//IL2//PRNP//DAB2//PIK3R1//LRRN3//PELI2//WNT3A//CBLC//DRD5//GNAQ//DNAJA3//ERN1//DGKB//CERKL//TNFRSF10B//TNIK//MAPK10//ACVR1B//RPS6KA5//PRKCZ//BCL2//EPHB2//ABL2//MLXIPL//PRKACB//IL22RA2//CLCF1//IGF1//ERBB2//TPD52L1//FZD10//TSPYL2//TSC1//TNFRSF4//INSRR//EIF2AK3//CD80//BMPER//ERBB3//AFAP1L2//TP53RK//STK…
GO:0048856	anatomical structure development	Biological process	184	3072	727	14586	1.20171	0.00268847	0.156989	2.5705	EPHB2//BCL2//DAB2//FGFR1//GNAQ//HOXA13//IGF1//MSX2//NKX3-2//ZBTB16//NOG//EIF2AK3//ANGPT2//HMOX1//MMP19//SOX18//S100A7//SPO11//INHBB//LFNG//RXFP2//CDX2//FOXH1//CITED1//PAX8//BMPER//CASC5//FOXA2//MESP2//WNT3A//VAX1//NRCAM//NKX2-1//SP3//DCN//PCSK5//TSC1//CA2//BAG6//TET1//HOPX//ERBB2//ASNS//PPARD//ACVR1B//FZD10//PITX3//ITCH//MOV10L1//FNDC3A//PTCHD3//DKKL1//PAX7//MLXIPL//SIX4//IER3//SYCP2//FHL1//OTX2/…
GO:0010646	regulation of cell communication	Biological process	69	989	727	14586	1.39976	0.0027008	0.156989	2.56851	GIPR//GRM5//WNT3A//CBLC//PRKACB//CD80//ERBB3//RGS22//IGFBP3//LRPAP1//RGS11//ACVR1B//ERBB2//IGF1//PPARD//INHBB//CITED1//CDKN2B//HIPK2//NKX2-1//BMPER//NOG//EIF2AK3//DICER1//C11ORF9//TSC1//GHRL//TACR1//CNR2//NR0B1//KCTD13//STAM2//AP2B1//CLCF1//IL2//HMOX1//PELI2//MIER1//CASP8//TNFRSF10B//RHOH//DNAJA3//IL1RL1//ATXN1//PDE3B//PDE6G//PDE6H//AFAP1L2//PRRX1//AMBP//ITCH//EDA2R//TPD52L1//PRKCZ//KCNQ1//PDE1C/…
GO:0048731	system development	Biological process	168	2777	727	14586	1.21377	0.00286935	0.16055	2.54222	FGFR1//GNAQ//HOXA13//IGF1//MSX2//NKX3-2//ZBTB16//NOG//EIF2AK3//ANGPT2//HMOX1//MMP19//SOX18//S100A7//SPO11//INHBB//LFNG//BCL2//CDX2//FOXH1//CITED1//PAX8//VAX1//NRCAM//NKX2-1//SP3//DCN//PCSK5//TSC1//CA2//BAG6//ERBB2//ASNS//PPARD//ACVR1B//FZD10//WNT3A//BMPER//PITX3//ITCH//SYCP2//EPHB2//FHL1//OTX2//PAX3//EVL//TRIM3//TPP1//DCX//FGF14//TNIK//FOS//CXCL1//AQP4//MYT1//OPHN1//FEV//BEX1//EPM2A//NDEL1//CBLN1…
GO:0010563	negative regulation of phosphorus metabolic process	Biological process	10	72	727	14586	2.78657	0.00290189	0.16055	2.53732	FAM129A//DUSP6//IGFBP3//IL2//PRNP//MLXIPL//CDKN2B//RHOH//ATXN1//PRKCZ
GO:0045936	negative regulation of phosphate metabolic process	Biological process	10	72	727	14586	2.78657	0.00290189	0.16055	2.53732	FAM129A//DUSP6//IGFBP3//IL2//PRNP//MLXIPL//CDKN2B//RHOH//ATXN1//PRKCZ
GO:0008219	cell death	Biological process	94	1429	727	14586	1.31977	0.00293742	0.16055	2.53203	CLU//BBC3//BCL2//IL2//RNF41//SYCP2//PNMA2//NCKAP1//IL24//NLRP3//GADD45A//DNASE1//ERN1//ACIN1//PPP1R15A//CYFIP2//HIPK2//GZMM//MCF2//PAX3//GLRX2//SEPT4//PPARD//PSENEN//TRIM39//SOS1//BRCA1//VAV1//ZBTB16//PHF17//CASP8//KLF11//LGALS12//YARS//TNFRSF10B//IER3//SQSTM1//BMF//DNAJA3//TPD52L1//BIRC8//PGAP2//HMOX1//IGF1//CERKL//NPM1//PAX7//GHRL//PRKCZ//PRNP//SYVN1//NUPR1//IFNA2//ACVR1B//GSPT1//EIF2AK3//CLEC2…
GO:0016265	death	Biological process	94	1431	727	14586	1.31792	0.00305974	0.161442	2.51432	CLU//BBC3//BCL2//IL2//RNF41//SYCP2//PNMA2//NCKAP1//IL24//NLRP3//GADD45A//DNASE1//ERN1//ACIN1//PPP1R15A//CYFIP2//HIPK2//GZMM//MCF2//PAX3//GLRX2//SEPT4//PPARD//PSENEN//TRIM39//SOS1//BRCA1//VAV1//ZBTB16//PHF17//CASP8//KLF11//LGALS12//YARS//TNFRSF10B//IER3//SQSTM1//BMF//DNAJA3//TPD52L1//BIRC8//PGAP2//HMOX1//IGF1//CERKL//NPM1//PAX7//GHRL//PRKCZ//PRNP//SYVN1//NUPR1//IFNA2//ACVR1B//GSPT1//EIF2AK3//CLEC2…
GO:0060538	skeletal muscle organ development	Biological process	12	97	727	14586	2.48205	0.00313288	0.161442	2.50406	DCN//ERBB2//ERBB3//MYOD1//MYOG//PAX7//SIX4//RXRG//DNAJA3//IGFBP3//PIK3R1//BCL2
GO:0046676	negative regulation of insulin secretion	Biological process	5	21	727	14586	4.77697	0.00316793	0.161442	2.49923	INHBB//KCNQ1//PDE1C//PDE3B//GHRL
GO:0048468	cell development	Biological process	71	1030	727	14586	1.383	0.0031703	0.161442	2.4989	DAB2//RXFP2//CASC5//NOG//HOXA13//EIF2AK3//CITED1//MOV10L1//FNDC3A//SPO11//PTCHD3//VAX1//SLITRK4//ERBB3//NRCAM//WNT3A//LPPR4//COL6A3//COL9A3//AP2B1//DCX//EPHB2//ERBB2//FGFR1//SRGAP2//FYN//ABL2//LMX1A//OPHN1//OTX2//EVL//PRNP//KIAA1598//SOS1//SPTB//NKX2-1//TYROBP//CACNA1G//RPS6KA5//DNAJA3//OPCML//C11ORF9//SYNJ1//BCL2//DICER1//IGF1//GNAQ//GHRL//TET1//RNF6//GPRIN1//PRICKLE2//BTG2//FOXA2//CDX2//G6PD//K…
GO:0001508	regulation of action potential	Biological process	10	73	727	14586	2.74839	0.00321608	0.161442	2.49267	PPARD//C11ORF9//EIF2AK3//DICER1//FOXA2//ERBB2//TSC1//CNR2//TACR1//GNAQ
GO:0007584	response to nutrient	Biological process	19	191	727	14586	1.99582	0.00321825	0.161442	2.49238	CDKN2B//HMOX1//RXRG//SYNJ1//PPARD//STC2//BCL2//TIMP3//HLCS//FZD10//WNT3A//DDIT3//ACSL4//GIPR//SLC6A19//ARSA//PIK3R1//BRCA1//TBXA2R
GO:0051128	regulation of cellular component organization	Biological process	54	742	727	14586	1.46013	0.00326272	0.16146	2.48642	RASGRP2//IGFBP3//LMX1A//ITCH//WISP2//WISP1//HTRA3//WNT3A//CITED1//ADD2//MAP2//PKMYT1//NKX2-1//NPM1//APOC2//FGFR1//ZZEF1//IL2//BCL2//CTH//DAB2//OSGIN1//NPPA//PPARD//TSPYL2//PHF17//ACVR1B//NRCAM//RNF6//CDC42EP1//EIF4EBP1//PRKCZ//VIL1//CLU//FZD10//TSC1//KIAA0226//BIN1//HOXA13//IGF1//BRCA1//SYNJ1//APOC1//TNIK//GATA2//PTX3//CLEC7A//EPHB2//TACR1//SPTB//CAPZA1//GHRL//PIK3R1//RNF4
GO:0060548	negative regulation of cell death	Biological process	36	449	727	14586	1.60864	0.00337875	0.164973	2.47124	IL2//BIRC8//PGAP2//HMOX1//IGF1//CERKL//NPM1//PAX7//GHRL//PRKCZ//PRNP//BCL2//SYVN1//IER3//SQSTM1//CLU//RXFP2//ERBB2//FGFR1//CLCF1//ASNS//MSX2//ANGPTL4//PIK3R1//PPARD//PROC//NKX3-2//BTC//TMBIM6//BTG2//ITCH//DNAJA3//ERBB3//GCLM//HIPK2//SIX4
GO:0007601	visual perception	Biological process	21	222	727	14586	1.89788	0.00367699	0.174872	2.43451	NPHP3//PCDH15//TTC8//EML2//SLC24A2//GUCY2F//EYS//CERKL//TRPM1//MYO9A//GPR143//PDE6C//PDE6G//PDE6H//RBP3//OPN1LW//PRPH2//RS1//TIMP3//OPA3//LRAT
GO:0050953	sensory perception of light stimulus	Biological process	21	222	727	14586	1.89788	0.00367699	0.174872	2.43451	TTC8//EML2//SLC24A2//GUCY2F//EYS//CERKL//TRPM1//MYO9A//GPR143//PDE6C//PDE6G//PDE6H//RBP3//OPN1LW//PRPH2//RS1//TIMP3//OPA3//LRAT//NPHP3//PCDH15
GO:0090278	negative regulation of peptide hormone secretion	Biological process	5	22	727	14586	4.55983	0.0039339	0.184692	2.40518	INHBB//KCNQ1//PDE1C//PDE3B//GHRL
GO:0031667	response to nutrient levels	Biological process	25	283	727	14586	1.77237	0.00403217	0.185023	2.39446	WIPI2//DDIT3//ACSL4//GIPR//SLC6A19//ARSA//PIK3R1//BCL2//BRCA1//TBXA2R//STC2//INHBB//WIPI1//SQSTM1//CDKN2B//HMOX1//GHRL//RXRG//SYNJ1//PPARD//ASNS//TIMP3//HLCS//FZD10//WNT3A
GO:0010552	positive regulation of gene-specific transcription from RNA polymerase II promoter	Biological process	16	153	727	14586	2.09812	0.00404201	0.185023	2.3934	EGR1//FOXI1//GATA2//FOXA2//HOXA13//IGF1//HES3//MYOD1//MYOG//PAX3//MLXIPL//SOX18//BRCA1//NKX2-1//WNT3A//NOG
GO:0035556	intracellular signal transduction	Biological process	107	1680	727	14586	1.27784	0.00420057	0.189907	2.37669	FGFR1//GRM5//PDE6G//PDE6H//GHRL//PXN//C5AR1//DUSP6//HIPK2//BRCA1//CNR2//PRKACB//RXFP2//DRD5//GIPR//GNAQ//TACR1//EIF2AK3//TNIK//FYN//HMOX1//MLXIPL//RPS6KA5//TLR8//TNFRSF10B//SH2D3C//FGF14//MAPK10//CLCF1//STAT4//RAB39B//RHEBL1//SRGAP2//GEM//ERAS//TRIM23//RND3//RHOH//RAB44//MCF2//MYO9A//OPHN1//ARHGAP9//SOS1//VAV1//RASGRP2//RASSF1//IGF1//RAPGEF6//CDC42EP1//ERBB2//ERBB3//PIK3R1//PPARD//TBXA2R//GPR143/…
GO:0065007	biological regulation	Biological process	432	7972	727	14586	1.08722	0.00441662	0.19724	2.35491	CEP63//CDKN2B//GADD45A//CCNK//CCNT2//PKMYT1//NPAT//CDX2//ZMYND11//VAX1//NR0B1//DICER1//HIPK2//MLXIPL//PRRX1//PPARD//SALL4//NKX2-1//HOPX//KLF11//FGFR1//GRM5//PDE6G//PDE6H//GHRL//PXN//C5AR1//DUSP6//MYOD1//SLC17A6//GAD2//GNAQ//SEPSECS//FHL1//NUPR1//SLC3A2//RASGRP2//IGFBP3//LMX1A//ITCH//WISP2//WISP1//HTRA3//BCL2//UBASH3A//ACE2//HOXA13//FAM129A//IL2//PRNP//DAB2//PIK3R1//LRRN3//PELI2//WNT3A//VASH2//TSC…
GO:0032502	developmental process	Biological process	213	3661	727	14586	1.1673	0.00467055	0.202393	2.33063	CITED1//EPHB2//BCL2//DAB2//FGFR1//GNAQ//HOXA13//IGF1//MSX2//NKX3-2//ZBTB16//NOG//EIF2AK3//ANGPT2//HMOX1//MMP19//SOX18//S100A7//SPO11//INHBB//LFNG//RXFP2//CDX2//FOXH1//IGFBP3//PAX8//BMPER//CASC5//HCN4//FOXA2//HES3//SALL4//SOX5//SYVN1//WNT3A//ACVR1B//OTX2//MESP2//VAX1//NRCAM//NKX2-1//SP3//DCN//PCSK5//TSC1//CA2//BAG6//TET1//HOPX//ERBB2//ASNS//PPARD//FZD10//PITX3//ITCH//GPR143//ASZ1//FREM1//DCX//EDA/…
GO:0006935	chemotaxis	Biological process	40	523	727	14586	1.53448	0.00470721	0.202393	2.32724	VAX1//COL6A3//COL9A3//AP2B1//DCX//EPHB2//ERBB2//FGFR1//SRGAP2//FYN//ABL2//LMX1A//NRCAM//OPHN1//OTX2//EVL//PRNP//KIAA1598//SOS1//SPTB//NKX2-1//TYROBP//CACNA1G//WNT3A//RPS6KA5//C5AR1//S100A7//CXCL3//ANGPT2//CXCL13//CYSLTR1//DEFB1//CXCL1//CXCL2//SERPIND1//CCL3L3//ENPP2//RNASE2//CCL1//CCL23
GO:0042330	taxis	Biological process	40	523	727	14586	1.53448	0.00470721	0.202393	2.32724	CXCL13//CYSLTR1//DEFB1//CXCL1//CXCL2//CXCL3//SERPIND1//CCL3L3//ENPP2//RNASE2//CCL1//CCL23//C5AR1//VAX1//COL6A3//COL9A3//AP2B1//DCX//EPHB2//ERBB2//FGFR1//SRGAP2//FYN//ABL2//LMX1A//NRCAM//OPHN1//OTX2//EVL//PRNP//KIAA1598//SOS1//SPTB//NKX2-1//TYROBP//CACNA1G//WNT3A//RPS6KA5//S100A7//ANGPT2
GO:0008629	induction of apoptosis by intracellular signals	Biological process	10	77	727	14586	2.60562	0.00475309	0.202393	2.32302	HMOX1//BRCA1//PRODH//BBC3//HIPK2//BAG6//BCL2//CASP8//LGALS12//BMF
GO:0002792	negative regulation of peptide secretion	Biological process	5	23	727	14586	4.36158	0.00482368	0.203038	2.31662	INHBB//KCNQ1//PDE1C//PDE3B//GHRL
GO:0051716	cellular response to stimulus	Biological process	245	4283	727	14586	1.14768	0.00516005	0.214728	2.28735	WIPI2//CEP63//FGFR1//GRM5//PDE6G//PDE6H//GHRL//PXN//C5AR1//DUSP6//BRCA1//GIPR//CLEC7A//FOS//MAPK10//PELI2//RPS6KA5//WNT3A//TNIK//NPHP3//TCF7//WISP1//RASGRP2//NLRP3//RHEBL1//ASZ1//ATF6B//EDA//ERBB2//ERBB3//FCGR1A//FCGR2B//FGF14//SRGAP2//GABRA6//GEM//ABL2//DKKL1//ANGPT2//GRIA1//CXCL1//GRP//KCNIP2//HMOX1//ERAS//IGF1//IGFALS//PPP1R12B//NPM1//GPR143//OMP//OPHN1//ANGPTL4//TLR8//PDE1C//PDE3B//PDE6C//RAP…
GO:0050801	ion homeostasis	Biological process	37	478	727	14586	1.55301	0.00530632	0.216335	2.27521	GNAQ//TACR1//DRD5//SLC24A2//FXYD1//CCL1//CCL23//CLDN16//PRNP//FTH1//HMOX1//ATP6V1E2//TMPRSS3//CXCL13//CYSLTR1//GIPR//IL2//GHRL//TBXA2R//C5AR1//PPARD//BCL2//C11ORF9//KCNMA1//ATP1A4//TBXAS1//EIF2AK3//DICER1//FOXA2//CA2//ERBB2//TSC1//CNR2//RXFP3//KCNQ1//GCLM//ATXN1
GO:0008272	sulfate transport	Biological process	4	15	727	14586	5.35021	0.00537589	0.216335	2.26955	SLC13A4//SLC26A5//MPST//SLC26A6
GO:0043403	skeletal muscle tissue regeneration	Biological process	4	15	727	14586	5.35021	0.00537589	0.216335	2.26955	IGF1//MYOD1//HOPX//PAX7
GO:0065008	regulation of biological quality	Biological process	134	2192	727	14586	1.2265	0.00579514	0.228265	2.23694	SLC17A6//GAD2//GNAQ//FGFR1//FHL1//NUPR1//SLC3A2//RASGRP2//IGFBP3//LMX1A//ITCH//WISP2//WISP1//HTRA3//BCL2//HOXA13//DRD5//PCSK5//ACE2//NKX2-1//TACR1//ADD2//CLU//DOCK11//DGKB//SLC7A11//FYN//GATA2//ANGPT2//SERPIND1//IFNA2//IFNA8//IGF1//KCNMA1//KIF5A//LMAN1//MPL//OLR1//PDE3B//PDE6G//PECAM1//PIK3R1//TREM1//PRKACB//PRKCZ//PROC//SOS1//TBXA2R//C4BPB//VAV1//CAPZA1//PROZ//SLC7A6//DDIT3//GLRX2//TXNRD1//DIO1/…
GO:0007517	muscle organ development	Biological process	21	231	727	14586	1.82393	0.00580375	0.228265	2.23629	DCN//ERBB2//ERBB3//MYOD1//MYOG//PAX7//SIX4//RXRG//DNAJA3//IGFBP3//PIK3R1//BCL2//NOG//FGFR1//COL6A3//DMD//FHL1//IGF1//MYL1//SGCD//SGCG
GO:0007596	blood coagulation	Biological process	37	481	727	14586	1.54333	0.00585934	0.228265	2.23215	RASGRP2//CLU//DGKB//FYN//GNAQ//IGF1//KCNMA1//MPL//PDE3B//PDE6G//PECAM1//PIK3R1//PRKCZ//TBXA2R//VAV1//FOXA2//PROC//TSPAN8//WNT3A//DOCK11//SLC7A11//GATA2//ANGPT2//SERPIND1//IFNA2//IFNA8//KIF5A//LMAN1//OLR1//TREM1//PRKACB//SLC3A2//SOS1//C4BPB//CAPZA1//PROZ//SLC7A6
GO:0019725	cellular homeostasis	Biological process	41	548	727	14586	1.50108	0.0061679	0.237756	2.20986	GNAQ//DDIT3//GLRX2//TXNRD1//DRD5//SLC24A2//FXYD1//CCL1//CCL23//CLDN16//PRNP//FTH1//HMOX1//ATP6V1E2//TMPRSS3//CXCL13//CYSLTR1//GIPR//IL2//GHRL//TACR1//TBXA2R//C5AR1//PPARD//MLXIPL//BCL2//C11ORF9//KCNMA1//ATP1A4//TBXAS1//EIF2AK3//DICER1//FOXA2//CA2//ERBB2//TSC1//CNR2//RXFP3//KCNQ1//GCLM//ATXN1
GO:0051100	negative regulation of binding	Biological process	12	106	727	14586	2.27131	0.00645002	0.241399	2.19044	NLRP3//ITCH//DNAJA3//DAB2//LRPAP1//DDIT3//ZNF462//NR0B1//HMOX1//PRNP//TNFRSF4//NOG
GO:0007599	hemostasis	Biological process	37	484	727	14586	1.53376	0.00646016	0.241399	2.18976	RASGRP2//CLU//DOCK11//DGKB//SLC7A11//FYN//GATA2//GNAQ//ANGPT2//SERPIND1//IFNA2//IFNA8//IGF1//KCNMA1//KIF5A//LMAN1//MPL//OLR1//PDE3B//PDE6G//PECAM1//PIK3R1//TREM1//PRKACB//PRKCZ//PROC//SLC3A2//SOS1//TBXA2R//C4BPB//VAV1//CAPZA1//PROZ//SLC7A6//FOXA2//TSPAN8//WNT3A
GO:0050817	coagulation	Biological process	37	484	727	14586	1.53376	0.00646016	0.241399	2.18976	RASGRP2//CLU//DOCK11//DGKB//SLC7A11//FYN//GATA2//GNAQ//ANGPT2//SERPIND1//IFNA2//IFNA8//IGF1//KCNMA1//KIF5A//LMAN1//MPL//OLR1//PDE3B//PDE6G//PECAM1//PIK3R1//TREM1//PRKACB//PRKCZ//PROC//SLC3A2//SOS1//TBXA2R//C4BPB//VAV1//CAPZA1//PROZ//SLC7A6//FOXA2//TSPAN8//WNT3A
GO:0006536	glutamate metabolic process	Biological process	4	16	727	14586	5.01582	0.006889	0.254823	2.16184	PRODH//GAD2//GOT1//GCLM
GO:0034097	response to cytokine stimulus	Biological process	26	311	727	14586	1.67732	0.00696676	0.255123	2.15697	IL28RA//EGR1//FCGR1A//FCGR1B//CLCF1//IFNA2//IFNA8//IRF5//IRF6//RQCD1//IL1RL1//EDA2R//TNFRSF17//TNFRSF4//CITED1//DNAJA3//MMP3//CASP8//ACSL4//FOXA2//AQP4//TCF7//CDKN2B//FOS//BCL2//SYNJ1
GO:0042246	tissue regeneration	Biological process	6	35	727	14586	3.43942	0.00706694	0.256229	2.15077	IGF1//PAX7//MYOD1//HOPX//MUSTN1//TIMP3
GO:0031333	negative regulation of protein complex assembly	Biological process	7	46	727	14586	3.05311	0.00728157	0.261423	2.13777	ADD2//CLU//SPTB//VIL1//CAPZA1//EIF4EBP1//PRKCZ
GO:0008016	regulation of heart contraction	Biological process	10	82	727	14586	2.44674	0.00742589	0.261477	2.12925	PIK3R1//IL2//HCN4//CELF2//DES//KCNIP2//KCNQ1//SCN5A//SP4//HOPX
GO:0015698	inorganic anion transport	Biological process	10	82	727	14586	2.44674	0.00742589	0.261477	2.12925	SLC17A3//FXYD1//SLC1A4//CLIC3//SLC13A4//SLC26A5//MPST//SLC26A6//SLC4A5//SLC4A8
GO:0007417	central nervous system development	Biological process	37	490	727	14586	1.51498	0.00781783	0.272656	2.10691	VAX1//FZD10//RPH3A//PHF8//CITED1//SEPT4//BRCA1//NKX2-1//BAG6//SYNJ1//C11ORF9//FOXH1//PAX7//WNT3A//FOXA2//NOG//LMX1A//HES3//BCL2//TSC1//FGFR1//NR0B1//GNAQ//EPHB2//SOX5//CEP120//OTX1//OTX2//PITX3//NCKAP1//DCX//DRP2//ARSA//NRCAM//TIMP3//ZBTB16//ACVR1B
GO:0006749	glutathione metabolic process	Biological process	6	36	727	14586	3.34388	0.00813108	0.280056	2.08985	GGT5//GCLM//CTH//G6PD//IDH1//GLRX2
GO:0048863	stem cell differentiation	Biological process	7	47	727	14586	2.98815	0.00819733	0.280056	2.08633	PAX7//IGF1//FGFR1//TET1//CDX2//NOG//SNRNP70
GO:0007098	centrosome cycle	Biological process	5	26	727	14586	3.85832	0.00833591	0.280056	2.07905	NPM1//BRCA1//CEP192//GADD45A//TUBE1
GO:0030901	midbrain development	Biological process	5	26	727	14586	3.85832	0.00833591	0.280056	2.07905	FGFR1//HES3//OTX1//OTX2//PITX3
GO:0009607	response to biotic stimulus	Biological process	39	526	727	14586	1.48758	0.00858966	0.285958	2.06602	PIK3R1//PTX3//CLEC7A//CXCL2//ATF6B//ERN1//CHAC1//EIF2AK3//EDEM1//HERPUD1//DEFB1//DEFB128//DEFB131//CTSG//LILRB1//HNRNPUL1//CLU//IFNA2//IFNA8//TLR8//ITCH//PRKRA//DDIT3//C5AR1//S100A7//NLRP3//VIL1//PPP1R15A//CNR2//DCN//FOS//MMP3//CITED1//NKX2-1//AP2B1//FYN//IL28RA//CD207//BCL2
GO:0007173	epidermal growth factor receptor signaling pathway	Biological process	11	97	727	14586	2.27522	0.00879326	0.290098	2.05585	CBLC//STAM2//AP2B1//PDE6G//PDE6H//AFAP1L2//ERBB2//PIK3R1//PXN//SOS1//RPS6KA5
GO:0003015	heart process	Biological process	11	98	727	14586	2.252	0.00947357	0.307011	2.02349	HCN4//CELF2//DES//KCNIP2//KCNQ1//SCN5A//SP4//HOPX//PIK3R1//IL2//MYL1
GO:0060047	heart contraction	Biological process	11	98	727	14586	2.252	0.00947357	0.307011	2.02349	HCN4//CELF2//DES//KCNIP2//KCNQ1//SCN5A//SP4//HOPX//PIK3R1//IL2//MYL1
GO:0014812	muscle cell migration	Biological process	5	27	727	14586	3.71542	0.00981968	0.312693	2.0079	IGF1//BCL2//IGFBP3//PPARD//SIX4
GO:0030004	cellular monovalent inorganic cation homeostasis	Biological process	5	27	727	14586	3.71542	0.00981968	0.312693	2.0079	TMPRSS3//KCNMA1//ATP1A4//BCL2//CA2
GO:0007272	ensheathment of neurons	Biological process	7	49	727	14586	2.86618	0.010279	0.321722	1.98805	PPARD//C11ORF9//EIF2AK3//DICER1//FOXA2//ERBB2//TSC1
GO:0008366	axon ensheathment	Biological process	7	49	727	14586	2.86618	0.010279	0.321722	1.98805	C11ORF9//EIF2AK3//DICER1//FOXA2//ERBB2//TSC1//PPARD
GO:0071445	cellular response to protein stimulus	Biological process	6	38	727	14586	3.16789	0.0105964	0.32387	1.97484	ERN1//DDIT3//PPP1R15A//EIF2AK3//MSX2//PIK3R1
GO:0032268	regulation of cellular protein metabolic process	Biological process	62	927	727	14586	1.34188	0.0106496	0.32387	1.97267	CDKN2B//GADD45A//CCNK//CCNT2//PKMYT1//GRM5//PDE6G//PDE6H//GHRL//PXN//C5AR1//DUSP6//SEPSECS//FAM129A//IGFBP3//IL2//PRNP//DAB2//PIK3R1//LRRN3//PELI2//WNT3A//CBLC//TNRC6B//PPP1R15A//TSC1//EIF1B//DRD5//GNAQ//DNAJA3//ERN1//DGKB//CERKL//TNFRSF10B//TNIK//G6PD//ACVR1B//EIF2AK3//FBXO2//RASSF1//BRCA1//BAG6//MLXIPL//BCL2//EGR1//PRKACB//IL22RA2//CLCF1//IGF1//ERBB2//TPD52L1//FZD10//TSPYL2//TNFRSF4//EIF4EBP1//…
GO:0001558	regulation of cell growth	Biological process	20	229	727	14586	1.75225	0.010669	0.32387	1.97188	IL2//BCL2//CTH//DAB2//OSGIN1//NPPA//PPARD//TSPYL2//PHF17//ACVR1B//NRCAM//RNF6//WNT3A//RASGRP2//IGFBP3//LMX1A//ITCH//WISP2//WISP1//HTRA3
GO:0061098	positive regulation of protein tyrosine kinase activity	Biological process	4	18	727	14586	4.45851	0.0107013	0.32387	1.97056	ERBB3//GHRL//AFAP1L2//WNT3A
GO:0051098	regulation of binding	Biological process	25	308	727	14586	1.62851	0.011434	0.341821	1.9418	NLRP3//ITCH//DNAJA3//DAB2//LRPAP1//ADD2//WNT3A//DDIT3//HIPK2//ZNF462//NR0B1//HMOX1//PRNP//TNFRSF4//BCL2//FOXI1//FOS//FOXA2//MAPK10//FOXH1//RHEBL1//EDA//NPM1//EDA2R//NOG
GO:0050789	regulation of biological process	Biological process	404	7497	727	14586	1.08117	0.0115032	0.341821	1.93918	CEP63//CDKN2B//GADD45A//CCNK//CCNT2//PKMYT1//NPAT//CDX2//ZMYND11//VAX1//NR0B1//DICER1//HIPK2//MLXIPL//PRRX1//PPARD//SALL4//NKX2-1//HOPX//KLF11//FGFR1//GRM5//PDE6G//PDE6H//GHRL//PXN//C5AR1//DUSP6//MYOD1//SEPSECS//RASGRP2//IGFBP3//LMX1A//ITCH//WISP2//WISP1//HTRA3//UBASH3A//ACE2//FAM129A//IL2//PRNP//DAB2//PIK3R1//LRRN3//PELI2//WNT3A//VASH2//BCL2//TSC1//GIPR//CLEC7A//FOS//MAPK10//RPS6KA5//HMOX1//TACR…
GO:0007169	transmembrane receptor protein tyrosine kinase signaling pathway	Biological process	40	553	727	14586	1.45123	0.0115745	0.341821	1.9365	CBLC//PXN//STAM2//AP2B1//ERBB2//PIK3R1//SOS1//RPS6KA5//EIF4EBP1//FGFR1//PDE3B//PRKAB1//TSC1//ATP6V1E2//DUSP6//OTX2//MAGI2//IGF1//ATXN1//PDE6G//PDE6H//AFAP1L2//PRKCZ//EIF2AK3//MCF2//PCSK5//PDE1C//PRKACB//PSENEN//VAV1//SQSTM1//EPHB2//ANGPT2//GHRL//NOG//ERBB3//GFRA2//INSRR//MPZL1//ANGPTL1
GO:2000026	regulation of multicellular organismal development	Biological process	49	706	727	14586	1.39249	0.0117084	0.343009	1.9315	FGFR1//ITCH//WNT3A//CITED1//VAX1//NKX2-1//SYNJ1//DICER1//BCL2//GHRL//NRCAM//RNF6//XDH//CDKN2B//EIF2AK3//C11ORF9//NKX3-2//ERBB2//DUSP6//MYOD1//HOPX//IL2//CD80//ZBTB16//ACVR1B//ACIN1//IGFBP3//PIK3R1//NOG//FOXA2//LMX1A//CA2//PPARD//HMOX1//WARS//ANGPTL4//TBXA2R//C5AR1//VASH2//EPHB2//GRM5//TNIK//HES3//SOX5//ETV5//EGR1//DDIT3//NPHP3//DAB2
GO:0050886	endocrine process	Biological process	6	39	727	14586	3.08666	0.0120091	0.348119	1.92049	DRD5//PCSK5//ACE2//NKX2-1//INHBB//GHRL
GO:0045792	negative regulation of cell size	Biological process	12	115	727	14586	2.09356	0.012073	0.348119	1.91819	CTH//DAB2//OSGIN1//NPPA//PPARD//BCL2//TSPYL2//PHF17//ACVR1B//RNF6//WNT3A//TSC1
GO:0050794	regulation of cellular process	Biological process	385	7122	727	14586	1.08458	0.0123176	0.350024	1.90947	CEP63//CDKN2B//GADD45A//CCNK//CCNT2//PKMYT1//NPAT//CDX2//ZMYND11//VAX1//NR0B1//DICER1//HIPK2//MLXIPL//PRRX1//PPARD//SALL4//NKX2-1//HOPX//KLF11//FGFR1//GRM5//PDE6G//PDE6H//GHRL//PXN//C5AR1//DUSP6//MYOD1//SEPSECS//RASGRP2//IGFBP3//LMX1A//ITCH//WISP2//WISP1//HTRA3//FAM129A//IL2//PRNP//DAB2//PIK3R1//LRRN3//PELI2//WNT3A//VASH2//BCL2//TSC1//GIPR//CLEC7A//FOS//MAPK10//RPS6KA5//HMOX1//CITED1//YY1AP1//BEX…
GO:0061061	muscle structure development	Biological process	25	310	727	14586	1.61801	0.0123302	0.350024	1.90903	COL6A3//DMD//FHL1//IGF1//MYL1//MYOD1//MYOG//SGCD//SGCG//IFRD1//DCN//ERBB2//ERBB3//PAX7//SIX4//RXRG//DNAJA3//BIN1//IGFBP3//PIK3R1//BCL2//HOPX//TSC1//NOG//FGFR1
GO:0001708	cell fate specification	Biological process	7	51	727	14586	2.75378	0.0127208	0.352229	1.89549	WNT3A//FOXI1//DUSP6//FGFR1//FOXA2//HOXA13//OTX2
GO:0001933	negative regulation of protein phosphorylation	Biological process	7	51	727	14586	2.75378	0.0127208	0.352229	1.89549	MLXIPL//PRKCZ//FAM129A//DUSP6//IGFBP3//IL2//PRNP
GO:0050880	regulation of blood vessel size	Biological process	10	89	727	14586	2.2543	0.0129557	0.352229	1.88754	DRD5//HMOX1//PPARD//ACE2//CYSLTR1//TACR1//TBXA2R//TBXAS1//GCLM//NPPA
GO:0001825	blastocyst formation	Biological process	4	19	727	14586	4.22385	0.0130307	0.352229	1.88503	TET1//CDX2//SP3//HOPX
GO:0014068	positive regulation of phosphatidylinositol 3-kinase cascade	Biological process	4	19	727	14586	4.22385	0.0130307	0.352229	1.88503	ERBB2//ERBB3//IGF1//PPARD
GO:0040008	regulation of growth	Biological process	30	392	727	14586	1.53545	0.0131325	0.352229	1.88165	RASGRP2//IGFBP3//LMX1A//ITCH//WISP2//WISP1//HTRA3//IL2//BCL2//CTH//DAB2//OSGIN1//NPPA//PPARD//TSPYL2//PHF17//ACVR1B//NRCAM//RNF6//CTSG//IGF1//ATRN//GHRL//MYOD1//HOPX//BBC3//WNT3A//NOG//FGFR1//DUSP6
GO:0065009	regulation of molecular function	Biological process	85	1347	727	14586	1.26606	0.0131555	0.352229	1.88089	CDKN2B//GADD45A//CCNK//CCNT2//PKMYT1//GRM5//PDE6G//PDE6H//GHRL//PXN//C5AR1//DUSP6//CBLC//DRD5//GNAQ//DNAJA3//BBC3//GSPT1//CASP8//TNFRSF10B//EIF2AK3//ERN1//RXFP2//GIPR//TACR1//PDE1C//PRKACB//DGKB//IL2//CERKL//TNIK//APOC2//SERPIND1//RENBP//NPM1//NLRP3//ITCH//DAB2//LRPAP1//ADD2//WNT3A//ASAP3//AGAP8//TBC1D20//TBC1D8B//TBC1D22B//TBC1D14//VRK3//PXK//DDIT3//FZD10//TSC1//GCLM//PSENEN//BCL2//RAPGEF6//BIRC…
GO:0008633	activation of pro-apoptotic gene products	Biological process	5	29	727	14586	3.45919	0.0133107	0.352229	1.8758	BBC3//BCL2//CASP8//TNFRSF10B//BMF
GO:0006979	response to oxidative stress	Biological process	17	189	727	14586	1.80463	0.0135339	0.352229	1.86858	S100A7//ETV5//G6PD//FOS//PXN//DDIT3//NPTXR//HMOX1//OLR1//GLRX2//BCL2//SRXN1//GCLM//GPX7//IDH1//PRNP//ATRN
GO:0048513	organ development	Biological process	113	1860	727	14586	1.2189	0.0135349	0.352229	1.86855	SPO11//INHBB//LFNG//MMP19//BCL2//CITED1//PAX8//FGFR1//SP3//DCN//PCSK5//TSC1//CA2//BAG6//ZBTB16//NOG//ERBB2//ASNS//CDX2//PPARD//SOX18//ACVR1B//FOXH1//WNT3A//EIF2AK3//PITX3//MSX2//HOXA13//SYCP2//EPHB2//FHL1//OTX2//PAX3//EVL//NKX2-1//VAX1//FZD10//RPH3A//PHF8//SEPT4//BRCA1//SYNJ1//ERBB3//GNAQ//GYS1//SALL4//RXRG//HOPX//CXCL13//RORC//COL6A3//DMD//IGF1//MYL1//MYOD1//MYOG//SGCD//SGCG//PAX7//SIX4//DNAJA3/…
GO:0051149	positive regulation of muscle cell differentiation	Biological process	6	40	727	14586	3.00949	0.0135492	0.352229	1.86809	IGFBP3//PIK3R1//BCL2//HOPX//MYOD1//MYOG
GO:0031668	cellular response to extracellular stimulus	Biological process	12	117	727	14586	2.05777	0.0137216	0.352229	1.86259	WIPI2//INHBB//WIPI1//SQSTM1//CDKN2B//HMOX1//ASNS//GLRX2//FZD10//WNT3A//MMP3//FOS
GO:0008361	regulation of cell size	Biological process	25	313	727	14586	1.6025	0.0137796	0.352229	1.86076	FGFR1//FHL1//NUPR1//SLC3A2//RASGRP2//IGFBP3//LMX1A//ITCH//WISP2//WISP1//HTRA3//IL2//BCL2//CTH//DAB2//OSGIN1//NPPA//PPARD//TSPYL2//PHF17//ACVR1B//NRCAM//RNF6//TSC1//WNT3A
GO:0016310	phosphorylation	Biological process	75	1170	727	14586	1.28611	0.0138123	0.352229	1.85973	CDKN2B//GADD45A//CCNK//CCNT2//PKMYT1//GRM5//PDE6G//PDE6H//GHRL//PXN//C5AR1//DUSP6//FAM129A//IGFBP3//IL2//PRNP//DAB2//PIK3R1//LRRN3//PELI2//WNT3A//CBLC//TP53RK//STK32A//EPHB2//ERBB2//ERBB3//ERN1//FGFR1//TNIK//FYN//GAK//HIPK2//GUCY2F//CDKL4//MAP3K15//MOS//MYOD1//VRK3//CDK16//PRKACB//TEX14//SCYL3//RORC//STK40//DYRK3//ACVR1B//RPS6KA5//EIF2AK3//DRD5//GNAQ//DNAJA3//DGKB//CERKL//TNFRSF10B//MAPK10//PRKCZ…
GO:0045944	positive regulation of transcription from RNA polymerase II promoter	Biological process	33	443	727	14586	1.49456	0.0139348	0.352229	1.8559	EGR1//FOXI1//GATA2//FOXA2//HOXA13//IGF1//HES3//MYOD1//MYOG//PAX3//MLXIPL//SOX18//BRCA1//NKX2-1//WNT3A//NOG//MESP2//FOS//HIPK2//IL2//MAFA//OTX2//SIX4//SALL4//ZNF462//RNF4//ATXN1//SOX5//PAX8//SQSTM1//FOXH1//ACVR1B//LPIN2
GO:0035150	regulation of tube size	Biological process	10	90	727	14586	2.22925	0.0139468	0.352229	1.85553	DRD5//HMOX1//PPARD//ACE2//CYSLTR1//TACR1//TBXA2R//TBXAS1//GCLM//NPPA
GO:0016049	cell growth	Biological process	24	298	727	14586	1.61583	0.0142219	0.354145	1.84704	RASGRP2//IGFBP3//LMX1A//ITCH//WISP2//WISP1//HTRA3//IL2//BCL2//CTH//DAB2//OSGIN1//NPPA//PPARD//TSPYL2//PHF17//ACVR1B//NRCAM//RNF6//WNT3A//FGFR1//FHL1//NUPR1//SLC3A2
GO:0022603	regulation of anatomical structure morphogenesis	Biological process	24	298	727	14586	1.61583	0.0142219	0.354145	1.84704	FGFR1//WNT3A//CITED1//NKX2-1//GHRL//NRCAM//RNF6//DUSP6//MYOD1//HOPX//ERBB2//HMOX1//WARS//ANGPTL4//TBXA2R//C5AR1//VASH2//BCL2//TNIK//EPHB2//ETV5//NOG//NPHP3//DAB2
GO:0003006	developmental process involved in reproduction	Biological process	26	330	727	14586	1.58074	0.0143128	0.354145	1.84428	SPO11//INHBB//LFNG//MMP19//BCL2//RXFP2//CASC5//MOV10L1//FNDC3A//PTCHD3//RQCD1//FZD10//NR0B1//MAMLD1//IDH1//INSRR//HOXA13//NKX2-1//ACVR1B//GHRL//PPARD//STC2//ZBTB16//SEPT4//SYCP2//NOG
GO:0043583	ear development	Biological process	12	118	727	14586	2.04033	0.0146077	0.359017	1.83542	FGFR1//FOXI1//OTX1//OTX2//SIX4//PRRX1//WNT3A//NKX3-2//NOG//HOXA13//SLC9A3R2//BCL2
GO:0032535	regulation of cellular component size	Biological process	29	380	727	14586	1.53114	0.0150956	0.368534	1.82115	FGFR1//FHL1//NUPR1//SLC3A2//RASGRP2//IGFBP3//LMX1A//ITCH//WISP2//WISP1//HTRA3//ADD2//IL2//BCL2//CTH//DAB2//OSGIN1//NPPA//PPARD//TSPYL2//PHF17//ACVR1B//NRCAM//RNF6//TSC1//WNT3A//VIL1//SPTB//CAPZA1
GO:0043524	negative regulation of neuron apoptosis	Biological process	7	53	727	14586	2.64987	0.015554	0.369967	1.80816	BIRC8//ERBB3//GCLM//HIPK2//HMOX1//SIX4//BCL2
GO:0030968	endoplasmic reticulum unfolded protein response	Biological process	4	20	727	14586	4.01265	0.0156594	0.369967	1.80522	ERN1//DDIT3//PPP1R15A//EIF2AK3
GO:0034620	cellular response to unfolded protein	Biological process	4	20	727	14586	4.01265	0.0156594	0.369967	1.80522	ERN1//DDIT3//PPP1R15A//EIF2AK3
GO:0045907	positive regulation of vasoconstriction	Biological process	4	20	727	14586	4.01265	0.0156594	0.369967	1.80522	CYSLTR1//TACR1//TBXA2R//TBXAS1
GO:0048662	negative regulation of smooth muscle cell proliferation	Biological process	4	20	727	14586	4.01265	0.0156594	0.369967	1.80522	HMOX1//IGFBP3//PIK3R1//PPARD
GO:0048878	chemical homeostasis	Biological process	43	616	727	14586	1.40052	0.0160052	0.375477	1.79574	GNAQ//TACR1//DRD5//SLC24A2//FXYD1//CCL1//CCL23//CLDN16//PRNP//FTH1//HMOX1//ATP6V1E2//TMPRSS3//CXCL13//CYSLTR1//GIPR//IL2//GHRL//TBXA2R//C5AR1//PPARD//MLXIPL//BCL2//C11ORF9//KCNMA1//ATP1A4//TBXAS1//EIF2AK3//DICER1//FOXA2//CA2//ERBB2//TSC1//PDE3B//APOC2//CNR2//AQP4//RXFP3//KCNQ1//GCLM//GOT1//ATXN1//ANGPTL4
GO:0040013	negative regulation of locomotion	Biological process	10	92	727	14586	2.18079	0.0160977	0.375477	1.79323	HMOX1//IGFBP3//PPARD//DRD5//BCL2//NKX2-1//ANGPT2//WNT3A//GRM5//GHRL
GO:0006986	response to unfolded protein	Biological process	8	66	727	14586	2.43191	0.0163906	0.379888	1.78541	ERN1//DDIT3//PPP1R15A//EIF2AK3//ATF6B//CHAC1//EDEM1//HERPUD1
GO:0050890	cognition	Biological process	12	120	727	14586	2.00633	0.0165095	0.380239	1.78227	FOS//ACSL4//EPHB2//FYN//SLC24A2//GRM5//SYNJ1//TACR1//DRD5//ATXN1//TTC8//SLC1A4
GO:0014065	phosphatidylinositol 3-kinase cascade	Biological process	5	31	727	14586	3.23601	0.0175535	0.395719	1.75564	ERBB2//ERBB3//IGF1//PPARD//PIK3R1
GO:0019827	stem cell maintenance	Biological process	5	31	727	14586	3.23601	0.0175535	0.395719	1.75564	IGF1//CDX2//NOG//FGFR1//TET1
GO:0008217	regulation of blood pressure	Biological process	11	107	727	14586	2.06258	0.0175661	0.395719	1.75533	DRD5//PCSK5//ACE2//NKX2-1//PIK3R1//TACR1//TBXA2R//AQP4//HMOX1//NPPA//RENBP
GO:0009987	cellular process	Biological process	637	12380	727	14586	1.03233	0.0176139	0.395719	1.75414	RPL7A//GLRX2//WIPI2//NUP205//KCTD13//REPIN1//IGF1//RBBP4//BRCA1//CASC5//NDEL1//CEP63//CDKN2B//GADD45A//CCNK//CCNT2//PKMYT1//EIF4EBP1//PHF8//GSPT1//BCL2//ACVR1B//NPAT//CEP192//TPD52L1//TUBGCP6//CDX2//ZMYND11//VAX1//NR0B1//DICER1//HIPK2//MLXIPL//PRRX1//PPARD//SALL4//NKX2-1//HOPX//KLF11//FGFR1//GRM5//PDE6G//PDE6H//GHRL//PXN//C5AR1//DUSP6//RNF41//ITCH//CBLC//TRIP12//CEP120//SPO11//RQCD1//PATL1//SF3B3…
GO:0030100	regulation of endocytosis	Biological process	9	80	727	14586	2.25712	0.0177753	0.396909	1.75018	WNT3A//KIAA0226//BIN1//SYNJ1//APOC1//APOC2//GATA2//PTX3//CLEC7A
GO:0014706	striated muscle tissue development	Biological process	15	165	727	14586	1.82393	0.0179454	0.398278	1.74605	DCN//ERBB2//ERBB3//MYOD1//MYOG//PAX7//SIX4//RXRG//DNAJA3//IGFBP3//PIK3R1//BCL2//TSC1//NOG//FGFR1
GO:0051246	regulation of protein metabolic process	Biological process	64	988	727	14586	1.29965	0.0180663	0.398368	1.74313	CDKN2B//GADD45A//CCNK//CCNT2//PKMYT1//GRM5//PDE6G//PDE6H//GHRL//PXN//C5AR1//DUSP6//SEPSECS//FAM129A//IGFBP3//IL2//PRNP//DAB2//PIK3R1//LRRN3//PELI2//WNT3A//ACE2//CBLC//TNRC6B//PPP1R15A//TSC1//EIF1B//DRD5//GNAQ//DNAJA3//ERN1//DGKB//CERKL//TNFRSF10B//TNIK//G6PD//ACVR1B//EIF2AK3//SERPIND1//FBXO2//RASSF1//BRCA1//BAG6//MLXIPL//BCL2//EGR1//PRKACB//IL22RA2//CLCF1//IGF1//ERBB2//TPD52L1//FZD10//ITCH//TSPYL…
GO:0051345	positive regulation of hydrolase activity	Biological process	22	273	727	14586	1.61682	0.0182474	0.398368	1.7388	BBC3//GSPT1//CASP8//TNFRSF10B//DNAJA3//EIF2AK3//ERN1//TACR1//GNAQ//PDE1C//PRKACB//C5AR1//GRM5//APOC2//VRK3//FZD10//TSC1//NLRP3//WNT3A//BIN1//RXFP3//DRD5
GO:0045941	positive regulation of transcription	Biological process	56	848	727	14586	1.32493	0.0185907	0.398368	1.7307	EGR1//FOXI1//GATA2//FOXA2//HOXA13//IGF1//HES3//MYOD1//MYOG//PAX3//MLXIPL//SOX18//BRCA1//NKX2-1//WNT3A//NOG//DAB2//PHF8//SEC14L2//HIPK2//RNF4//RNF6//C11ORF9//PAX8//AFAP1L2//MESP2//FOS//IL2//MAFA//OTX2//SIX4//SALL4//ZNF462//ATXN1//SOX5//SQSTM1//FOXH1//ACVR1B//LPIN2//PQBP1//DDIT3//AIRE//IRF6//CITED1//NFATC4//NPAT//NPM1//PITX3//PRRX1//PPARD//FEV//BCL2//SP3//SP4//CD80//SUPT7L
GO:0071496	cellular response to external stimulus	Biological process	12	122	727	14586	1.97344	0.0185923	0.398368	1.73067	WIPI2//INHBB//WIPI1//SQSTM1//CDKN2B//FOS//HMOX1//ASNS//GLRX2//FZD10//WNT3A//MMP3
GO:0051004	regulation of lipoprotein lipase activity	Biological process	4	21	727	14586	3.82158	0.0185986	0.398368	1.73052	VRK3//APOC1//ANGPTL4//APOC2
GO:0050878	regulation of body fluid levels	Biological process	39	554	727	14586	1.4124	0.0187046	0.398368	1.72805	RASGRP2//CLU//DOCK11//DGKB//SLC7A11//FYN//GATA2//GNAQ//ANGPT2//SERPIND1//IFNA2//IFNA8//IGF1//KCNMA1//KIF5A//LMAN1//MPL//OLR1//PDE3B//PDE6G//PECAM1//PIK3R1//TREM1//PRKACB//PRKCZ//PROC//SLC3A2//SOS1//TBXA2R//C4BPB//VAV1//CAPZA1//PROZ//SLC7A6//XDH//FOXA2//TSPAN8//AQP4//WNT3A
GO:0030308	negative regulation of cell growth	Biological process	11	108	727	14586	2.04348	0.0187109	0.398368	1.72791	RNF6//WNT3A//CTH//DAB2//OSGIN1//NPPA//PPARD//BCL2//TSPYL2//PHF17//ACVR1B
GO:0051094	positive regulation of developmental process	Biological process	31	420	727	14586	1.48086	0.018866	0.399349	1.72432	FGFR1//WNT3A//SYNJ1//DICER1//BCL2//CDKN2B//MYOD1//HOPX//IL2//CDX2//DKKL1//PPARD//CD80//ACVR1B//ACIN1//IGFBP3//PIK3R1//FOXA2//NRCAM//IGF1//CA2//HMOX1//ANGPTL4//TBXA2R//C5AR1//VASH2//EPHB2//GRM5//MYOG//GHRL//NOG
GO:0043648	dicarboxylic acid metabolic process	Biological process	6	43	727	14586	2.79953	0.0189864	0.399587	1.72156	GOT1//IDH1//GPT2//PCK2//LIPF//GAD2
GO:0043124	negative regulation of I-kappaB kinase/NF-kappaB cascade	Biological process	3	12	727	14586	5.01582	0.0193532	0.40365	1.71325	RHOH//DNAJA3//IL1RL1
GO:0009719	response to endogenous stimulus	Biological process	44	641	727	14586	1.3772	0.0193999	0.40365	1.7122	CNR2//DDIT3//DRD5//EIF4EBP1//FGFR1//PDE3B//PIK3R1//PRKAB1//SOS1//TSC1//ATP6V1E2//MMP19//GHRL//TACR1//TIMP3//NKX2-1//CYP2E1//BTG2//ASNS//MMP3//ERBB2//FOS//FOXA2//CITED1//NPPA//BCL2//ERBB3//GOT1//INHBB//RXRG//PPARD//NR0B1//STC2//HMOX1//ARSA//BRCA1//CA2//PRKCZ//IDH1//PCK2//VIL1//PRKACB//GNB4//MSX2
GO:0050793	regulation of developmental process	Biological process	56	852	727	14586	1.31871	0.0201961	0.417842	1.69473	FGFR1//ITCH//WNT3A//CITED1//VAX1//NKX2-1//SYNJ1//DICER1//BCL2//IGF1//GHRL//TET1//NRCAM//RNF6//XDH//CDKN2B//EIF2AK3//C11ORF9//NKX3-2//ERBB2//CDX2//NOG//DUSP6//MYOD1//HOPX//IL2//NR0B1//DKKL1//PPARD//CD80//GNAQ//ZBTB16//ACVR1B//ACIN1//IGFBP3//PIK3R1//FOXA2//LMX1A//CA2//HMOX1//WARS//ANGPTL4//TBXA2R//C5AR1//VASH2//EPHB2//GRM5//NPHP3//TNIK//HES3//MYOG//SOX5//ETV5//EGR1//DDIT3//DAB2
GO:0045859	regulation of protein kinase activity	Biological process	32	440	727	14586	1.45915	0.0208187	0.428304	1.68155	CDKN2B//GADD45A//CCNK//CCNT2//PKMYT1//GRM5//PDE6G//PDE6H//GHRL//PXN//C5AR1//DUSP6//CBLC//DRD5//GNAQ//DNAJA3//ERN1//DGKB//IL2//CERKL//TNFRSF10B//TNIK//PRKACB//ERBB2//TPD52L1//FZD10//ERBB3//AFAP1L2//WNT3A//TSPYL2//TSC1//TNFRSF4
GO:0051017	actin filament bundle assembly	Biological process	6	44	727	14586	2.7359	0.0210874	0.431408	1.67598	VIL1//KCTD13//TSC1//TACR1//ADD2//AIF1
GO:0043549	regulation of kinase activity	Biological process	33	458	727	14586	1.44561	0.0215754	0.433014	1.66604	CDKN2B//GADD45A//CCNK//CCNT2//PKMYT1//GRM5//PDE6G//PDE6H//GHRL//PXN//C5AR1//DUSP6//CBLC//DRD5//GNAQ//DNAJA3//ERN1//DGKB//IL2//CERKL//TNFRSF10B//TNIK//PRKACB//ERBB2//TPD52L1//FZD10//PIK3R1//TSPYL2//TSC1//TNFRSF4//ERBB3//AFAP1L2//WNT3A
GO:0014910	regulation of smooth muscle cell migration	Biological process	4	22	727	14586	3.64787	0.0218575	0.433014	1.6604	IGF1//BCL2//IGFBP3//PPARD
GO:0042551	neuron maturation	Biological process	4	22	727	14586	3.64787	0.0218575	0.433014	1.6604	BCL2//GNAQ//NRCAM//KCNIP2
GO:0043043	peptide biosynthetic process	Biological process	4	22	727	14586	3.64787	0.0218575	0.433014	1.6604	GGT5//GCLM//DMD//PCSK5
GO:0051693	actin filament capping	Biological process	4	22	727	14586	3.64787	0.0218575	0.433014	1.6604	ADD2//SPTB//VIL1//CAPZA1
GO:0009792	embryo development ending in birth or egg hatching	Biological process	27	359	727	14586	1.50894	0.02196	0.433014	1.65837	HCN4//DAB2//FGFR1//FOXA2//HES3//SOX18//SALL4//SOX5//SYVN1//WNT3A//ACVR1B//NOG//MESP2//CDX2//TET1//SP3//HOPX//TSC1//FOXH1//PAX7//BRCA1//PRRX1//SIX4//PCSK5//NKX3-2//ACSL4//CITED1
GO:0009892	negative regulation of metabolic process	Biological process	68	1070	727	14586	1.27505	0.0220268	0.433014	1.65705	CDX2//ZMYND11//VAX1//NR0B1//DICER1//HIPK2//MLXIPL//PRRX1//PPARD//SALL4//NKX2-1//HOPX//KLF11//FAM129A//DUSP6//IGFBP3//IL2//PRNP//TSPYL2//KIAA0226//ZBTB42//FOXI1//FOXA2//HES3//FOXH1//WNT3A//FGFR1//G6PD//APOC1//KCNQ1//NACC2//DDIT3//HOXC6//MXD1//CITED1//MSX2//NFIL3//NPAT//FEV//ATXN1//SP3//BRCA1//ZBTB16//THAP7//ZNF282//TSC1//EIF2AK3//PRKRA//ASZ1//TNRC6B//XPO5//BAG6//TNFRSF4//CDKN2B//RHOH//GHRL//APOC2/…
GO:0042471	ear morphogenesis	Biological process	9	83	727	14586	2.17554	0.0221119	0.433014	1.65537	FGFR1//FOXI1//OTX1//OTX2//SIX4//PRRX1//WNT3A//NKX3-2//NOG
GO:0019228	regulation of action potential in neuron	Biological process	7	57	727	14586	2.46391	0.0225125	0.435685	1.64758	PPARD//C11ORF9//EIF2AK3//DICER1//FOXA2//ERBB2//TSC1
GO:0045445	myoblast differentiation	Biological process	5	33	727	14586	3.03989	0.0226052	0.435685	1.64579	IFRD1//MYOD1//IGFBP3//PIK3R1//IGF1
GO:0061097	regulation of protein tyrosine kinase activity	Biological process	5	33	727	14586	3.03989	0.0226052	0.435685	1.64579	CBLC//ERBB3//GHRL//AFAP1L2//WNT3A
GO:0007411	axon guidance	Biological process	25	328	727	14586	1.52921	0.0231912	0.444519	1.63468	ERBB2//EPHB2//WNT3A//VAX1//COL6A3//COL9A3//AP2B1//DCX//FGFR1//SRGAP2//FYN//ABL2//LMX1A//NRCAM//OPHN1//OTX2//EVL//PRNP//KIAA1598//SOS1//SPTB//NKX2-1//TYROBP//CACNA1G//RPS6KA5
GO:0006814	sodium ion transport	Biological process	13	141	727	14586	1.84981	0.0238168	0.444519	1.62312	SLC17A3//SCN11A//SLC24A4//SLC24A2//SLC13A4//SLC13A5//ATP1A4//SLC17A6//SLC4A5//SCN5A//SCNN1A//SLC13A3//SLC4A8
GO:0045935	positive regulation of nucleobase, nucleoside, nucleotide and nucleic acid metabolic process	Biological process	60	932	727	14586	1.29163	0.0241915	0.444519	1.61634	EGR1//FOXI1//GATA2//FOXA2//HOXA13//IGF1//HES3//MYOD1//MYOG//PAX3//MLXIPL//SOX18//BRCA1//NKX2-1//WNT3A//NOG//RXFP2//DRD5//GIPR//DAB2//PHF8//SEC14L2//HIPK2//RNF4//RNF6//C11ORF9//PAX8//AFAP1L2//PQBP1//DDIT3//FOS//AIRE//IRF6//CITED1//NFATC4//NPAT//NPM1//SIX4//PITX3//PRRX1//PPARD//FEV//BCL2//SP3//SP4//FOXH1//CD80//SUPT7L//MESP2//IL2//MAFA//OTX2//SALL4//ZNF462//ATXN1//SOX5//SQSTM1//ACVR1B//LPIN2//BTG2
GO:0001829	trophectodermal cell differentiation	Biological process	3	13	727	14586	4.62999	0.0242443	0.444519	1.61539	CDX2//SP3//HOPX
GO:0003081	regulation of systemic arterial blood pressure by renin-angiotensin	Biological process	3	13	727	14586	4.62999	0.0242443	0.444519	1.61539	PCSK5//ACE2//NKX2-1
GO:0042659	regulation of cell fate specification	Biological process	3	13	727	14586	4.62999	0.0242443	0.444519	1.61539	WNT3A//DUSP6//FGFR1
GO:0001701	in utero embryonic development	Biological process	17	202	727	14586	1.68849	0.0243587	0.444519	1.61335	CDX2//TET1//SP3//HOPX//CITED1//HCN4//DAB2//FGFR1//FOXA2//HES3//SOX18//SALL4//SOX5//SYVN1//WNT3A//ACVR1B//NOG
GO:0009953	dorsal/ventral pattern formation	Biological process	8	71	727	14586	2.26065	0.0244862	0.444519	1.61108	NKX2-1//FOXA2//PAX7//WNT3A//DDIT3//DUSP6//OTX2//NOG
GO:0048638	regulation of developmental growth	Biological process	8	71	727	14586	2.26065	0.0244862	0.444519	1.61108	NRCAM//RNF6//MYOD1//HOPX//WNT3A//NOG//FGFR1//DUSP6
GO:0030003	cellular cation homeostasis	Biological process	24	314	727	14586	1.5335	0.0250011	0.444519	1.60204	DRD5//SLC24A2//FXYD1//CCL1//CCL23//CLDN16//PRNP//FTH1//HMOX1//ATP6V1E2//TMPRSS3//CXCL13//CYSLTR1//GIPR//IL2//GHRL//TACR1//TBXA2R//C5AR1//BCL2//KCNMA1//ATP1A4//CA2//RXFP3
GO:0006820	anion transport	Biological process	13	142	727	14586	1.83678	0.0250709	0.444519	1.60083	SLC17A3//FXYD1//SLC1A4//CLIC3//SLC22A6//SLC17A6//SLC13A4//SLC26A5//MPST//SLC26A6//SLC4A5//SLC4A8//SLC13A5
GO:0045926	negative regulation of growth	Biological process	13	142	727	14586	1.83678	0.0250709	0.444519	1.60083	CTH//DAB2//OSGIN1//NPPA//PPARD//BCL2//TSPYL2//PHF17//ACVR1B//RNF6//CTSG//WNT3A//BBC3
GO:0045137	development of primary sexual characteristics	Biological process	15	172	727	14586	1.7497	0.025074	0.444519	1.60078	SPO11//INHBB//LFNG//MMP19//BCL2//FZD10//NR0B1//MAMLD1//RXFP2//IDH1//HOXA13//NKX2-1//ACVR1B//SYCP2//FNDC3A
GO:0019222	regulation of metabolic process	Biological process	240	4331	727	14586	1.1118	0.0253255	0.444519	1.59644	CDKN2B//GADD45A//CCNK//CCNT2//PKMYT1//NPAT//CDX2//ZMYND11//VAX1//NR0B1//DICER1//HIPK2//MLXIPL//PRRX1//PPARD//SALL4//NKX2-1//HOPX//KLF11//GRM5//PDE6G//PDE6H//GHRL//PXN//C5AR1//DUSP6//MYOD1//SEPSECS//FAM129A//IGFBP3//IL2//PRNP//DAB2//PIK3R1//LRRN3//PELI2//WNT3A//ACE2//CBLC//FOS//KCNQ1//KRBOX1//PQBP1//DENND4A//ZNF354B//ATF6B//ZNF420//ZNF570//ZNF383//ZNF540//DDIT3//TSC22D3//ELK4//ETV3//ETV5//ZNF549//…
GO:0001990	regulation of systemic arterial blood pressure by hormone	Biological process	4	23	727	14586	3.48926	0.0254435	0.444519	1.59442	DRD5//PCSK5//ACE2//NKX2-1
GO:0014066	regulation of phosphatidylinositol 3-kinase cascade	Biological process	4	23	727	14586	3.48926	0.0254435	0.444519	1.59442	ERBB2//ERBB3//IGF1//PPARD
GO:0008630	DNA damage response, signal transduction resulting in induction of apoptosis	Biological process	5	34	727	14586	2.95048	0.0254496	0.444519	1.59432	BBC3//HIPK2//BAG6//HMOX1//BRCA1
GO:0034976	response to endoplasmic reticulum stress	Biological process	5	34	727	14586	2.95048	0.0254496	0.444519	1.59432	DDIT3//EIF2AK3//ERN1//PPP1R15A//FAM129A
GO:0048864	stem cell development	Biological process	5	34	727	14586	2.95048	0.0254496	0.444519	1.59432	IGF1//FGFR1//TET1//CDX2//NOG
GO:0051336	regulation of hydrolase activity	Biological process	36	515	727	14586	1.40248	0.0254912	0.444519	1.59361	BBC3//GSPT1//CASP8//TNFRSF10B//DNAJA3//EIF2AK3//ERN1//TACR1//GNAQ//PDE1C//PRKACB//C5AR1//GRM5//APOC2//SERPIND1//RENBP//NPM1//ASAP3//AGAP8//TBC1D20//TBC1D8B//TBC1D22B//TBC1D14//VRK3//PXK//FZD10//TSC1//RAPGEF6//BIRC8//NLRP3//WNT3A//BIN1//APOC1//ANGPTL4//RXFP3//DRD5
GO:0042552	myelination	Biological process	6	46	727	14586	2.61695	0.0257491	0.446887	1.58924	C11ORF9//EIF2AK3//DICER1//FOXA2//ERBB2//TSC1
GO:0051254	positive regulation of RNA metabolic process	Biological process	40	585	727	14586	1.37185	0.0263889	0.452821	1.57858	EGR1//FOXI1//GATA2//FOXA2//HOXA13//IGF1//HES3//MYOD1//MYOG//PAX3//MLXIPL//SOX18//BRCA1//NKX2-1//WNT3A//NOG//DAB2//PHF8//SEC14L2//HIPK2//RNF4//RNF6//C11ORF9//PAX8//AFAP1L2//MESP2//FOS//IL2//MAFA//OTX2//SIX4//SALL4//ZNF462//ATXN1//SOX5//SQSTM1//FOXH1//ACVR1B//LPIN2//BTG2
GO:0045165	cell fate commitment	Biological process	14	158	727	14586	1.77776	0.0264232	0.452821	1.57801	OTX2//FGFR1//BCL2//WNT3A//IFRD1//MYOD1//FOXI1//PAX7//FOXA2//NKX2-1//DUSP6//MYOG//HOXA13//SOX5
GO:0051173	positive regulation of nitrogen compound metabolic process	Biological process	61	955	727	14586	1.28153	0.0266516	0.452821	1.57428	EGR1//FOXI1//GATA2//FOXA2//HOXA13//IGF1//HES3//MYOD1//MYOG//PAX3//MLXIPL//SOX18//BRCA1//NKX2-1//WNT3A//NOG//RXFP2//DRD5//GIPR//PTX3//DAB2//PHF8//SEC14L2//HIPK2//RNF4//RNF6//C11ORF9//PAX8//AFAP1L2//PQBP1//DDIT3//FOS//AIRE//IRF6//CITED1//NFATC4//NPAT//NPM1//SIX4//PITX3//PRRX1//PPARD//FEV//BCL2//SP3//SP4//FOXH1//CD80//SUPT7L//MESP2//IL2//MAFA//OTX2//SALL4//ZNF462//ATXN1//SOX5//SQSTM1//ACVR1B//LPIN2/…
GO:0019217	regulation of fatty acid metabolic process	Biological process	7	59	727	14586	2.38039	0.026692	0.452821	1.57362	MLXIPL//APOC1//BRCA1//APOC2//CPT1B//ACSL1//PRKAB1
GO:0031328	positive regulation of cellular biosynthetic process	Biological process	64	1009	727	14586	1.2726	0.0267701	0.452821	1.57235	EGR1//FOXI1//GATA2//FOXA2//HOXA13//IGF1//HES3//MYOD1//MYOG//PAX3//MLXIPL//SOX18//BRCA1//NKX2-1//WNT3A//NOG//FAM129A//RXFP2//DRD5//GIPR//TLR8//HMOX1//CD80//PTX3//APOC2//DAB2//PHF8//SEC14L2//HIPK2//RNF4//RNF6//C11ORF9//PAX8//AFAP1L2//PQBP1//DDIT3//FOS//AIRE//IRF6//CITED1//NFATC4//NPAT//NPM1//SIX4//PITX3//PRRX1//PPARD//FEV//BCL2//SP3//SP4//FOXH1//SUPT7L//MESP2//IL2//MAFA//OTX2//SALL4//ZNF462//ATXN1/…
GO:0010628	positive regulation of gene expression	Biological process	57	884	727	14586	1.29367	0.0268329	0.452821	1.57133	EGR1//FOXI1//GATA2//FOXA2//HOXA13//IGF1//HES3//MYOD1//MYOG//PAX3//MLXIPL//SOX18//BRCA1//NKX2-1//WNT3A//NOG//DAB2//PHF8//SEC14L2//HIPK2//RNF4//RNF6//C11ORF9//PAX8//AFAP1L2//PQBP1//DDIT3//FOS//AIRE//IRF6//CITED1//NFATC4//NPAT//NPM1//SIX4//PITX3//PRRX1//PPARD//FEV//BCL2//SP3//SP4//FOXH1//CD80//SUPT7L//MESP2//IL2//MAFA//OTX2//SALL4//ZNF462//ATXN1//SOX5//SQSTM1//ACVR1B//LPIN2//PIK3R1
GO:0043392	negative regulation of DNA binding	Biological process	9	86	727	14586	2.09964	0.0271587	0.454907	1.56609	NLRP3//ITCH//DNAJA3//DDIT3//NR0B1//HMOX1//PRNP//TNFRSF4//ZNF462
GO:0003018	vascular process in circulatory system	Biological process	10	100	727	14586	2.00633	0.027205	0.454907	1.56535	DRD5//HMOX1//PPARD//ACE2//CYSLTR1//TACR1//TBXA2R//TBXAS1//GCLM//NPPA
GO:0051187	cofactor catabolic process	Biological process	5	35	727	14586	2.86618	0.0285134	0.474618	1.54495	IDH1//ASPDH//HMOX1//AMBP//BLVRB
GO:0045087	innate immune response	Biological process	30	418	727	14586	1.43995	0.0288078	0.47578	1.54049	CLEC7A//DUSP6//FOS//MAPK10//PELI2//RPS6KA5//CLEC2A//CITED1//DNAJA3//NCR1//TLR8//FCGR1A//FCGR1B//IRF5//IRF6//EGR1//IFNA2//IFNA8//AQP4//CLU//DEFB1//GZMM//TOLLIP//S100A7//C4B//C4BPB//CAPZA1//ITCH//IL1RL1//TBKBP1
GO:0007281	germ cell development	Biological process	10	101	727	14586	1.98646	0.0289023	0.47578	1.53907	RXFP2//CASC5//FNDC3A//SPO11//PTCHD3//ZBTB16//SEPT4//INHBB//BCL2//MOV10L1
GO:0051241	negative regulation of multicellular organismal process	Biological process	19	238	727	14586	1.60169	0.0292558	0.47578	1.53379	PIK3R1//APOC1//APOC2//LRPAP1//PROC//TSPAN8//BCL2//EIF2AK3//CNR2//OTUD5//ITCH//PRNP//GHRL//HMOX1//PPARD//IL2//NOG//DRD5//SLC24A2
GO:0014909	smooth muscle cell migration	Biological process	4	24	727	14586	3.34388	0.0293627	0.47578	1.5322	IGF1//BCL2//IGFBP3//PPARD
GO:0030835	negative regulation of actin filament depolymerization	Biological process	4	24	727	14586	3.34388	0.0293627	0.47578	1.5322	ADD2//SPTB//VIL1//CAPZA1
GO:0034381	plasma lipoprotein particle clearance	Biological process	4	24	727	14586	3.34388	0.0293627	0.47578	1.5322	APOC1//APOC2//LRPAP1//HMOX1
GO:0042474	middle ear morphogenesis	Biological process	3	14	727	14586	4.29927	0.0297377	0.477628	1.52669	PRRX1//NKX3-2//NOG
GO:0048753	pigment granule organization	Biological process	3	14	727	14586	4.29927	0.0297377	0.477628	1.52669	GPR143//KIF13A//BCL2
GO:0060537	muscle tissue development	Biological process	15	176	727	14586	1.70994	0.0299967	0.479686	1.52293	DCN//ERBB2//ERBB3//MYOD1//MYOG//PAX7//SIX4//RXRG//DNAJA3//IGFBP3//PIK3R1//BCL2//TSC1//NOG//FGFR1
GO:0051129	negative regulation of cellular component organization	Biological process	18	223	727	14586	1.61946	0.0302255	0.481243	1.51963	CITED1//ADD2//MAP2//NKX2-1//NPM1//RNF6//EIF4EBP1//PRKCZ//CLU//KIAA0226//BRCA1//APOC1//APOC2//WNT3A//EPHB2//SPTB//VIL1//CAPZA1
GO:0003002	regionalization	Biological process	19	239	727	14586	1.59499	0.0303642	0.481358	1.51764	MESP2//WNT3A//FGFR1//LFNG//CDX2//HIPK2//FOXA2//OTX1//OTX2//PCSK5//ZBTB16//BTG2//DUSP6//NOG//FOXH1//HES3//NKX2-1//PAX7//DDIT3
GO:0042310	vasoconstriction	Biological process	6	48	727	14586	2.50791	0.0310494	0.48591	1.50795	DRD5//ACE2//CYSLTR1//TACR1//TBXA2R//TBXAS1
GO:0045807	positive regulation of endocytosis	Biological process	6	48	727	14586	2.50791	0.0310494	0.48591	1.50795	WNT3A//SYNJ1//GATA2//PTX3//CLEC7A//BIN1
GO:0048741	skeletal muscle fiber development	Biological process	6	48	727	14586	2.50791	0.0310494	0.48591	1.50795	ERBB2//DNAJA3//IGFBP3//PIK3R1//BCL2//MYOG
GO:0007399	nervous system development	Biological process	84	1383	727	14586	1.21859	0.0317772	0.495183	1.49788	VAX1//NRCAM//NKX2-1//TSC1//SLITRK4//ERBB3//WNT3A//LPPR4//COL6A3//COL9A3//AP2B1//DCX//EPHB2//ERBB2//FGFR1//SRGAP2//FYN//ABL2//LMX1A//OPHN1//OTX2//EVL//PRNP//KIAA1598//SOS1//SPTB//TYROBP//CACNA1G//RPS6KA5//GLRA2//NCKAP1//DRP2//ARSA//TIMP3//ZBTB16//ACVR1B//FZD10//RPH3A//PHF8//CITED1//SEPT4//BRCA1//BAG6//SYNJ1//RXRG//OPCML//PPARD//C11ORF9//DICER1//BCL2//GNAQ//GHRL//FOXH1//PAX7//FOXA2//NOG//HES3//NR0B…
GO:0060191	regulation of lipase activity	Biological process	12	132	727	14586	1.82393	0.0320521	0.496544	1.49414	TACR1//GNAQ//PDE1C//PRKACB//C5AR1//GRM5//APOC2//VRK3//APOC1//ANGPTL4//RXFP3//DRD5
GO:0043009	chordate embryonic development	Biological process	26	355	727	14586	1.46942	0.0322204	0.496544	1.49187	HCN4//DAB2//FGFR1//FOXA2//HES3//SOX18//SALL4//SOX5//SYVN1//WNT3A//ACVR1B//NOG//MESP2//CDX2//TET1//SP3//HOPX//TSC1//FOXH1//PAX7//PRRX1//SIX4//PCSK5//NKX3-2//CITED1//BRCA1
GO:0002682	regulation of immune system process	Biological process	45	681	727	14586	1.32577	0.0322713	0.496544	1.49118	CLEC7A//DUSP6//FOS//MAPK10//PELI2//RPS6KA5//ITCH//HMOX1//CLU//C4B//C4BPB//C5AR1//S100A7//IL2//BCL2//TNFRSF4//WNT3A//FYN//PIK3R1//VAV1//CD80//CNR2//ERBB2//NCR1//TLR8//ZBTB16//ACVR1B//ACIN1//CA2//PRNP//TACR1//AP2B1//IL28RA//CD96//LILRB1//FCGR2B//ITGB7//TYROBP//ULBP3//AMBP//CTSG//UBASH3A//DNAJA3//IFNA2//IFNA8
GO:0003012	muscle system process	Biological process	18	225	727	14586	1.60506	0.0326174	0.49662	1.48655	HCN4//DES//KCNIP2//KCNQ1//ASPH//MYL1//FXYD1//PXN//SCN5A//SNTB1//MYOM1//PPP1R12B//TBXA2R//HMOX1//IGF1//DMD//KCNMA1//TACR1
GO:0009653	anatomical structure morphogenesis	Biological process	91	1514	727	14586	1.20592	0.0327224	0.49662	1.48515	EPHB2//BCL2//DAB2//FGFR1//ANGPT2//HMOX1//MMP19//SOX18//S100A7//HOXA13//CITED1//CASC5//FOXA2//MESP2//WNT3A//TET1//CDX2//SP3//HOPX//NOG//TSC1//FOXH1//CA2//BMPER//PITX3//MSX2//SYCP2//DCN//FHL1//LFNG//OTX2//PAX3//EVL//NKX2-1//SLITRK4//ERBB3//NRCAM//LPPR4//VAX1//COL6A3//COL9A3//AP2B1//DCX//ERBB2//SRGAP2//FYN//ABL2//LMX1A//OPHN1//PRNP//KIAA1598//SOS1//SPTB//TYROBP//CACNA1G//RPS6KA5//IGF1//GHRL//HES3//M…
GO:0045893	positive regulation of transcription, DNA-dependent	Biological process	39	577	727	14586	1.3561	0.0327903	0.49662	1.48425	EGR1//FOXI1//GATA2//FOXA2//HOXA13//IGF1//HES3//MYOD1//MYOG//PAX3//MLXIPL//SOX18//BRCA1//NKX2-1//WNT3A//NOG//PHF8//MESP2//FOS//HIPK2//IL2//MAFA//OTX2//SIX4//SALL4//ZNF462//RNF4//ATXN1//SOX5//PAX8//SQSTM1//FOXH1//ACVR1B//LPIN2//DAB2//SEC14L2//RNF6//C11ORF9//AFAP1L2
GO:0008652	cellular amino acid biosynthetic process	Biological process	9	89	727	14586	2.02887	0.0329669	0.49662	1.48192	ASNS//GOT1//PRODH//PSAT1//GGT5//GCLM//PADI1//CTH//GPT2
GO:0051338	regulation of transferase activity	Biological process	33	474	727	14586	1.39681	0.0330347	0.49662	1.48103	CDKN2B//GADD45A//CCNK//CCNT2//PKMYT1//GRM5//PDE6G//PDE6H//GHRL//PXN//C5AR1//DUSP6//CBLC//DRD5//GNAQ//DNAJA3//ERN1//DGKB//IL2//CERKL//TNFRSF10B//TNIK//PRKACB//ERBB2//TPD52L1//FZD10//PIK3R1//TSPYL2//TSC1//TNFRSF4//ERBB3//AFAP1L2//WNT3A
GO:0021532	neural tube patterning	Biological process	4	25	727	14586	3.21012	0.0336195	0.49662	1.47341	HES3//FOXA2//PAX7//WNT3A
GO:0030834	regulation of actin filament depolymerization	Biological process	4	25	727	14586	3.21012	0.0336195	0.49662	1.47341	ADD2//SPTB//VIL1//CAPZA1
GO:0042304	regulation of fatty acid biosynthetic process	Biological process	4	25	727	14586	3.21012	0.0336195	0.49662	1.47341	APOC1//BRCA1//APOC2//MLXIPL
GO:0009891	positive regulation of biosynthetic process	Biological process	64	1022	727	14586	1.25641	0.0336562	0.49662	1.47294	EGR1//FOXI1//GATA2//FOXA2//HOXA13//IGF1//HES3//MYOD1//MYOG//PAX3//MLXIPL//SOX18//BRCA1//NKX2-1//WNT3A//NOG//FAM129A//RXFP2//DRD5//GIPR//TLR8//HMOX1//CD80//PTX3//SEC14L2//APOC2//DAB2//PHF8//HIPK2//RNF4//RNF6//C11ORF9//PAX8//AFAP1L2//PQBP1//DDIT3//FOS//AIRE//IRF6//CITED1//NFATC4//NPAT//NPM1//SIX4//PITX3//PRRX1//PPARD//FEV//BCL2//SP3//SP4//FOXH1//SUPT7L//MESP2//IL2//MAFA//OTX2//SALL4//ZNF462//ATXN1/…
GO:0043412	macromolecule modification	Biological process	127	2189	727	14586	1.16402	0.0337678	0.49662	1.4715	GLRX2//CDKN2B//GADD45A//CCNK//CCNT2//PKMYT1//GRM5//PDE6G//PDE6H//GHRL//PXN//C5AR1//DUSP6//RNF41//BCL2//ITCH//CBLC//TRIP12//PUS10//FAM129A//IGFBP3//IL2//PRNP//DAB2//PIK3R1//LRRN3//PELI2//WNT3A//KCTD13//FBXO2//GSPT1//TRIM23//RNF6//BRCA1//FOS//GTPBP3//B4GALT7//ERN1//ABL2//PADI1//ST3GAL1//TP53RK//STK32A//EPHB2//ERBB2//ERBB3//FGFR1//TNIK//FYN//GAK//HIPK2//GUCY2F//CDKL4//MAP3K15//MOS//MYOD1//VRK3//CDK1…
GO:0007588	excretion	Biological process	7	62	727	14586	2.26521	0.0339036	0.49662	1.46975	TACR1//KCNMA1//CLDN16//DAB2//HMOX1//AQP4//SCNN1A
GO:0010741	negative regulation of intracellular protein kinase cascade	Biological process	7	62	727	14586	2.26521	0.0339036	0.49662	1.46975	RHOH//DNAJA3//IL1RL1//AMBP//ITCH//DUSP6//VRK3
GO:0035107	appendage morphogenesis	Biological process	10	104	727	14586	1.92916	0.0344427	0.500512	1.4629	FGFR1//MUSTN1//MSX2//PRRX1//SALL4//PCSK5//ZBTB16//HOXA13//GNAQ//NOG
GO:0035108	limb morphogenesis	Biological process	10	104	727	14586	1.92916	0.0344427	0.500512	1.4629	FGFR1//MUSTN1//MSX2//PRRX1//SALL4//ZBTB16//HOXA13//GNAQ//NOG//PCSK5
GO:0043433	negative regulation of transcription factor activity	Biological process	8	76	727	14586	2.11192	0.035034	0.500773	1.45551	NLRP3//ITCH//DNAJA3//DDIT3//NR0B1//HMOX1//PRNP//TNFRSF4
GO:0048469	cell maturation	Biological process	8	76	727	14586	2.11192	0.035034	0.500773	1.45551	RXFP2//BCL2//GNAQ//G6PD//NRCAM//KCNIP2//SEPT4//FGFR1
GO:0090048	negative regulation of transcription regulator activity	Biological process	8	76	727	14586	2.11192	0.035034	0.500773	1.45551	NLRP3//ITCH//DNAJA3//DDIT3//NR0B1//HMOX1//PRNP//TNFRSF4
GO:0001822	kidney development	Biological process	11	119	727	14586	1.85459	0.0351947	0.500773	1.45352	CITED1//BCL2//PAX8//ZBTB16//EGR1//NOG//DCN//PCSK5//TSC1//CA2//BAG6
GO:0021904	dorsal/ventral neural tube patterning	Biological process	3	15	727	14586	4.01265	0.0358281	0.500773	1.44578	FOXA2//PAX7//WNT3A
GO:0032835	glomerulus development	Biological process	3	15	727	14586	4.01265	0.0358281	0.500773	1.44578	EGR1//NOG//BCL2
GO:0045742	positive regulation of epidermal growth factor receptor signaling pathway	Biological process	3	15	727	14586	4.01265	0.0358281	0.500773	1.44578	PDE6G//PDE6H//AFAP1L2
GO:0048169	regulation of long-term neuronal synaptic plasticity	Biological process	3	15	727	14586	4.01265	0.0358281	0.500773	1.44578	EPHB2//GRM5//DRD5
GO:0060395	SMAD protein signal transduction	Biological process	3	15	727	14586	4.01265	0.0358281	0.500773	1.44578	FOS//HIPK2//CITED1
GO:0070328	triglyceride homeostasis	Biological process	3	15	727	14586	4.01265	0.0358281	0.500773	1.44578	APOC2//MLXIPL//ANGPTL4
GO:0051261	protein depolymerization	Biological process	6	50	727	14586	2.40759	0.0370151	0.515397	1.43162	ADD2//VIL1//SYNJ1//MAP2//SPTB//CAPZA1
GO:0009069	serine family amino acid metabolic process	Biological process	4	26	727	14586	3.08666	0.0382165	0.525181	1.41775	CTH//GCLM//SARDH//PSAT1
GO:0030042	actin filament depolymerization	Biological process	4	26	727	14586	3.08666	0.0382165	0.525181	1.41775	ADD2//SPTB//VIL1//CAPZA1
GO:0048009	insulin-like growth factor receptor signaling pathway	Biological process	4	26	727	14586	3.08666	0.0382165	0.525181	1.41775	IGF1//ATXN1//PIK3R1//EIF2AK3
GO:0021700	developmental maturation	Biological process	10	106	727	14586	1.89276	0.0385237	0.525181	1.41427	RXFP2//BCL2//GNAQ//IGF1//PPARD//G6PD//NRCAM//KCNIP2//SEPT4//FGFR1
GO:0051146	striated muscle cell differentiation	Biological process	10	106	727	14586	1.89276	0.0385237	0.525181	1.41427	ERBB2//DNAJA3//IGF1//IGFBP3//PIK3R1//MYOG//BCL2//HOPX//TSC1//MYOD1
GO:0045595	regulation of cell differentiation	Biological process	42	637	727	14586	1.32285	0.0387885	0.525181	1.4113	WNT3A//CITED1//VAX1//NKX2-1//FGFR1//SYNJ1//DICER1//BCL2//IGF1//TET1//NRCAM//RNF6//XDH//CDKN2B//NKX3-2//ERBB2//CDX2//NOG//DUSP6//IL2//NR0B1//HOPX//DKKL1//PPARD//CD80//GNAQ//ZBTB16//ACVR1B//ACIN1//IGFBP3//PIK3R1//FOXA2//LMX1A//CA2//EPHB2//GRM5//NPHP3//TNIK//HES3//MYOD1//MYOG//SOX5
GO:0046888	negative regulation of hormone secretion	Biological process	5	38	727	14586	2.6399	0.0390611	0.525181	1.40826	INHBB//KCNQ1//PDE1C//PDE3B//GHRL
GO:0006464	protein modification process	Biological process	122	2107	727	14586	1.16171	0.039148	0.525181	1.40729	GLRX2//CDKN2B//GADD45A//CCNK//CCNT2//PKMYT1//GRM5//PDE6G//PDE6H//GHRL//PXN//C5AR1//DUSP6//RNF41//BCL2//ITCH//CBLC//TRIP12//FAM129A//IGFBP3//IL2//PRNP//DAB2//PIK3R1//LRRN3//PELI2//WNT3A//KCTD13//FBXO2//GSPT1//TRIM23//RNF6//BRCA1//TP53RK//STK32A//EPHB2//ERBB2//ERBB3//ERN1//FGFR1//TNIK//FYN//GAK//HIPK2//GUCY2F//CDKL4//MAP3K15//MOS//MYOD1//VRK3//CDK16//PRKACB//TEX14//SCYL3//RORC//STK40//DYRK3//ACVR1B…
GO:0009725	response to hormone stimulus	Biological process	39	585	727	14586	1.33755	0.0392602	0.525181	1.40605	EIF4EBP1//FGFR1//PDE3B//PIK3R1//PRKAB1//SOS1//TSC1//ATP6V1E2//GHRL//ASNS//MMP3//ERBB2//FOS//FOXA2//CITED1//NPPA//BCL2//ERBB3//GOT1//INHBB//RXRG//PPARD//NR0B1//BTG2//STC2//HMOX1//ARSA//BRCA1//TIMP3//CA2//PRKCZ//IDH1//PCK2//PRKACB//GNB4//MSX2//MMP19//TACR1//NKX2-1
GO:0006811	ion transport	Biological process	57	905	727	14586	1.26365	0.0395352	0.525181	1.40302	HCN4//ATP13A1//ATP13A3//SLC24A4//KCTD13//SLC24A2//KCNIP2//KCND3//KCNMA1//KCNQ1//ATP1A4//TSC1//KCNK16//SLC12A8//SLC17A3//SCN11A//SLC13A4//SLC13A5//SLC17A6//SLC4A5//SCN5A//SCNN1A//SLC13A3//SLC4A8//CYSLTR1//FYN//TRPV6//SLC3A2//FXYD1//SLC1A4//CLIC3//FTH1//SLC22A6//CPT1B//SLC26A5//MPST//SLC26A6//BCL2//CLDN16//NIPAL1//HVCN1//ATP6V1E2//GABRR3//GABRA6//GLRA2//ATP8B2//PXK//TRPM1//SLC7A11//SLC22A24//GRIA1/…
GO:0000302	response to reactive oxygen species	Biological process	9	92	727	14586	1.96271	0.0395822	0.525181	1.4025	FOS//PXN//DDIT3//NPTXR//HMOX1//OLR1//GLRX2//BCL2//S100A7
GO:0030326	embryonic limb morphogenesis	Biological process	9	92	727	14586	1.96271	0.0395822	0.525181	1.4025	HOXA13//ZBTB16//GNAQ//NOG//FGFR1//MUSTN1//MSX2//PRRX1//SALL4
GO:0035113	embryonic appendage morphogenesis	Biological process	9	92	727	14586	1.96271	0.0395822	0.525181	1.4025	FGFR1//MUSTN1//MSX2//PRRX1//SALL4//HOXA13//ZBTB16//GNAQ//NOG
GO:0021953	central nervous system neuron differentiation	Biological process	8	78	727	14586	2.05777	0.0400002	0.526295	1.39794	PAX7//WNT3A//NKX2-1//GNAQ//EPHB2//FGFR1//LMX1A//SOX5
GO:0031175	neuron projection development	Biological process	37	551	727	14586	1.34726	0.0400314	0.526295	1.3976	SLITRK4//ERBB3//NRCAM//WNT3A//LPPR4//VAX1//COL6A3//COL9A3//AP2B1//DCX//EPHB2//ERBB2//FGFR1//SRGAP2//FYN//ABL2//LMX1A//OPHN1//OTX2//EVL//PRNP//KIAA1598//SOS1//SPTB//NKX2-1//TYROBP//CACNA1G//RPS6KA5//GHRL//RNF6//BCL2//DICER1//TNIK//ACSL4//GPRIN1//PRICKLE2//BTG2
GO:0048666	neuron development	Biological process	41	621	727	14586	1.32463	0.0400973	0.526295	1.39688	SLITRK4//ERBB3//NRCAM//WNT3A//LPPR4//VAX1//COL6A3//COL9A3//AP2B1//DCX//EPHB2//ERBB2//FGFR1//SRGAP2//FYN//ABL2//LMX1A//OPHN1//OTX2//EVL//PRNP//KIAA1598//SOS1//SPTB//NKX2-1//TYROBP//CACNA1G//RPS6KA5//OPCML//BCL2//GNAQ//GHRL//RNF6//GPRIN1//PRICKLE2//BTG2//KCNIP2//DICER1//TNIK//ACSL4//PITX3
GO:0043393	regulation of protein binding	Biological process	6	51	727	14586	2.36039	0.0402543	0.526469	1.39519	DAB2//LRPAP1//ADD2//WNT3A//BCL2//NOG
GO:0043193	positive regulation of gene-specific transcription	Biological process	16	199	727	14586	1.61313	0.0406115	0.529251	1.39135	EGR1//FOXI1//GATA2//FOXA2//HOXA13//IGF1//HES3//MYOD1//MYOG//PAX3//MLXIPL//SOX18//BRCA1//NKX2-1//WNT3A//NOG
GO:0006793	phosphorus metabolic process	Biological process	80	1327	727	14586	1.20954	0.0412475	0.53374	1.3846	CDKN2B//GADD45A//CCNK//CCNT2//PKMYT1//GRM5//PDE6G//PDE6H//GHRL//PXN//C5AR1//DUSP6//FAM129A//IGFBP3//IL2//PRNP//DAB2//PIK3R1//LRRN3//PELI2//WNT3A//CBLC//TP53RK//STK32A//EPHB2//ERBB2//ERBB3//ERN1//FGFR1//TNIK//FYN//GAK//HIPK2//GUCY2F//CDKL4//MAP3K15//MOS//MYOD1//VRK3//CDK16//PRKACB//TEX14//SCYL3//RORC//STK40//DYRK3//ACVR1B//RPS6KA5//EIF2AK3//DRD5//GNAQ//DNAJA3//DUSP13//BCL2//EPM2A//ENPP2//SYNJ1//DG…
GO:0006796	phosphate metabolic process	Biological process	80	1327	727	14586	1.20954	0.0412475	0.53374	1.3846	CDKN2B//GADD45A//CCNK//CCNT2//PKMYT1//GRM5//PDE6G//PDE6H//GHRL//PXN//C5AR1//DUSP6//FAM129A//IGFBP3//IL2//PRNP//DAB2//PIK3R1//LRRN3//PELI2//WNT3A//CBLC//TP53RK//STK32A//EPHB2//ERBB2//ERBB3//ERN1//FGFR1//TNIK//FYN//GAK//HIPK2//GUCY2F//CDKL4//MAP3K15//MOS//MYOD1//VRK3//CDK16//PRKACB//TEX14//SCYL3//RORC//STK40//DYRK3//ACVR1B//RPS6KA5//EIF2AK3//DRD5//GNAQ//DNAJA3//DUSP13//BCL2//EPM2A//DGKB//CERKL//TNF…
GO:0007548	sex differentiation	Biological process	16	200	727	14586	1.60506	0.0421981	0.536753	1.37471	SPO11//INHBB//LFNG//MMP19//BCL2//FZD10//NR0B1//MAMLD1//RXFP2//IDH1//HOXA13//NKX2-1//ACVR1B//SYCP2//FNDC3A//RQCD1
GO:0030511	positive regulation of transforming growth factor beta receptor signaling pathway	Biological process	3	16	727	14586	3.76186	0.0425063	0.536753	1.37155	CDKN2B//HIPK2//CITED1
GO:0046697	decidualization	Biological process	3	16	727	14586	3.76186	0.0425063	0.536753	1.37155	GHRL//PPARD//STC2
GO:0051298	centrosome duplication	Biological process	3	16	727	14586	3.76186	0.0425063	0.536753	1.37155	NPM1//BRCA1//CEP192
GO:0051932	synaptic transmission, GABAergic	Biological process	3	16	727	14586	3.76186	0.0425063	0.536753	1.37155	CNR2//TACR1//GABRA6
GO:0060420	regulation of heart growth	Biological process	3	16	727	14586	3.76186	0.0425063	0.536753	1.37155	NOG//FGFR1//DUSP6
GO:0090130	tissue migration	Biological process	3	16	727	14586	3.76186	0.0425063	0.536753	1.37155	MESP2//TACR1//VIL1
GO:0003014	renal system process	Biological process	5	39	727	14586	2.57221	0.0430393	0.539325	1.36613	PCSK5//TACR1//KCNMA1//AQP4//BCL2
GO:0048259	regulation of receptor-mediated endocytosis	Biological process	4	27	727	14586	2.97234	0.0431551	0.539325	1.36497	WNT3A//SYNJ1//APOC1//APOC2
GO:0072001	renal system development	Biological process	11	123	727	14586	1.79428	0.0431591	0.539325	1.36493	CITED1//BCL2//PAX8//DCN//PCSK5//TSC1//CA2//BAG6//ZBTB16//EGR1//NOG
GO:0045597	positive regulation of cell differentiation	Biological process	23	315	727	14586	1.46494	0.0432992	0.539325	1.36352	SYNJ1//DICER1//CDKN2B//IL2//DKKL1//PPARD//CD80//BCL2//ACVR1B//ACIN1//IGFBP3//PIK3R1//FOXA2//NRCAM//IGF1//CA2//EPHB2//GRM5//WNT3A//MYOD1//MYOG//HOPX//CDX2
GO:0000165	MAPKKK cascade	Biological process	25	349	727	14586	1.4372	0.0439309	0.540362	1.35723	GRM5//PDE6G//PDE6H//GHRL//PXN//C5AR1//DUSP6//SH2D3C//FGF14//MAPK10//TNIK//ERBB2//PELI2//FZD10//AMBP//ITCH//HIPK2//EDA2R//TPD52L1//FOS//RPS6KA5//VRK3//BMPER//S100A7//FGFR1
GO:0007243	intracellular protein kinase cascade	Biological process	42	643	727	14586	1.31051	0.0439565	0.540362	1.35698	FGFR1//GRM5//PDE6G//PDE6H//GHRL//PXN//C5AR1//DUSP6//TLR8//TNFRSF10B//SH2D3C//FGF14//MAPK10//TNIK//CLCF1//STAT4//IL22RA2//IGF1//IL2//SQSTM1//HMOX1//PELI2//MIER1//CASP8//RHOH//DNAJA3//IL1RL1//ERBB2//FZD10//AMBP//ITCH//HIPK2//EDA2R//TPD52L1//FOS//RPS6KA5//VRK3//BMPER//S100A7//FYN//MLXIPL//PRKACB
GO:0023014	signal transduction via phosphorylation event	Biological process	42	643	727	14586	1.31051	0.0439565	0.540362	1.35698	FGFR1//GRM5//PDE6G//PDE6H//GHRL//PXN//C5AR1//DUSP6//TNIK//FYN//HMOX1//MLXIPL//PRKACB//RPS6KA5//TLR8//TNFRSF10B//SH2D3C//FGF14//MAPK10//CLCF1//STAT4//IL22RA2//IGF1//IL2//SQSTM1//PELI2//MIER1//CASP8//RHOH//DNAJA3//IL1RL1//ERBB2//FZD10//AMBP//ITCH//HIPK2//EDA2R//TPD52L1//FOS//VRK3//BMPER//S100A7
GO:0051707	response to other organism	Biological process	30	434	727	14586	1.38686	0.0439727	0.540362	1.35682	PIK3R1//PTX3//CLEC7A//CXCL2//DEFB1//DEFB128//DEFB131//CTSG//LILRB1//HNRNPUL1//CLU//IFNA2//IFNA8//TLR8//ITCH//PRKRA//C5AR1//S100A7//VIL1//CNR2//DCN//FOS//MMP3//CITED1//NKX2-1//AP2B1//FYN//IL28RA//CD207//BCL2
GO:0031669	cellular response to nutrient levels	Biological process	9	94	727	14586	1.92095	0.0444608	0.544533	1.35202	WIPI2//INHBB//WIPI1//SQSTM1//CDKN2B//HMOX1//ASNS//FZD10//WNT3A
GO:0006875	cellular metal ion homeostasis	Biological process	21	283	727	14586	1.48879	0.0449099	0.5482	1.34766	DRD5//SLC24A2//FXYD1//CCL1//CCL23//FTH1//HMOX1//ATP6V1E2//TMPRSS3//CXCL13//CYSLTR1//GIPR//IL2//GHRL//TACR1//TBXA2R//C5AR1//BCL2//KCNMA1//RXFP3//CLDN16
GO:0048736	appendage development	Biological process	10	109	727	14586	1.84067	0.0452514	0.54871	1.34437	FGFR1//MUSTN1//MSX2//PRRX1//SALL4//PCSK5//ZBTB16//HOXA13//GNAQ//NOG
GO:0060173	limb development	Biological process	10	109	727	14586	1.84067	0.0452514	0.54871	1.34437	FGFR1//MUSTN1//MSX2//PRRX1//SALL4//PCSK5//ZBTB16//HOXA13//GNAQ//NOG
GO:0043280	positive regulation of caspase activity	Biological process	8	80	727	14586	2.00633	0.0454146	0.548872	1.3428	BBC3//GSPT1//CASP8//TNFRSF10B//DNAJA3//EIF2AK3//NLRP3//WNT3A
GO:0010605	negative regulation of macromolecule metabolic process	Biological process	62	1005	727	14586	1.23773	0.0464512	0.559553	1.333	CDX2//ZMYND11//VAX1//NR0B1//DICER1//HIPK2//MLXIPL//PRRX1//PPARD//SALL4//NKX2-1//HOPX//KLF11//FAM129A//DUSP6//IGFBP3//IL2//PRNP//TSPYL2//ZBTB42//FOXI1//FOXA2//HES3//FOXH1//WNT3A//FGFR1//G6PD//KCNQ1//NACC2//DDIT3//HOXC6//MXD1//CITED1//MSX2//NFIL3//NPAT//FEV//ATXN1//SP3//BRCA1//ZBTB16//THAP7//ZNF282//TSC1//EIF2AK3//PRKRA//ASZ1//TNRC6B//XPO5//BAG6//TNFRSF4//GHRL//PIK3R1//DAB2//SOX18//SOX5//TRIM66//EI…
GO:0050877	neurological system process	Biological process	82	1373	727	14586	1.19824	0.0469413	0.563603	1.32845	SLC17A6//GAD2//TAS2R14//FOS//DRD5//ACE2//SYNJ1//AP2B1//GABRR3//GABRA6//GRIA1//GRM5//KCNIP2//KIF5A//OMP//PRKACB//SYN2//NPFF//CBLN1//NQO1//TTC8//EML2//SLC24A2//GUCY2F//EYS//CERKL//TRPM1//MYO9A//GPR143//PDE6C//PDE6G//PDE6H//RBP3//OPN1LW//PRPH2//RS1//TIMP3//OPA3//LRAT//AQP4//SLC26A5//KCNQ1//PAX3//PCDH15//C5AR1//TAS2R20//SCNN1A//OR2M5//OR5R1//OR8H2//OR10G4//OR4K17//OR2T33//OR1K1//OR2A7//OR4C45//OR5H15…
GO:0007611	learning or memory	Biological process	10	110	727	14586	1.82393	0.04766	0.570362	1.32185	FOS//EPHB2//FYN//SLC24A2//GRM5//SYNJ1//TACR1//DRD5//ATXN1//ACSL4
GO:0048699	generation of neurons	Biological process	51	808	727	14586	1.26637	0.0480314	0.572159	1.31847	VAX1//NRCAM//NKX2-1//SLITRK4//ERBB3//WNT3A//LPPR4//COL6A3//COL9A3//AP2B1//DCX//EPHB2//ERBB2//FGFR1//SRGAP2//FYN//ABL2//LMX1A//OPHN1//OTX2//EVL//PRNP//KIAA1598//SOS1//SPTB//TYROBP//CACNA1G//RPS6KA5//OPCML//SYNJ1//DICER1//BCL2//GNAQ//GHRL//PAX7//SOX5//FZD10//RXRG//BTG2//RNF6//GPRIN1//PRICKLE2//KCNIP2//NOG//FOXA2//GRM5//PITX3//TNIK//HES3//ACSL4//SIX4
GO:0051048	negative regulation of secretion	Biological process	8	81	727	14586	1.98156	0.0482934	0.572159	1.31611	INHBB//HMOX1//KCNQ1//PDE1C//PDE3B//GHRL//TNFRSF4//ERBB3
GO:2000027	regulation of organ morphogenesis	Biological process	8	81	727	14586	1.98156	0.0482934	0.572159	1.31611	FGFR1//WNT3A//CITED1//BCL2//ETV5//NOG//NPHP3//DAB2
GO:0009620	response to fungus	Biological process	4	28	727	14586	2.86618	0.0484351	0.572159	1.31484	PIK3R1//PTX3//CLEC7A//CTSG
GO:0050900	leukocyte migration	Biological process	15	188	727	14586	1.60079	0.0489979	0.576947	1.30982	HMOX1//C5AR1//S100A7//CXCL3//PECAM1//SLC7A11//FYN//ANGPT2//OLR1//PIK3R1//TREM1//PROC//SLC3A2//SOS1//SLC7A6
GO:0010243	response to organic nitrogen	Biological process	9	96	727	14586	1.88093	0.0497259	0.578472	1.30342	CNR2//DDIT3//DRD5//MMP3//ASNS//PIK3R1//TIMP3//CYP2E1//BTG2
GO:0006103	2-oxoglutarate metabolic process	Biological process	3	17	727	14586	3.54058	0.0497594	0.578472	1.30313	GOT1//IDH1//GPT2
GO:0018200	peptidyl-glutamic acid modification	Biological process	3	17	727	14586	3.54058	0.0497594	0.578472	1.30313	PROC//PROZ//AGBL1
GO:0050766	positive regulation of phagocytosis	Biological process	3	17	727	14586	3.54058	0.0497594	0.578472	1.30313	GATA2//PTX3//CLEC7A
